# Supplementary material for: Cisplatin exposure alters tRNA-derived small RNAs but does not affect epimutations in C. elegans
Source: BMC Biol. 2023 Nov 29;21:276. doi: 10.1186/s12915-023-01767-z (PMC10688063; doi:10.1186/s12915-023-01767-z)
Supplement: Supplementary file 2 — Additional file 2: Table S1. Reference table for sncRNAs type identification in the tinyRNA pipeline. [file 12915_2023_1767_MOESM2_ESM.csv]

Sup.Table 1
Select for...	with value...	Alias by...	Tag	Hierarchy	Strand	5' End Nucleotide	Length	Overlap	Feature Source
Class	risiRNA	Alias		1	antisense	G	21-23	Partial	./reference_data/WS279_master.gff3
Class	miRNA	Alias		2	sense	all	18-28	Full	./reference_data/WS279_master.gff3
Class	piRNA	Alias		2	sense	U	19-21	Full	./reference_data/WS279_master.gff3
Class	CSR	Alias	22G	3	antisense	G	21-23	Partial	./reference_data/WS279_master.gff3
Class	WAGO	Alias	22G	3	antisense	G	21-23	Partial	./reference_data/WS279_master.gff3
Class	ALG	Alias	26G	3	antisense	G	25-27	Partial	./reference_data/WS279_master.gff3
Class	ERGO	Alias	26G	3	antisense	G	25-27	Partial	./reference_data/WS279_master.gff3
Class	unk	Alias		3	both	all	all	Partial	./reference_data/WS279_master.gff3
