# Supplementary material for: Cisplatin exposure alters tRNA-derived small RNAs but does not affect epimutations in C. elegans
Source: BMC Biol. 2023 Nov 29;21:276. doi: 10.1186/s12915-023-01767-z (PMC10688063; doi:10.1186/s12915-023-01767-z)
Supplement: Supplementary file 4 — Additional file 4: Table S3. tRNAs 3’ halves potential target genes. To identify potential target genes, small RNAs corresponding to tRNA 3’ halves were extracted from all the lines and combined into a single file, along with the annotation indicating which tRNA the sequence was derived from. This was aligned to the cell genome allowing up to 3 mismatches. Protein-coding genes overlapping with mismatched tRNA fragments were then obtained using bedtools intersect, to identify genes that were potentially targeted by tRNAs. [file 12915_2023_1767_MOESM4_ESM.xlsx]

## Sheet: tRNA_targetedGenes
Sup.Table 3
Name	CDS_name	WB	seqID	AA	codon	mismatch
csn-6	Y67H2A.6b.1	WBGene00000818	IV:620502-620521(+)	Val	CAC	1
F23A7.8	F23A7.8.1	WBGene00044638	I:6135829-6135848(+)	Tyr	GTA	1
M03C11.6	M03C11.6.1	WBGene00010843	I:9267150-9267169(+)	Arg	TCG	1
ZK105.3	ZK105.3.1	WBGene00022654	I:6051154-6051173(-)	Leu	AAG	1
ZK105.3	ZK105.3.1	WBGene00022654	II:6721829-6721848(+)	Leu	TAA	1
srap-1	T06D8.1g.1	WBGene00011522	I:2272406-2272427(-)	Gly	GCC	2
hach-1	F09F7.4a.1	WBGene00017301	I:12142946-12142965(+)	Met	CAT	2
cyp-35B1	K07C6.4.1	WBGene00019472	II:7756967-7756987(-)	Gln	TTG	2
rpl-5	F54C9.5.1	WBGene00004416	III:4362523-4362543(+)	Leu	CAA	2
cyp-35B1	K07C6.4.1	WBGene00019472	IV:5334745-5334764(+)	Gln	CTG	2
F23A7.4	F23A7.4.1	WBGene00009069	I:6135826-6135848(+)	Tyr	GTA	2
M03C11.6	M03C11.6.1	WBGene00010843	I:9267151-9267171(+)	Arg	TCG	2
Y7A5A.1	Y7A5A.1.1	WBGene00012407	I:11803315-11803334(-)	Ser	CGA	2
Y7A5A.1	Y7A5A.1.1	WBGene00012407	II:1520097-1520116(+)	Ser	AGA	2
bath-9	Y49F6C.3.1	WBGene00021725	MtDNA:1666-1685(+)	NA	NA	2
unc-22	ZK617.1b.1	WBGene00006759	III:7642179-7642198(-)	Glu	CTC	2
B0432.11	B0432.11.1	WBGene00015192	IV:144018-144037(+)	Arg	CCT	2
tofu-5	W01A8.5.1	WBGene00012167	IV:620518-620537(+)	Val	CAC	2
tomm-7	ZK652.2.1	WBGene00022783	IV:16577337-16577356(+)	Ser	TGA	2
C49F8.3	C49F8.3.1	WBGene00008215	I:6136638-6136657(+)	Lys	CTT	2
mrp-5	F14F4.3.1	WBGene00003411	I:12065878-12065897(+)	Val	AAC	2
npr-8	C56G3.1a.2	WBGene00016984	I:9320004-9320023(-)	Gly	TCC	2
csn-6	Y67H2A.6b.1	WBGene00000818	II:5577232-5577251(-)	Val	TAC	2
rod-1	F55G1.4.1	WBGene00018900	II:10302204-10302225(-)	Pro	TGG	2
str-76	C01B4.10.1	WBGene00006136	V:7730670-7730689(-)	Thr	CGT	2
sorf-2	F52C9.1.1	WBGene00018672	I:6781850-6781870(+)	Cys	GCA	2
srd-9	T09D3.1.1	WBGene00005087	I:5854837-5854856(-)	Pro	AGG	2
Y43F8B.17	Y43F8B.17.1	WBGene00050910	I:8953210-8953229(+)	Lys	TTT	2
vps-16	C05D11.2.1	WBGene00006516	I:5843094-5843113(-)	Arg	ACG	2
F23A7.8	F23A7.8.1	WBGene00044638	I:10945820-10945840(+)	Phe	GAA	2
F55A11.4	F55A11.4a.1	WBGene00010077	II:3439218-3439237(-)	Thr	AGT	2
anp-1	T07F10.1b.1	WBGene00011587	II:11334023-11334042(-)	Ala	TGC	2
srh-298	Y94A7B.5.1	WBGene00005502	IV:13870269-13870291(+)	His	GTG	2
ril-2	C14C10.3c.1	WBGene00007586	II:5772976-5772995(-)	Leu	TAA	2
lgc-52	Y73F8A.2.1	WBGene00013517	X:12890301-12890320(-)	Ala	CGC	2
F02D10.3	F02D10.3.1	WBGene00008524	I:1447168-1447188(+)	Arg	TCT	2
fipr-21	F41E7.5.1	WBGene00009621	I:13310354-13310373(-)	Thr	TGT	2
Y110A7A.7	Y110A7A.7.1	WBGene00022457	IV:658245-658265(+)	SeC(e)	TCA	2
srap-1	T06D8.1d.1	WBGene00011522	I:2272406-2272427(-)	Gly	GCC	3
rga-3	K09H11.3.1	WBGene00019600	I:6051217-6051236(-)	Leu	AAG	3
F23A7.4	F23A7.4.1	WBGene00009069	I:6135826-6135850(+)	Tyr	GTA	3
dcp-66	C26C6.5b.1	WBGene00000938	I:6163524-6163544(-)	Ile	AAT	3
T22F3.10	T22F3.10.1	WBGene00020699	I:8530149-8530168(-)	Glu	CTC	3
unc-58	T06H11.1a.1	WBGene00006792	I:9267141-9267161(+)	Arg	TCG	3
nhr-138	C28D4.9.1	WBGene00003728	I:9320005-9320025(-)	Gly	TCC	3
nep-26	ZK970.1b.1	WBGene00014171	I:9883726-9883745(+)	Glu	TTC	3
C05D11.5	C05D11.5.1	WBGene00015483	I:10807225-10807244(+)	Asp	GTC	3
arx-1	Y71F9AL.16.1	WBGene00000199	I:11803326-11803345(-)	Ser	CGA	3
rle-1	M142.6c.1	WBGene00010923	I:12065907-12065926(+)	Val	AAC	3
hach-1	F09F7.4b.1	WBGene00017301	I:12142946-12142965(+)	Met	CAT	3
his-35	C50F4.13.1	WBGene00001909	I:12601814-12601834(+)	Ala	AGC	3
arx-1	Y71F9AL.16.1	WBGene00000199	II:1520086-1520105(+)	Ser	AGA	3
nuo-5	Y45G12B.1.1	WBGene00021562	II:5577218-5577238(-)	Val	TAC	3
F46H5.4	F46H5.4.1	WBGene00018520	II:6721765-6721784(+)	Leu	TAA	3
his-35	C50F4.13.1	WBGene00001909	II:7003313-7003333(+)	Thr	AGT	3
pals-6	C17H1.7.1	WBGene00007660	II:7756969-7756989(-)	Gln	TTG	3
oac-17	F17B5.2.1	WBGene00008906	II:10302205-10302226(-)	Pro	TGG	3
nuo-5	Y45G12B.1.1	WBGene00021562	IV:620515-620535(+)	Val	CAC	3
noah-2	F52B11.3.1	WBGene00009926	IV:5334742-5334764(+)	Gln	CTG	3
T26E4.4	T26E4.4.1	WBGene00012046	MtDNA:91-111(+)	NA	NA	3
clec-78	F47C12.2.1	WBGene00018547	X:6371375-6371396(+)	Trp	CCA	3
dcp-66	C26C6.5b.1	WBGene00000938	X:9059374-9059394(-)	Undet	???	3
Y38C1AA.9	Y38C1AA.9.1	WBGene00021400	I:754740-754759(+)	Leu	CAG	3
Y43F8B.17	Y43F8B.17.1	WBGene00050910	I:8953209-8953229(+)	Lys	TTT	3
ire-1	C41C4.4a.1	WBGene00002147	I:9051306-9051325(-)	Asn	GTT	3
nhr-70	Y51A2D.17.1	WBGene00003660	I:14162845-14162866(+)	Ser	GCT	3
ddx-35	Y67D2.6.1	WBGene00022056	II:3521508-3521527(-)	His	GTG	3
abcf-2	T27E9.7.1	WBGene00012097	III:8650419-8650438(-)	Pro	CGG	3
str-171	T01G5.5.1	WBGene00006215	V:12780447-12780469(-)	Ser	TGA	3
rod-1	F55G1.4.1	WBGene00018900	X:3970101-3970123(+)	Pro	AGG	3
gpa-16	Y95B8A.5a.1	WBGene00001678	X:6220086-6220105(-)	Arg	ACG	3
clc-6	K10D6.2d.1	WBGene00010742	I:1447173-1447193(+)	Arg	TCT	3
F31C3.3	F31C3.3.1	WBGene00009285	I:6136635-6136656(+)	Lys	CTT	3
K03A11.6	K03A11.6.1	WBGene00045497	I:13310357-13310376(-)	Thr	TGT	3
T19D12.5	T19D12.5.1	WBGene00020580	II:11334031-11334050(-)	Ala	TGC	3
sri-36	F33H12.5.1	WBGene00005548	III:11792815-11792834(+)	Thr	CGT	3
wago-10	T22H9.3.1	WBGene00020707	IV:144022-144043(+)	Arg	CCT	3
T19D12.5	T19D12.5.1	WBGene00020580	V:9503595-9503614(+)	Ala	CGC	3
asp-5	F21F8.3.1	WBGene00000218	I:6781838-6781857(+)	Cys	GCA	3
Y69H2.3	Y69H2.3b.1	WBGene00013481	V:6917527-6917546(+)	Ile	TAT	3
F23A7.8	F23A7.8.1	WBGene00044638	III:7978523-7978545(-)	Phe	GAA	3
W02A2.5	W02A2.5.1	WBGene00012190	IV:658181-658202(+)	SeC(e)	TCA	3
gln-3	Y105C5B.28c.1	WBGene00001604	II:12728796-12728815(-)	Arg	CCG	3
ril-2	C14C10.3c.1	WBGene00007586	II:6853203-6853222(+)	Leu	TAG	3
