# Supplementary material for: Cisplatin exposure alters tRNA-derived small RNAs but does not affect epimutations in C. elegans
Source: BMC Biol. 2023 Nov 29;21:276. doi: 10.1186/s12915-023-01767-z (PMC10688063; doi:10.1186/s12915-023-01767-z)
Supplement: Supplementary file 5 — Additional file 5: Table S4. Genes involved in apoptosis in C. elegans. The list of genes playing a role in apoptosis and cell death was obtained from Wormbase (https://wormbase.org/). [file 12915_2023_1767_MOESM5_ESM.xlsx]

## Sheet: Sheet1
Sup.Table 4
gene
Y73F8A.5
Y73E7A.6
F15D4.2
aatf-1
ccar-1
T02C5.1
T05C3.6
F20D6.11
C27D8.3
gla-3
abl-1
F54B8.4
T20B12.7
snx-6
K11D12.6
ced-3
mdmh-35
bath-44
pch-2
bath-41
spd-5
nuc-1
dap-3
xpo-2
T28F4.5
ced-8
gst-5
T13H5.8
math-50
otub-2
cpb-3
cgh-1
ape-1
T12G3.2
fem-1
malt-1
mcd-1
bir-2
math-23
rfp-1
dct-1
math-24
clec-149
pik-1
wah-1
C16C8.14
efl-3
ugt-34
nhr-181
csp-2
fis-2
math-20
nmt-1
cps-6
csp-1
Y23H5A.2
gen-1
vps-16
npp-14
vps-41
dut-1
math-26
efl-2
ikb-1
math-3
mpz-4
rad-54.L
csb-1
rbx-2
cep-1
cpl-1
ced-6
fat-1
bir-1
ceh-30
crn-2
eif-3.K
slc-36.3
ints-6
ced-13
hsr-9
tag-120
crn-3
mrt-2
klf-1
car-1
F28A10.1
gck-1
mel-26
abtm-1
ced-2
T05C3.2
ced-10
nsy-1
shc-2
ing-3
lst-4
egl-1
tank-1
sel-10
bcl-7
cdl-1
hus-1
ced-9
dcr-1
ces-1
sptf-3
atf-2
sun-1
brc-1
prom-1
brd-1
ces-2
rad-23
xpa-1
xpf-1
apl-1
