# Supplementary material for: Cisplatin exposure alters tRNA-derived small RNAs but does not affect epimutations in C. elegans
Source: BMC Biol. 2023 Nov 29;21:276. doi: 10.1186/s12915-023-01767-z (PMC10688063; doi:10.1186/s12915-023-01767-z)
Supplement: Supplementary file 8 — Additional file 8: Table S5. Gene ontology enrichment result for high dose cisplatin. 279 significantly enriched functions with genes expression changes in high dose cisplatin condition compared to control were identified using DESeq2 and EnrichR. [file 12915_2023_1767_MOESM8_ESM.xlsx]

## Sheet: Sheet 1
Sup.Table 5
Term	log_OR	p_val	neg_log_P	find_alpha	find_size
nucleus (GO:0005634)	1.44198	7.92136e-99	225.886	1	225.886
integral component of plasma membrane (GO:0005887)	1.42315	5.02575e-40	90.4888	1	90.4888
mitochondrion (GO:0005739)	1.42072	2.60122e-32	72.7267	1	72.7267
cytosol (GO:0005829)	1.41991	9.64547e-30	66.8111	1	66.8111
embryo development ending in birth or egg hatching (GO:0009792)	1.41991	9.64547e-30	66.8111	1	66.8111
proteasome-mediated ubiquitin-dependent protein catabolic process (GO:0043161)	1.41804	9.47486e-24	53.0134	1	53.0134
ubiquitin-dependent protein catabolic process (GO:0006511)	1.4175	4.88057e-22	49.0716	1	49.0716
chemical synaptic transmission (GO:0007268)	1.4167	1.80596e-19	43.158	1	43.158
proteasomal protein catabolic process (GO:0010498)	1.41644	1.29715e-18	41.1864	1	41.1864
Spliceosome	1.41644	1.29715e-18	41.1864	1	41.1864
RNA binding (GO:0003723)	1.41644	1.29715e-18	41.1864	1	41.1864
regulation of transcription from RNA polymerase II promoter (GO:0006357)	1.41644	1.29715e-18	41.1864	1	41.1864
RNA transport	1.41617	9.32023e-18	39.2143	1	39.2143
Proteasome	1.41591	6.69965e-17	37.2419	1	37.2419
DNA binding (GO:0003677)	1.41564	4.81847e-16	35.2689	1	35.2689
peptidase activity, acting on L-amino acid peptides (GO:0070011)	1.41538	3.46774e-15	33.2953	1	33.2953
endopeptidase activity (GO:0004175)	1.41538	3.46774e-15	33.2953	1	33.2953
anterograde trans-synaptic signaling (GO:0098916)	1.41538	3.46774e-15	33.2953	1	33.2953
Protein processing in endoplasmic reticulum	1.41511	2.49758e-14	31.3209	1	31.3209
transmembrane transport (GO:0055085)	1.41511	2.49758e-14	31.3209	1	31.3209
nematode larval development (GO:0002119)	1.41511	2.49758e-14	31.3209	1	31.3209
Longevity regulating pathway	1.41485	1.8005e-13	29.3455	1	29.3455
axon (GO:0030424)	1.41485	1.8005e-13	29.3455	1	29.3455
ion transport (GO:0006811)	1.41485	1.8005e-13	29.3455	1	29.3455
Histone H2A/H2B/H3	1.41458	1.29941e-12	27.3691	1	27.3691
mRNA splicing, via spliceosome (GO:0000398)	1.41458	1.29941e-12	27.3691	1	27.3691
proteolysis involved in cellular protein catabolic process (GO:0051603)	1.41458	1.29941e-12	27.3691	1	27.3691
nuclear lumen (GO:0031981)	1.41458	1.29941e-12	27.3691	1	27.3691
ion transmembrane transport (GO:0034220)	1.41458	1.29941e-12	27.3691	1	27.3691
defense response to bacterium (GO:0042742)	1.41458	1.29941e-12	27.3691	1	27.3691
nucleoside-triphosphatase activity (GO:0017111)	1.41458	1.29941e-12	27.3691	1	27.3691
anion channel activity (GO:0005253)	1.41432	9.39013e-12	25.3914	1	25.3914
positive regulation of transcription, DNA-templated (GO:0045893)	1.41432	9.39013e-12	25.3914	1	25.3914
proteasomal ubiquitin-independent protein catabolic process (GO:0010499)	1.41405	6.79636e-11	23.412	1	23.412
protein catabolic process (GO:0030163)	1.41405	6.79636e-11	23.412	1	23.412
potassium channel activity (GO:0005267)	1.41405	6.79636e-11	23.412	1	23.412
positive regulation of multicellular organismal process (GO:0051240)	1.41405	6.79636e-11	23.412	1	23.412
intracellular protein transport (GO:0006886)	1.41405	6.79636e-11	23.412	1	23.412
chloride transmembrane transporter activity (GO:0015108)	1.41405	6.79636e-11	23.412	1	23.412
chloride channel activity (GO:0005254)	1.41405	6.79636e-11	23.412	1	23.412
ligand-gated ion channel activity (GO:0015276)	1.41405	6.79636e-11	23.412	1	23.412
extracellular ligand-gated ion channel activity (GO:0005230)	1.41405	6.79636e-11	23.412	1	23.412
cellular protein modification process (GO:0006464)	1.41405	6.79636e-11	23.412	1	23.412
protein kinase activity (GO:0004672)	1.41405	6.79636e-11	23.412	1	23.412
Drug metabolism	1.41379	4.9283e-10	21.4309	1	21.4309
Peroxisome	1.41379	4.9283e-10	21.4309	1	21.4309
cytosolic part (GO:0044445)	1.41379	4.9283e-10	21.4309	1	21.4309
cellular protein localization (GO:0034613)	1.41379	4.9283e-10	21.4309	1	21.4309
GTPase activity (GO:0003924)	1.41379	4.9283e-10	21.4309	1	21.4309
protein serine/threonine kinase activity (GO:0004674)	1.41379	4.9283e-10	21.4309	1	21.4309
stabilization of membrane potential (GO:0030322)	1.41352	3.58177e-09	19.4474	1	19.4474
leak channel activity (GO:0022840)	1.41352	3.58177e-09	19.4474	1	19.4474
potassium ion leak channel activity (GO:0022841)	1.41352	3.58177e-09	19.4474	1	19.4474
ribonucleoprotein complex assembly (GO:0022618)	1.41352	3.58177e-09	19.4474	1	19.4474
defense response to Gram-negative bacterium (GO:0050829)	1.41352	3.58177e-09	19.4474	1	19.4474
transition metal ion binding (GO:0046914)	1.41352	3.58177e-09	19.4474	1	19.4474
ubiquitin-protein transferase activity (GO:0004842)	1.41352	3.58177e-09	19.4474	1	19.4474
positive regulation of transcription from RNA polymerase II promoter (GO:0045944)	1.41352	3.58177e-09	19.4474	1	19.4474
Valine, leucine and isoleucine degradation	1.41326	2.61029e-08	17.4612	1	17.4612
Purine metabolism	1.41326	2.61029e-08	17.4612	1	17.4612
dendrite (GO:0030425)	1.41326	2.61029e-08	17.4612	1	17.4612
cytoplasmic ribonucleoprotein granule (GO:0036464)	1.41326	2.61029e-08	17.4612	1	17.4612
regulation of cell cycle (GO:0051726)	1.41326	2.61029e-08	17.4612	1	17.4612
vesicle-mediated transport (GO:0016192)	1.41326	2.61029e-08	17.4612	1	17.4612
Pyrimidine metabolism	1.41299	1.90868e-07	15.4717	1	15.4717
Glycerophospholipid metabolism	1.41299	1.90868e-07	15.4717	1	15.4717
mTOR signaling pathway	1.41299	1.90868e-07	15.4717	1	15.4717
Oxidative phosphorylation	1.41299	1.90868e-07	15.4717	1	15.4717
Ribosome	1.41299	1.90868e-07	15.4717	1	15.4717
chloride transmembrane transport (GO:1902476)	1.41299	1.90868e-07	15.4717	1	15.4717
chloride transport (GO:0006821)	1.41299	1.90868e-07	15.4717	1	15.4717
inorganic anion transmembrane transport (GO:0098661)	1.41299	1.90868e-07	15.4717	1	15.4717
mRNA processing (GO:0006397)	1.41299	1.90868e-07	15.4717	1	15.4717
regulation of multicellular organism growth (GO:0040014)	1.41299	1.90868e-07	15.4717	1	15.4717
protein transport (GO:0015031)	1.41299	1.90868e-07	15.4717	1	15.4717
transferase activity, transferring hexosyl groups (GO:0016758)	1.41299	1.90868e-07	15.4717	1	15.4717
protein kinase binding (GO:0019901)	1.41299	1.90868e-07	15.4717	1	15.4717
protein phosphorylation (GO:0006468)	1.41299	1.90868e-07	15.4717	1	15.4717
regulation of gene expression (GO:0010468)	1.41299	1.90868e-07	15.4717	1	15.4717
Biosynthesis of unsaturated fatty acids	1.41273	1.40145e-06	13.478	1	13.478
Fatty acid degradation	1.41273	1.40145e-06	13.478	1	13.478
mRNA surveillance pathway	1.41273	1.40145e-06	13.478	1	13.478
fatty acid beta-oxidation (GO:0006635)	1.41273	1.40145e-06	13.478	1	13.478
fatty acid biosynthetic process (GO:0006633)	1.41273	1.40145e-06	13.478	1	13.478
fatty acid catabolic process (GO:0009062)	1.41273	1.40145e-06	13.478	1	13.478
Ribosome biogenesis in eukaryotes	1.41273	1.40145e-06	13.478	1	13.478
Ubiquitin mediated proteolysis	1.41273	1.40145e-06	13.478	1	13.478
P granule (GO:0043186)	1.41273	1.40145e-06	13.478	1	13.478
germ plasm (GO:0060293)	1.41273	1.40145e-06	13.478	1	13.478
nuclear chromosome part (GO:0044454)	1.41273	1.40145e-06	13.478	1	13.478
RNA splicing, via transesterification reactions with bulged adenosine as nucleophile (GO:0000377)	1.41273	1.40145e-06	13.478	1	13.478
regulation of mitotic cell cycle (GO:0007346)	1.41273	1.40145e-06	13.478	1	13.478
negative regulation of transcription from RNA polymerase II promoter (GO:0000122)	1.41273	1.40145e-06	13.478	1	13.478
organelle assembly (GO:0070925)	1.41273	1.40145e-06	13.478	1	13.478
kinase binding (GO:0019900)	1.41273	1.40145e-06	13.478	1	13.478
negative regulation of transcription, DNA-templated (GO:0045892)	1.41273	1.40145e-06	13.478	1	13.478
Fatty acid elongation	1.41247	1.03441e-05	11.4791	1	11.4791
spliceosomal tri-snRNP complex (GO:0097526)	1.41247	1.03441e-05	11.4791	1	11.4791
Glutathione metabolism	1.41247	1.03441e-05	11.4791	1	11.4791
FoxO signaling pathway	1.41247	1.03441e-05	11.4791	1	11.4791
MAPK signaling pathway	1.41247	1.03441e-05	11.4791	1	11.4791
Wnt signaling pathway	1.41247	1.03441e-05	11.4791	1	11.4791
Autophagy	1.41247	1.03441e-05	11.4791	1	11.4791
Lysosome	1.41247	1.03441e-05	11.4791	1	11.4791
Nuclear hormone receptor, ligand-binding domain	1.41247	1.03441e-05	11.4791	1	11.4791
integral component of endoplasmic reticulum membrane (GO:0030176)	1.41247	1.03441e-05	11.4791	1	11.4791
chromosome (GO:0005694)	1.41247	1.03441e-05	11.4791	1	11.4791
lysosome (GO:0005764)	1.41247	1.03441e-05	11.4791	1	11.4791
cytosolic ribosome (GO:0022626)	1.41247	1.03441e-05	11.4791	1	11.4791
G-protein coupled receptor signaling pathway, coupled to cyclic nucleotide second messenger (GO:0007187)	1.41247	1.03441e-05	11.4791	1	11.4791
Ras protein signal transduction (GO:0007265)	1.41247	1.03441e-05	11.4791	1	11.4791
positive regulation of locomotion (GO:0040017)	1.41247	1.03441e-05	11.4791	1	11.4791
cellular response to DNA damage stimulus (GO:0006974)	1.41247	1.03441e-05	11.4791	1	11.4791
DNA repair (GO:0006281)	1.41247	1.03441e-05	11.4791	1	11.4791
positive regulation of gene expression (GO:0010628)	1.41247	1.03441e-05	11.4791	1	11.4791
Zinc finger, nuclear hormone receptor-type	1.41247	1.03441e-05	11.4791	1	11.4791
protein homodimerization activity (GO:0042803)	1.41247	1.03441e-05	11.4791	1	11.4791
metal ion binding (GO:0046872)	1.41247	1.03441e-05	11.4791	1	11.4791
kinase activity (GO:0016301)	1.41247	1.03441e-05	11.4791	1	11.4791
Protein kinase domain	1.41247	1.03441e-05	11.4791	1	11.4791
G-protein coupled receptor activity (GO:0004930)	1.41247	1.03441e-05	11.4791	1	11.4791
regulation of transcription, DNA-templated (GO:0006355)	1.41247	1.03441e-05	11.4791	1	11.4791
Alpha crystallin/Hsp20 domain	1.4122	7.68629e-05	9.47349	1	9.47349
LSM domain, eukaryotic/archaea-type	1.4122	7.68629e-05	9.47349	1	9.47349
Proteasome alpha-subunit, N-terminal domain	1.4122	7.68629e-05	9.47349	1	9.47349
beta-Alanine metabolism	1.4122	7.68629e-05	9.47349	1	9.47349
CENP-T/Histone H4, histone fold	1.4122	7.68629e-05	9.47349	1	9.47349
spliceosomal snRNP assembly (GO:0000387)	1.4122	7.68629e-05	9.47349	1	9.47349
Propanoate metabolism	1.4122	7.68629e-05	9.47349	1	9.47349
Alanine, aspartate and glutamate metabolism	1.4122	7.68629e-05	9.47349	1	9.47349
N-Glycan biosynthesis	1.4122	7.68629e-05	9.47349	1	9.47349
RNA recognition motif domain	1.4122	7.68629e-05	9.47349	1	9.47349
fatty acid oxidation (GO:0019395)	1.4122	7.68629e-05	9.47349	1	9.47349
integral component of Golgi membrane (GO:0030173)	1.4122	7.68629e-05	9.47349	1	9.47349
spliceosomal snRNP complex (GO:0097525)	1.4122	7.68629e-05	9.47349	1	9.47349
microtubule (GO:0005874)	1.4122	7.68629e-05	9.47349	1	9.47349
Golgi subcompartment (GO:0098791)	1.4122	7.68629e-05	9.47349	1	9.47349
lytic vacuole (GO:0000323)	1.4122	7.68629e-05	9.47349	1	9.47349
RNA polymerase II transcription factor complex (GO:0090575)	1.4122	7.68629e-05	9.47349	1	9.47349
nucleoplasm part (GO:0044451)	1.4122	7.68629e-05	9.47349	1	9.47349
RNA processing (GO:0006396)	1.4122	7.68629e-05	9.47349	1	9.47349
fatty acid metabolic process (GO:0006631)	1.4122	7.68629e-05	9.47349	1	9.47349
cellular protein complex assembly (GO:0043623)	1.4122	7.68629e-05	9.47349	1	9.47349
endosomal transport (GO:0016197)	1.4122	7.68629e-05	9.47349	1	9.47349
cellular protein metabolic process (GO:0044267)	1.4122	7.68629e-05	9.47349	1	9.47349
gonad development (GO:0008406)	1.4122	7.68629e-05	9.47349	1	9.47349
regulation of oviposition (GO:0046662)	1.4122	7.68629e-05	9.47349	1	9.47349
positive regulation of developmental growth (GO:0048639)	1.4122	7.68629e-05	9.47349	1	9.47349
protein ubiquitination (GO:0016567)	1.4122	7.68629e-05	9.47349	1	9.47349
regulation of vulval development (GO:0040028)	1.4122	7.68629e-05	9.47349	1	9.47349
regulation of apoptotic process (GO:0042981)	1.4122	7.68629e-05	9.47349	1	9.47349
zinc ion binding (GO:0008270)	1.4122	7.68629e-05	9.47349	1	9.47349
guanyl ribonucleotide binding (GO:0032561)	1.4122	7.68629e-05	9.47349	1	9.47349
UDP-glycosyltransferase activity (GO:0008194)	1.4122	7.68629e-05	9.47349	1	9.47349
proteolysis (GO:0006508)	1.4122	7.68629e-05	9.47349	1	9.47349
Arginine biosynthesis	1.41194	0.000576212	7.45903	1	7.45903
U5 snRNP (GO:0005682)	1.41194	0.000576212	7.45903	1	7.45903
Glycerolipid metabolism	1.41194	0.000576212	7.45903	1	7.45903
U2 snRNP (GO:0005686)	1.41194	0.000576212	7.45903	1	7.45903
Tryptophan metabolism	1.41194	0.000576212	7.45903	1	7.45903
Metabolism of xenobiotics by cytochrome P450	1.41194	0.000576212	7.45903	1	7.45903
Glycolysis / Gluconeogenesis	1.41194	0.000576212	7.45903	1	7.45903
U1 snRNP (GO:0005685)	1.41194	0.000576212	7.45903	1	7.45903
glycerophospholipid biosynthetic process (GO:0046474)	1.41194	0.000576212	7.45903	1	7.45903
lipid biosynthetic process (GO:0008610)	1.41194	0.000576212	7.45903	1	7.45903
ion channel activity (GO:0005216)	1.41194	0.000576212	7.45903	1	7.45903
Peptidase M12A	1.41194	0.000576212	7.45903	1	7.45903
Peptidase, metallopeptidase	1.41194	0.000576212	7.45903	1	7.45903
cullin-RING ubiquitin ligase complex (GO:0031461)	1.41194	0.000576212	7.45903	1	7.45903
microtubule organizing center (GO:0005815)	1.41194	0.000576212	7.45903	1	7.45903
membrane raft (GO:0045121)	1.41194	0.000576212	7.45903	1	7.45903
condensed chromosome (GO:0000793)	1.41194	0.000576212	7.45903	1	7.45903
protein deubiquitination (GO:0016579)	1.41194	0.000576212	7.45903	1	7.45903
nucleosome organization (GO:0034728)	1.41194	0.000576212	7.45903	1	7.45903
autophagy of mitochondrion (GO:0000422)	1.41194	0.000576212	7.45903	1	7.45903
regulation of growth rate (GO:0040009)	1.41194	0.000576212	7.45903	1	7.45903
regulation of embryonic development (GO:0045995)	1.41194	0.000576212	7.45903	1	7.45903
positive regulation of behavior (GO:0048520)	1.41194	0.000576212	7.45903	1	7.45903
inorganic cation transmembrane transport (GO:0098662)	1.41194	0.000576212	7.45903	1	7.45903
peptide metabolic process (GO:0006518)	1.41194	0.000576212	7.45903	1	7.45903
positive regulation of multicellular organism growth (GO:0040018)	1.41194	0.000576212	7.45903	1	7.45903
negative regulation of apoptotic process (GO:0043066)	1.41194	0.000576212	7.45903	1	7.45903
positive regulation of reproductive process (GO:2000243)	1.41194	0.000576212	7.45903	1	7.45903
vulval development (GO:0040025)	1.41194	0.000576212	7.45903	1	7.45903
gene expression (GO:0010467)	1.41194	0.000576212	7.45903	1	7.45903
regulation of nematode larval development (GO:0061062)	1.41194	0.000576212	7.45903	1	7.45903
cellular macromolecule biosynthetic process (GO:0034645)	1.41194	0.000576212	7.45903	1	7.45903
nematode male tail tip morphogenesis (GO:0045138)	1.41194	0.000576212	7.45903	1	7.45903
post-embryonic animal organ development (GO:0048569)	1.41194	0.000576212	7.45903	1	7.45903
damaged DNA binding (GO:0003684)	1.41194	0.000576212	7.45903	1	7.45903
double-stranded DNA binding (GO:0003690)	1.41194	0.000576212	7.45903	1	7.45903
ATPase activity, coupled (GO:0042623)	1.41194	0.000576212	7.45903	1	7.45903
purine ribonucleoside binding (GO:0032550)	1.41194	0.000576212	7.45903	1	7.45903
heme binding (GO:0020037)	1.41194	0.000576212	7.45903	1	7.45903
purine ribonucleoside triphosphate binding (GO:0035639)	1.41194	0.000576212	7.45903	1	7.45903
translation (GO:0006412)	1.41194	0.000576212	7.45903	1	7.45903
DNA metabolic process (GO:0006259)	1.41194	0.000576212	7.45903	1	7.45903
regulation of cell proliferation (GO:0042127)	1.41194	0.000576212	7.45903	1	7.45903
negative regulation of gene expression (GO:0010629)	1.41194	0.000576212	7.45903	1	7.45903
phosphorylation (GO:0016310)	1.41194	0.000576212	7.45903	1	7.45903
phosphotransferase activity, alcohol group as acceptor (GO:0016773)	1.41194	0.000576212	7.45903	1	7.45903
peptidyl-serine phosphorylation (GO:0018105)	1.41194	0.000576212	7.45903	1	7.45903
peptidyl-serine modification (GO:0018209)	1.41194	0.000576212	7.45903	1	7.45903
mRNA binding (GO:0003729)	1.41194	0.000576212	7.45903	1	7.45903
U4 snRNP (GO:0005687)	1.41168	0.00437224	5.43248	1	5.43248
Basal transcription factors	1.41168	0.00437224	5.43248	1	5.43248
Glyoxylate and dicarboxylate metabolism	1.41168	0.00437224	5.43248	1	5.43248
Amino sugar and nucleotide sugar metabolism	1.41168	0.00437224	5.43248	1	5.43248
Nucleotide excision repair	1.41168	0.00437224	5.43248	1	5.43248
mitochondrial outer membrane (GO:0005741)	1.41168	0.00437224	5.43248	1	5.43248
Lysine degradation	1.41168	0.00437224	5.43248	1	5.43248
Calcium signaling pathway	1.41168	0.00437224	5.43248	1	5.43248
Astacin-like metallopeptidase domain	1.41168	0.00437224	5.43248	1	5.43248
lytic vacuole membrane (GO:0098852)	1.41168	0.00437224	5.43248	1	5.43248
SCF ubiquitin ligase complex (GO:0019005)	1.41168	0.00437224	5.43248	1	5.43248
integral component of mitochondrial membrane (GO:0032592)	1.41168	0.00437224	5.43248	1	5.43248
Golgi cisterna (GO:0031985)	1.41168	0.00437224	5.43248	1	5.43248
U2-type spliceosomal complex (GO:0005684)	1.41168	0.00437224	5.43248	1	5.43248
nuclear body (GO:0016604)	1.41168	0.00437224	5.43248	1	5.43248
nuclear transcription factor complex (GO:0044798)	1.41168	0.00437224	5.43248	1	5.43248
preribosome (GO:0030684)	1.41168	0.00437224	5.43248	1	5.43248
DNA-directed RNA polymerase II, holoenzyme (GO:0016591)	1.41168	0.00437224	5.43248	1	5.43248
perinuclear region of cytoplasm (GO:0048471)	1.41168	0.00437224	5.43248	1	5.43248
centrosome (GO:0005813)	1.41168	0.00437224	5.43248	1	5.43248
nucleoplasm (GO:0005654)	1.41168	0.00437224	5.43248	1	5.43248
microtubule cytoskeleton (GO:0015630)	1.41168	0.00437224	5.43248	1	5.43248
chromatin assembly (GO:0031497)	1.41168	0.00437224	5.43248	1	5.43248
nucleosome assembly (GO:0006334)	1.41168	0.00437224	5.43248	1	5.43248
protein-DNA complex assembly (GO:0065004)	1.41168	0.00437224	5.43248	1	5.43248
mitochondrion disassembly (GO:0061726)	1.41168	0.00437224	5.43248	1	5.43248
positive regulation of synaptic transmission (GO:0050806)	1.41168	0.00437224	5.43248	1	5.43248
positive regulation of embryonic development (GO:0040019)	1.41168	0.00437224	5.43248	1	5.43248
apoptotic process (GO:0006915)	1.41168	0.00437224	5.43248	1	5.43248
negative regulation of intracellular signal transduction (GO:1902532)	1.41168	0.00437224	5.43248	1	5.43248
establishment of protein localization to organelle (GO:0072594)	1.41168	0.00437224	5.43248	1	5.43248
positive regulation of cell cycle (GO:0045787)	1.41168	0.00437224	5.43248	1	5.43248
cytosolic transport (GO:0016482)	1.41168	0.00437224	5.43248	1	5.43248
response to metal ion (GO:0010038)	1.41168	0.00437224	5.43248	1	5.43248
Rab protein signal transduction (GO:0032482)	1.41168	0.00437224	5.43248	1	5.43248
organonitrogen compound biosynthetic process (GO:1901566)	1.41168	0.00437224	5.43248	1	5.43248
protein localization to membrane (GO:0072657)	1.41168	0.00437224	5.43248	1	5.43248
regulation of cellular component organization (GO:0051128)	1.41168	0.00437224	5.43248	1	5.43248
adenylate cyclase-modulating G-protein coupled receptor signaling pathway (GO:0007188)	1.41168	0.00437224	5.43248	1	5.43248
modulation of chemical synaptic transmission (GO:0050804)	1.41168	0.00437224	5.43248	1	5.43248
ERAD pathway (GO:0036503)	1.41168	0.00437224	5.43248	1	5.43248
positive regulation of developmental process (GO:0051094)	1.41168	0.00437224	5.43248	1	5.43248
positive regulation of intracellular signal transduction (GO:1902533)	1.41168	0.00437224	5.43248	1	5.43248
negative regulation of macromolecule metabolic process (GO:0010605)	1.41168	0.00437224	5.43248	1	5.43248
regulation of eating behavior (GO:1903998)	1.41168	0.00437224	5.43248	1	5.43248
regulation of pharyngeal pumping (GO:0043051)	1.41168	0.00437224	5.43248	1	5.43248
protein glycosylation (GO:0006486)	1.41168	0.00437224	5.43248	1	5.43248
phosphate-containing compound metabolic process (GO:0006796)	1.41168	0.00437224	5.43248	1	5.43248
negative regulation of programmed cell death (GO:0043069)	1.41168	0.00437224	5.43248	1	5.43248
positive regulation of cellular process (GO:0048522)	1.41168	0.00437224	5.43248	1	5.43248
regulation of developmental growth (GO:0048638)	1.41168	0.00437224	5.43248	1	5.43248
cilium assembly (GO:0060271)	1.41168	0.00437224	5.43248	1	5.43248
morphogenesis of an epithelium (GO:0002009)	1.41168	0.00437224	5.43248	1	5.43248
protein modification by small protein conjugation (GO:0032446)	1.41168	0.00437224	5.43248	1	5.43248
establishment of mitotic spindle localization (GO:0040001)	1.41168	0.00437224	5.43248	1	5.43248
defense response to Gram-positive bacterium (GO:0050830)	1.41168	0.00437224	5.43248	1	5.43248
S-adenosylmethionine-dependent methyltransferase activity (GO:0008757)	1.41168	0.00437224	5.43248	1	5.43248
translation initiation factor activity (GO:0003743)	1.41168	0.00437224	5.43248	1	5.43248
transition metal ion transmembrane transporter activity (GO:0046915)	1.41168	0.00437224	5.43248	1	5.43248
hydro-lyase activity (GO:0016836)	1.41168	0.00437224	5.43248	1	5.43248
cation transmembrane transporter activity (GO:0008324)	1.41168	0.00437224	5.43248	1	5.43248
thiol-dependent ubiquitin-specific protease activity (GO:0004843)	1.41168	0.00437224	5.43248	1	5.43248
thiol-dependent ubiquitinyl hydrolase activity (GO:0036459)	1.41168	0.00437224	5.43248	1	5.43248
methyltransferase activity (GO:0008168)	1.41168	0.00437224	5.43248	1	5.43248
flavin adenine dinucleotide binding (GO:0050660)	1.41168	0.00437224	5.43248	1	5.43248
ubiquitin-like protein conjugating enzyme activity (GO:0061650)	1.41168	0.00437224	5.43248	1	5.43248
single-stranded DNA binding (GO:0003697)	1.41168	0.00437224	5.43248	1	5.43248
phosphoprotein phosphatase activity (GO:0004721)	1.41168	0.00437224	5.43248	1	5.43248
translation factor activity, RNA binding (GO:0008135)	1.41168	0.00437224	5.43248	1	5.43248
GTP binding (GO:0005525)	1.41168	0.00437224	5.43248	1	5.43248
calcium ion binding (GO:0005509)	1.41168	0.00437224	5.43248	1	5.43248
transcription regulatory region DNA binding (GO:0044212)	1.41168	0.00437224	5.43248	1	5.43248
nucleolus (GO:0005730)	1.41168	0.00437224	5.43248	1	5.43248
Golgi vesicle transport (GO:0048193)	1.41168	0.00437224	5.43248	1	5.43248
Endocytosis	1.41168	0.00437224	5.43248	1	5.43248
