# Supplementary material for: Cisplatin exposure alters tRNA-derived small RNAs but does not affect epimutations in C. elegans
Source: BMC Biol. 2023 Nov 29;21:276. doi: 10.1186/s12915-023-01767-z (PMC10688063; doi:10.1186/s12915-023-01767-z)
Supplement: Supplementary file 9 — Additional file 9. Data supporting Fig. 2. [file 12915_2023_1767_MOESM9_ESM.xlsx]

## Sheet: A
Data supporting Figure 2
Generation	Condition	New_lasting_indels	New_lasting_snps	Total
0	Control	0	0	0
2	Control	1	2	3
4	Control	0	1	1
6	Control	0	0	0
8	Control	NA	NA	NA
10	Control	0	0	0
12	Control	0	0	0
14	Control	0	0	0
16	Control	0	0	0
18	Control	0	0	0
0	Control	0	0	0
2	Control	0	0	0
4	Control	0	0	0
6	Control	0	0	0
8	Control	NA	NA	NA
10	Control	NA	NA	NA
12	Control	0	0	0
14	Control	NA	NA	NA
16	Control	0	0	0
18	Control	6	2	8
0	Low dose	0	0	0
2	Low dose	0	2	2
4	Low dose	0	0	0
6	Low dose	NA	NA	NA
8	Low dose	1	0	1
10	Low dose	0	0	0
12	Low dose	2	1	0
14	Low dose	NA	NA	NA
0	Low dose	0	0	0
2	Low dose	NA	NA	NA
4	Low dose	0	0	0
6	Low dose	NA	NA	NA
8	Low dose	0	0	0
10	Low dose	0	4	4
12	Low dose	0	3	3
14	Low dose	NA	NA	NA
0	High dose	0	3	3
2	High dose	2	3	5
4	High dose	1	1	2
6	High dose	1	0	1
8	High dose	1	0	1
10	High dose	3	0	3
12	High dose	NA	NA	NA
14	High dose	NA	NA	NA
16	High dose	NA	NA	NA
0	High dose	0	0	0
2	High dose	0	0	0
4	High dose	0	2	2
6	High dose	NA	NA	NA
8	High dose	0	1	1
10	High dose	0	1	1
12	High dose	1	1	2
14	High dose	NA	NA	NA
16	High dose	5	15	20

## Sheet: B
WB	baseMean	log2FoldChange	lfcSE	stat	pvalue	padj	Dif.exp	delabel
sod-5	50.0298	1.30864	0.245076	5.33972	9.30922e-08	0.0025106	UP	sod-5
nhr-8	789.512	-0.612606	0.12276	-4.99026	6.02994e-07	0.00813107	DOWN	nhr-8
F42A10.7	521.667	1.51836	0.318895	4.76132	1.92326e-06	0.0172895	UP	F42A10.7
Y38H6C.21	7.57857	3.18052	0.677599	4.6938	2.68171e-06	0.0180808	UP	Y38H6C.21
Y41C4A.32	91.3642	2.77643	0.604156	4.59556	4.31597e-06	0.0231365	UP	Y41C4A.32
srpr-1.1	29.0821	2.35802	0.517257	4.55869	5.14736e-06	0.0231365	UP	srpr-1.1
nhr-53	301.878	0.704237	0.16476	4.27432	1.91719e-05	0.0738637	NO
fmo-2	319.214	1.25996	0.30294	4.15913	3.19465e-05	0.0983905	NO
Y55B1BR.8	16.6559	1.52244	0.366601	4.15286	3.28345e-05	0.0983905	NO
F44A6.5	302.739	0.784232	0.193838	4.04581	5.21436e-05	0.140626	NO
Y75B12B.3	32.4039	1.15572	0.292038	3.95743	7.57602e-05	0.185743	NO
arf-1.1	28.97	1.77664	0.457716	3.88154	0.000103799	0.23328	NO
B0272.4	1052.73	0.530244	0.13842	3.83068	0.000127789	0.240583	NO
his-42	30.9664	1.32458	0.345967	3.82862	0.000128861	0.240583	NO
K08D10.14	55.0247	-0.705951	0.1852	-3.81182	0.000137946	0.240583	NO
F46C5.10	40.5426	0.983132	0.258489	3.80339	0.000142731	0.240583	NO
Y25C1A.13	1856.12	0.731516	0.194263	3.7656	0.000166148	0.256756	NO
F55B12.10	18.5508	1.08893	0.289774	3.75787	0.000171367	0.256756	NO
lact-6	32.2616	1.35613	0.364264	3.72293	0.000196926	0.279521	NO
fat-7	7.31693	1.7375	0.470204	3.69521	0.000219703	0.296258	NO
T23F2.4	60.4125	1.05278	0.287008	3.66813	0.00024433	0.308468	NO
F53F4.17	19.9489	1.554	0.424523	3.66059	0.000251633	0.308468	NO
R13H4.7	97.5226	0.557179	0.1534	3.63219	0.000281029	0.321502	NO
Y17D7C.2	33.9442	-0.586261	0.161877	-3.62165	0.000292733	0.321502	NO
R102.6	66.1852	0.695177	0.192724	3.60712	0.000309616	0.321502	NO
tbb-6	132.513	1.67279	0.465538	3.59324	0.000326592	0.321502	NO
C34D4.10	27.55	-0.813529	0.226501	-3.59173	0.000328489	0.321502	NO
C49G7.12	24.801	1.67817	0.470855	3.5641	0.000365108	0.321502	NO
Y119C1B.12	7.5753	2.56	0.718546	3.56275	0.000366987	0.321502	NO
his-32	695.057	0.880339	0.247225	3.56088	0.000369618	0.321502	NO
Y48A6B.9	349.138	0.395445	0.111124	3.55861	0.000372829	0.321502	NO
D1022.9	21.0455	0.738993	0.208016	3.55258	0.000381477	0.321502	NO
F27D4.1	6453.48	0.579486	0.163743	3.539	0.000401644	0.32824	NO
Y48G8AR.3	1.41775	-3.53945	1.00554	-3.51993	0.000431656	0.342392	NO
K02A11.2	18.5656	-0.761818	0.217773	-3.49822	0.000468383	0.357043	NO
Y47H10A.5	137.524	1.49559	0.428245	3.49237	0.000478754	0.357043	NO
grl-24	120.776	0.57106	0.163936	3.48344	0.00049501	0.357043	NO
C17C3.1	882.097	0.614528	0.176634	3.47911	0.000503083	0.357043	NO
Y67D8C.6	34.6224	1.00163	0.290405	3.44906	0.000562532	0.379754	NO
hach-1	3566.95	0.563552	0.163409	3.44872	0.000563245	0.379754	NO
F13E9.14	9.85923	2.05353	0.599239	3.4269	0.000610515	0.399466	NO
F48C1.9	1.97661	3.95113	1.15535	3.41986	0.000626533	0.399466	NO
F32H5.3	33.0574	1.11611	0.327185	3.41125	0.000646657	0.399466	NO
clec-27	10.6538	-0.859424	0.252346	-3.40574	0.000659856	0.399466	NO
F56A11.5	905.597	0.358253	0.105453	3.39726	0.00068063	0.399466	NO
clc-4	24.539	-1.01608	0.299143	-3.39663	0.00068221	0.399466	NO
ugt-15	31.0176	1.19272	0.351721	3.39108	0.000696166	0.399466	NO
nas-18	1.14124	-3.36086	0.998488	-3.36594	0.00076282	0.407386	NO
C35A5.3	200.341	0.674847	0.200595	3.36423	0.000767574	0.407386	NO
F10D2.10	363.246	0.811097	0.241299	3.36138	0.000775533	0.407386	NO
lips-6	987.454	-1.02711	0.30593	-3.35733	0.000786983	0.407386	NO
K03H4.5	1.141	-2.88802	0.861495	-3.35234	0.000801315	0.407386	NO
B0205.14	12.2005	1.71278	0.511692	3.34728	0.000816094	0.407386	NO
ech-6	12165	0.752157	0.224771	3.34632	0.000818904	0.407386	NO
D2089.3	97.756	0.813692	0.243451	3.34232	0.000830814	0.407386	NO
Y58A7A.5	217.331	0.852175	0.255979	3.32908	0.000871335	0.419626	NO
Y94A7B.11	51.4716	1.11218	0.334922	3.32071	0.000897881	0.424824	NO
C54F6.5	76.4828	0.889126	0.26841	3.31256	0.000924447	0.429852	NO
sre-11	10.2066	1.67485	0.511105	3.27692	0.00104947	0.478205	NO
C06E1.11	31.0621	0.721987	0.221072	3.26584	0.00109139	0.478205	NO
C18H9.6	292.838	-0.545726	0.167195	-3.26401	0.00109846	0.478205	NO
M60.4	2095.46	0.805473	0.246904	3.26229	0.00110515	0.478205	NO
F43C1.7	25.6663	1.27002	0.389668	3.25924	0.00111709	0.478205	NO
D1005.2	1756.98	0.243287	0.0753092	3.23052	0.00123567	0.514045	NO
Y71F9AR.2	443.422	0.319682	0.0990864	3.22629	0.00125405	0.514045	NO
C23H5.8	1327.62	1.03723	0.322223	3.21897	0.00128654	0.514045	NO
srd-5	7.22315	1.38015	0.429095	3.21643	0.00129798	0.514045	NO
F42F12.3	527.09	0.612307	0.190572	3.21299	0.00131362	0.514045	NO
F33C8.5	6.45163	1.69964	0.529045	3.21265	0.00131518	0.514045	NO
gst-15	130.116	0.545057	0.170114	3.20408	0.00135495	0.522024	NO
cyp-13A3	113.916	-0.63643	0.199593	-3.18864	0.00142945	0.541797	NO
twk-26	46.5677	-0.701855	0.220348	-3.18522	0.00144645	0.541797	NO
srxa-14	1.33148	-3.12623	0.984485	-3.1755	0.00149578	0.5526	NO
paf-2	414.164	0.314281	0.0992623	3.16616	0.00154464	0.562936	NO
F56A11.12	5.85449	1.27543	0.403375	3.16189	0.00156748	0.563646	NO
Y43C5A.3	37.2671	1.73604	0.550323	3.15459	0.00160723	0.566451	NO
lgc-8	21.4002	-0.682698	0.216779	-3.14929	0.0016367	0.566451	NO
rhr-1	288.482	0.808955	0.257043	3.14716	0.00164865	0.566451	NO
Y48G1A.2	475.455	0.840853	0.268018	3.1373	0.00170511	0.566451	NO
ZK596.4	6.64747	1.04612	0.333595	3.1359	0.00171326	0.566451	NO
gst-24	206.12	0.928698	0.296583	3.13133	0.00174019	0.566451	NO
F45D3.3	140.784	0.60283	0.192837	3.12611	0.00177137	0.566451	NO
B0205.5	15.3713	1.22251	0.391081	3.12598	0.00177215	0.566451	NO
Y53F4B.39	1857.33	0.268388	0.0858728	3.12541	0.00177556	0.566451	NO
C23F12.3	11.8793	1.09362	0.350396	3.12109	0.00180182	0.566451	NO
Y47G6A.22	849.833	0.509465	0.163809	3.11012	0.00187012	0.566451	NO
C29F9.5	1.99785	3.50738	1.12811	3.10908	0.00187671	0.566451	NO
C09B8.4	380.148	0.783426	0.252032	3.10844	0.00188079	0.566451	NO
folt-1	234.825	0.394956	0.127172	3.10568	0.00189842	0.566451	NO
ilys-3	2.74633	2.62678	0.846518	3.10304	0.00191545	0.566451	NO
qdpr-1	3161.79	0.618106	0.199355	3.10053	0.00193176	0.566451	NO
F15G9.6	16.8832	0.912108	0.294187	3.10044	0.00193235	0.566451	NO
C04F6.9	81.8051	0.915971	0.295858	3.09598	0.00196162	0.568848	NO
srh-15	2.51559	-2.24727	0.728198	-3.08607	0.0020282	0.5819	NO
C05B5.16	26.7495	0.858557	0.279042	3.0768	0.00209233	0.59398	NO
F53C11.9	255.642	0.884407	0.287776	3.07325	0.00211743	0.594844	NO
W01B11.6	374.216	0.751527	0.245599	3.05998	0.00221353	0.615431	NO
dhrs-4	762.564	0.41144	0.13482	3.05178	0.00227488	0.62226	NO
K01A11.3	244.491	-0.255837	0.0839925	-3.04595	0.00231946	0.62226	NO
fbxa-115	53.7289	0.510619	0.167949	3.04032	0.00236325	0.62226	NO
C30E1.9	5398.68	-0.912719	0.300333	-3.03902	0.00237347	0.62226	NO
F09E5.14	165.476	0.707989	0.233044	3.03801	0.00238144	0.62226	NO
C54D10.10	273.649	0.59807	0.197119	3.03405	0.00241295	0.62226	NO
clec-5	306.379	0.727144	0.240665	3.0214	0.00251606	0.62226	NO
F25H2.15	9.34838	1.48319	0.491059	3.02039	0.00252452	0.62226	NO
ZK1240.9	49.3322	-0.589748	0.195269	-3.02018	0.00252625	0.62226	NO
ard-1	4716.93	0.61736	0.204497	3.01892	0.00253677	0.62226	NO
skr-19	4146.51	0.500305	0.165735	3.01871	0.00253853	0.62226	NO
T04G9.8	5.51352	-1.27202	0.421579	-3.01728	0.00255053	0.62226	NO
Y39G10AL.5	700.11	0.415544	0.137749	3.01668	0.00255559	0.62226	NO
grd-7	17.7777	-0.723287	0.239815	-3.01603	0.00256112	0.62226	NO
T04A11.2	194.298	0.476176	0.158363	3.00686	0.00263961	0.629979	NO
T04A11.5	194.298	0.476176	0.158363	3.00686	0.00263961	0.629979	NO
F08G2.5	92.7057	1.15954	0.386181	3.00259	0.00267689	0.630832	NO
pmp-5	1071.53	0.77684	0.258851	3.00111	0.00268997	0.630832	NO
snpc-1.3	26.993	0.676249	0.225951	2.9929	0.0027634	0.642467	NO
F28F9.2	42.9638	0.733921	0.245567	2.98868	0.00280185	0.645632	NO
srg-48	11.9549	0.99848	0.334367	2.98618	0.00282489	0.645632	NO
pals-26	125.942	0.891329	0.298843	2.98259	0.00285817	0.647747	NO
C06G4.4	94.3729	-0.639744	0.215125	-2.97382	0.00294115	0.656061	NO
nspb-9	13.7451	1.35341	0.455146	2.97358	0.0029435	0.656061	NO
B0454.5	28.3789	1.05027	0.353817	2.96839	0.00299362	0.661763	NO
try-6	139.502	-0.66958	0.225769	-2.96578	0.00301916	0.661981	NO
dif-1	4190.52	0.44187	0.149116	2.96326	0.00304404	0.662054	NO
linc-68	80.0052	1.01826	0.344691	2.95411	0.00313568	0.665602	NO
sup-36	8408.24	0.616191	0.209339	2.9435	0.00324519	0.665602	NO
W08F4.7	3.29481	2.2013	0.748826	2.93967	0.00328561	0.665602	NO
cgt-2	117.643	-0.459558	0.156368	-2.93895	0.00329329	0.665602	NO
F15E6.4	19.4882	2.07253	0.705308	2.93847	0.00329836	0.665602	NO
B0393.7	159.28	-0.541544	0.184511	-2.93503	0.00333517	0.665602	NO
pes-23	2.56717	1.87808	0.640334	2.93297	0.00335732	0.665602	NO
Y74C10AL.2	2303.36	0.702981	0.239767	2.93194	0.00336855	0.665602	NO
kca-1	182.158	0.45773	0.156136	2.93162	0.003372	0.665602	NO
C49C3.9	84.948	-0.426077	0.145597	-2.92642	0.00342884	0.665602	NO
F21A3.2	63.5021	0.94108	0.321609	2.92616	0.00343176	0.665602	NO
cyn-13	5951.44	0.385539	0.132003	2.92068	0.00349267	0.665602	NO
F16B4.2	76.6423	0.464475	0.159189	2.91776	0.00352553	0.665602	NO
swt-7	1192.38	0.640589	0.219566	2.91753	0.00352817	0.665602	NO
csn-5	2864.07	0.424929	0.145768	2.9151	0.00355575	0.665602	NO
enu-3.1	545.423	0.331555	0.113815	2.91311	0.0035785	0.665602	NO
Y80D3A.9	249.777	0.3614	0.124095	2.91229	0.00358792	0.665602	NO
lys-6	13.8135	0.782348	0.268891	2.90954	0.00361967	0.665602	NO
dpy-30	9032.14	0.614616	0.211442	2.90679	0.00365163	0.665602	NO
F25H2.14	845.759	0.695051	0.23913	2.90658	0.00365402	0.665602	NO
C01H6.11	10.8885	0.828584	0.285133	2.90596	0.00366128	0.665602	NO
tts-1	468.922	1.03083	0.355002	2.90373	0.00368745	0.665602	NO
F57G12.16	1.87369	-1.68856	0.583183	-2.89542	0.00378656	0.665602	NO
nubp-1	4459.16	0.469675	0.162246	2.89482	0.00379371	0.665602	NO
lbp-2	282.078	0.582467	0.201785	2.88657	0.00389467	0.665602	NO
sod-3	27.3135	0.758626	0.262865	2.886	0.00390178	0.665602	NO
C46F2.1	103.011	-0.426275	0.147852	-2.88313	0.00393745	0.665602	NO
Y71H2AM.6	567.789	0.406662	0.141055	2.88301	0.00393898	0.665602	NO
fah-1	5144.26	0.372395	0.129637	2.8726	0.00407115	0.665602	NO
F41B4.3	253.084	0.666822	0.232274	2.87084	0.00409376	0.665602	NO
clec-196	6631.97	0.687978	0.239715	2.86999	0.00410489	0.665602	NO
oac-13	27.3909	-0.853256	0.297347	-2.86956	0.00411044	0.665602	NO
Y37B11A.3	619.854	0.399048	0.139198	2.86677	0.00414681	0.665602	NO
C48D1.9	5.47139	-1.24419	0.434285	-2.86491	0.00417125	0.665602	NO
F40H6.1	5.25849	1.57493	0.550864	2.85902	0.00424948	0.665602	NO
T24D3.2	80.9327	0.75242	0.263549	2.85496	0.00430428	0.665602	NO
R05D7.1	1195.72	0.742363	0.260187	2.85319	0.00432826	0.665602	NO
F26D2.13	67.5856	0.949558	0.332898	2.8524	0.00433909	0.665602	NO
R07C12.1	34.9029	-0.706714	0.24786	-2.85126	0.00435462	0.665602	NO
F02D10.6	138.626	0.62244	0.218337	2.85082	0.00436062	0.665602	NO
K01A6.7	65.4862	1.07557	0.377307	2.85066	0.00436284	0.665602	NO
R07E3.9	107.008	0.503443	0.176835	2.84697	0.00441372	0.665602	NO
M05D6.3	86.6168	-0.652263	0.229893	-2.83725	0.00455042	0.665602	NO
linc-47	124.996	0.793801	0.279864	2.83638	0.00456287	0.665602	NO
nhr-98	440.195	-0.363016	0.128206	-2.8315	0.00463303	0.665602	NO
cav-1	74130.6	0.519515	0.183558	2.83025	0.00465112	0.665602	NO
C46G7.5	34.0165	0.819887	0.289858	2.82858	0.00467545	0.665602	NO
mlp-1	8477.68	0.760159	0.268817	2.82779	0.00468699	0.665602	NO
ZK596.5	9.71116	0.79344	0.280696	2.82669	0.00470316	0.665602	NO
F45D11.11	120.902	0.696819	0.246811	2.82329	0.00475329	0.665602	NO
F45D11.7	120.902	0.696819	0.246811	2.82329	0.00475329	0.665602	NO
C25G4.2	1796.89	0.534554	0.189351	2.82308	0.00475651	0.665602	NO
ubc-19	1174.19	0.456291	0.161651	2.82269	0.0047622	0.665602	NO
mtpn-1	1114.14	0.718428	0.254725	2.8204	0.00479638	0.665602	NO
Y82E9BR.14	3784.63	0.444401	0.15767	2.81854	0.00482419	0.665602	NO
iff-1	6443.75	0.799731	0.284113	2.81483	0.00488027	0.665602	NO
Y39A1A.3	2185.07	0.503191	0.178858	2.81336	0.00490263	0.665602	NO
dhs-25	1870.68	0.41463	0.147613	2.80889	0.00497131	0.665602	NO
nlp-17	204.053	0.824635	0.29378	2.80698	0.00500082	0.665602	NO
K02E2.8	194.731	0.721269	0.257163	2.80471	0.00503615	0.665602	NO
Y105C5A.12	90.9942	0.981263	0.349871	2.80464	0.00503726	0.665602	NO
allo-1	5428.82	0.175083	0.0624276	2.80457	0.00503836	0.665602	NO
F53B6.13	107.814	0.489698	0.174659	2.80375	0.00505127	0.665602	NO
T05G5.17	1598.56	0.824344	0.294248	2.80152	0.00508619	0.665602	NO
cyn-6	12171.9	0.649714	0.231943	2.80119	0.00509153	0.665602	NO
Y81B9A.2	23.919	0.994198	0.355082	2.79991	0.00511163	0.665602	NO
rev-3	826.005	0.33286	0.118911	2.79925	0.0051222	0.665602	NO
hil-1	84.1465	0.507324	0.181298	2.79829	0.00513738	0.665602	NO
argk-1	62.6629	0.592863	0.211991	2.79665	0.00516361	0.665602	NO
nlp-66	149.564	0.803675	0.287562	2.79479	0.00519335	0.665602	NO
rsp-2	17143.5	0.466907	0.167078	2.79454	0.00519736	0.665602	NO
T21E8.6	61.0854	0.608473	0.217766	2.79416	0.00520353	0.665602	NO
B0207.10	27.3736	0.99473	0.356041	2.79386	0.0052083	0.665602	NO
Y48G10A.1	2045.54	0.409853	0.146753	2.79281	0.00522523	0.665602	NO
flp-27	764.698	0.708208	0.253817	2.79023	0.00526703	0.665602	NO
Y40C7B.4	22.6621	0.803477	0.288207	2.78785	0.00530594	0.665602	NO
sqv-2	536.151	0.406697	0.146086	2.78396	0.00537002	0.665602	NO
F21C10.11	6.55099	1.44401	0.519647	2.77883	0.00545559	0.665602	NO
C04G6.2	25.1328	0.82921	0.298432	2.77856	0.00546011	0.665602	NO
fbxa-50	16.8555	1.0705	0.385341	2.77807	0.00546824	0.665602	NO
his-10	105.136	0.820315	0.295364	2.7773	0.00548127	0.665602	NO
his-14	105.136	0.820315	0.295364	2.7773	0.00548127	0.665602	NO
his-26	105.136	0.820315	0.295364	2.7773	0.00548127	0.665602	NO
fbxa-192	248.019	-0.5531	0.199281	-2.77548	0.00551209	0.665602	NO
rncs-1	3654.03	0.739563	0.266579	2.77427	0.00553249	0.665602	NO
C24A3.4	510.574	0.284756	0.102733	2.77181	0.00557448	0.665602	NO
cex-1	1103.26	0.434309	0.156714	2.77135	0.00558249	0.665602	NO
fbxa-3	55.5096	0.60306	0.217832	2.76846	0.00563216	0.665602	NO
hsp-12.2	6909.45	0.50636	0.182936	2.76797	0.00564072	0.665602	NO
his-5	196.645	0.846242	0.306025	2.76527	0.00568752	0.665602	NO
B0361.9	647.601	0.556272	0.201195	2.76485	0.00569498	0.665602	NO
C15C6.2	10.4928	0.973189	0.352341	2.76207	0.00574362	0.665602	NO
let-7	8.1127	1.23075	0.445663	2.76162	0.00575151	0.665602	NO
F32A7.8	71.6376	1.09601	0.396897	2.76145	0.00575456	0.665602	NO
cth-1	1302.03	0.401831	0.145683	2.75826	0.00581105	0.665602	NO
K07D4.4	71.2675	0.565973	0.205216	2.75794	0.00581674	0.665602	NO
F33C8.10	4.57014	1.24514	0.452232	2.75332	0.00589936	0.665602	NO
C47C12.9	1.98921	-2.04001	0.740945	-2.75325	0.0059006	0.665602	NO
F29B9.1	752.533	0.396997	0.144216	2.75279	0.0059089	0.665602	NO
T02G5.7	3819.34	0.334326	0.121522	2.75115	0.00593872	0.665602	NO
mig-21	54.9246	0.706533	0.257289	2.74607	0.00603147	0.665602	NO
dgat-2	539.632	0.426767	0.155458	2.74522	0.00604706	0.665602	NO
sdz-12	41.5542	-0.695187	0.253277	-2.74477	0.00605531	0.665602	NO
tag-209	69.3187	0.750913	0.273757	2.74299	0.0060883	0.665602	NO
Y53F4B.5	6.40268	-1.19214	0.434891	-2.74124	0.00612086	0.665602	NO
F21C10.13	26.0376	0.664503	0.242411	2.74123	0.00612104	0.665602	NO
F15B10.3	4598.89	0.680544	0.248364	2.7401	0.00614201	0.665602	NO
Y37E11C.3	1.1713	2.19527	0.801246	2.73982	0.00614731	0.665602	NO
hpl-1	878.971	0.477967	0.174528	2.73863	0.00616961	0.665602	NO
Y54G11A.14	64.0388	0.607046	0.221731	2.73776	0.00618601	0.665602	NO
B0222.14	17.9164	0.888253	0.324452	2.7377	0.00618706	0.665602	NO
str-18	21.6237	0.774741	0.283059	2.73703	0.00619964	0.665602	NO
ZK1240.5	12.0794	-0.945825	0.345597	-2.73679	0.00620425	0.665602	NO
C49G7.10	198.744	1.0168	0.371625	2.73609	0.00621731	0.665602	NO
gln-5	226.773	0.520137	0.190211	2.73453	0.00624689	0.665602	NO
F14H12.17	31.3111	0.937917	0.343005	2.73441	0.00624915	0.665602	NO
F22E5.20	769.555	0.750817	0.274617	2.73405	0.00625608	0.665602	NO
srh-46	15.3074	0.859409	0.314412	2.73339	0.00626868	0.665602	NO
cri-3	6260.25	0.553637	0.202695	2.73138	0.00630696	0.665602	NO
sod-1	5272.77	0.55922	0.20518	2.72551	0.00642027	0.665602	NO
Y73C8B.3	1533.08	0.465339	0.171168	2.71862	0.00655556	0.665602	NO
Y87G2A.2	831.545	0.474365	0.17481	2.7136	0.00665556	0.665602	NO
ugt-8	199.264	0.848022	0.312635	2.7125	0.00667783	0.665602	NO
apy-1	4603.74	0.269244	0.0992895	2.7117	0.00669389	0.665602	NO
bus-12	1586.11	0.612967	0.22605	2.71164	0.00669511	0.665602	NO
Y77E11A.8	24.4598	-0.613431	0.22623	-2.71153	0.0066973	0.665602	NO
F23C8.5	9597.24	0.517722	0.191068	2.70962	0.00673594	0.665602	NO
C08G5.6	37.6409	0.732449	0.270359	2.70917	0.00674516	0.665602	NO
T26C12.2	6.11329	-1.04513	0.386051	-2.70722	0.00678489	0.665602	NO
F09E10.15	289.144	0.666911	0.246433	2.70626	0.00680454	0.665602	NO
zipt-13	2335.61	0.543653	0.200901	2.70608	0.00680829	0.665602	NO
cyp-35A5	260.452	0.450645	0.166554	2.70571	0.00681593	0.665602	NO
C06E7.88	2513.04	0.635757	0.234982	2.70555	0.00681904	0.665602	NO
Y62E10A.2	2914.49	0.619391	0.228969	2.70513	0.0068277	0.665602	NO
K07D4.9	217.193	0.64721	0.239328	2.70428	0.00684519	0.665602	NO
C14C10.8	12.838	-0.758825	0.281002	-2.70042	0.00692515	0.665602	NO
ife-1	5518.62	0.61875	0.229135	2.70037	0.00692623	0.665602	NO
thn-2	2.39312	2.41978	0.896291	2.69977	0.00693869	0.665602	NO
B0244.16	20.3497	0.630083	0.233534	2.69804	0.00697501	0.665602	NO
nhr-244	11.7359	-1.37202	0.508529	-2.69802	0.00697527	0.665602	NO
Y62E10A.24	2904.54	0.61826	0.229161	2.69793	0.00697722	0.665602	NO
flp-26	245.305	0.787436	0.29189	2.69771	0.00698173	0.665602	NO
str-116	4.23374	-1.25389	0.464871	-2.69729	0.0069907	0.665602	NO
F55H12.5	73.9052	0.570999	0.211712	2.69706	0.00699549	0.665602	NO
F58F12.3	3.71601	-1.48874	0.553127	-2.69149	0.0071133	0.665602	NO
asns-2	8698.51	0.650439	0.241682	2.6913	0.00711744	0.665602	NO
rsp-6	15801.5	0.483806	0.180172	2.68525	0.0072476	0.665602	NO
T19H12.3	41.8267	0.646063	0.240653	2.68463	0.00726104	0.665602	NO
R03H10.6	75.8078	0.784255	0.292131	2.6846	0.00726158	0.665602	NO
abf-2	11.154	1.15816	0.431577	2.68355	0.00728461	0.665602	NO
col-64	62.1962	0.58917	0.21957	2.68329	0.00729017	0.665602	NO
rab-8	3234.47	0.318584	0.118758	2.68262	0.0073047	0.665602	NO
nex-2	4547.69	0.397432	0.148388	2.67833	0.00739908	0.665602	NO
ech-1.1	310.007	0.754581	0.281977	2.67604	0.00744983	0.665602	NO
spcs-2	6484.42	0.561893	0.209989	2.67582	0.00745469	0.665602	NO
T20B12.7	9773.67	0.43553	0.162786	2.67549	0.00746209	0.665602	NO
F55H12.4	370.939	0.720576	0.269386	2.67488	0.00747561	0.665602	NO
C25F9.16	41.6112	0.749898	0.280365	2.67472	0.0074792	0.665602	NO
Y18H1A.4	1759.42	0.496842	0.185772	2.67447	0.00748481	0.665602	NO
B0024.4	84.8625	1.18177	0.442144	2.67281	0.00752195	0.665602	NO
F54H5.3	26.2493	-0.496601	0.185909	-2.6712	0.00755796	0.665602	NO
B0252.3	432.675	0.324641	0.12154	2.67106	0.00756112	0.665602	NO
sar-1	7997.47	0.461572	0.172852	2.67033	0.00757769	0.665602	NO
ZC168.2	584.687	0.520667	0.195101	2.6687	0.00761455	0.665602	NO
ins-11	11.0781	1.41217	0.529321	2.66789	0.00763282	0.665602	NO
W02C12.2	588.105	0.746209	0.27982	2.66675	0.00765883	0.665602	NO
pbs-5	5958.48	0.4398	0.165049	2.66466	0.0077067	0.665602	NO
F20G2.2	2391.61	0.526664	0.197651	2.66462	0.00770752	0.665602	NO
mrpl-22	1412.5	0.411219	0.154348	2.66423	0.00771641	0.665602	NO
C49F5.7	14.8557	1.19473	0.44845	2.66414	0.00771851	0.665602	NO
M28.5	20654.8	0.68811	0.258308	2.66392	0.00772363	0.665602	NO
F26D2.14	68.3499	0.801996	0.301212	2.66256	0.00775485	0.665602	NO
Y34F4.5	328.913	0.539004	0.202455	2.66234	0.00775993	0.665602	NO
ssp-35	8.3956	1.79083	0.673102	2.66057	0.00780087	0.665602	NO
ZK637.2	3099.37	0.458666	0.172442	2.65983	0.007818	0.665602	NO
idh-1	15063.4	0.339374	0.127597	2.65974	0.00782004	0.665602	NO
C15H9.9	6057.85	0.721343	0.271209	2.65973	0.00782027	0.665602	NO
alh-5	271.832	0.325429	0.122464	2.65735	0.00787569	0.665602	NO
ife-2	5283.48	0.444503	0.167319	2.65662	0.0078928	0.665602	NO
mtq-2	421.629	0.538487	0.202715	2.65637	0.00789861	0.665602	NO
erd-2.1	6655.22	0.542881	0.204381	2.65623	0.00790205	0.665602	NO
T28D9.1	20903.9	0.307098	0.115642	2.65558	0.00791712	0.665602	NO
F21A9.1	163.468	-0.481439	0.181323	-2.65515	0.00792739	0.665602	NO
F53F8.6	76.3571	0.6525	0.245925	2.65325	0.00797217	0.665602	NO
T12D8.5	94.8923	0.60236	0.227185	2.65141	0.00801567	0.665602	NO
comt-5	226.728	0.690183	0.2604	2.65047	0.00803795	0.665602	NO
F14H12.9	4.14051	1.60832	0.606946	2.64985	0.0080527	0.665602	NO
rpl-35	26036.1	0.54672	0.206473	2.6479	0.00809936	0.665602	NO
frpr-10	138.93	-0.458441	0.173252	-2.64609	0.00814271	0.665602	NO
dsl-1	1107.34	0.661198	0.249976	2.64504	0.00816805	0.665602	NO
F15A4.5	198.838	0.663519	0.251009	2.64341	0.00820767	0.665602	NO
T13C5.3	292.952	0.617726	0.233738	2.64282	0.00822194	0.665602	NO
F26A10.28	83.7845	-0.744075	0.281563	-2.64266	0.00822568	0.665602	NO
T04A6.1	13.8664	1.03024	0.390309	2.63955	0.00830165	0.665602	NO
F11C7.9	4.72037	-1.11517	0.422962	-2.63656	0.00837508	0.665602	NO
sdz-35	9.1058	1.1088	0.420632	2.63604	0.00838806	0.665602	NO
F09C8.1	94.2284	0.518786	0.196881	2.63503	0.00841301	0.665602	NO
F14D7.8	34.38	0.565766	0.214748	2.63456	0.00842458	0.665602	NO
snr-7	5412.2	0.699142	0.265505	2.63325	0.00845713	0.665602	NO
srj-7	1.42353	2.9741	1.12969	2.63266	0.0084718	0.665602	NO
F54B8.4	535.543	0.648624	0.246403	2.63238	0.008479	0.665602	NO
cyp-35A3	397.38	0.608715	0.231244	2.63235	0.00847968	0.665602	NO
Y69E1A.11	0.722539	2.2242	0.845956	2.62922	0.00855811	0.665602	NO
acox-1.3	160.76	-0.639943	0.243425	-2.62892	0.00856575	0.665602	NO
F26G1.9	336.251	0.588127	0.223768	2.6283	0.0085814	0.665602	NO
R09F10.8	1367.75	0.436871	0.166227	2.62816	0.00858472	0.665602	NO
Y37D8A.25	447.473	0.507977	0.193411	2.62642	0.00862895	0.665602	NO
F55G11.4	70.6625	0.542498	0.20664	2.62533	0.00865651	0.665602	NO
nlp-18	449.39	0.586538	0.223501	2.62432	0.00868229	0.665602	NO
F46G11.6	806.609	0.621502	0.236844	2.6241	0.00868791	0.665602	NO
C54E4.5	903.961	0.551804	0.210338	2.62342	0.00870528	0.665602	NO
tsp-13	603.597	0.453583	0.173106	2.62026	0.00878628	0.665602	NO
far-3	1172.71	0.710734	0.271657	2.61629	0.00888907	0.665602	NO
K05C4.8	24.2743	0.808291	0.309251	2.6137	0.00895666	0.665602	NO
nhr-86	2102.55	0.308188	0.117934	2.61322	0.00896939	0.665602	NO
cgt-1	805.852	0.26977	0.103242	2.61299	0.00897549	0.665602	NO
F58D5.2	1027.8	0.564072	0.215901	2.61264	0.00898469	0.665602	NO
T10D4.7	0.797419	-2.65978	1.01867	-2.61102	0.00902722	0.665602	NO
C34B4.5	8.21961	0.863624	0.330813	2.61061	0.009038	0.665602	NO
F54D8.10	19.1828	1.23201	0.47196	2.61041	0.0090433	0.665602	NO
cpn-3	13969.1	0.539445	0.206694	2.60987	0.00905755	0.665602	NO
valv-1	1065.02	0.69035	0.264518	2.60984	0.00905841	0.665602	NO
Y105C5A.1269	1.33349	2.41534	0.926065	2.60818	0.0091025	0.665602	NO
Y54E5A.5	3291.57	0.591474	0.226815	2.60774	0.00911413	0.665602	NO
R03A10.8	1.46264	2.54788	0.977117	2.60755	0.00911927	0.665602	NO
pas-7	1830.4	0.295746	0.113438	2.60711	0.00913092	0.665602	NO
par-5	25289.2	0.413738	0.158766	2.60596	0.00916161	0.665602	NO
algn-7	1106.87	0.489717	0.187947	2.60561	0.00917106	0.665602	NO
Y53F4B.45	2473.65	0.521608	0.200296	2.60419	0.00920928	0.665602	NO
capa-1	34.9116	0.724573	0.278446	2.60221	0.00926259	0.665602	NO
ath-1	3704.52	0.566208	0.217656	2.60139	0.00928465	0.665602	NO
grl-15	5975.32	0.599701	0.230556	2.60111	0.0092922	0.665602	NO
rps-3	41640.3	0.514598	0.197845	2.60102	0.00929472	0.665602	NO
Y71F9AL.6	741.971	0.653246	0.251269	2.59979	0.00932815	0.665602	NO
srd-41	1.50312	-2.37804	0.915022	-2.59888	0.00935275	0.665602	NO
T05E11.9	37913.1	0.477569	0.183814	2.59812	0.00937362	0.665602	NO
C29F9.6	63.1605	0.496444	0.191254	2.59573	0.0094391	0.665602	NO
pcm-1	1478.96	0.495523	0.190929	2.59533	0.00945009	0.665602	NO
C07D10.7	56.808	0.607428	0.234074	2.59503	0.00945836	0.665602	NO
nspc-19	25.0251	0.833935	0.322018	2.58971	0.00960558	0.665602	NO
dhs-30	1110.51	0.369383	0.14265	2.58944	0.00961328	0.665602	NO
dlc-1	18606.1	0.712047	0.27501	2.58916	0.0096209	0.665602	NO
C16C8.18	21.0688	-0.705012	0.272402	-2.58813	0.00964974	0.665602	NO
mrpl-39	1652.96	0.486155	0.187985	2.58614	0.00970573	0.665602	NO
F55H2.5	1725.44	0.472418	0.182704	2.5857	0.00971813	0.665602	NO
sfrp-1	1384.12	0.327249	0.126616	2.58459	0.00974958	0.665602	NO
R04B5.1	1.74899	-2.0545	0.795235	-2.58352	0.00977991	0.665602	NO
clec-10	269.719	-0.532382	0.206153	-2.58247	0.00980968	0.665602	NO
nhr-58	778.106	0.430837	0.166874	2.58182	0.00982822	0.665602	NO
R09E10.13	32.7587	1.10733	0.429133	2.58039	0.00986899	0.665602	NO
F54F12.1	15.672	-0.71981	0.278984	-2.58011	0.00987685	0.665602	NO
ndx-4	1297.83	0.553211	0.21447	2.57943	0.00989636	0.665602	NO
F21H7.12	5.78482	1.33427	0.517638	2.57761	0.00994869	0.665602	NO
sra-34	4.90229	1.2916	0.501219	2.57691	0.00996882	0.665602	NO
ZK1320.13	353.576	0.74407	0.288841	2.57605	0.0099935	0.665602	NO
M04B2.6	241.649	0.522448	0.202946	2.57431	0.0100439	0.665602	NO
K12G11.6	486.713	0.403981	0.156972	2.5736	0.0100648	0.665602	NO
C16C10.4	5075.83	0.586966	0.228148	2.57274	0.0100898	0.665602	NO
eif-3.K	3354.01	0.482714	0.187685	2.57194	0.0101131	0.665602	NO
tag-296	1374.04	0.39367	0.153132	2.5708	0.0101465	0.665602	NO
sre-18	38.2837	0.702224	0.273178	2.57057	0.010153	0.665602	NO
ins-28	7.74928	1.2853	0.500033	2.57043	0.0101572	0.665602	NO
Y7A5A.13	1.67125	1.99456	0.776099	2.56999	0.0101702	0.665602	NO
ZK899.2	3808.53	0.276573	0.107622	2.56985	0.0101742	0.665602	NO
C01G12.5	71.4048	0.605564	0.235774	2.56841	0.0102167	0.665602	NO
cnc-2	21.2927	1.24531	0.484925	2.56803	0.0102277	0.665602	NO
blos-7	620.965	0.579712	0.22575	2.56794	0.0102306	0.665602	NO
nuo-2	4924.95	0.492506	0.191825	2.56748	0.0102442	0.665602	NO
W05H9.3	6394.87	0.344672	0.13426	2.5672	0.0102523	0.665602	NO
C50H11.8	5.99996	-1.60487	0.625223	-2.56688	0.010262	0.665602	NO
C18G1.1	403.232	0.532847	0.207601	2.56669	0.0102675	0.665602	NO
F56A11.4	48.5168	0.552755	0.215371	2.56653	0.0102722	0.665602	NO
F37H8.5	1516.59	0.387796	0.151122	2.56612	0.0102845	0.665602	NO
F25A2.1	11.5934	1.19153	0.46434	2.56607	0.0102859	0.665602	NO
clec-266	16467.3	0.447706	0.174561	2.56475	0.0103249	0.665602	NO
snr-6	6775.38	0.64144	0.250211	2.5636	0.0103593	0.665602	NO
gtf-2F2	2434.48	0.296006	0.115525	2.56228	0.0103989	0.665602	NO
C18D11.6	36.7436	1.06666	0.416402	2.56161	0.0104188	0.665602	NO
F54D5.7	3323.53	0.19377	0.0756614	2.56102	0.0104364	0.665602	NO
cwc-15	9566.24	0.478785	0.187043	2.55976	0.0104746	0.665602	NO
inx-12	9304.17	0.394994	0.154311	2.55972	0.0104756	0.665602	NO
C54E10.11	1.16034	3.33918	1.30457	2.5596	0.0104793	0.665602	NO
F48C1.6	535.178	0.476851	0.186491	2.55697	0.010559	0.665602	NO
scav-5	368.893	-0.324626	0.126967	-2.55677	0.0105648	0.665602	NO
acd-3	105.329	-0.494957	0.193666	-2.55572	0.0105967	0.665602	NO
cchl-1	2948.46	0.302708	0.118478	2.55498	0.0106195	0.665602	NO
tnc-2	3199.61	0.583113	0.228287	2.5543	0.0106401	0.665602	NO
timm-17B.1	4372.45	0.434506	0.170111	2.55425	0.0106416	0.665602	NO
JC8.16	338.112	0.40526	0.158663	2.55422	0.0106427	0.665602	NO
his-28	193.892	0.658348	0.257765	2.55406	0.0106474	0.665602	NO
his-50	193.892	0.658348	0.257765	2.55406	0.0106474	0.665602	NO
F49C12.12	8031.03	0.623811	0.244313	2.55332	0.01067	0.665602	NO
T10C6.7	102.13	-0.440476	0.172532	-2.55301	0.0106797	0.665602	NO
C29F7.3	4177.42	0.44272	0.173595	2.55031	0.0107627	0.665602	NO
cey-2	3670.7	0.715413	0.280528	2.55023	0.0107651	0.665602	NO
mif-1	823.903	0.590173	0.231469	2.54968	0.0107821	0.665602	NO
nlp-41	154.061	0.728351	0.285749	2.54892	0.0108058	0.665602	NO
nhr-264	1.90458	1.8082	0.709696	2.54786	0.0108386	0.665602	NO
F25H2.16	1882.84	0.626584	0.246031	2.54677	0.0108724	0.665602	NO
Y39H10A.1	41.6105	0.799727	0.3141	2.54609	0.0108938	0.665602	NO
ZK1010.2	547.359	0.252973	0.0993727	2.5457	0.010906	0.665602	NO
ech-4	3792.11	0.30602	0.120229	2.5453	0.0109183	0.665602	NO
pgrn-1	3340.09	0.394283	0.154917	2.54513	0.0109238	0.665602	NO
mpc-1	1183.85	0.578077	0.227176	2.54462	0.0109397	0.665602	NO
Y69A2AR.28	4796.38	0.659297	0.259185	2.54373	0.0109676	0.665602	NO
F15A4.6	58.7126	1.08596	0.427167	2.54223	0.0110147	0.665602	NO
dpy-6	9.72423	-1.09327	0.430143	-2.54165	0.011033	0.665602	NO
E02H9.9	2.72521	2.08768	0.821468	2.54141	0.0110407	0.665602	NO
rnp-4	9834.27	0.521395	0.205194	2.54099	0.011054	0.665602	NO
nlp-82	117.233	0.72705	0.286312	2.53936	0.0111055	0.665602	NO
ZK938.1	13.4886	0.816423	0.321575	2.53883	0.0111225	0.665602	NO
tag-175	948.832	0.548685	0.216145	2.5385	0.0111329	0.665602	NO
asp-4	11421.7	0.332543	0.131024	2.53802	0.011148	0.665602	NO
cytb-5.2	5485.63	0.506633	0.199768	2.53611	0.0112092	0.665602	NO
nhr-74	23.4088	-1.15233	0.454433	-2.53576	0.0112204	0.665602	NO
F40G12.13	14.264	1.46618	0.578676	2.53368	0.0112871	0.665602	NO
nhr-235	1.64292	-2.32765	0.918692	-2.53365	0.0112881	0.665602	NO
Y39E4A.1	1.51313	-2.19665	0.867088	-2.53336	0.0112973	0.665602	NO
maoc-1	2431.12	0.298778	0.118004	2.53194	0.0113435	0.665602	NO
nlp-31	3649.39	0.715219	0.282532	2.53146	0.0113589	0.665602	NO
stdh-1	1053.47	0.389488	0.153912	2.53059	0.011387	0.665602	NO
F52A8.1	8872.13	0.599715	0.237061	2.52979	0.0114131	0.665602	NO
fbxb-74	570.357	0.358392	0.14172	2.52888	0.0114427	0.665602	NO
nlp-52	120.088	0.67895	0.268627	2.52748	0.0114884	0.665602	NO
C05D9.7	2560.31	0.394427	0.156077	2.52713	0.0115	0.665602	NO
K09D9.14	1.59409	-2.20387	0.872088	-2.52712	0.0115003	0.665602	NO
cyp-13B1	1346.92	0.525789	0.208106	2.52654	0.0115192	0.665602	NO
col-156	111.852	0.731636	0.289597	2.5264	0.0115239	0.665602	NO
nlp-80	361.082	0.68562	0.2716	2.52437	0.0115906	0.665602	NO
mag-1	12069.4	0.58175	0.230462	2.52428	0.0115935	0.665602	NO
K05C4.2	4807.55	0.561592	0.222534	2.52363	0.0116151	0.665602	NO
C32D5.8	5547.71	0.528644	0.209603	2.52211	0.0116652	0.665602	NO
K05D4.9	10.2678	1.05717	0.419194	2.52191	0.0116719	0.665602	NO
rps-5	39485.3	0.557586	0.221245	2.52022	0.0117282	0.665602	NO
srh-44	3.99165	1.50041	0.595377	2.5201	0.0117322	0.665602	NO
srh-33	11.7175	-1.00621	0.399342	-2.51968	0.0117462	0.665602	NO
F52F12.13	9.66391	0.96076	0.381318	2.51958	0.0117496	0.665602	NO
T23D8.12	20.1814	-0.828289	0.328797	-2.51915	0.0117638	0.665602	NO
praf-3	3779.64	0.374417	0.148632	2.51909	0.011766	0.665602	NO
vha-1	16123	0.525612	0.208655	2.51905	0.0117673	0.665602	NO
far-7	31.8174	0.740533	0.294014	2.5187	0.0117788	0.665602	NO
skr-21	8425.23	0.495166	0.196615	2.51845	0.0117873	0.665602	NO
his-58	270.501	0.669025	0.265684	2.51812	0.0117982	0.665602	NO
daf-25	2528.39	0.264893	0.105198	2.51803	0.0118012	0.665602	NO
F28A10.13	19.4636	1.30124	0.517014	2.51683	0.0118414	0.665602	NO
bre-4	791.894	0.297051	0.118059	2.51613	0.011865	0.665602	NO
arl-8	4343.19	0.364506	0.144881	2.51591	0.0118726	0.665602	NO
F15H9.5	2.75331	2.77616	1.10402	2.5146	0.0119168	0.665602	NO
F15H9.6	2.75331	2.77616	1.10402	2.5146	0.0119168	0.665602	NO
F15H9.9	2.75331	2.77616	1.10402	2.5146	0.0119168	0.665602	NO
rpl-7	53402.5	0.47923	0.190623	2.51402	0.0119365	0.665602	NO
spp-1	138.502	0.756688	0.301009	2.51384	0.0119426	0.665602	NO
C05B5.8	1491.43	0.664023	0.264411	2.51133	0.0120276	0.665602	NO
nlp-28	27.8981	1.04308	0.415381	2.51113	0.0120345	0.665602	NO
Y48G8AL.13	3897.78	0.410348	0.163425	2.51092	0.0120417	0.665602	NO
his-12	106.669	0.780022	0.310752	2.51011	0.0120695	0.665602	NO
his-43	106.669	0.780022	0.310752	2.51011	0.0120695	0.665602	NO
F26F12.5	49.3505	0.661932	0.263715	2.51003	0.0120721	0.665602	NO
clec-12	319.005	-0.333493	0.132868	-2.50996	0.0120746	0.665602	NO
T07A9.15	651.048	0.659569	0.262857	2.50923	0.0120993	0.665602	NO
nlp-15	627.625	0.598039	0.23835	2.50908	0.0121047	0.665602	NO
trip-4	4663.17	0.319196	0.127231	2.50879	0.0121147	0.665602	NO
nuo-3	5665.45	0.511375	0.20388	2.50821	0.0121344	0.665602	NO
Y57G11C.1147	5664.8	0.511324	0.203865	2.50814	0.0121367	0.665602	NO
cap-1	6880.34	0.201586	0.0804071	2.50706	0.0121739	0.665602	NO
Y41D4A.6	1248.24	0.307908	0.12282	2.50698	0.0121766	0.665602	NO
Y82E9BR.5	120.56	-0.413883	0.165131	-2.5064	0.0121969	0.665602	NO
acdh-10	10450.4	0.353747	0.14121	2.50511	0.0122412	0.665602	NO
W02D7.8	5.06416	1.4185	0.566303	2.50485	0.0122503	0.665602	NO
snr-2	14156.2	0.499667	0.199499	2.50462	0.0122585	0.665602	NO
pph-4.1	2799.34	0.250505	0.100057	2.50363	0.0122928	0.665602	NO
fsn-1	2373.92	0.220331	0.0880084	2.50352	0.0122964	0.665602	NO
Y47G6A.21	1358.46	0.445309	0.177893	2.50324	0.0123063	0.665602	NO
dhs-9	2397.21	0.302823	0.121006	2.50253	0.0123308	0.665602	NO
Y53F4B.24	19.0579	-0.856121	0.342356	-2.50068	0.0123955	0.665602	NO
D2096.9	182.735	0.743703	0.297408	2.50061	0.0123978	0.665602	NO
dao-2	39742	0.616628	0.246709	2.49941	0.0124399	0.665602	NO
R12E2.7	11956.6	0.750199	0.300184	2.49913	0.0124498	0.665602	NO
vem-1	3578.34	0.418684	0.167533	2.49911	0.0124507	0.665602	NO
F27C1.2	5829.22	0.328555	0.13158	2.49699	0.0125251	0.665602	NO
C16D2.4	54.2505	0.800546	0.320677	2.49643	0.0125452	0.665602	NO
gst-39	723.73	0.563357	0.22574	2.4956	0.0125743	0.665602	NO
acl-13	4.35185	-1.35255	0.542043	-2.49527	0.012586	0.665602	NO
F35D11.4	702.353	0.530187	0.212606	2.49376	0.0126399	0.665602	NO
T21F4.1	1678.26	0.532239	0.213451	2.4935	0.0126491	0.665602	NO
isp-1	11520	0.396313	0.159038	2.49194	0.0127046	0.665602	NO
R10F2.6	29.3386	-0.67715	0.271848	-2.49092	0.0127414	0.665602	NO
Y32F6B.9	145.697	0.333005	0.133696	2.49077	0.0127468	0.665602	NO
npr-20	348.437	0.608898	0.244471	2.49068	0.01275	0.665602	NO
acdh-2	130.443	1.05447	0.423626	2.48915	0.0128049	0.665602	NO
fbxb-96	570.745	0.526146	0.211391	2.48897	0.0128115	0.665602	NO
K08E4.3	349.291	0.401726	0.161447	2.48828	0.0128364	0.665602	NO
B0412.6	2.82978	1.42797	0.574087	2.48738	0.0128688	0.665602	NO
Y48C3A.18	609.849	0.49347	0.198407	2.48716	0.0128768	0.665602	NO
W09G10.9	801.865	0.685088	0.275588	2.48592	0.0129218	0.665602	NO
his-61	258.884	0.62333	0.250787	2.4855	0.012937	0.665602	NO
Y116A8C.30	890.581	0.548914	0.220948	2.48435	0.0129787	0.665602	NO
dhs-11	291.12	0.759361	0.305708	2.48395	0.0129936	0.665602	NO
T09A5.15	627.517	0.766888	0.308751	2.48384	0.0129974	0.665602	NO
F56H6.2	22.5127	0.77113	0.310531	2.48327	0.0130184	0.665602	NO
W01A11.1	528.831	0.253565	0.102142	2.48247	0.0130474	0.665602	NO
col-72	806.549	0.681398	0.274502	2.48231	0.0130535	0.665602	NO
rab-14	4604.72	0.378977	0.152745	2.4811	0.0130976	0.665602	NO
E02H1.5	1009.94	0.59474	0.239758	2.48058	0.0131168	0.665602	NO
cpn-4	689.546	0.630243	0.254149	2.47982	0.013145	0.665602	NO
C29F3.9	10.4172	0.999427	0.403473	2.47706	0.013247	0.665602	NO
T01B7.9	825.683	0.572034	0.230935	2.47703	0.013248	0.665602	NO
M04F3.4	2422.7	0.560744	0.226416	2.47661	0.0132636	0.665602	NO
fipr-8	233.077	0.81508	0.329145	2.47636	0.0132731	0.665602	NO
srx-129	3.74048	1.63605	0.660989	2.47515	0.0133179	0.665602	NO
Y37E11AL.2	13.2061	0.952137	0.384714	2.47492	0.0133265	0.665602	NO
Y69A2AR.42	2.27265	-1.43116	0.57837	-2.47447	0.0133435	0.665602	NO
gln-1	1747.29	0.30105	0.121735	2.473	0.0133984	0.665602	NO
dsl-3	4234.84	0.491678	0.198896	2.47203	0.0134347	0.665602	NO
Y71F9AL.25	1375.81	0.542584	0.219552	2.47132	0.0134614	0.665602	NO
vha-4	9387.53	0.494477	0.200088	2.47129	0.0134625	0.665602	NO
F39G3.5	1205.83	0.499488	0.202119	2.47125	0.013464	0.665602	NO
W03A5.8	72.714	-0.442679	0.179142	-2.47111	0.0134695	0.665602	NO
grl-30	11.884	0.860296	0.348213	2.47061	0.0134884	0.665602	NO
F56D2.5	141.162	0.638905	0.258655	2.47011	0.0135072	0.665602	NO
F38B7.16	1.327	-2.27304	0.920366	-2.46971	0.0135222	0.665602	NO
glrx-3	1982.59	0.336023	0.136061	2.46965	0.0135243	0.665602	NO
twk-49	17294.1	0.286611	0.116053	2.46965	0.0135245	0.665602	NO
nepr-1	2291.84	0.546301	0.221206	2.46964	0.0135248	0.665602	NO
his-8	80.4409	0.581739	0.235669	2.46846	0.0135698	0.666291	NO
rnf-121	2534.23	0.226736	0.091882	2.46768	0.0135991	0.666291	NO
snr-1	9371.04	0.557025	0.225817	2.46671	0.013636	0.666291	NO
C48B4.10	110.929	0.489641	0.198503	2.46667	0.0136376	0.666291	NO
cht-4	348.358	0.451025	0.18298	2.46489	0.0137057	0.667622	NO
ckb-4	755.473	0.248577	0.100884	2.46399	0.0137402	0.667622	NO
dhs-18	1062.51	0.31991	0.129879	2.46314	0.0137727	0.667622	NO
B0432.9	166.069	0.596131	0.242177	2.46155	0.0138339	0.667622	NO
rps-8	52622.9	0.567259	0.230491	2.46109	0.0138516	0.667622	NO
F40A3.3	2065.08	0.456	0.185318	2.46063	0.0138694	0.667622	NO
Y41G9A.10	163.269	0.453709	0.184473	2.45949	0.0139134	0.667622	NO
Y87G2A.19	1395.24	0.691443	0.281241	2.45855	0.01395	0.667622	NO
orai-1	930.915	0.368359	0.149871	2.45785	0.0139773	0.667622	NO
T06D8.9	4344.6	0.454479	0.184911	2.45783	0.0139781	0.667622	NO
ZK550.6	2566.79	0.310522	0.126417	2.45633	0.0140364	0.667622	NO
C27H5.4	150.794	0.342611	0.13951	2.45581	0.0140567	0.667622	NO
skr-2	2737.56	0.587088	0.239097	2.45544	0.0140713	0.667622	NO
F08F8.7	1902.44	0.462586	0.188501	2.45402	0.0141267	0.667622	NO
nlp-68	608.243	0.516209	0.210448	2.45291	0.0141706	0.667622	NO
C54C6.5	36.1055	0.900989	0.367419	2.45221	0.0141982	0.667622	NO
C05D2.10	5173.78	0.253303	0.10335	2.45092	0.0142491	0.667622	NO
col-103	221.486	0.855778	0.349176	2.45085	0.014252	0.667622	NO
F14F3.4	30.1312	0.678488	0.276895	2.45034	0.014272	0.667622	NO
nos-1	209.736	0.37662	0.153765	2.44931	0.0143128	0.667622	NO
ostb-1	10208	0.237537	0.0969859	2.44919	0.0143177	0.667622	NO
Y116A8A.2	3.20023	-1.68158	0.686634	-2.44902	0.0143245	0.667622	NO
Y50E8A.1	499.339	0.593909	0.242542	2.44869	0.0143378	0.667622	NO
K08F9.3	36.2798	0.589614	0.240799	2.44857	0.0143423	0.667622	NO
M142.8	1505.71	0.570612	0.233112	2.4478	0.0143732	0.667622	NO
F53F4.13	444.639	0.613722	0.250939	2.44571	0.0144568	0.667622	NO
C07A9.13	437.752	0.580125	0.237215	2.44557	0.0144624	0.667622	NO
spcs-3	3517.41	0.465866	0.190551	2.44484	0.0144917	0.667622	NO
his-69	29.8206	0.636955	0.260582	2.44435	0.0145112	0.667622	NO
F23C8.14	165.248	0.751831	0.307638	2.44388	0.0145301	0.667622	NO
Y105C5A.13	217.697	0.816536	0.334198	2.44327	0.0145548	0.667622	NO
F42F12.4	294.914	0.613533	0.251182	2.44258	0.0145826	0.667622	NO
bre-2	284.076	-0.353585	0.144825	-2.44147	0.0146275	0.667622	NO
asp-13	621.787	0.682311	0.279511	2.44109	0.014643	0.667622	NO
lsm-4	3662.67	0.547776	0.224623	2.43865	0.0147423	0.667622	NO
acl-12	1125.04	0.268946	0.110294	2.43845	0.0147505	0.667622	NO
srd-58	3.65013	1.37283	0.563108	2.43795	0.0147707	0.667622	NO
Y66D12A.10	984.376	0.423646	0.173831	2.43711	0.0148053	0.667622	NO
T05H10.3	29081.4	0.596464	0.244743	2.4371	0.0148054	0.667622	NO
cblc-1	917.033	0.392477	0.161042	2.4371	0.0148056	0.667622	NO
W06A11.4	49.5225	-0.450235	0.184776	-2.43665	0.014824	0.667622	NO
Y54F10AR.2	713.434	0.259262	0.106421	2.43619	0.0148428	0.667622	NO
glna-2	271.559	0.571605	0.234631	2.43619	0.014843	0.667622	NO
ugt-58	1538.27	0.257372	0.105646	2.43616	0.014844	0.667622	NO
T10C6.15	38.8623	0.554881	0.227977	2.43393	0.0149358	0.667622	NO
srb-17	8.77861	-0.778594	0.320066	-2.4326	0.0149908	0.667622	NO
fbxa-38	43.928	0.430835	0.177124	2.43239	0.0149995	0.667622	NO
F55A4.3	234.882	0.717875	0.29518	2.43199	0.0150161	0.667622	NO
Y71F9AL.4	98.0213	0.322957	0.132797	2.43197	0.0150171	0.667622	NO
zipt-17	273.569	0.333119	0.136978	2.4319	0.0150197	0.667622	NO
R01H10.4	892.23	0.372718	0.153282	2.43158	0.015033	0.667622	NO
dhps-1	710.515	0.305817	0.12578	2.43136	0.0150422	0.667622	NO
F55C10.5	728.102	0.575123	0.236691	2.42985	0.0151052	0.667622	NO
F22H10.3	652.673	0.7284	0.299919	2.42865	0.0151549	0.667622	NO
ZK909.6	214.527	0.603719	0.248675	2.42774	0.0151931	0.667622	NO
rmd-2	5041.12	0.238684	0.0983241	2.42753	0.0152022	0.667622	NO
Y38H6C.24	103.709	0.819364	0.337539	2.42747	0.0152046	0.667622	NO
lin-29	53.8073	-0.496857	0.204692	-2.42734	0.0152101	0.667622	NO
C11G10.1	80.815	0.667711	0.275171	2.42653	0.0152441	0.667622	NO
ZK1193.2	72.6199	-0.606756	0.250052	-2.42652	0.0152445	0.667622	NO
lron-10	2491.01	0.41787	0.172218	2.4264	0.0152493	0.667622	NO
rpl-17	33198	0.564482	0.232649	2.42633	0.0152525	0.667622	NO
let-767	3672.01	0.341376	0.140704	2.4262	0.0152578	0.667622	NO
fipr-4	362.189	0.789888	0.325625	2.42576	0.0152764	0.667622	NO
Y45G5AM.3	509.51	0.28101	0.115862	2.42539	0.0152919	0.667622	NO
lipl-6	468.853	-0.412121	0.16998	-2.42452	0.0153285	0.667622	NO
clec-150	266.856	0.721768	0.297696	2.42451	0.015329	0.667622	NO
M01H9.4	545.054	0.549737	0.226784	2.42406	0.0153482	0.667622	NO
Y87G2A.18	587.045	0.454793	0.187713	2.42281	0.0154012	0.668397	NO
Y48A6B.7	359.12	0.619996	0.256107	2.42085	0.0154844	0.668397	NO
C49G7.7	5.61506	1.74834	0.722265	2.42063	0.0154935	0.668397	NO
pnp-1	3178.84	0.317079	0.131083	2.41892	0.0155668	0.668397	NO
Y38H8A.1	755.995	0.363529	0.150288	2.41888	0.0155686	0.668397	NO
sid-5	832.44	0.579139	0.239525	2.41786	0.015612	0.668397	NO
C12D12.3	106.637	0.470224	0.194484	2.4178	0.0156147	0.668397	NO
his-54	91.8983	0.606308	0.250809	2.41741	0.0156312	0.668397	NO
Y69E1A.5	5004.99	0.518763	0.214657	2.41671	0.0156615	0.668397	NO
T14B4.9	86.607	-0.365005	0.151087	-2.41586	0.0156982	0.668397	NO
far-5	249.374	0.473054	0.195827	2.41567	0.0157065	0.668397	NO
F40F8.3	310.514	0.624998	0.258819	2.41481	0.0157434	0.668397	NO
C33B4.2	217.792	0.533414	0.220931	2.41439	0.0157615	0.668397	NO
Y71H2AM.20	2033.32	0.276438	0.114498	2.41435	0.0157635	0.668397	NO
his-59	207.996	0.621898	0.25762	2.41401	0.0157779	0.668397	NO
Y62E10A.23	1820.13	0.397484	0.16472	2.41308	0.0158182	0.668397	NO
col-118	2185.78	0.514098	0.213105	2.41241	0.0158474	0.668397	NO
clec-261	2.53279	-1.64302	0.681361	-2.41138	0.0158921	0.668397	NO
chil-12	3.50662	-1.46557	0.60785	-2.41107	0.0159057	0.668397	NO
ZK596.2	12.279	1.02683	0.425889	2.41101	0.0159082	0.668397	NO
zipt-11	2312.14	0.286042	0.118646	2.41088	0.015914	0.668397	NO
Y14H12B.1	2564.45	0.331472	0.137532	2.41014	0.0159464	0.668397	NO
F33H2.8	844.165	0.418201	0.17358	2.40927	0.0159846	0.668397	NO
pas-1	1600.78	0.365603	0.151755	2.40916	0.0159892	0.668397	NO
B0416.7	37.4946	0.718852	0.298453	2.40859	0.0160142	0.668397	NO
ugt-37	48.6088	0.656678	0.272648	2.40852	0.0160174	0.668397	NO
mtl-2	153.543	0.722768	0.300169	2.40787	0.0160461	0.668397	NO
C25H3.9	8981.86	0.484605	0.201317	2.40718	0.0160763	0.668397	NO
F36D1.7	35.4452	0.908734	0.377548	2.40693	0.0160871	0.668397	NO
cpi-2	10334.2	0.425035	0.176634	2.40631	0.0161146	0.668397	NO
W05E10.5	72.0826	-0.429168	0.178406	-2.40558	0.0161469	0.668397	NO
F13H10.6	2022.17	0.641989	0.266942	2.40498	0.0161735	0.668397	NO
F47B8.2	415.09	0.486085	0.202136	2.40474	0.0161839	0.668397	NO
pals-23	373.757	-0.346324	0.144124	-2.40296	0.0162629	0.668903	NO
Y53G8B.2	879.26	0.555496	0.231301	2.40161	0.0163231	0.668903	NO
tric-1B.1	12093.9	0.275979	0.114924	2.40139	0.0163327	0.668903	NO
col-131	1980.6	0.578936	0.241335	2.39889	0.0164448	0.668903	NO
dlc-4	6.6229	1.00305	0.418258	2.39817	0.0164771	0.668903	NO
pfn-3	2279.08	0.530961	0.221439	2.39777	0.0164952	0.668903	NO
C41G7.15	1.17255	-2.15698	0.899828	-2.3971	0.0165252	0.668903	NO
htz-1	39233	0.321318	0.13407	2.39664	0.016546	0.668903	NO
K08D12.4	1459.42	0.516428	0.215494	2.39648	0.0165534	0.668903	NO
linc-7	824.501	0.615969	0.257051	2.39629	0.016562	0.668903	NO
lido-15	561.473	0.33696	0.140695	2.39498	0.0166214	0.668903	NO
his-25	93.827	0.667084	0.278542	2.39491	0.0166242	0.668903	NO
E04F6.8	282.886	0.718403	0.30019	2.39316	0.016704	0.668903	NO
mcp-1	1639.17	0.336699	0.140704	2.39296	0.0167132	0.668903	NO
timm-23	5454.42	0.478379	0.200009	2.39179	0.0167666	0.668903	NO
gpx-3	226.989	0.518814	0.216951	2.39138	0.0167851	0.668903	NO
cct-6	8233.53	0.266339	0.111392	2.39101	0.0168023	0.668903	NO
iff-2	21890.9	0.388155	0.162507	2.38853	0.0169157	0.668903	NO
cki-1	5777.83	0.472734	0.197996	2.38759	0.0169592	0.668903	NO
F46E10.2	11966.6	0.462117	0.193586	2.38714	0.0169799	0.668903	NO
Y53F4B.11	26.7904	0.700441	0.293655	2.38525	0.0170674	0.668903	NO
T08D2.7	21.9425	-0.580764	0.243492	-2.38514	0.0170724	0.668903	NO
Y48G8AL.20	106.331	-0.856672	0.359174	-2.38511	0.0170739	0.668903	NO
flp-11	1109.4	0.623652	0.261523	2.38469	0.0170934	0.668903	NO
mrps-14	2909.01	0.457943	0.192055	2.38444	0.0171053	0.668903	NO
F53C11.3	3755.87	0.337268	0.141492	2.38365	0.017142	0.668903	NO
M03B6.5	45.8952	0.77854	0.326626	2.38359	0.0171449	0.668903	NO
R06F6.14	9.70156	1.16504	0.488818	2.38338	0.0171544	0.668903	NO
ech-5	1005.84	0.232769	0.0976642	2.38336	0.0171553	0.668903	NO
prmt-6	482.87	0.537168	0.225398	2.3832	0.0171628	0.668903	NO
T25B6.6	27.8135	0.768938	0.322699	2.38283	0.01718	0.668903	NO
F59C12.4	7554.24	0.595113	0.2498	2.38236	0.0172022	0.668903	NO
Y27F2A.8	643.867	0.629647	0.264376	2.38164	0.0172359	0.668903	NO
math-50	27.2469	-0.52908	0.222192	-2.38118	0.0172573	0.668903	NO
T04C12.1	3077.05	0.673622	0.282895	2.38117	0.0172577	0.668903	NO
F41E6.18	285.888	-0.511043	0.214691	-2.38037	0.0172953	0.668903	NO
flp-25	275.422	0.517056	0.217286	2.37961	0.0173312	0.668903	NO
F49F1.12	1.34264	-1.97227	0.829137	-2.3787	0.017374	0.668903	NO
aqp-10	4986.31	0.474153	0.199358	2.3784	0.0173881	0.668903	NO
pad-2	869.185	0.196634	0.0826773	2.37833	0.0173911	0.668903	NO
cyn-5	54773.6	0.334839	0.140833	2.37756	0.0174276	0.668903	NO
F55G7.1	24.3652	-0.644433	0.271097	-2.37713	0.0174481	0.668903	NO
F08H9.14	22.859	1.06219	0.446891	2.37685	0.0174611	0.668903	NO
F13A2.5	24.0111	0.78089	0.328574	2.37661	0.0174727	0.668903	NO
acdh-9	2923.44	0.248782	0.104707	2.37599	0.017502	0.668903	NO
fbxa-163	20.1456	1.02695	0.432272	2.3757	0.0175158	0.668903	NO
ZK418.12	11.5072	0.548193	0.230841	2.37477	0.0175599	0.668903	NO
cutl-25	1063.95	0.309939	0.130517	2.3747	0.017563	0.668903	NO
his-48	270.415	0.605759	0.2552	2.37366	0.0176126	0.668903	NO
nlp-20	53.486	0.733951	0.309231	2.37347	0.0176218	0.668903	NO
R11G10.4	9.81335	1.42181	0.599184	2.3729	0.0176488	0.668903	NO
ubq-2	27648.4	0.537796	0.226755	2.3717	0.0177063	0.668903	NO
smo-1	15282.6	0.54326	0.229144	2.37082	0.0177486	0.668903	NO
C17E7.12	709.644	0.742526	0.313291	2.37009	0.0177839	0.668903	NO
F56C3.8	51.3047	0.776486	0.327669	2.36972	0.0178014	0.668903	NO
W01G7.4	2646.25	0.463251	0.195502	2.36955	0.0178098	0.668903	NO
mir-1832.1	1.7024	1.5405	0.650278	2.36899	0.0178368	0.668903	NO
col-19	2.92183	-1.64461	0.694263	-2.36886	0.0178431	0.668903	NO
gtr-1	93.9315	0.534705	0.225727	2.36881	0.0178453	0.668903	NO
Y106G6H.17	13.5737	0.917668	0.38748	2.3683	0.0178703	0.668903	NO
Y40C5A.4	881.701	0.217764	0.0919517	2.36824	0.0178731	0.668903	NO
F59A7.7	11.5802	1.13036	0.477445	2.36752	0.0179076	0.668903	NO
R08B4.11	1.13902	2.0701	0.874608	2.36689	0.0179385	0.668903	NO
cla-1	2252.07	-0.730242	0.308702	-2.36552	0.0180048	0.668903	NO
ZK131.14	47.2738	0.728591	0.308042	2.36524	0.0180185	0.668903	NO
E04D5.5	186.77	0.46095	0.19492	2.36481	0.0180392	0.668903	NO
F49H6.13	2.87592	-1.72242	0.728498	-2.36434	0.018062	0.668903	NO
Y71F9AM.9	1331	0.733031	0.310116	2.36373	0.018092	0.668903	NO
Y71G12B.35	583.651	0.314153	0.13291	2.36365	0.018096	0.668903	NO
crls-1	1963.27	0.353393	0.149518	2.36355	0.0181006	0.668903	NO
F08D12.2	124.443	0.512717	0.216947	2.36333	0.0181115	0.668903	NO
gst-31	83.4908	0.609632	0.258019	2.36274	0.0181405	0.668903	NO
F44G4.2	6846.71	0.463391	0.196306	2.36055	0.0182479	0.668903	NO
lury-1	185.408	0.561018	0.237686	2.36033	0.0182585	0.668903	NO
F10E9.10	61.73	0.634318	0.268795	2.35986	0.0182821	0.668903	NO
W10D9.1	193.993	0.649238	0.275127	2.35978	0.0182859	0.668903	NO
gba-2	74.3769	0.466595	0.197841	2.35843	0.0183523	0.668903	NO
Y110A2AL.4	7760.28	0.444453	0.188468	2.35824	0.0183618	0.668903	NO
cyp-31A3	161.052	0.355654	0.150831	2.35797	0.0183753	0.668903	NO
F28C10.5	1.0809	-2.96367	1.25719	-2.35738	0.0184044	0.668903	NO
cox-15	1570.78	0.280001	0.118783	2.35724	0.0184111	0.668903	NO
pitr-2	1.23637	-2.53155	1.07403	-2.35705	0.0184209	0.668903	NO
T07C4.12	810.026	0.373111	0.158308	2.35687	0.0184298	0.668903	NO
F59E11.7	32.7151	0.724275	0.307452	2.35573	0.0184863	0.668903	NO
mlc-2	24675.5	0.472929	0.200782	2.35544	0.0185007	0.668903	NO
ZK550.5	12.7652	-0.643671	0.273356	-2.3547	0.0185379	0.668903	NO
F13H10.1	184.609	0.675717	0.286969	2.35467	0.018539	0.668903	NO
sec-11	5155.03	0.507287	0.215507	2.35393	0.0185763	0.668903	NO
nhr-236	84.3026	0.518053	0.220083	2.3539	0.0185776	0.668903	NO
rpl-1	34374.7	0.473508	0.2013	2.35225	0.0186604	0.668903	NO
mrps-17	1845.29	0.505514	0.21492	2.35211	0.0186673	0.668903	NO
ZK1010.10	417.632	0.485737	0.206531	2.35189	0.0186785	0.668903	NO
mig-2	4152.31	0.375071	0.159494	2.35162	0.0186916	0.668903	NO
rpl-42	1.02313	-2.6892	1.14447	-2.34973	0.0187871	0.668903	NO
ZK1251.3	43.3723	0.7776	0.330932	2.34972	0.0187873	0.668903	NO
fkb-8	383.322	0.419829	0.178697	2.34939	0.0188043	0.668903	NO
F10A3.1	22.9255	0.862674	0.367479	2.34755	0.0188976	0.668903	NO
ftn-2	6594.27	0.438317	0.186773	2.34679	0.0189361	0.668903	NO
ttr-41	4236.43	0.579614	0.246994	2.34668	0.0189417	0.668903	NO
sqv-4	4274.61	0.29703	0.126607	2.34609	0.0189717	0.668903	NO
ZK993.2	35.2948	-0.725833	0.30976	-2.34321	0.0191184	0.668903	NO
comt-3	1775.2	0.540694	0.230768	2.34302	0.0191283	0.668903	NO
F40G12.14	24.748	1.03989	0.444019	2.34199	0.0191811	0.668903	NO
T25B9.1	1143.28	0.378785	0.161742	2.34191	0.0191856	0.668903	NO
rpl-13	50132.1	0.544953	0.232723	2.34164	0.0191993	0.668903	NO
exos-8	1253.61	0.37876	0.161773	2.3413	0.0192168	0.668903	NO
Y43F4B.5	5903.28	0.173756	0.0742153	2.34125	0.0192194	0.668903	NO
ech-7	181.694	0.515594	0.22023	2.34116	0.019224	0.668903	NO
F26F2.8	849.05	0.518539	0.22152	2.34083	0.019241	0.668903	NO
T10F2.2	675.91	0.304394	0.130078	2.34009	0.0192789	0.668903	NO
F21C10.9	164.595	0.425767	0.181975	2.3397	0.0192994	0.668903	NO
F48B9.8	1314.57	0.313779	0.134117	2.3396	0.0193045	0.668903	NO
mps-2	4343.83	0.279422	0.119442	2.33939	0.0193152	0.668903	NO
uba-5	2516.48	0.215442	0.0920955	2.33933	0.0193183	0.668903	NO
his-27	265.794	0.471824	0.201706	2.33916	0.0193269	0.668903	NO
his-49	265.794	0.471824	0.201706	2.33916	0.0193269	0.668903	NO
clc-1	367.981	0.60482	0.258581	2.339	0.0193354	0.668903	NO
snt-6	584.472	0.430199	0.183941	2.3388	0.019346	0.668903	NO
F15D4.2	1916.41	0.461562	0.19741	2.33808	0.0193829	0.668903	NO
F08H9.10	22.6603	1.05051	0.449309	2.33805	0.0193846	0.668903	NO
T13C5.7	141.761	0.635507	0.271997	2.33645	0.019468	0.668903	NO
C48B6.9	767.203	0.46794	0.200309	2.33609	0.0194864	0.668903	NO
C53D6.7	63.4837	0.541144	0.231647	2.33607	0.0194878	0.668903	NO
F11E6.4	146.538	0.455601	0.195044	2.33589	0.0194967	0.668903	NO
F41H10.5	192.6	0.491444	0.210416	2.33558	0.019513	0.668903	NO
rpb-7	5143.24	0.527168	0.225718	2.33552	0.0195163	0.668903	NO
C25E10.13	55.1144	0.772202	0.33085	2.33399	0.0195961	0.668903	NO
arx-1	8423.28	0.293628	0.125808	2.33394	0.019599	0.668903	NO
T24A6.20	782.754	0.34717	0.148781	2.33343	0.0196256	0.668903	NO
R06A10.1	364.194	0.466219	0.199817	2.33324	0.0196358	0.668903	NO
gstk-1	542.815	0.349109	0.149706	2.33197	0.0197022	0.668903	NO
C07D10.6	43.9703	0.602126	0.258211	2.33191	0.0197053	0.668903	NO
F42H10.6	1029.33	0.541822	0.232445	2.33097	0.0197551	0.668903	NO
rbx-1	6891.1	0.60517	0.259638	2.33082	0.0197626	0.668903	NO
oxy-5	1501.83	0.48672	0.208868	2.33028	0.0197916	0.668903	NO
clec-146	80.1243	0.913897	0.392204	2.33016	0.0197979	0.668903	NO
C27B7.2	664.968	0.412473	0.177044	2.32978	0.019818	0.668903	NO
W06A7.2	1378.18	0.471764	0.20251	2.32958	0.0198284	0.668903	NO
F48E8.3	3518.08	0.193798	0.0832321	2.3284	0.0198907	0.668903	NO
F28H1.4	625.59	0.489258	0.21017	2.32792	0.0199165	0.668903	NO
Y81B9A.5	13.2244	0.94038	0.403964	2.32788	0.0199184	0.668903	NO
K02E10.6	697.732	0.494645	0.212527	2.32744	0.0199417	0.668903	NO
H43I07.1	1632.33	0.226384	0.0972826	2.32708	0.0199611	0.668903	NO
best-7	814.093	-0.538566	0.231569	-2.32572	0.0200334	0.668903	NO
C47B2.2	1242.86	0.438204	0.18842	2.32568	0.0200356	0.668903	NO
ndx-6	1715.39	0.442202	0.190184	2.32513	0.0200648	0.668903	NO
fbp-1	8336.29	0.373918	0.160899	2.32393	0.0201293	0.668903	NO
T12B3.1	87.0789	-0.293665	0.126374	-2.32377	0.0201379	0.668903	NO
str-257	1.76837	-1.62015	0.697229	-2.3237	0.0201417	0.668903	NO
Y19D10A.1	1.76837	-1.62015	0.697229	-2.3237	0.0201417	0.668903	NO
D1086.11	3.26357	-1.48609	0.639614	-2.32341	0.020157	0.668903	NO
C16A3.11	26.7853	0.59637	0.256745	2.32281	0.0201895	0.668903	NO
R06B10.7	1.35707	-2.28683	0.985033	-2.32157	0.0202559	0.668903	NO
ugt-43	19.8245	-0.624647	0.26907	-2.3215	0.0202597	0.668903	NO
nlp-76	214.015	0.595146	0.256388	2.32127	0.0202725	0.668903	NO
upp-1	2033.27	0.338994	0.146069	2.32077	0.020299	0.668903	NO
pbs-7	4616.37	0.476247	0.205218	2.32069	0.0203038	0.668903	NO
ttb-1	2844.29	0.250141	0.107791	2.32061	0.0203081	0.668903	NO
F55B11.4	706.837	0.587917	0.253385	2.32026	0.0203271	0.668903	NO
cox-5A	20670.5	0.455351	0.196288	2.31982	0.0203507	0.668903	NO
D1014.7	7.81046	-0.919361	0.396313	-2.31978	0.0203526	0.668903	NO
fipr-10	5.983	1.47329	0.635136	2.31964	0.0203605	0.668903	NO
dscc-1	1345.16	0.321887	0.138767	2.31962	0.0203615	0.668903	NO
Y106G6E.4	783.714	0.436743	0.188307	2.31931	0.0203783	0.668903	NO
F33E2.5	7031.28	0.277919	0.119831	2.31926	0.020381	0.668903	NO
gba-4	165.36	-0.413672	0.178384	-2.319	0.0203951	0.668903	NO
nhr-13	505.224	0.234243	0.10103	2.31855	0.0204196	0.668903	NO
Y73F8A.26	2258.38	0.276642	0.119376	2.3174	0.0204817	0.668903	NO
F36D1.8	130.541	0.510606	0.220337	2.31738	0.0204829	0.668903	NO
T12G3.4	2941.12	0.187372	0.0808758	2.31679	0.020515	0.668903	NO
ZK1127.13	2067.9	0.58362	0.251924	2.31665	0.0205227	0.668903	NO
B0205.13	172.218	0.761155	0.328669	2.31588	0.0205651	0.668903	NO
tba-4	1112.65	0.376599	0.162634	2.31562	0.0205788	0.668903	NO
F26D11.20	202.397	0.686797	0.296645	2.31522	0.0206011	0.668903	NO
spp-10	3784.41	0.323035	0.139568	2.31453	0.0206387	0.668903	NO
F20A1.1	254.712	0.588528	0.254344	2.3139	0.020673	0.668903	NO
Y57A10C.1	380.562	0.599393	0.25906	2.31372	0.0206832	0.668903	NO
T03F1.11	4643.5	0.56548	0.244412	2.31363	0.0206881	0.668903	NO
T11F8.12	107.797	0.648228	0.28024	2.31312	0.0207163	0.668903	NO
F38A6.4	585.095	0.509045	0.220193	2.31181	0.0207881	0.668903	NO
mrpl-19	1174.98	0.162906	0.0704789	2.31142	0.0208095	0.668903	NO
exos-4.2	2132.87	0.41416	0.17928	2.31013	0.0208811	0.668903	NO
Y58A7A.4	282.72	0.957641	0.414587	2.30987	0.0208955	0.668903	NO
rpia-1	1564.55	0.400997	0.173714	2.30837	0.0209784	0.668903	NO
K11H3.3	3309.59	0.173895	0.0753392	2.30816	0.0209905	0.668903	NO
his-72	29938.5	0.400462	0.17351	2.30801	0.0209985	0.668903	NO
Y56A3A.19	3272.46	0.513009	0.222296	2.30778	0.0210114	0.668903	NO
linc-88	8.9457	1.07578	0.466187	2.30762	0.0210204	0.668903	NO
B0304.2	446.312	0.629956	0.273022	2.30735	0.0210353	0.668903	NO
chil-5	2.24197	-2.22017	0.962631	-2.30635	0.021091	0.668903	NO
cct-5	18369.6	0.186605	0.0809115	2.30629	0.0210946	0.668903	NO
lact-4	2370.61	-0.453047	0.196456	-2.3061	0.021105	0.668903	NO
nlp-51	109.821	0.479385	0.20788	2.30607	0.021107	0.668903	NO
srx-12	13.6374	0.896984	0.388968	2.30606	0.0211072	0.668903	NO
txbp-3	924.908	0.57886	0.251023	2.306	0.0211106	0.668903	NO
srd-55	2.74138	-1.30526	0.566152	-2.30549	0.0211393	0.668903	NO
D1054.19	5.63376	1.23995	0.537831	2.30546	0.0211409	0.668903	NO
tdp-1	4524.96	0.207433	0.0899805	2.30532	0.0211488	0.668903	NO
pfn-2	2761.22	0.382961	0.16618	2.30449	0.0211952	0.668903	NO
str-89	11.7535	0.789566	0.342633	2.30441	0.0211999	0.668903	NO
pdl-1	1375.08	0.47032	0.20411	2.30425	0.0212088	0.668903	NO
ttr-50	60054.9	0.46755	0.202927	2.30403	0.0212208	0.668903	NO
mlc-5	8762.63	0.46249	0.200747	2.30385	0.0212311	0.668903	NO
R02E4.3	3859.09	0.557549	0.242086	2.3031	0.021273	0.669441	NO
C15F1.5	124.162	0.655908	0.284936	2.30195	0.021338	0.669796	NO
ZK512.16	1.13377	-2.39305	1.03958	-2.30194	0.0213383	0.669796	NO
T24H7.9	2689.06	0.392689	0.170622	2.30151	0.0213628	0.669796	NO
B0546.4	1623.64	0.401874	0.174686	2.30055	0.021417	0.669796	NO
lsm-1	3440.76	0.569177	0.247432	2.30034	0.0214291	0.669796	NO
F26D11.1	315.737	0.57039	0.247967	2.30026	0.0214333	0.669796	NO
ndx-8	666.065	0.244925	0.106549	2.2987	0.0215217	0.671781	NO
W05B10.4	546.416	0.351622	0.153009	2.29804	0.0215595	0.672181	NO
C30G12.10	19.2175	0.962743	0.419034	2.29753	0.0215885	0.67231	NO
T10B5.3	5385.62	0.299613	0.130514	2.29564	0.0216966	0.67397	NO
T27C5.12	51.1216	-0.384067	0.167306	-2.2956	0.021699	0.67397	NO
ccnk-1	1762.29	0.444417	0.193645	2.29501	0.0217327	0.67397	NO
Y44A6D.1	1337.24	0.619773	0.270071	2.29485	0.0217418	0.67397	NO
flp-21	414.953	0.493527	0.215131	2.29407	0.0217863	0.6741	NO
B0350.85	2.76722	-1.52184	0.663565	-2.29343	0.0218231	0.6741	NO
snb-5	16.25	-0.564997	0.246374	-2.29325	0.0218337	0.6741	NO
nhr-136	415.815	-0.233646	0.101912	-2.29263	0.0218695	0.6741	NO
Y47D3A.14	695.243	0.342677	0.149485	2.29238	0.0218835	0.6741	NO
R09A8.1	22.8566	-0.775106	0.338154	-2.29217	0.0218959	0.6741	NO
K01A2.4	4563.72	0.262982	0.114777	2.29124	0.0219495	0.674978	NO
F17H10.4	1.31498	2.37221	1.03593	2.28993	0.0220252	0.676429	NO
Y66A7A.4	12.7339	0.97462	0.425767	2.28909	0.022074	0.676429	NO
his-74	1219.89	0.643146	0.280964	2.28907	0.0220753	0.676429	NO
nlp-61	203.616	0.574618	0.251068	2.2887	0.022097	0.676429	NO
rpoa-12	1333.62	0.53763	0.234999	2.2878	0.0221492	0.676913	NO
Y55F3AR.2	3711.07	0.262274	0.114721	2.28619	0.0222431	0.676913	NO
abhd-3.1	1072.21	0.311522	0.136272	2.28602	0.0222528	0.676913	NO
str-124	6.34417	-1.08164	0.473397	-2.28484	0.0223222	0.676913	NO
srx-74	46.0779	0.520497	0.227826	2.28462	0.022335	0.676913	NO
algn-5	1757.7	0.238509	0.104415	2.28423	0.022358	0.676913	NO
str-39	1.50681	2.28149	0.998809	2.28421	0.0223592	0.676913	NO
rsp-4	10943.9	0.376906	0.165055	2.28351	0.0224001	0.676913	NO
ttr-54	256.106	0.390391	0.170981	2.28324	0.022416	0.676913	NO
C34C12.8	1381.15	0.399904	0.175222	2.28227	0.0224732	0.676913	NO
mlt-8	13671.5	0.273639	0.119899	2.28224	0.0224754	0.676913	NO
F57C2.5	2900.01	0.291215	0.127662	2.28115	0.0225399	0.676913	NO
F53F4.25	2943.06	0.531348	0.232936	2.2811	0.0225428	0.676913	NO
K11C4.14	387.957	-0.707525	0.31025	-2.2805	0.0225781	0.676913	NO
sulp-7	290.806	-0.295137	0.129425	-2.28037	0.0225857	0.676913	NO
F26C11.3	9.2285	-1.08266	0.474801	-2.28024	0.0225935	0.676913	NO
C14E2.6	7.46865	0.868874	0.381053	2.28019	0.0225963	0.676913	NO
rsp-5	3308.26	0.426079	0.186878	2.27998	0.0226088	0.676913	NO
rsp-1	12900.5	0.343034	0.150457	2.27995	0.0226106	0.676913	NO
lec-12	1105.5	0.258045	0.113197	2.27961	0.0226307	0.676913	NO
mrps-10	669.132	0.3699	0.162319	2.27885	0.0226759	0.676913	NO
B0563.5	12.4555	0.970042	0.425679	2.27881	0.0226783	0.676913	NO
K07C5.9	399.658	0.607643	0.266672	2.27861	0.0226901	0.676913	NO
tpi-1	10942.3	0.332112	0.145843	2.27718	0.0227754	0.678706	NO
Y62H9A.9	5.47287	-1.18257	0.519543	-2.27617	0.0228357	0.679752	NO
ooc-3	1040.33	0.196887	0.0865306	2.27534	0.0228855	0.67996	NO
C18D11.1	4019.62	0.454985	0.199976	2.2752	0.0228942	0.67996	NO
gta-1	7687.98	0.260994	0.114733	2.27479	0.0229183	0.67996	NO
C49F5.13	129.112	0.524766	0.230796	2.27372	0.0229829	0.680152	NO
W09G12.10	695.05	0.562318	0.247332	2.27353	0.0229942	0.680152	NO
W02F12.9	216.811	0.433039	0.190586	2.27215	0.0230777	0.680152	NO
Y94H6A.7	892.435	0.461637	0.203273	2.27102	0.0231459	0.680152	NO
crn-5	1371.08	0.497241	0.219032	2.27018	0.0231968	0.680152	NO
sod-2	2749.24	0.435729	0.191949	2.27002	0.0232065	0.680152	NO
C07B5.2	121.43	-0.500281	0.220408	-2.2698	0.02322	0.680152	NO
hgo-1	2323.37	0.290686	0.128068	2.26978	0.0232212	0.680152	NO
ugt-64	657.306	0.225877	0.0995474	2.26904	0.0232657	0.680152	NO
Y73C8B.2	1286.01	0.197017	0.0868283	2.26904	0.0232659	0.680152	NO
C03H5.10	204.37	0.553295	0.243898	2.26855	0.0232958	0.680152	NO
F45E4.5	560.835	0.690686	0.304544	2.26793	0.0233333	0.680152	NO
F53B6.7	184.589	0.403562	0.177946	2.26788	0.0233364	0.680152	NO
hlh-17	121.144	0.556916	0.245595	2.26762	0.0233522	0.680152	NO
W03F9.4	2326.12	0.59267	0.261473	2.26665	0.0234114	0.680152	NO
F58F12.12	468.132	0.625282	0.275965	2.2658	0.0234634	0.680152	NO
F52F12.18	29.4922	0.569303	0.251283	2.26559	0.0234767	0.680152	NO
C33G3.5	26.4811	-0.658812	0.290818	-2.26537	0.0234897	0.680152	NO
arl-3	1042.06	0.381033	0.168203	2.26531	0.0234935	0.680152	NO
H20J04.6	1584.06	0.434895	0.192013	2.26492	0.0235175	0.680152	NO
C09B9.85	66.1914	0.513297	0.226631	2.2649	0.0235186	0.680152	NO
hrde-2	633.381	0.349004	0.154111	2.26463	0.0235357	0.680152	NO
C31H5.7	47.8294	0.598868	0.264468	2.26442	0.0235481	0.680152	NO
str-211	1.35191	2.58195	1.14024	2.26439	0.0235504	0.680152	NO
F09C6.1	2.71854	1.94819	0.860532	2.26393	0.0235781	0.680152	NO
Y57G7A.1	57.1699	0.638041	0.28188	2.26352	0.0236034	0.680152	NO
tat-4	3014.45	0.339451	0.149988	2.26318	0.0236243	0.680152	NO
byn-1	4418.27	0.168047	0.0742688	2.26268	0.0236552	0.680152	NO
K11H12.1	761.064	0.569967	0.2519	2.26267	0.0236562	0.680152	NO
mrps-18.C	1251.85	0.533525	0.23587	2.26195	0.0237007	0.680178	NO
Y77E11A.14	184.259	0.503463	0.222622	2.26152	0.0237272	0.680178	NO
ubc-3	10095.8	0.27511	0.12167	2.26111	0.0237522	0.680178	NO
sls-2.8	12.0981	0.767633	0.33953	2.26087	0.0237672	0.680178	NO
Y53H1B.2	339.1	0.560256	0.247833	2.26061	0.0237831	0.680178	NO
T04C12.7	2.24954	2.04287	0.904088	2.25959	0.0238465	0.680259	NO
cox-6A	8808.72	0.550016	0.243444	2.25931	0.0238643	0.680259	NO
flp-2	102.597	0.584744	0.258845	2.25905	0.0238804	0.680259	NO
lips-12	41.5472	-0.459304	0.203327	-2.25894	0.0238869	0.680259	NO
ador-1	95.9324	0.591026	0.261702	2.2584	0.023921	0.68051	NO
C07H6.2	1790.7	0.565723	0.250599	2.25748	0.0239778	0.68051	NO
Y71H2AM.14	154.809	-0.334684	0.148268	-2.25729	0.0239897	0.68051	NO
W05F2.3	782.134	0.578697	0.256416	2.25686	0.0240166	0.68051	NO
dos-2	253.564	0.445832	0.197571	2.25656	0.0240353	0.68051	NO
F56A4.3	368.271	0.441063	0.195487	2.25623	0.0240563	0.68051	NO
C28H8.14	995.175	0.330884	0.14667	2.25597	0.0240723	0.68051	NO
mir-354	8370.24	0.55272	0.245176	2.25438	0.0241722	0.681733	NO
flp-8	513.654	0.598194	0.265361	2.25426	0.0241795	0.681733	NO
F42A6.6	752.186	0.513038	0.227604	2.25408	0.0241914	0.681733	NO
zmp-4	24.6097	0.868493	0.385435	2.25328	0.0242416	0.682117	NO
F46F3.3	1299.75	0.527794	0.234346	2.2522	0.0243095	0.682117	NO
D1065.6	318.218	0.644903	0.286377	2.25193	0.0243265	0.682117	NO
sqv-8	1531.83	0.30557	0.135702	2.25178	0.0243364	0.682117	NO
flp-1	1305.33	0.536368	0.238319	2.25063	0.0244088	0.682117	NO
C25F6.14	2.29638	2.36742	1.05191	2.2506	0.0244111	0.682117	NO
msrp-4	9.66829	1.20455	0.535241	2.25049	0.024418	0.682117	NO
pdcd-2	2834	0.200155	0.0889561	2.25004	0.0244464	0.682117	NO
C06C3.14	342.309	0.554266	0.246476	2.24876	0.0245279	0.682117	NO
Y73B6A.16	31.789	0.821941	0.365684	2.24768	0.0245967	0.682117	NO
T03D8.7	15.9575	0.955802	0.425252	2.24761	0.0246009	0.682117	NO
K10D6.2	7497.27	0.477717	0.212575	2.24729	0.0246217	0.682117	NO
C08B6.3	205.326	-0.325267	0.144739	-2.24727	0.0246225	0.682117	NO
C17G10.11	1.02818	3.04729	1.356	2.24726	0.0246237	0.682117	NO
ins-6	167.213	0.600623	0.267271	2.24724	0.0246244	0.682117	NO
BE10.5	19.5746	0.80005	0.356032	2.24713	0.0246319	0.682117	NO
emc-3	6954.98	0.424714	0.189007	2.24708	0.024635	0.682117	NO
npax-3	70.3538	-0.582447	0.259325	-2.24601	0.0247034	0.682462	NO
Y59H11AR.9	65.1561	0.48864	0.217594	2.24564	0.0247268	0.682462	NO
srz-20	3.37242	1.43326	0.638466	2.24486	0.0247774	0.682462	NO
C30B5.7	79.2962	0.376473	0.167731	2.2445	0.0248002	0.682462	NO
srh-237	38.4495	0.793473	0.353659	2.24361	0.0248574	0.682462	NO
Y54F10BM.13	340.006	0.349059	0.155587	2.24349	0.0248653	0.682462	NO
Y48G1BL.8	14.5612	0.760032	0.338874	2.24281	0.0249088	0.682462	NO
elo-4	1462.68	0.353063	0.157437	2.24257	0.0249248	0.682462	NO
C06A5.12	115.412	0.577398	0.257514	2.2422	0.0249483	0.682462	NO
linc-14	114.548	0.620407	0.276746	2.24179	0.0249748	0.682462	NO
F52C6.12	23.9205	-0.470613	0.209935	-2.24171	0.0249804	0.682462	NO
H03G16.6	16.8469	1.01439	0.452751	2.2405	0.0250588	0.682462	NO
pyp-1	7973.67	0.246939	0.110224	2.24034	0.0250689	0.682462	NO
ppfr-4	1884.49	0.180402	0.0805272	2.24026	0.0250738	0.682462	NO
R160.3	102.061	0.529848	0.236527	2.24011	0.0250835	0.682462	NO
C30B5.2	2242.59	0.393358	0.175619	2.23983	0.0251016	0.682462	NO
F09F9.1	250.914	0.600942	0.268302	2.2398	0.0251038	0.682462	NO
C04F5.8	1532.96	0.288378	0.128757	2.2397	0.0251106	0.682462	NO
C09G9.3	50.337	0.491725	0.21961	2.23909	0.0251502	0.682462	NO
soem-1	1299.53	0.248166	0.110856	2.23863	0.0251801	0.682462	NO
T21B4.3	113.323	0.594275	0.265495	2.23836	0.0251973	0.682462	NO
prx-13	619.961	0.299464	0.133793	2.23826	0.0252042	0.682462	NO
T23E7.6	54.2088	0.728854	0.32579	2.23719	0.025274	0.682466	NO
pbs-6	2434.15	0.426436	0.190632	2.23696	0.0252889	0.682466	NO
W06F12.7	1.79869	1.5715	0.702677	2.23645	0.0253225	0.682466	NO
srab-4	58.2146	0.606638	0.271262	2.23635	0.0253286	0.682466	NO
mtx-1	1733.41	0.215013	0.0961498	2.23623	0.0253365	0.682466	NO
R12C12.9	1252.98	0.436185	0.195083	2.2359	0.0253583	0.682466	NO
T26E3.10	89.5353	0.602451	0.269487	2.23555	0.0253815	0.682466	NO
F22B5.4	1217.37	0.581064	0.259992	2.23493	0.0254219	0.682756	NO
mboa-7	1074.91	0.284444	0.12729	2.23461	0.0254429	0.682756	NO
T16H12.13	6.38373	1.06938	0.478751	2.23368	0.0255044	0.683595	NO
npr-27	34.0046	0.425924	0.19071	2.23337	0.0255249	0.683595	NO
fbxc-58	49.0729	0.670659	0.300399	2.23256	0.0255777	0.683752	NO
ZK686.5	15.0124	0.692826	0.310354	2.23237	0.0255902	0.683752	NO
lon-1	159.556	0.534018	0.239267	2.23189	0.0256222	0.683752	NO
F17C11.4	664.128	0.4194	0.187925	2.23174	0.0256321	0.683752	NO
Y50D4A.5	459.751	0.558532	0.250527	2.22943	0.0257852	0.686583	NO
mtl-1	136.832	0.684908	0.307238	2.22924	0.025798	0.686583	NO
str-172	2.95315	1.65909	0.744514	2.22843	0.025852	0.686583	NO
thn-1	26.4222	0.676838	0.303788	2.22799	0.0258809	0.686583	NO
F53A3.1	239.455	0.377626	0.169496	2.22794	0.0258847	0.686583	NO
nspe-1	2123.71	0.76195	0.342046	2.22762	0.0259057	0.686583	NO
dhs-26	12.5431	-0.703396	0.315784	-2.22746	0.0259165	0.686583	NO
F58H1.2	3126.56	0.461867	0.207483	2.22604	0.0260114	0.687851	NO
rnf-5	2010.72	0.327347	0.147057	2.22598	0.0260153	0.687851	NO
sek-3	1255.56	0.165654	0.0744397	2.22534	0.0260582	0.688308	NO
C44C1.6	28.4816	0.687012	0.308795	2.22481	0.0260938	0.688576	NO
fip-2	251.104	0.638286	0.287002	2.22398	0.02615	0.689186	NO
mrg-1	6570.56	0.245787	0.110538	2.22355	0.0261788	0.689186	NO
M04G7.1	204.988	0.478538	0.215249	2.22318	0.0262034	0.689186	NO
F53H4.4	171.386	0.270017	0.121492	2.22251	0.026249	0.689186	NO
Y53H1B.4	145.52	0.696959	0.31368	2.22188	0.0262913	0.689186	NO
C54D2.11	12.8739	-0.98352	0.44266	-2.22184	0.0262939	0.689186	NO
col-42	453.156	0.97225	0.437609	2.22173	0.0263016	0.689186	NO
npp-20	3725.19	0.299986	0.135042	2.22144	0.0263214	0.689186	NO
far-2	512.09	0.374863	0.168785	2.22094	0.0263548	0.68939	NO
R07C3.17	31.0615	0.823494	0.370925	2.22011	0.0264115	0.690171	NO
linc-112	1.75644	2.6231	1.18171	2.21975	0.0264358	0.690171	NO
Y38A10A.2	847.187	-0.334317	0.1507	-2.21842	0.0265259	0.691191	NO
T03D8.8	15.1082	0.960079	0.432822	2.21819	0.026542	0.691191	NO
ced-9	4360.7	0.242393	0.109298	2.21773	0.0265731	0.691191	NO
emb-1	861.132	0.694447	0.313257	2.21686	0.0266324	0.691191	NO
F36H9.4	11.7344	0.785665	0.354572	2.21581	0.0267045	0.691191	NO
C41G11.20	3.44101	-1.19079	0.537529	-2.21531	0.026739	0.691191	NO
Y53F4B.51	16.634	0.761808	0.343888	2.21528	0.026741	0.691191	NO
C54F6.17	14.1582	1.04619	0.472395	2.21466	0.0267837	0.691191	NO
dohh-1	4678.55	0.390601	0.176384	2.21449	0.0267954	0.691191	NO
col-174	1101.2	0.476159	0.215107	2.2136	0.0268566	0.691191	NO
mxl-1	1258.73	0.502794	0.227146	2.21353	0.026861	0.691191	NO
srh-229	1.10083	-2.00459	0.905745	-2.2132	0.0268841	0.691191	NO
ttr-14	17.9125	-0.557123	0.251738	-2.21311	0.02689	0.691191	NO
ZC412.5	7.57198	0.861318	0.389274	2.21263	0.0269233	0.691191	NO
F36F2.7	16.0431	-0.597166	0.269932	-2.21228	0.0269471	0.691191	NO
F38B2.3	40.6059	-0.439929	0.198944	-2.21132	0.0270134	0.691191	NO
C17C3.3	85.7235	-0.305863	0.13833	-2.21112	0.0270278	0.691191	NO
fbxb-10	499.308	0.41341	0.186982	2.21096	0.0270384	0.691191	NO
col-89	1841.6	0.51505	0.233009	2.21043	0.0270755	0.691191	NO
eipr-1	560.881	0.243701	0.110272	2.21	0.0271048	0.691191	NO
K04G2.12	94.3245	0.450145	0.203713	2.2097	0.0271259	0.691191	NO
col-98	338.882	0.877184	0.397058	2.20921	0.02716	0.691191	NO
C06C3.4	1015.04	0.511114	0.231372	2.20906	0.0271705	0.691191	NO
gst-29	15.6665	0.676608	0.306307	2.20892	0.0271802	0.691191	NO
C17H12.11	116.155	0.530087	0.240114	2.20765	0.027269	0.691191	NO
clec-4	447.453	-0.511087	0.231538	-2.20736	0.0272892	0.691191	NO
mrps-11	4169.25	0.425156	0.192626	2.20715	0.0273033	0.691191	NO
C36B7.3	42.3793	0.697232	0.315994	2.20648	0.0273507	0.691191	NO
R11E3.18	14.0526	-1.01844	0.461633	-2.20616	0.0273726	0.691191	NO
T15D6.12	97.1131	1.07356	0.486699	2.20581	0.0273975	0.691191	NO
R10E4.9	1493.7	0.542187	0.245803	2.20578	0.0273997	0.691191	NO
F40F8.1	2868.63	0.49582	0.224783	2.20577	0.0274	0.691191	NO
pas-6	1768.58	0.351779	0.159559	2.2047	0.0274753	0.691191	NO
tsp-8	1793.85	0.493243	0.223725	2.20469	0.0274761	0.691191	NO
F32D1.5	14417.8	0.275998	0.125199	2.20447	0.0274915	0.691191	NO
H37A05.2	80.2202	-0.464022	0.210505	-2.20432	0.0275016	0.691191	NO
B0496.17	0.925809	-1.90812	0.865981	-2.20342	0.0275654	0.691191	NO
eif-3.F	6444.49	0.293333	0.133185	2.20245	0.0276338	0.691191	NO
sec-61.G	15828.2	0.502931	0.228361	2.20235	0.0276409	0.691191	NO
Y57G11C.3	3769.35	0.269177	0.122224	2.20233	0.0276422	0.691191	NO
C53D6.4	820.276	0.326993	0.148552	2.2012	0.027722	0.691191	NO
F32D8.5	751.08	0.249084	0.11318	2.20077	0.027752	0.691191	NO
Y46G5A.15	183.891	0.253826	0.115337	2.20073	0.0277549	0.691191	NO
C46G7.111	10.048	1.06757	0.485141	2.20054	0.0277689	0.691191	NO
bnc-1	40.3874	-0.641007	0.291308	-2.20045	0.0277753	0.691191	NO
Y106G6D.8	187.949	0.566046	0.257373	2.19932	0.0278552	0.691191	NO
H05O09.3	1.04762	-2.72895	1.241	-2.199	0.0278782	0.691191	NO
pdi-6	33437.9	0.192011	0.0873256	2.19879	0.0278926	0.691191	NO
F14D7.12	125.337	0.568738	0.258686	2.19856	0.0279089	0.691191	NO
mir-4938	69.5935	0.39925	0.181606	2.19844	0.0279175	0.691191	NO
K03B8.8	69.5976	-0.356813	0.162317	-2.19824	0.0279318	0.691191	NO
K07A1.13	12.3829	0.672824	0.306169	2.19756	0.0279805	0.691191	NO
T15B7.14	1.92504	-1.57239	0.715663	-2.19711	0.0280122	0.691191	NO
nlp-30	826.705	0.598237	0.272293	2.19703	0.0280183	0.691191	NO
pals-24	251.104	-0.375816	0.171068	-2.19689	0.0280285	0.691191	NO
T20D3.6	1270.77	0.344424	0.156788	2.19676	0.0280378	0.691191	NO
Y81B9A.3	1.04714	2.63577	1.20001	2.19646	0.0280589	0.691191	NO
ubh-2	974.853	0.211156	0.0961679	2.1957	0.0281135	0.691191	NO
F10G8.2	19.7464	-0.522516	0.237992	-2.19552	0.0281263	0.691191	NO
ril-1	13620.1	0.481094	0.219228	2.19449	0.0282002	0.691191	NO
ZK686.1	1163.48	0.541597	0.246801	2.19447	0.0282015	0.691191	NO
Y37E11AR.9	125.134	-0.476736	0.217267	-2.19424	0.0282184	0.691191	NO
K01A6.6	209.643	0.453304	0.206683	2.19323	0.0282908	0.691191	NO
calm-1	1647.25	0.338188	0.154311	2.1916	0.0284082	0.691191	NO
C29F7.2	1992.03	0.18514	0.084479	2.19156	0.0284116	0.691191	NO
atp-5	14060.6	0.337662	0.154084	2.19141	0.0284219	0.691191	NO
K01A2.5	7213.48	0.372122	0.169842	2.19099	0.0284525	0.691191	NO
lon-8	8090.68	0.500402	0.228434	2.19057	0.0284827	0.691191	NO
cey-3	3994.07	0.598216	0.273087	2.19057	0.0284829	0.691191	NO
F18C5.9	1100.43	0.580554	0.265044	2.19041	0.0284948	0.691191	NO
K08B4.41	0.944744	-2.93057	1.33803	-2.19022	0.0285083	0.691191	NO
K09H9.5	16.1117	0.943223	0.430657	2.1902	0.02851	0.691191	NO
ins-7	5.336	0.98625	0.450349	2.18997	0.0285265	0.691191	NO
Y24D9A.14	14.2133	-0.860394	0.392908	-2.18981	0.0285379	0.691191	NO
F20A1.8	1.91707	1.57362	0.718616	2.18979	0.0285391	0.691191	NO
Y43F8B.9	110.947	-0.422899	0.193137	-2.18963	0.0285508	0.691191	NO
C06E1.14	22.3421	-0.422343	0.19289	-2.18956	0.0285564	0.691191	NO
T01A4.9	146.738	0.558489	0.255098	2.18931	0.028574	0.691191	NO
F45D11.5	640.508	0.440251	0.201093	2.18929	0.0285755	0.691191	NO
nhr-243	364.947	0.173674	0.0793384	2.18903	0.0285945	0.691191	NO
lcmt-1	1791.73	0.355336	0.162328	2.18899	0.0285973	0.691191	NO
gmn-1	6050.89	0.419562	0.191673	2.18894	0.0286009	0.691191	NO
hlh-13	255.276	0.493318	0.22537	2.18893	0.0286021	0.691191	NO
mrpl-38	2677.75	0.179209	0.081895	2.18828	0.028649	0.691378	NO
Y51H4A.5	36.591	0.487992	0.223019	2.18812	0.0286611	0.691378	NO
sars-2	2163.17	0.212633	0.0972021	2.18753	0.0287038	0.691714	NO
clec-86	145.262	0.487429	0.222853	2.18722	0.0287263	0.691714	NO
kbp-4	1807.74	0.596724	0.272926	2.18639	0.0287869	0.692083	NO
btb-7	36.4718	0.561841	0.256981	2.18631	0.0287929	0.692083	NO
Y39E4B.10	1517.43	0.16846	0.0770865	2.18534	0.0288642	0.6931	NO
col-68	532.919	0.488838	0.223762	2.18463	0.0289157	0.6931	NO
F58A6.1	774.789	0.32102	0.146965	2.18434	0.0289376	0.6931	NO
F36A2.7	11554.4	0.410291	0.187834	2.18433	0.0289381	0.6931	NO
mir-787	1.48561	-1.58217	0.724493	-2.18382	0.0289752	0.693373	NO
F37B4.15	1.60754	1.9672	0.901217	2.18282	0.0290488	0.694518	NO
unc-60	25253.4	0.223664	0.102497	2.18215	0.0290987	0.694809	NO
ZC262.4	88.3598	-0.464063	0.212682	-2.18196	0.0291125	0.694809	NO
F59B8.5	776.035	0.350361	0.160625	2.18124	0.0291657	0.695153	NO
T19B10.2	17700.6	0.266905	0.122375	2.18104	0.0291805	0.695153	NO
pph-6	2869.47	0.263972	0.121053	2.18064	0.0292103	0.695153	NO
Y55F3BL.5	158.413	0.273331	0.125388	2.17989	0.0292659	0.695153	NO
C39D10.2	207.539	0.597664	0.274197	2.17969	0.0292808	0.695153	NO
T25D1.1	29.3387	-0.562245	0.257949	-2.17968	0.0292815	0.695153	NO
ttr-53	1840.37	0.40143	0.184223	2.17905	0.0293283	0.695598	NO
F59H6.5	10.9643	-0.981023	0.450416	-2.17803	0.0294035	0.695598	NO
Y16E11A.2	10.9643	-0.981023	0.450416	-2.17803	0.0294035	0.695598	NO
ZK250.9	10.9643	-0.981023	0.450416	-2.17803	0.0294035	0.695598	NO
nhr-61	2424.05	0.236729	0.108736	2.1771	0.0294734	0.69587	NO
E02A10.4	251.496	0.610877	0.280626	2.17683	0.029493	0.69587	NO
gss-1	2769.59	0.186507	0.0856972	2.17635	0.0295288	0.69587	NO
ZK180.8	4.35041	1.21768	0.559532	2.17624	0.0295372	0.69587	NO
Y54G2A.75	6061.35	0.492281	0.226216	2.17615	0.029544	0.69587	NO
C47E8.9	124.619	0.281178	0.129264	2.17522	0.0296136	0.696615	NO
Y44A6D.2	3527.73	0.577011	0.26548	2.17347	0.0297451	0.696615	NO
mrpl-49	1497.63	0.528039	0.242953	2.17342	0.0297487	0.696615	NO
K11D2.1	1093.19	0.430716	0.198222	2.17289	0.0297885	0.696615	NO
col-141	19.9526	0.642212	0.295705	2.1718	0.0298708	0.696615	NO
str-238	22.8694	-0.469565	0.216239	-2.17152	0.0298922	0.696615	NO
C13F10.5	1416.12	0.384156	0.17692	2.17136	0.0299042	0.696615	NO
grl-5	4519.65	0.401722	0.185014	2.1713	0.0299084	0.696615	NO
C27C12.4	1389.79	0.32626	0.15027	2.17116	0.0299194	0.696615	NO
drr-1	1542.52	0.449652	0.207133	2.17083	0.0299437	0.696615	NO
prdx-6	1080.01	0.316485	0.145821	2.17036	0.0299792	0.696615	NO
C30F2.4	13.2956	0.95204	0.438664	2.17032	0.0299829	0.696615	NO
F45E10.2	516.179	0.282715	0.130271	2.17021	0.0299907	0.696615	NO
fipr-26	80.8248	0.835794	0.38516	2.16999	0.0300074	0.696615	NO
din-1	8354.7	-0.688674	0.317374	-2.16991	0.0300136	0.696615	NO
F46B3.7	39.955	0.762169	0.351283	2.16967	0.0300316	0.696615	NO
Y75B8A.32	57.129	-0.275215	0.126874	-2.1692	0.0300674	0.696615	NO
T05B4.17	3.15784	-1.40481	0.647738	-2.1688	0.0300982	0.696615	NO
nstp-2	2093.37	0.272218	0.125575	2.16777	0.0301762	0.696615	NO
eif-6	3119.67	0.377735	0.174276	2.16745	0.0302006	0.696615	NO
Y57A10A.26	9138.57	0.272084	0.125551	2.16712	0.0302258	0.696615	NO
ZK488.5	6.05535	-1.19116	0.549661	-2.16708	0.0302289	0.696615	NO
ran-1	19217.3	0.360303	0.166268	2.167	0.0302346	0.696615	NO
F44E7.9	2766.95	0.494099	0.22802	2.16692	0.0302413	0.696615	NO
his-3	222.825	0.604837	0.279135	2.16683	0.030248	0.696615	NO
F37C4.4	1053.18	0.311064	0.143574	2.16658	0.030267	0.696615	NO
ptd-2	361.867	0.422133	0.194846	2.1665	0.030273	0.696615	NO
ZC317.2	42.4455	0.538416	0.248561	2.16613	0.0303009	0.696663	NO
aps-2	3062.93	0.45476	0.210066	2.16484	0.0303997	0.69689	NO
pdfr-1	639.929	-0.324624	0.149959	-2.16475	0.0304066	0.69689	NO
T24H7.3	870.851	0.389626	0.18	2.16459	0.0304192	0.69689	NO
ral-1	3067.93	0.245204	0.113288	2.16443	0.030431	0.69689	NO
Y73B6BL.27	2317.98	0.393394	0.181805	2.16383	0.0304775	0.69689	NO
sre-5	4.32324	1.1683	0.539925	2.16381	0.0304787	0.69689	NO
B0336.13	1553.72	0.488031	0.22556	2.16364	0.0304917	0.69689	NO
flp-13	273.515	0.485458	0.224426	2.16311	0.0305325	0.697231	NO
cyn-3	10424.7	0.388134	0.179509	2.1622	0.0306031	0.698253	NO
Y18H1A.18	11.6351	0.825644	0.381974	2.16152	0.0306552	0.698635	NO
arx-5	2268.05	0.379435	0.175559	2.16129	0.0306727	0.698635	NO
aph-1	1627.48	0.366921	0.169802	2.16087	0.0307051	0.698635	NO
F25E2.3	463.011	0.331903	0.153715	2.15921	0.0308335	0.698635	NO
F15B9.11	107.571	0.711152	0.329415	2.15883	0.0308632	0.698635	NO
phf-31	208.252	0.469803	0.217631	2.15871	0.0308724	0.698635	NO
trh-1	317.507	0.575362	0.266541	2.15863	0.0308791	0.698635	NO
gna-1	1129.17	0.487994	0.226107	2.15824	0.0309089	0.698635	NO
C44B7.7	848.795	0.464996	0.21551	2.15765	0.0309551	0.698635	NO
chst-1	27.3597	-0.521312	0.241654	-2.15727	0.0309847	0.698635	NO
cuti-1	2760.88	0.294663	0.136719	2.15524	0.0311427	0.698635	NO
Y39A3CL.3	1549.31	0.638774	0.296391	2.15518	0.0311479	0.698635	NO
F55A12.18	14.7849	0.672737	0.31219	2.15489	0.0311702	0.698635	NO
manf-1	7784.63	0.486739	0.225877	2.15488	0.0311712	0.698635	NO
F49C12.6	198.726	0.426702	0.198018	2.15487	0.031172	0.698635	NO
nspc-7	5.92683	1.21846	0.565479	2.15475	0.0311815	0.698635	NO
H31G24.1	37.0967	0.633982	0.294235	2.15468	0.031187	0.698635	NO
C35A5.11	6547.27	0.484805	0.225058	2.15413	0.0312296	0.698635	NO
tmem-138	129.268	0.623371	0.289447	2.15366	0.031267	0.698635	NO
F35H10.2	68.8701	0.565869	0.262802	2.15321	0.031302	0.698635	NO
pas-5	5471.09	0.507481	0.235701	2.15307	0.0313132	0.698635	NO
fbxa-151	42.3696	-0.579119	0.269026	-2.15265	0.0313463	0.698635	NO
fbxa-78	42.3696	-0.579119	0.269026	-2.15265	0.0313463	0.698635	NO
Y62H9A.16	33.7883	-0.464549	0.21583	-2.15238	0.0313671	0.698635	NO
C51E3.12	1.88581	2.34172	1.08824	2.15183	0.0314104	0.698635	NO
srd-74	7.42774	0.816437	0.379446	2.15166	0.0314244	0.698635	NO
C10H11.13	1.19078	2.65534	1.23413	2.15159	0.0314299	0.698635	NO
F35D2.16	0.911923	-2.53843	1.18001	-2.1512	0.0314607	0.698635	NO
CD4.13	9.1616	0.782422	0.363752	2.15097	0.0314782	0.698635	NO
F42C5.6	54.5035	0.508519	0.236486	2.15031	0.0315303	0.698635	NO
ceh-51	579.56	0.462109	0.214923	2.15011	0.0315462	0.698635	NO
pfd-6	2895.48	0.475755	0.221276	2.15005	0.0315509	0.698635	NO
F17A9.5	413.697	0.207489	0.0965072	2.14999	0.0315563	0.698635	NO
ZK512.11	1102.26	0.513566	0.238957	2.1492	0.0316185	0.698635	NO
C09G5.7	19.3126	-0.611924	0.284854	-2.1482	0.0316978	0.698635	NO
R53.5	1220.94	0.466375	0.217174	2.14747	0.0317562	0.698635	NO
B0001.12	2.59343	-1.54337	0.718714	-2.14741	0.0317604	0.698635	NO
F57B1.6	1218.95	0.501308	0.233462	2.14728	0.0317714	0.698635	NO
cmt-1	1482.05	0.466997	0.217493	2.14718	0.0317791	0.698635	NO
D1086.5	31.6947	-0.587882	0.273803	-2.1471	0.0317855	0.698635	NO
unc-108	14625.7	0.261957	0.122009	2.14704	0.0317901	0.698635	NO
tth-1	5680.88	0.248595	0.11582	2.14639	0.0318417	0.698635	NO
C27H5.12	101.155	0.694957	0.323791	2.14631	0.031848	0.698635	NO
rpl-25.1	11578.5	0.394204	0.183696	2.14596	0.0318764	0.698635	NO
F48E3.4	28.7797	0.604171	0.281552	2.14586	0.0318844	0.698635	NO
nlp-63	29.1755	0.762241	0.355223	2.14581	0.0318881	0.698635	NO
Y43B11AR.1	725.161	0.422732	0.197026	2.14557	0.0319075	0.698635	NO
Y39B6A.5	219.209	0.580105	0.270382	2.1455	0.0319128	0.698635	NO
W02D9.9	1.76237	1.83525	0.855422	2.14544	0.0319179	0.698635	NO
Y39A1A.14	1933.29	0.389019	0.18133	2.14536	0.0319242	0.698635	NO
Y66D12A.7	532.645	0.527164	0.245747	2.14515	0.031941	0.698635	NO
madf-2	1077.04	0.239607	0.111719	2.14474	0.0319739	0.698788	NO
F27C1.4	1818.37	0.535862	0.249917	2.14416	0.03202	0.699229	NO
tbb-4	4196.72	0.250808	0.117029	2.14312	0.0321034	0.699666	NO
ZK218.1	265.949	0.642174	0.299674	2.14291	0.0321203	0.699666	NO
C35B1.5	10564.7	0.480182	0.224084	2.14287	0.0321236	0.699666	NO
mrpl-46	1314.79	0.247069	0.115312	2.14262	0.0321438	0.699666	NO
C24A3.11	0.683596	2.54816	1.18946	2.14228	0.0321709	0.699692	NO
R10D12.18	1.38772	2.92645	1.3665	2.14156	0.032229	0.70039	NO
arf-3	20816.7	0.336014	0.157023	2.1399	0.032363	0.701793	NO
grd-5	5648.1	0.572688	0.267678	2.13947	0.0323979	0.701793	NO
F59A6.11	257.757	-0.323505	0.151241	-2.13901	0.032435	0.701793	NO
rnh-1.3	46.6479	0.59404	0.277792	2.13843	0.0324818	0.701793	NO
gnrr-7	16.1033	0.651783	0.304796	2.13842	0.0324823	0.701793	NO
Y54E10BR.4	4460.7	0.259757	0.121525	2.13747	0.0325599	0.701793	NO
lsm-5	3065.61	0.548763	0.256754	2.13731	0.0325728	0.701793	NO
gba-3	2327.41	0.247696	0.115907	2.13703	0.0325955	0.701793	NO
F25E5.8	296.879	0.35941	0.16819	2.13692	0.0326041	0.701793	NO
exc-15	2755.3	0.392991	0.183907	2.1369	0.0326061	0.701793	NO
F44F4.3	21.1942	0.647133	0.302874	2.13664	0.0326274	0.701793	NO
pqn-36	742.896	-0.616366	0.288528	-2.13624	0.0326595	0.701793	NO
T03F1.12	355.792	0.554773	0.259769	2.13564	0.0327086	0.701793	NO
M01E11.1	845.709	0.343471	0.160838	2.13552	0.0327187	0.701793	NO
Y75B8A.49	11.8176	0.752952	0.352659	2.13507	0.0327553	0.701793	NO
linc-50	49.5068	0.584958	0.273986	2.13499	0.0327619	0.701793	NO
F36D1.23	23.5224	0.718342	0.336487	2.13483	0.0327751	0.701793	NO
cyp-14A5	654.23	0.67123	0.314427	2.13477	0.0327795	0.701793	NO
C10C5.7	24.9287	0.667892	0.312894	2.13456	0.032797	0.701793	NO
Y65B4BL.6	1399.73	0.580217	0.271927	2.13372	0.0328655	0.701793	NO
F40F12.9	86.9161	0.507708	0.237954	2.13364	0.0328723	0.701793	NO
C29E4.15	623.158	0.432513	0.202843	2.13226	0.0329858	0.701793	NO
Y25C1A.2	10.0972	0.955537	0.448166	2.1321	0.0329984	0.701793	NO
C03C10.2	183.739	-0.388729	0.182363	-2.13162	0.0330379	0.701793	NO
B0281.4	5.6407	1.06448	0.499396	2.13153	0.0330456	0.701793	NO
gas-1	6275.37	0.25201	0.118303	2.13021	0.0331541	0.701793	NO
Y111B2A.34	37.4324	-0.647446	0.303942	-2.13016	0.033158	0.701793	NO
F44E7.7	110.098	0.365149	0.171459	2.12966	0.0331996	0.701793	NO
egg-3	818.399	0.343303	0.16123	2.12927	0.0332316	0.701793	NO
ZK1307.1	2034.03	0.362619	0.170303	2.12926	0.0332325	0.701793	NO
psd-1	1624.25	0.166905	0.0783879	2.12923	0.0332356	0.701793	NO
alh-9	6309.99	0.198525	0.0932552	2.12884	0.0332679	0.701793	NO
K02E2.13	73.6779	0.620769	0.291646	2.1285	0.0332953	0.701793	NO
Y71G12B.30	31.3164	0.450573	0.211694	2.12842	0.0333024	0.701793	NO
nlp-6	429.942	0.531553	0.249817	2.12777	0.0333563	0.701793	NO
Y6B3B.7	708.317	0.352781	0.165801	2.12774	0.0333584	0.701793	NO
ugt-45	580.078	0.235737	0.110797	2.12765	0.0333663	0.701793	NO
pqn-84	6.46864	1.19069	0.559733	2.12724	0.0334002	0.701793	NO
Y105E8A.28	48.8718	0.382608	0.179867	2.12718	0.0334053	0.701793	NO
aakg-3	190.56	-0.314275	0.147766	-2.12684	0.0334336	0.701793	NO
col-36	39.4581	0.504245	0.237097	2.12674	0.0334415	0.701793	NO
R11D1.12	160.39	0.544344	0.255974	2.12656	0.0334568	0.701793	NO
W02F12.2	1429.77	0.399606	0.187946	2.12617	0.0334889	0.701793	NO
bus-17	1127.06	0.319217	0.150154	2.12593	0.0335089	0.701793	NO
oig-3	847.983	0.497195	0.233906	2.12562	0.0335348	0.701793	NO
Y52E8A.2	343.024	0.580297	0.273032	2.12538	0.0335546	0.701793	NO
C06C3.10	547.95	0.51286	0.241429	2.12427	0.0336478	0.701793	NO
nhr-3	2771.11	0.275279	0.129608	2.12393	0.0336759	0.701793	NO
dss-1	7619.68	0.518805	0.244279	2.12382	0.0336851	0.701793	NO
col-111	1451.47	0.411018	0.193595	2.12308	0.0337468	0.701793	NO
K04A8.1	842.067	-0.2483	0.116961	-2.12294	0.033759	0.701793	NO
T05B4.19	50.1778	-0.454961	0.214312	-2.12289	0.0337629	0.701793	NO
sdhd-1	3048.35	0.361438	0.170298	2.12239	0.0338053	0.701793	NO
F54A3.5	3473.74	0.432071	0.20363	2.12184	0.0338508	0.701793	NO
F52E1.9	466.684	-0.246992	0.11641	-2.12175	0.033859	0.701793	NO
rps-0	46992	0.415511	0.195851	2.12157	0.0338736	0.701793	NO
F47B3.3	377.778	0.466112	0.219749	2.12112	0.033912	0.701793	NO
nhr-9	2.31493	1.67035	0.78754	2.12097	0.0339243	0.701793	NO
T23F11.6	74.138	0.51258	0.241711	2.12064	0.0339524	0.701793	NO
Y58A7A.3	542.936	0.910243	0.429236	2.12061	0.0339546	0.701793	NO
F26G1.2	475.161	0.565902	0.266913	2.12017	0.0339913	0.701793	NO
frpr-3	57.362	0.430929	0.20326	2.12009	0.0339983	0.701793	NO
djr-1.1	2639.88	0.459844	0.216909	2.11999	0.034007	0.701793	NO
srh-184	36.2506	0.465548	0.219627	2.11972	0.0340296	0.701793	NO
lec-4	414.875	0.415432	0.196207	2.11732	0.0342328	0.701793	NO
ZC395.5	32.2285	0.616918	0.291397	2.11711	0.0342506	0.701793	NO
lurp-2	4.42278	1.23193	0.58191	2.11704	0.0342563	0.701793	NO
B0403.3	87.1191	-0.345002	0.162967	-2.11701	0.0342593	0.701793	NO
W07G1.23	0.908104	-2.35996	1.11487	-2.1168	0.034277	0.701793	NO
F11E6.9	1239.5	0.419748	0.198339	2.11631	0.0343181	0.701793	NO
dmsr-6	154.131	0.412046	0.194726	2.11602	0.0343428	0.701793	NO
Y71F9B.1	482.373	0.437593	0.206817	2.11585	0.0343577	0.701793	NO
csc-1	4194.92	0.42905	0.202801	2.11562	0.0343774	0.701793	NO
F57H12.5	79.6008	-0.529778	0.250494	-2.11494	0.0344353	0.701793	NO
sorf-1	1153.29	0.284191	0.134391	2.11466	0.0344593	0.701793	NO
nas-21	1.82274	-1.51411	0.716274	-2.11387	0.0345265	0.701793	NO
sre-36	41.7824	0.712949	0.337332	2.11349	0.0345588	0.701793	NO
wago-11	39.219	-0.603202	0.285412	-2.11344	0.0345627	0.701793	NO
lec-11	481.985	0.364374	0.172418	2.11332	0.0345731	0.701793	NO
glb-6	160.033	-0.371348	0.175754	-2.11288	0.0346111	0.701793	NO
D1086.3	22.5927	0.499885	0.236594	2.11283	0.0346151	0.701793	NO
ZC434.3	1624.21	0.459666	0.217573	2.1127	0.0346267	0.701793	NO
T27E4.7	465.88	0.464807	0.220033	2.11244	0.0346489	0.701793	NO
T27F6.8	978.008	0.448797	0.212455	2.11243	0.0346493	0.701793	NO
Y23H5B.1	655.467	0.481965	0.228157	2.11243	0.0346494	0.701793	NO
arx-3	3085.3	0.211515	0.100172	2.11152	0.0347274	0.701793	NO
K10D2.5	672.009	0.548938	0.259976	2.11149	0.0347299	0.701793	NO
Y37E11B.7	263.16	0.607499	0.28777	2.11106	0.0347674	0.701793	NO
F55B12.2	9.49061	-0.733605	0.347506	-2.11105	0.0347676	0.701793	NO
ZK488.6	8.99286	-1.19832	0.567659	-2.11099	0.0347733	0.701793	NO
C32D5.18	1305.3	0.471724	0.223477	2.11084	0.0347863	0.701793	NO
Y22D7AL.15	733.865	0.616514	0.292094	2.11067	0.0348006	0.701793	NO
dpy-11	12401.2	0.228786	0.108397	2.11064	0.0348033	0.701793	NO
spin-3	8.78414	-0.666708	0.315892	-2.11055	0.0348107	0.701793	NO
cup-2	5517.28	0.347834	0.164831	2.11024	0.0348374	0.701793	NO
T05E7.4	465.949	0.418454	0.198305	2.11016	0.0348448	0.701793	NO
F41E6.17	114.563	0.45313	0.21477	2.10984	0.0348723	0.701793	NO
Y43F8B.28	9.24643	-1.06133	0.503045	-2.10982	0.0348743	0.701793	NO
fut-6	359.567	-0.227362	0.107773	-2.10964	0.0348896	0.701793	NO
Y57A10A.29	955.367	0.381651	0.180946	2.1092	0.0349276	0.701793	NO
W02A2.9	866.846	0.47742	0.226366	2.10906	0.0349391	0.701793	NO
upb-1	3143.16	0.196728	0.0933206	2.10809	0.0350233	0.701793	NO
gsp-2	21113.2	0.272653	0.129366	2.10761	0.0350643	0.701793	NO
C14C10.10	50.2829	-0.543985	0.258105	-2.10761	0.0350648	0.701793	NO
aldo-2	19408.9	0.300729	0.142715	2.1072	0.0351005	0.701793	NO
F20D12.7	6.53513	-1.0859	0.51533	-2.10718	0.0351016	0.701793	NO
eas-1	1654.46	0.347321	0.164836	2.10707	0.0351119	0.701793	NO
unc-85	3002.41	0.314725	0.149381	2.10686	0.0351299	0.701793	NO
ule-3	0.975881	-2.81484	1.33625	-2.10652	0.0351589	0.701793	NO
F56D6.9	9.67676	1.35441	0.643067	2.10617	0.03519	0.701793	NO
mrpl-32	1409.04	0.437404	0.20771	2.10584	0.0352185	0.701793	NO
F54D5.3	2211.12	0.443716	0.21073	2.10561	0.0352379	0.701793	NO
mpdu-1	2073.15	0.40201	0.190971	2.10509	0.0352838	0.701793	NO
H12C20.7	135.121	0.508951	0.241799	2.10485	0.0353044	0.701793	NO
T25B9.9	3932	0.164603	0.0782177	2.10442	0.0353419	0.701793	NO
mesp-1	202.309	0.481928	0.229107	2.10351	0.0354211	0.701793	NO
R151.6	2246.28	0.437303	0.207894	2.10349	0.035423	0.701793	NO
C03A7.2	24.832	-0.842031	0.400324	-2.10337	0.0354332	0.701793	NO
chw-1	1504.68	0.329995	0.15698	2.10215	0.0355402	0.701793	NO
F35E12.6	56.0328	0.583442	0.277552	2.1021	0.0355445	0.701793	NO
C49A1.5	278.373	-0.442176	0.210351	-2.10209	0.0355457	0.701793	NO
flp-5	505.376	0.4924	0.234247	2.10205	0.0355487	0.701793	NO
gasr-8	608.552	-0.415262	0.197584	-2.1017	0.0355799	0.701793	NO
K06A4.7	300.434	0.597941	0.284513	2.10163	0.0355854	0.701793	NO
W10G6.1	4.42402	1.07696	0.5125	2.10138	0.0356074	0.701793	NO
his-17	276.812	0.449725	0.214045	2.10108	0.0356338	0.701793	NO
bah-1	69.279	-0.824974	0.392647	-2.10106	0.0356357	0.701793	NO
hpo-8	2313.58	0.325462	0.154904	2.10105	0.0356362	0.701793	NO
unc-27	7855.28	0.356675	0.169773	2.10089	0.0356504	0.701793	NO
T23B12.8	250.686	0.554213	0.263898	2.10011	0.0357194	0.702476	NO
gcy-1	1.64009	-2.14865	1.02336	-2.09961	0.0357629	0.702476	NO
ulp-3	564.671	0.434849	0.207109	2.09961	0.0357633	0.702476	NO
F53F4.4	24.696	-0.390057	0.185901	-2.0982	0.0358875	0.703953	NO
F32H2.7	11.8684	-0.512893	0.244449	-2.09816	0.0358906	0.703953	NO
Y105E8A.36	350.79	-0.45343	0.216188	-2.09738	0.0359596	0.704792	NO
gls-1	1364.51	-0.528006	0.251853	-2.09649	0.036039	0.704894	NO
F22E12.3	642.231	0.265313	0.126559	2.09635	0.0360507	0.704894	NO
rps-1	55924.1	0.377119	0.17991	2.09616	0.036068	0.704894	NO
msp-40	7.33467	1.17963	0.562898	2.09564	0.0361144	0.704894	NO
folt-2	1465.78	0.538928	0.257177	2.09556	0.0361216	0.704894	NO
F07C3.9	771.275	0.55195	0.263426	2.09527	0.0361466	0.704894	NO
F31B12.4	48.1369	0.495874	0.236664	2.09526	0.0361478	0.704894	NO
ragc-1	2942.4	0.273661	0.130663	2.0944	0.0362244	0.705302	NO
F53B3.5	15442.3	0.296647	0.141656	2.09413	0.036248	0.705302	NO
his-71	7306.48	0.435719	0.20808	2.09399	0.0362608	0.705302	NO
F26H11.4	42.8846	-0.576423	0.275297	-2.09382	0.0362759	0.705302	NO
F02D10.3	3.62072	-1.31589	0.628543	-2.09356	0.0362994	0.705302	NO
T05C1.2	87.1875	0.56943	0.272064	2.093	0.0363488	0.705753	NO
VZK822L.2	113.759	0.506948	0.242314	2.09211	0.0364284	0.705961	NO
mboa-6	5794.27	0.238147	0.113843	2.09189	0.0364485	0.705961	NO
F26A3.4	311.747	0.466373	0.222952	2.09181	0.0364556	0.705961	NO
K08D8.1	7.81469	1.14604	0.547926	2.0916	0.036474	0.705961	NO
C12D5.9	22.9606	-0.532864	0.254812	-2.09121	0.0365094	0.705961	NO
ubl-5	1976.78	0.53931	0.257904	2.09113	0.0365166	0.705961	NO
spin-1	1408.65	0.248533	0.118871	2.09077	0.0365483	0.706012	NO
C10A4.9	10.4294	-0.660714	0.316117	-2.09009	0.0366095	0.706012	NO
M110.10	696.957	0.514494	0.24619	2.08982	0.0366338	0.706012	NO
C44B12.3	18.8355	0.821655	0.393193	2.0897	0.0366449	0.706012	NO
nhr-156	157.864	0.25145	0.12034	2.08949	0.0366636	0.706012	NO
W04G5.10	18.5079	-0.526167	0.251833	-2.08935	0.0366763	0.706012	NO
F37B12.3	2327.89	0.316828	0.151689	2.08867	0.0367374	0.706079	NO
Y61A9LA.11	485.262	0.29574	0.141593	2.08867	0.0367375	0.706079	NO
Y48A6B.14	8.57543	0.779783	0.373427	2.08818	0.0367815	0.706079	NO
snr-5	5104.61	0.541873	0.259499	2.08815	0.0367845	0.706079	NO
emc-6	2787.69	0.500164	0.239643	2.08712	0.0368769	0.706162	NO
mif-4	119.526	0.491929	0.235778	2.0864	0.036942	0.706162	NO
R119.2	554.46	0.186028	0.0891815	2.08594	0.0369836	0.706162	NO
C44B9.2	47.578	-0.434522	0.208325	-2.08579	0.0369977	0.706162	NO
bca-2	1429.16	0.274673	0.131703	2.08555	0.0370192	0.706162	NO
sfxn-2	1204.21	0.226245	0.108491	2.08538	0.0370347	0.706162	NO
mxl-2	1217.31	0.279666	0.134143	2.08483	0.0370846	0.706162	NO
repo-1	5607.52	0.399248	0.19153	2.08451	0.0371136	0.706162	NO
T13C5.6	525.305	0.451375	0.21654	2.08448	0.0371164	0.706162	NO
C41D11.10	2.13649	-1.77188	0.850108	-2.0843	0.0371326	0.706162	NO
lgg-3	966.487	0.457779	0.219691	2.08374	0.037184	0.706162	NO
srg-50	17.1388	0.730943	0.350849	2.08336	0.0372189	0.706162	NO
Y41D4B.26	2848.02	0.384993	0.184801	2.08328	0.0372256	0.706162	NO
Y10G11A.1	862.652	0.194334	0.0932896	2.08312	0.03724	0.706162	NO
dpy-2	15468.5	0.3049	0.146374	2.08302	0.037249	0.706162	NO
natb-1	1861.64	0.516113	0.247781	2.08294	0.0372566	0.706162	NO
cyp-35C1	1038.48	0.365732	0.175613	2.0826	0.0372874	0.706162	NO
clic-1	7649.67	0.119195	0.0572527	2.08191	0.0373509	0.706162	NO
clec-204	4.96478	-0.969712	0.46597	-2.08106	0.0374282	0.706162	NO
T19H5.6	135.489	-0.36921	0.177427	-2.08092	0.0374417	0.706162	NO
F19H6.4	586.609	0.395297	0.189975	2.08078	0.0374541	0.706162	NO
rpl-21	27154.8	0.473524	0.227655	2.08001	0.0375249	0.706162	NO
Y54E5A.8	774.662	0.342677	0.164759	2.07988	0.0375369	0.706162	NO
C25F9.4	35.7721	-0.655241	0.315065	-2.0797	0.0375531	0.706162	NO
cct-1	12100.4	0.226245	0.108803	2.07941	0.0375798	0.706162	NO
F43C11.16	6.80878	-0.884977	0.425606	-2.07933	0.0375868	0.706162	NO
F28H7.2	19.4955	0.632384	0.304143	2.07923	0.0375959	0.706162	NO
col-142	3.55052	2.16245	1.04026	2.07877	0.0376389	0.706162	NO
Y37H2A.18	17.778	-0.535045	0.257397	-2.07868	0.037647	0.706162	NO
Y51H7C.10	324.676	0.38064	0.183158	2.07821	0.0376901	0.706162	NO
ins-24	17.9783	0.806532	0.388098	2.07817	0.0376941	0.706162	NO
col-148	4.4024	1.24485	0.599175	2.0776	0.0377462	0.706162	NO
T08G5.11	12.6335	0.894148	0.430419	2.07739	0.0377656	0.706162	NO
cox-19	749.5	0.488815	0.235306	2.07736	0.0377688	0.706162	NO
T02B11.6	189.231	0.357019	0.171875	2.0772	0.037783	0.706162	NO
ZC434.10	368.134	0.302998	0.145873	2.07713	0.0377896	0.706162	NO
C15H7.3	1.3402	-2.25636	1.08639	-2.07693	0.037808	0.706162	NO
ZK616.2	135.879	0.588811	0.283507	2.07689	0.037812	0.706162	NO
C25F6.15	1.22028	2.32746	1.12095	2.07632	0.0378642	0.706162	NO
srz-91	1.21223	-2.14685	1.03402	-2.07622	0.037874	0.706162	NO
ZK512.10	0.810615	2.45697	1.1835	2.07603	0.0378911	0.706162	NO
gst-5	5515.19	0.576081	0.277512	2.07588	0.0379053	0.706162	NO
nlp-3	672.993	0.540093	0.260191	2.07575	0.0379167	0.706162	NO
hot-8	488.544	0.396279	0.190993	2.07484	0.0380016	0.706162	NO
C02D5.2	1264.9	-0.165032	0.0795459	-2.07468	0.0380162	0.706162	NO
spp-3	1380.16	0.580426	0.279801	2.07443	0.0380398	0.706162	NO
Y54G2A.57	3.81042	-1.31135	0.632202	-2.07425	0.0380559	0.706162	NO
psf-3	1108.21	0.438017	0.211194	2.074	0.038079	0.706162	NO
Y23H5A.2	690.822	0.401226	0.193456	2.07399	0.0380803	0.706162	NO
rps-30	28719.6	0.412821	0.199065	2.0738	0.038098	0.706162	NO
Y38H6C.16	1284.3	0.401611	0.193755	2.07278	0.0381928	0.707432	NO
ZK418.5	3595.7	0.375291	0.181169	2.0715	0.0383121	0.707681	NO
F35H8.4	18.75	-0.59086	0.28526	-2.07131	0.0383303	0.707681	NO
F32B4.5	197.577	0.43754	0.21127	2.071	0.0383588	0.707681	NO
pdf-1	736.834	0.452772	0.218636	2.0709	0.0383684	0.707681	NO
K11C4.8	691.32	-0.601027	0.29023	-2.07087	0.0383712	0.707681	NO
T13F3.7	23.6477	-0.474008	0.228912	-2.0707	0.0383871	0.707681	NO
lfor-1	28.0001	0.911345	0.440158	2.07049	0.0384061	0.707681	NO
pas-4	2626.52	0.377609	0.182392	2.07032	0.0384228	0.707681	NO
srt-41	5.69409	0.911062	0.440153	2.06988	0.0384639	0.707681	NO
F28F5.14	1.64492	2.17492	1.05154	2.06832	0.0386098	0.707681	NO
F28F5.9	1.64492	2.17492	1.05154	2.06832	0.0386098	0.707681	NO
C05D2.8	233.042	-0.246469	0.119165	-2.0683	0.0386122	0.707681	NO
M106.8	686.649	0.374343	0.180998	2.06821	0.0386201	0.707681	NO
sru-21	2.21419	-1.3878	0.671116	-2.06789	0.0386503	0.707681	NO
ZK1320.9	772.276	0.197329	0.0954262	2.06787	0.0386524	0.707681	NO
B0284.3	1169.13	0.518822	0.250908	2.06778	0.0386609	0.707681	NO
C45G9.15	30.7467	-0.540936	0.261625	-2.0676	0.038678	0.707681	NO
ZK287.9	40.2127	-0.477839	0.231109	-2.06759	0.0386786	0.707681	NO
F16H6.7	23.1129	-0.51531	0.249299	-2.06704	0.0387306	0.708153	NO
W05H7.1	1185.3	0.299776	0.145079	2.0663	0.0388004	0.708344	NO
F29B9.5	401.322	0.443615	0.214756	2.06567	0.0388594	0.708344	NO
fbxa-29	27.8422	-0.460539	0.223024	-2.06498	0.0389253	0.708344	NO
psf-2	1636.07	0.463603	0.224527	2.06479	0.0389424	0.708344	NO
T21C12.10	1.48469	2.0092	0.973077	2.06479	0.0389433	0.708344	NO
C35D10.5	832.052	0.304711	0.147594	2.06452	0.0389683	0.708344	NO
ins-1	615.549	0.468517	0.226958	2.06433	0.038986	0.708344	NO
atp-3	12212	0.281581	0.136416	2.06413	0.0390052	0.708344	NO
C08E3.13	38.7183	0.780065	0.377988	2.06373	0.0390433	0.708344	NO
Y60A3A.19	2356.31	0.301361	0.146057	2.0633	0.039084	0.708344	NO
T01G1.6	1.18206	1.98417	0.961686	2.06322	0.0390918	0.708344	NO
T01G1.7	1.18206	1.98417	0.961686	2.06322	0.0390918	0.708344	NO
B0432.14	108.574	0.403202	0.195563	2.06175	0.0392319	0.708344	NO
W03D8.9	6.15708	1.17375	0.569457	2.06117	0.0392869	0.708344	NO
M6.11	12.9957	0.753722	0.365753	2.06074	0.0393276	0.708344	NO
oig-1	270.761	0.565911	0.274643	2.06053	0.0393477	0.708344	NO
linc-98	2.47876	-1.26461	0.613762	-2.06043	0.0393576	0.708344	NO
rab-35	1978.47	0.206264	0.100114	2.06028	0.0393715	0.708344	NO
ttr-13	0.845978	-2.54667	1.23614	-2.06018	0.039381	0.708344	NO
pzf-1	98.6884	0.430338	0.208945	2.05957	0.0394393	0.708344	NO
C17E4.11	335.121	0.354857	0.1723	2.05952	0.0394442	0.708344	NO
let-756	765.983	-0.281844	0.136853	-2.05946	0.0394499	0.708344	NO
R04B5.5	746.198	0.181355	0.0880599	2.05945	0.0394514	0.708344	NO
C05B5.1	6.24767	-0.881261	0.427939	-2.05931	0.0394641	0.708344	NO
spp-4	40.4468	0.60956	0.296083	2.05875	0.0395186	0.708344	NO
dhs-5	2239.89	0.162261	0.078828	2.05842	0.03955	0.708344	NO
T01C8.3	54.6882	0.489142	0.23764	2.05833	0.0395584	0.708344	NO
D2023.1	291.322	0.436683	0.212236	2.05753	0.0396353	0.708344	NO
nlp-42	219.25	0.477418	0.232044	2.05744	0.0396436	0.708344	NO
clec-156	1.83195	-1.26713	0.615905	-2.05734	0.0396532	0.708344	NO
K11E4.1	45.6383	0.455383	0.221348	2.05732	0.0396555	0.708344	NO
dhhc-5	8.84871	0.923432	0.448873	2.05722	0.0396647	0.708344	NO
C54D1.7	85.075	0.404608	0.196694	2.05704	0.0396824	0.708344	NO
C03H5.7	64.5677	-0.466983	0.227071	-2.05655	0.0397298	0.708344	NO
E04F6.10	366.851	0.425808	0.20706	2.05645	0.0397391	0.708344	NO
C16A3.5	8535.62	0.338904	0.164803	2.05642	0.0397422	0.708344	NO
lron-4	13.013	-0.67521	0.328357	-2.05633	0.0397509	0.708344	NO
C24B5.4	1004.94	0.259749	0.126324	2.05622	0.0397615	0.708344	NO
cpg-7	3335.05	0.428934	0.208607	2.05618	0.0397654	0.708344	NO
F54F12.3	0.954271	-2.26527	1.1019	-2.05579	0.0398028	0.708543	NO
W09H1.3	57.0932	0.34973	0.170221	2.05457	0.0399206	0.70974	NO
F26E4.16	19.711	0.71054	0.34595	2.05388	0.0399873	0.70974	NO
rps-4	40792.7	0.350246	0.170549	2.05364	0.0400105	0.70974	NO
nhr-68	2256.84	0.325573	0.158547	2.05348	0.0400265	0.70974	NO
sbt-1	2599.45	0.401778	0.195689	2.05315	0.040058	0.70974	NO
B0294.1	18.1305	0.749154	0.364893	2.05308	0.0400649	0.70974	NO
Y20C6A.1	66.9836	-0.498702	0.242908	-2.05305	0.0400678	0.70974	NO
K08F4.3	250.602	0.461163	0.2247	2.05235	0.0401356	0.70974	NO
pqn-80	2127.43	-0.557507	0.271725	-2.05174	0.0401952	0.70974	NO
Y40B1A.1	914.821	0.45795	0.223212	2.05164	0.040205	0.70974	NO
C30F2.5	337.539	-0.187848	0.0915916	-2.05094	0.0402732	0.70974	NO
metl-18	824.951	0.280211	0.136626	2.05092	0.0402743	0.70974	NO
W01D2.3	26.5549	-0.470204	0.229309	-2.05053	0.0403132	0.70974	NO
Y57G11C.14	29.0496	0.581805	0.283769	2.05027	0.0403378	0.70974	NO
Y20F4.4	1212.44	-0.31084	0.15161	-2.05026	0.0403387	0.70974	NO
Y54E10A.24	4.56059	-0.953604	0.465216	-2.04981	0.0403829	0.70974	NO
dpy-9	212.205	0.450585	0.219875	2.04928	0.0404351	0.70974	NO
R12E2.14	12933.4	0.574361	0.28033	2.04888	0.0404742	0.70974	NO
Y54E10BL.8	6.16497	-1.06291	0.518815	-2.04872	0.0404898	0.70974	NO
F40H6.2	4.29513	-1.16454	0.568524	-2.04835	0.0405256	0.70974	NO
str-7	34.78	0.418583	0.204353	2.04833	0.0405275	0.70974	NO
C33G3.13	4.82199	-1.00751	0.491874	-2.0483	0.0405304	0.70974	NO
F53A3.7	325.323	0.551486	0.269291	2.04791	0.0405684	0.70974	NO
clec-51	89.4733	-0.361115	0.176367	-2.04752	0.040607	0.70974	NO
ZK370.6	314.043	0.47036	0.22973	2.04745	0.0406138	0.70974	NO
gar-1	177.398	-0.37321	0.182289	-2.04735	0.0406234	0.70974	NO
frpr-18	104.734	0.282834	0.138149	2.04731	0.040628	0.70974	NO
mpc-2	766.422	0.411391	0.200962	2.04711	0.0406471	0.70974	NO
tin-10	3068.24	0.515964	0.25206	2.04699	0.040659	0.70974	NO
nduf-7	7174.59	0.389351	0.190207	2.04698	0.0406596	0.70974	NO
F58A4.2	309.471	0.477807	0.233493	2.04634	0.0407229	0.710385	NO
C24A3.2	5429.96	0.43131	0.210858	2.0455	0.040806	0.71118	NO
htp-2	475.988	0.393043	0.192169	2.0453	0.0408252	0.71118	NO
yap-1	1129.79	-0.515089	0.251868	-2.04507	0.0408475	0.71118	NO
F28B4.4	283.788	0.470905	0.23033	2.04448	0.0409059	0.711736	NO
lhfp-4	628.997	0.346051	0.169305	2.04395	0.0409588	0.712198	NO
Y57A10A.27	1559.15	0.14361	0.0702843	2.04327	0.041026	0.712693	NO
acs-10	5.72572	-0.953458	0.466683	-2.04305	0.0410473	0.712693	NO
swt-1	217.692	0.352515	0.17256	2.04285	0.041067	0.712693	NO
C36E6.2	3169.31	0.274006	0.134159	2.04239	0.0411128	0.712693	NO
C01G12.3	335.713	0.44781	0.219285	2.04213	0.0411383	0.712693	NO
ins-17	199.185	0.498974	0.244349	2.04206	0.0411458	0.712693	NO
cept-1	434.783	0.31462	0.15418	2.0406	0.0412905	0.712792	NO
txl-1	2599.56	0.303167	0.148591	2.04028	0.0413223	0.712792	NO
K03B4.2	2104.91	0.258513	0.12671	2.0402	0.0413308	0.712792	NO
C07A9.14	4.83819	0.935726	0.458653	2.04016	0.0413342	0.712792	NO
T13A10.1	12.3067	-0.814153	0.399094	-2.04001	0.0413498	0.712792	NO
srj-18	3.08008	-1.29937	0.636964	-2.03994	0.0413558	0.712792	NO
fat-1	3155.17	0.232516	0.113991	2.03978	0.0413726	0.712792	NO
fbxa-128	222.73	0.294886	0.144574	2.03969	0.0413816	0.712792	NO
R144.18	734.416	-0.526272	0.258026	-2.03961	0.0413894	0.712792	NO
mrps-23	933.845	0.444617	0.218067	2.03891	0.0414595	0.713149	NO
F59B1.8	327.027	0.253129	0.124163	2.03868	0.0414819	0.713149	NO
srv-31	6.9667	0.921339	0.451946	2.0386	0.0414895	0.713149	NO
linc-103	23.3919	0.596535	0.292779	2.03749	0.0416009	0.714549	NO
K07H8.12	204.524	0.395325	0.194125	2.03644	0.0417063	0.714549	NO
tald-1	3675.61	0.282984	0.138972	2.03626	0.0417241	0.714549	NO
nlp-11	240.674	0.27924	0.137152	2.03599	0.0417509	0.714549	NO
C08A9.12	0.71592	2.06956	1.01665	2.03566	0.0417849	0.714549	NO
taf-9	2045.93	0.381405	0.187382	2.03544	0.0418067	0.714549	NO
VT23B5.1	50.2802	-0.634353	0.311687	-2.03523	0.0418281	0.714549	NO
T04F8.3	64.3787	0.438252	0.215351	2.03506	0.0418452	0.714549	NO
ZK1127.12	2590.55	0.463857	0.227955	2.03486	0.0418645	0.714549	NO
elt-4	40.0046	-0.387804	0.190584	-2.03482	0.0418691	0.714549	NO
best-5	21.6713	-0.670073	0.329313	-2.03476	0.0418751	0.714549	NO
C01G6.2	79.0933	0.500011	0.245776	2.03442	0.0419094	0.714549	NO
C09G1.5	232.332	0.413429	0.203229	2.0343	0.0419211	0.714549	NO
calf-1	630.161	0.426972	0.209908	2.03409	0.0419423	0.714549	NO
C52G5.2	2184.2	0.44527	0.218931	2.03383	0.0419684	0.714549	NO
C56E10.5	0.587267	-2.35837	1.15977	-2.03349	0.0420027	0.714683	NO
F21C10.4	23.7455	0.617065	0.303549	2.03283	0.0420693	0.714804	NO
ZK218.7	6.72033	1.36095	0.669644	2.03235	0.0421183	0.714804	NO
R10H10.6	656.113	0.440492	0.216743	2.03232	0.0421209	0.714804	NO
ZK896.1	55.5013	0.589276	0.290021	2.03184	0.0421697	0.714804	NO
Y55F3AM.5	558.247	0.243729	0.119978	2.03145	0.0422095	0.714804	NO
F43C11.6	208.764	0.49272	0.242563	2.03131	0.0422236	0.714804	NO
kdp-1	11371.3	0.36086	0.177653	2.03126	0.042229	0.714804	NO
spi-1	225.772	0.39118	0.192615	2.03089	0.0422666	0.714804	NO
C18B2.1	16.6641	-0.515572	0.253868	-2.03086	0.0422688	0.714804	NO
F35C11.4	412.934	-0.197449	0.097227	-2.0308	0.0422749	0.714804	NO
Y110A2AR.1	758.291	0.424763	0.209227	2.03016	0.0423407	0.715468	NO
Y53F4B.7	20.8194	-0.948356	0.467318	-2.02936	0.0424218	0.716389	NO
C33A12.1	6418.84	0.52067	0.256647	2.02874	0.0424851	0.716527	NO
Y59A8B.8	2582.9	0.212313	0.104657	2.02864	0.0424946	0.716527	NO
eef-1B.2	10581.1	0.310097	0.152901	2.02808	0.0425518	0.716527	NO
mboa-3	1118.7	0.217816	0.107407	2.02796	0.0425642	0.716527	NO
let-754	1141.46	0.362195	0.178643	2.02748	0.042613	0.716527	NO
col-158	44.1323	0.370269	0.182634	2.02738	0.0426232	0.716527	NO
Y37F4.3	2.90686	2.303	1.13604	2.02721	0.0426414	0.716527	NO
nhr-10	1429.92	-0.176136	0.0868947	-2.027	0.0426624	0.716527	NO
sls-2.11	0.686932	2.15936	1.06533	2.02693	0.0426691	0.716527	NO
clec-54	13.8723	-0.495406	0.244498	-2.02622	0.0427427	0.717146	NO
C31H2.3	119.822	0.418704	0.20666	2.02606	0.0427591	0.717146	NO
F22E5.7	16.4783	0.753131	0.371855	2.02533	0.0428331	0.717565	NO
F13D12.3	162.672	0.720896	0.355946	2.02529	0.0428373	0.717565	NO
F58D2.4	65.353	0.630533	0.3114	2.02483	0.0428849	0.717786	NO
F54F12.5	0.979167	-2.13409	1.05405	-2.02465	0.0429038	0.717786	NO
cyp-13A10	270.828	0.329816	0.162975	2.02372	0.0429986	0.718153	NO
nlp-1	204.206	0.506431	0.250261	2.02362	0.0430096	0.718153	NO
R10D12.7	35.7735	0.720677	0.356156	2.02349	0.0430228	0.718153	NO
F41B4.2	21.8058	0.64252	0.317545	2.0234	0.0430322	0.718153	NO
str-178	5.37398	-0.930822	0.460132	-2.02295	0.0430786	0.718443	NO
R11H6.2	3028.02	0.269938	0.133453	2.02271	0.0431029	0.718443	NO
W04G3.5	2560.53	0.281959	0.139435	2.02215	0.0431611	0.718596	NO
col-150	87.4507	0.557738	0.275839	2.02197	0.0431798	0.718596	NO
K02A11.6	0.660849	2.12428	1.05073	2.02171	0.043206	0.718596	NO
Y94H6A.3	1430.99	0.352416	0.174326	2.02159	0.0432186	0.718596	NO
mrpl-15	3731.24	0.308934	0.152872	2.02087	0.0432937	0.719007	NO
M01E5.2	412.443	0.178496	0.0883487	2.02036	0.0433465	0.719007	NO
nspe-7	207.112	1.01409	0.502258	2.01906	0.0434813	0.719007	NO
Y48A6B.3	7308.94	0.377068	0.186755	2.01905	0.043482	0.719007	NO
E01A2.1	2691.29	0.355379	0.176053	2.01859	0.0435297	0.719007	NO
spp-15	2894.84	0.525099	0.260149	2.01846	0.0435438	0.719007	NO
F32A11.1	2763.43	0.258912	0.128278	2.01836	0.0435537	0.719007	NO
daf-22	5164.38	0.262957	0.130295	2.01817	0.0435735	0.719007	NO
srp-1	358.626	0.271619	0.134615	2.01775	0.0436175	0.719007	NO
chat-1	3353.04	0.148036	0.0733684	2.01771	0.0436213	0.719007	NO
C27H5.6	46.1711	0.574691	0.284861	2.01744	0.0436491	0.719007	NO
Y81G3A.4	481.711	0.305453	0.15142	2.01726	0.0436679	0.719007	NO
clec-139	13.0191	-0.643932	0.319268	-2.0169	0.0437057	0.719007	NO
cnc-4	954.69	0.764102	0.378881	2.01673	0.0437234	0.719007	NO
ule-4	0.991895	3.10131	1.53797	2.0165	0.0437482	0.719007	NO
flp-19	460.03	0.446167	0.221291	2.0162	0.0437794	0.719007	NO
F28C1.14	0.876846	-2.05071	1.01717	-2.01609	0.0437907	0.719007	NO
srh-142	1.82953	-2.12656	1.05515	-2.01541	0.0438616	0.719007	NO
ttr-6	6316.72	0.4654	0.230924	2.01538	0.0438647	0.719007	NO
ttr-40	43.9056	0.535969	0.266006	2.01487	0.0439178	0.719007	NO
R09H3.3	5.72103	-0.837126	0.415476	-2.01486	0.0439193	0.719007	NO
zig-4	858.309	0.381321	0.189266	2.01474	0.0439322	0.719007	NO
srh-78	1.8309	1.5961	0.792263	2.01461	0.043945	0.719007	NO
C30H6.9	590.746	0.345879	0.17171	2.01432	0.043976	0.719007	NO
C05E11.3	3705.55	0.291964	0.144949	2.01426	0.0439824	0.719007	NO
grd-6	576.924	-0.48889	0.242778	-2.01373	0.0440374	0.719007	NO
C28C12.1	36.0032	-0.514068	0.255306	-2.01354	0.0440584	0.719007	NO
Y52B11A.8	1074.52	0.457013	0.226974	2.01351	0.0440613	0.719007	NO
F59A6.2	5.6901	1.04946	0.521218	2.01348	0.0440643	0.719007	NO
ZK638.1	4.72447	0.940546	0.467148	2.01338	0.044075	0.719007	NO
C05A9.5	2.60442	1.4665	0.728549	2.0129	0.0441247	0.719007	NO
dnpp-1	3416.17	0.237413	0.117953	2.01278	0.0441383	0.719007	NO
B0350.77	25.4009	-0.774222	0.384714	-2.01246	0.0441711	0.719007	NO
Y71H2AM.28	401.732	-0.540884	0.26879	-2.0123	0.0441888	0.719007	NO
tomm-20	3903.09	0.323735	0.160917	2.01182	0.0442392	0.719007	NO
C14F11.6	8244.38	0.422388	0.20996	2.01175	0.0442458	0.719007	NO
fbxc-52	1962.22	0.178875	0.088916	2.01173	0.0442485	0.719007	NO
drr-2	8048.41	0.220334	0.109553	2.01121	0.0443037	0.719007	NO
Y67H2A.10	1555.51	-0.521932	0.259543	-2.01096	0.0443293	0.719007	NO
irk-2	220.632	-0.175994	0.0875228	-2.01084	0.0443423	0.719007	NO
his-31	294.668	0.601016	0.298917	2.01065	0.0443629	0.719007	NO
egrh-1	1125.31	-0.300157	0.149284	-2.01064	0.0443631	0.719007	NO
Y54G2A.19	84.7956	0.429804	0.213805	2.01026	0.0444032	0.719226	NO
B0001.4	1263.1	0.255226	0.127026	2.00925	0.0445111	0.719693	NO
fbxa-31	104.696	-0.350069	0.174231	-2.00922	0.0445141	0.719693	NO
srw-11	3.57474	-1.26045	0.627715	-2.008	0.0446432	0.719693	NO
F46C8.3	2445.77	0.19064	0.0949407	2.00799	0.0446444	0.719693	NO
T23F2.3	891.31	0.5985	0.298074	2.00789	0.0446545	0.719693	NO
xbx-4	224.563	0.366322	0.182459	2.00769	0.044676	0.719693	NO
R09B5.11	407.025	0.340866	0.169786	2.00762	0.0446832	0.719693	NO
T13C2.2	932.938	-0.185184	0.0922409	-2.00761	0.0446849	0.719693	NO
hcp-3	2872.75	0.284628	0.141781	2.00752	0.0446946	0.719693	NO
lbp-6	3626.86	0.490768	0.244598	2.00643	0.0448104	0.719693	NO
wah-1	4274.27	0.14226	0.0709146	2.00607	0.0448485	0.719693	NO
T01B7.13	372.772	0.512274	0.255391	2.00584	0.044873	0.719693	NO
F31C3.14	30453.6	-0.777285	0.387542	-2.00568	0.0448906	0.719693	NO
fbxa-224	10.7019	0.738667	0.36832	2.0055	0.0449092	0.719693	NO
C41C4.16	1.03553	-2.07741	1.03622	-2.0048	0.0449843	0.719693	NO
R01B10.3	429.619	0.480403	0.239636	2.00472	0.0449933	0.719693	NO
cog-1	421.963	-0.406103	0.202577	-2.00468	0.0449971	0.719693	NO
Y42H9AR.5	815.79	0.51319	0.256028	2.00443	0.0450238	0.719693	NO
gpa-15	168.314	0.397132	0.198128	2.00442	0.0450247	0.719693	NO
F38E9.6	118.449	0.556819	0.277841	2.00409	0.0450604	0.719693	NO
F23H12.21	67.983	0.522315	0.260631	2.00404	0.0450659	0.719693	NO
alh-1	4597.36	0.180489	0.090076	2.00374	0.0450983	0.719693	NO
Y49F6B.12	28.3809	0.780345	0.389451	2.00371	0.0451015	0.719693	NO
W10D9.6	792.915	0.3622	0.180766	2.0037	0.0451027	0.719693	NO
dhs-23	405.056	0.396086	0.197709	2.00338	0.0451365	0.719693	NO
R07E4.7	1.26948	-1.58777	0.792781	-2.00279	0.0452001	0.719693	NO
F13C5.5	893.608	0.417063	0.208245	2.00275	0.045204	0.719693	NO
Y51H4A.8	163.521	0.533289	0.266302	2.00257	0.045223	0.719693	NO
cdc-25.4	26.3719	-0.545017	0.272163	-2.00254	0.0452272	0.719693	NO
Y40B1A.3	1103.39	-0.449816	0.224647	-2.00233	0.0452494	0.719693	NO
crb-3	935.802	0.425044	0.212311	2.00199	0.0452857	0.719693	NO
C09H10.17	0.752167	-2.22839	1.11332	-2.00157	0.0453315	0.719693	NO
psa-3	1354.05	-0.258545	0.129188	-2.00131	0.0453592	0.719693	NO
F47G3.4	27.0106	0.580967	0.290294	2.00131	0.0453595	0.719693	NO
T13F3.8	15.6052	-0.734476	0.36701	-2.00124	0.0453661	0.719693	NO
ugt-33	278.309	0.363555	0.181727	2.00055	0.0454406	0.720417	NO
grl-11	382.665	0.560418	0.280185	2.00017	0.0454821	0.720417	NO
W08A12.3	1006.38	0.272181	0.136092	1.99998	0.0455022	0.720417	NO
hpo-26	134.77	0.675784	0.33792	1.99983	0.0455186	0.720417	NO
D1014.2	31.2365	0.367776	0.184001	1.99877	0.0456331	0.720619	NO
srh-45	2.92527	-1.21971	0.610267	-1.99865	0.0456459	0.720619	NO
C18B2.4	1016.3	0.320279	0.160253	1.99858	0.0456542	0.720619	NO
spe-27	330.232	0.47509	0.237773	1.99808	0.045708	0.720619	NO
Y62H9A.5	1.03059	-2.42184	1.2121	-1.99806	0.0457099	0.720619	NO
his-35	7269.37	0.40018	0.200292	1.99799	0.0457183	0.720619	NO
dylt-1	2067.43	0.345054	0.172701	1.99798	0.0457184	0.720619	NO
R05F9.6	2270.65	0.218697	0.109493	1.99737	0.0457854	0.72112	NO
C33F10.14	1893.14	0.370347	0.185435	1.99718	0.0458057	0.72112	NO
Y18D10A.22	21.3909	-0.676406	0.338751	-1.99676	0.0458509	0.72112	NO
Y113G7B.15	11.0726	0.807758	0.404545	1.99671	0.0458571	0.72112	NO
flp-24	457.923	0.46087	0.23086	1.99632	0.0458996	0.721367	NO
lys-8	1933.03	0.403637	0.202231	1.99593	0.0459419	0.721612	NO
cest-28	1.72254	-2.00817	1.0064	-1.99539	0.046	0.721923	NO
mzt-1	1184.56	0.592888	0.297189	1.99499	0.0460444	0.721923	NO
pas-3	4681.56	0.399336	0.200179	1.9949	0.0460543	0.721923	NO
linc-102	18.5307	-0.60074	0.301158	-1.99476	0.0460688	0.721923	NO
F02E11.2	16.1933	0.657686	0.329846	1.99392	0.0461609	0.722946	NO
Y108G3AL.10	480.569	0.492614	0.247091	1.99365	0.0461903	0.722987	NO
C06A1.3	8.4638	0.728898	0.365777	1.99274	0.0462903	0.723438	NO
F07C4.10	0.945152	2.49884	1.25404	1.99263	0.046302	0.723438	NO
Y71A12B.3	329.253	-0.439361	0.22054	-1.99221	0.0463485	0.723438	NO
F32B5.1	614.077	0.328763	0.165081	1.99153	0.0464224	0.723438	NO
dlat-2	3622.1	0.22856	0.114766	1.99152	0.0464232	0.723438	NO
sdz-7	210.615	0.572662	0.287633	1.99095	0.0464865	0.723438	NO
Y105C5B.15	12.1258	-0.61626	0.309543	-1.99087	0.0464948	0.723438	NO
aexr-2	27.2008	-0.339556	0.170568	-1.99074	0.0465096	0.723438	NO
snrp-40.1	3662.34	0.277456	0.139377	1.99069	0.0465154	0.723438	NO
ubh-3	1600.72	0.245717	0.123437	1.99064	0.0465206	0.723438	NO
Y38C1AA.15	1.09963	-1.58868	0.798261	-1.99018	0.0465715	0.723438	NO
fat-5	56.1608	0.577139	0.290052	1.98978	0.0466151	0.723438	NO
R10D12.1	642.27	0.302689	0.152148	1.98944	0.0466526	0.723438	NO
arc-1	1751.32	0.123447	0.0620583	1.98921	0.0466786	0.723438	NO
Y71A12B.2	328.814	-0.438191	0.220311	-1.98897	0.0467047	0.723438	NO
C25F6.7	2435.07	0.158124	0.0795008	1.98896	0.0467061	0.723438	NO
F22A3.15	2.03095	-1.40105	0.704491	-1.98874	0.0467302	0.723438	NO
gnrr-5	106.948	0.345529	0.173779	1.98832	0.0467758	0.723438	NO
clec-210	5.72454	1.09027	0.548441	1.98795	0.0468169	0.723438	NO
ttr-17	5691.05	0.446578	0.224686	1.98756	0.04686	0.723438	NO
C38C3.4	215.543	0.221128	0.11126	1.98749	0.0468681	0.723438	NO
fbxa-24	254.095	0.372647	0.187519	1.98725	0.0468944	0.723438	NO
ncbp-2	4806.29	0.35238	0.177351	1.98691	0.0469326	0.723438	NO
spcs-1	3382.15	0.433717	0.218294	1.98685	0.0469394	0.723438	NO
Y71F9B.9	2327.09	0.352085	0.177224	1.98666	0.0469596	0.723438	NO
cyn-11	2869.01	0.487196	0.245274	1.98633	0.0469965	0.723438	NO
F14D7.6	214.908	-0.29132	0.146681	-1.98608	0.0470249	0.723438	NO
nlp-77	16529.4	0.312693	0.157455	1.98593	0.0470415	0.723438	NO
F46B6.18	5.54901	-0.820155	0.413036	-1.98568	0.0470693	0.723438	NO
T25D10.1	191.93	-0.314614	0.158453	-1.98554	0.0470846	0.723438	NO
rpb-6	6427.86	0.33094	0.16668	1.98548	0.0470906	0.723438	NO
K04H4.11	22.0148	-0.478883	0.241198	-1.98544	0.0470954	0.723438	NO
F47B10.3	107.622	-0.279279	0.140669	-1.98536	0.0471044	0.723438	NO
K05F1.14	407.396	0.300503	0.151471	1.9839	0.0472668	0.724005	NO
tsp-17	1566.08	0.318149	0.160385	1.98366	0.0472941	0.724005	NO
nars-1	2944.41	0.185679	0.093617	1.98339	0.0473241	0.724005	NO
T11B7.2	253.437	0.518248	0.261382	1.98272	0.0473985	0.724005	NO
nspc-14	3.41181	1.56906	0.791421	1.98259	0.0474131	0.724005	NO
F17C11.11	582.949	0.539133	0.272071	1.98159	0.0475256	0.724005	NO
pdha-1	5953.52	0.168024	0.0848068	1.98125	0.0475633	0.724005	NO
F44E2.6	2219.29	0.414448	0.209214	1.98098	0.0475939	0.724005	NO
dpt-1	5917.68	0.2079	0.10497	1.98056	0.0476406	0.724005	NO
unc-119	2375.76	0.238756	0.120554	1.98048	0.0476493	0.724005	NO
cutl-1	4.97415	-1.00939	0.509704	-1.98035	0.0476646	0.724005	NO
fbxa-66	74.0213	0.506503	0.255788	1.98017	0.0476846	0.724005	NO
C07H6.9	61.1156	0.604142	0.305111	1.98007	0.0476954	0.724005	NO
W08F4.21	52.2082	0.609763	0.307978	1.97989	0.047716	0.724005	NO
dhs-22	2898.64	0.213218	0.107712	1.97952	0.0477576	0.724005	NO
C03G6.17	222.226	0.337949	0.170731	1.97942	0.0477688	0.724005	NO
nsun-4	972.467	0.232287	0.117362	1.97922	0.0477908	0.724005	NO
ceh-53	294.023	0.309549	0.156445	1.97864	0.0478561	0.724005	NO
sng-1	1042.64	0.375282	0.189685	1.97844	0.0478785	0.724005	NO
F40H3.3	528.8	0.301826	0.152586	1.97807	0.0479203	0.724005	NO
bath-28	212.232	0.358127	0.181056	1.97798	0.0479304	0.724005	NO
Y59E9AL.2	4.76165	1.12649	0.569565	1.97781	0.0479499	0.724005	NO
R13A5.15	18.2564	0.515868	0.260893	1.97732	0.0480058	0.724005	NO
toc-1	2658.38	0.218341	0.11043	1.97719	0.0480207	0.724005	NO
B0252.5	8.74969	-0.763029	0.385928	-1.97713	0.0480268	0.724005	NO
ZK822.6	26.4948	0.531764	0.268982	1.97695	0.0480473	0.724005	NO
Y62F5A.16	2.59485	-1.20322	0.608743	-1.97657	0.04809	0.724005	NO
dhs-12	467.634	0.384129	0.19435	1.97648	0.0481001	0.724005	NO
T07H8.11	17.1575	0.951113	0.481277	1.97623	0.048129	0.724005	NO
C49C3.10	106.172	-0.244416	0.123686	-1.9761	0.0481435	0.724005	NO
nlp-46	36.897	0.512069	0.259139	1.97604	0.0481507	0.724005	NO
C25F6.11	0.54472	-2.44693	1.2384	-1.97589	0.0481675	0.724005	NO
lin-7	2897.02	0.210458	0.106522	1.97573	0.0481857	0.724005	NO
F28F5.4	77.3391	0.546967	0.276867	1.97556	0.0482051	0.724005	NO
grd-3	258.142	0.461307	0.233541	1.97528	0.0482367	0.724005	NO
C03H5.5	321.185	-0.239405	0.121208	-1.97516	0.0482498	0.724005	NO
F14H12.6	173.461	0.5177	0.262123	1.97503	0.0482652	0.724005	NO
tmbi-4	1841.48	0.225273	0.114065	1.97496	0.0482725	0.724005	NO
sre-44	19.3307	0.778354	0.394123	1.9749	0.0482795	0.724005	NO
R05H5.3	9501.9	0.493985	0.250161	1.97467	0.0483058	0.724005	NO
B0035.13	210.667	0.444463	0.225101	1.9745	0.048325	0.724005	NO
F26A3.1	1231.6	0.217322	0.110079	1.97424	0.048355	0.724005	NO
bbs-5	800.55	0.192609	0.0975623	1.97421	0.0483574	0.724005	NO
Y9C2UA.1	811.819	0.337372	0.170898	1.97412	0.0483682	0.724005	NO
txdc-12.1	16068.3	0.416809	0.211189	1.97363	0.0484236	0.724005	NO
exos-1	1775.78	0.357059	0.180954	1.9732	0.0484726	0.724005	NO
mecr-1	3351.71	0.232064	0.117622	1.97296	0.0484998	0.724005	NO
T04G9.4	1987.91	0.154343	0.0782344	1.97283	0.0485155	0.724005	NO
emr-1	2161.08	0.342229	0.173474	1.9728	0.0485183	0.724005	NO
spp-23	88.5571	0.614016	0.31131	1.97236	0.0485686	0.724005	NO
sucl-2	2713.09	0.28285	0.143412	1.97229	0.048576	0.724005	NO
T23B3.6	26.6451	0.384838	0.195134	1.97218	0.0485895	0.724005	NO
comt-4	95.9496	0.448752	0.227552	1.97209	0.0485997	0.724005	NO
ebax-1	4408.98	-0.513072	0.26018	-1.97199	0.0486111	0.724005	NO
Y116A8B.4	15.4404	0.742683	0.376628	1.97193	0.0486178	0.724005	NO
ZC262.2	2310.67	-0.31789	0.161244	-1.97148	0.0486688	0.724365	NO
Y51A2D.21	320.851	0.47113	0.239007	1.9712	0.0487011	0.724446	NO
K11H3.8	51.1835	-0.583817	0.296365	-1.96992	0.0488473	0.724773	NO
F43D2.7	53.8886	-0.38807	0.197085	-1.96905	0.0489476	0.724773	NO
F58H1.7	544.791	0.327974	0.166576	1.96891	0.0489637	0.724773	NO
Y46D2A.2	284.746	0.29105	0.147828	1.96885	0.0489708	0.724773	NO
T10B5.7	145.27	0.330075	0.167667	1.96863	0.0489952	0.724773	NO
C08F1.10	4373.04	0.333911	0.169622	1.96856	0.0490035	0.724773	NO
trp-1	257.711	-0.372817	0.189458	-1.96781	0.0490901	0.724773	NO
glr-4	16921.8	0.300947	0.152937	1.96779	0.0490925	0.724773	NO
his-38	122.153	0.6017	0.305809	1.96757	0.0491178	0.724773	NO
spp-18	377.159	0.461087	0.234368	1.96736	0.0491415	0.724773	NO
dao-3	4603.49	0.150538	0.0765262	1.96714	0.049167	0.724773	NO
F35C11.7	56.7951	0.645607	0.328206	1.96708	0.0491743	0.724773	NO
F18E3.13	3209.22	0.611521	0.310886	1.96703	0.0491801	0.724773	NO
pdxk-1	1549.12	0.264541	0.134489	1.967	0.0491833	0.724773	NO
T05F1.8	20.0916	-0.579279	0.294509	-1.96693	0.0491907	0.724773	NO
icmt-1	11.1382	1.11113	0.564913	1.9669	0.0491942	0.724773	NO
ZK938.11	121.367	-0.362087	0.184143	-1.96633	0.0492602	0.724773	NO
Y51H7C.31	1.26149	1.71167	0.870517	1.96626	0.049268	0.724773	NO
droe-4	110.185	0.425581	0.216449	1.9662	0.0492756	0.724773	NO
cps-6	806.629	0.261795	0.133149	1.96618	0.0492777	0.724773	NO
W08D2.11	2.58736	-1.50755	0.766985	-1.96555	0.0493508	0.724773	NO
T20D4.19	182.36	0.499729	0.254246	1.96553	0.0493529	0.724773	NO
C14B1.2	486.935	0.473301	0.240845	1.96517	0.0493945	0.724773	NO
T16A1.10	133.287	0.510516	0.259791	1.9651	0.0494023	0.724773	NO
abu-8	5642.11	-0.468066	0.238226	-1.9648	0.0494375	0.724773	NO
Y40C5A.22	0.832735	-1.86249	0.947967	-1.96472	0.0494469	0.724773	NO
R02D5.3	233.89	0.403375	0.205311	1.9647	0.0494487	0.724773	NO
gpa-14	121.257	-0.372347	0.189549	-1.96438	0.0494856	0.72492	NO
ins-3	40.6934	0.502187	0.2557	1.96397	0.0495337	0.724944	NO
tsen-2	886.592	0.331918	0.169026	1.96371	0.049564	0.724944	NO
rpl-20	28877.2	0.352862	0.179695	1.96367	0.0495679	0.724944	NO
Y43F8A.1	6.89792	0.765535	0.390036	1.96273	0.0496775	0.726143	NO
srd-65	3.7469	1.34269	0.68417	1.96251	0.0497037	0.726143	NO
ZK783.7	16.4694	0.636703	0.324546	1.96183	0.0497827	0.726414	NO
F54E2.5	2.96159	-1.15414	0.588545	-1.96101	0.0498776	0.726414	NO
R13H7.2	216.796	-0.326221	0.16636	-1.96094	0.0498861	0.726414	NO
hsp-16.48	1489.66	0.594968	0.303435	1.96078	0.0499053	0.726414	NO
hsp-16.49	1489.66	0.594968	0.303435	1.96078	0.0499053	0.726414	NO
phy-4	82.253	0.382526	0.195115	1.96052	0.0499354	0.726414	NO
blos-4	516.788	0.529714	0.270211	1.96037	0.0499523	0.726414	NO
R05D7.5	1849.88	0.273548	0.139555	1.96014	0.049979	0.726414	NO
tnt-3	6316.7	-0.314631	0.160552	-1.95968	0.050033	0.726414	NO
Y66D12A.30	120.939	0.537711	0.274389	1.95966	0.050035	0.726414	NO
F32D1.3	1117.17	-0.128697	0.0656833	-1.95936	0.0500703	0.726414	NO
F29G9.17	1.04987	-1.85641	0.947547	-1.95917	0.0500926	0.726414	NO
Y47H9A.2	4.76349	1.68043	0.857799	1.959	0.050113	0.726414	NO
C07B5.3	27.6305	0.491416	0.250854	1.95897	0.0501162	0.726414	NO
CC8.3	8.04524	1.10247	0.562808	1.95887	0.0501277	0.726414	NO
F41F3.10	33.1885	0.502208	0.256414	1.95858	0.0501616	0.726414	NO
F35B3.4	1085.58	0.520438	0.265794	1.95805	0.0502246	0.726414	NO
acox-1.4	28.1468	-0.498455	0.254595	-1.95783	0.0502496	0.726414	NO
mog-3	5756.46	-0.338199	0.172747	-1.95777	0.0502568	0.726414	NO
clec-33	19.3884	-0.499448	0.255138	-1.95756	0.0502813	0.726414	NO
T19B4.3	2718.54	0.349802	0.178714	1.95733	0.050309	0.726414	NO
T05E12.6	353.36	0.591914	0.302446	1.95709	0.0503369	0.726414	NO
F49F1.7	176.406	-0.363339	0.185676	-1.95684	0.050366	0.726414	NO
Y57G11C.30	13.3972	-0.768355	0.392655	-1.95682	0.0503687	0.726414	NO
fbxa-28	1.35365	2.70416	1.38254	1.95594	0.0504725	0.726492	NO
ech-2	822.016	0.30067	0.153784	1.95514	0.0505661	0.726492	NO
ins-18	179.475	0.518108	0.265	1.95512	0.0505689	0.726492	NO
W02D9.10	365.856	0.395568	0.202328	1.95508	0.0505732	0.726492	NO
F14H3.12	2.48602	1.71643	0.878238	1.9544	0.0506534	0.726492	NO
T19D7.5	100.919	0.567124	0.290308	1.95353	0.0507572	0.726492	NO
B0034.17	1.13084	-2.07649	1.06305	-1.95334	0.0507794	0.726492	NO
trap-4	10757.2	0.334076	0.171034	1.95327	0.0507874	0.726492	NO
srx-18	7.23813	0.8947	0.458164	1.95279	0.050844	0.726492	NO
C46F4.3	44.4839	-0.312069	0.159814	-1.9527	0.0508552	0.726492	NO
algn-8	522.972	-0.223154	0.114291	-1.9525	0.0508785	0.726492	NO
F13B12.2	174.703	0.226714	0.116115	1.95248	0.0508807	0.726492	NO
Y37F4.13	1.49042	2.38103	1.21965	1.95222	0.050912	0.726492	NO
col-96	15.8855	1.05452	0.540199	1.95209	0.050927	0.726492	NO
nhr-213	433.793	-0.240968	0.123443	-1.95205	0.050932	0.726492	NO
rpl-15	38260.6	0.34964	0.179116	1.95204	0.0509337	0.726492	NO
C14A11.5	103.526	-0.27114	0.138952	-1.95132	0.0510185	0.726492	NO
drd-1	76.1452	-0.56701	0.290712	-1.95041	0.0511269	0.726492	NO
T25D1.4	5.34042	1.06523	0.546157	1.9504	0.0511286	0.726492	NO
T27B1.3	5.34042	1.06523	0.546157	1.9504	0.0511286	0.726492	NO
F27D9.12	2.62666	1.35884	0.696807	1.95009	0.0511651	0.726492	NO
F25B3.2	136.15	-0.225076	0.115425	-1.94999	0.0511776	0.726492	NO
his-62	158.639	0.50774	0.260386	1.94995	0.0511822	0.726492	NO
col-75	298.777	0.362791	0.186061	1.94986	0.0511933	0.726492	NO
rpb-8	4528.36	0.463478	0.237703	1.94982	0.0511972	0.726492	NO
dnc-5	1769	0.398197	0.204232	1.94973	0.0512077	0.726492	NO
linc-49	38.6811	0.769013	0.394436	1.94965	0.0512176	0.726492	NO
C14A4.7	235.574	0.448251	0.229921	1.94959	0.0512251	0.726492	NO
cyc-1	11920.2	0.221942	0.113848	1.94946	0.0512404	0.726492	NO
msp-36	6.40677	-0.933163	0.478753	-1.94915	0.0512774	0.726492	NO
atln-2	613.649	-0.338598	0.173716	-1.94914	0.0512783	0.726492	NO
ttn-1	9107.22	-0.776622	0.398521	-1.94876	0.0513242	0.726492	NO
blos-8	545.515	0.353758	0.18157	1.94833	0.0513754	0.726492	NO
btb-4	92.3292	0.510829	0.262238	1.94796	0.0514196	0.726492	NO
E02H4.7	48.2697	0.527868	0.270997	1.94788	0.0514296	0.726492	NO
clec-227	207.224	0.450482	0.231273	1.94784	0.0514343	0.726492	NO
W09G12.8	6.50824	0.648199	0.332784	1.94781	0.0514379	0.726492	NO
C37C3.11	146.005	0.454838	0.233518	1.94777	0.0514425	0.726492	NO
mif-2	1782.76	0.445354	0.228656	1.9477	0.0514505	0.726492	NO
clec-197	232.698	0.248778	0.127733	1.94764	0.0514576	0.726492	NO
B0491.5	6493.59	0.250582	0.12867	1.94747	0.0514786	0.726492	NO
F26D2.15	53.7644	0.301179	0.154688	1.947	0.0515344	0.726562	NO
F36H9.5	486.794	0.256001	0.131486	1.94698	0.0515374	0.726562	NO
tbx-31	37.7688	-0.507514	0.260797	-1.94601	0.0516535	0.726818	NO
gpc-2	11458.9	0.450455	0.231485	1.94594	0.0516625	0.726818	NO
C24A8.5	29.3404	0.493112	0.253422	1.94582	0.0516769	0.726818	NO
rsp-3	28881.6	0.284936	0.146442	1.94573	0.0516871	0.726818	NO
acsd-1	1839.49	0.278858	0.14332	1.9457	0.0516903	0.726818	NO
Y73F8A.27	2079.59	0.417873	0.214835	1.94508	0.0517648	0.727464	NO
mir-357	1.01389	1.76165	0.905793	1.94487	0.0517902	0.727464	NO
oig-2	662.673	0.46145	0.237304	1.94455	0.051829	0.727629	NO
pat-10	45786.4	0.44064	0.226673	1.94395	0.051902	0.728276	NO
M03D4.4	1857.74	-0.276968	0.142538	-1.94312	0.0520019	0.728366	NO
B0496.1	2.69063	-1.45038	0.746425	-1.9431	0.0520042	0.728366	NO
F31D5.2	278.769	0.213909	0.11015	1.94199	0.0521382	0.728366	NO
cyp-33C6	5.57583	-1.17574	0.605596	-1.94146	0.0522021	0.728366	NO
W10G11.4	2.79695	-1.22922	0.633184	-1.94133	0.0522185	0.728366	NO
D1069.1	344.45	0.354084	0.182395	1.9413	0.0522217	0.728366	NO
ins-27	55.4966	0.622682	0.320916	1.94033	0.0523402	0.728366	NO
pho-14	92.3366	0.423991	0.218534	1.94016	0.0523599	0.728366	NO
tsp-16	324.416	0.28748	0.14818	1.94007	0.0523712	0.728366	NO
C05D9.9	47.2578	0.373264	0.192398	1.94007	0.0523716	0.728366	NO
irld-44	1.34745	-2.65987	1.37103	-1.94005	0.0523737	0.728366	NO
dylt-2	256.513	0.384921	0.198425	1.93989	0.0523934	0.728366	NO
F58B3.6	3963.52	0.133014	0.0685691	1.93985	0.0523977	0.728366	NO
W06H8.5	11587.3	-0.466067	0.240268	-1.93978	0.0524066	0.728366	NO
F41G3.21	1397.73	0.499956	0.257756	1.93965	0.0524221	0.728366	NO
Y43F4B.9	664.36	0.399062	0.205742	1.93962	0.0524256	0.728366	NO
T05C12.8	386.283	-0.243146	0.125372	-1.93939	0.0524542	0.728366	NO
nlp-45	13.4802	0.525983	0.27124	1.93918	0.0524799	0.728366	NO
eef-1B.1	23371.2	0.368626	0.190226	1.93783	0.0526437	0.728366	NO
F45H11.11	575.14	0.504788	0.26052	1.93762	0.05267	0.728366	NO
mrpl-54	1433.76	0.490388	0.253113	1.93742	0.0526936	0.728366	NO
pfd-5	4878.12	0.329254	0.169972	1.93711	0.0527318	0.728366	NO
frpr-15	26.0488	-0.312235	0.161204	-1.93689	0.0527586	0.728366	NO
W09C5.1	8148.93	0.160886	0.083078	1.93657	0.0527985	0.728366	NO
C54D10.3	55.9979	0.600254	0.310022	1.93617	0.0528474	0.728366	NO
lin-44	747.106	0.305476	0.157794	1.93592	0.0528772	0.728366	NO
chil-22	29.1769	-0.598985	0.309418	-1.93585	0.0528866	0.728366	NO
gei-8	2582.13	-0.576309	0.297756	-1.9355	0.0529284	0.728366	NO
tomm-40	3101.79	0.245912	0.127055	1.93547	0.0529321	0.728366	NO
srh-20	4.67022	-1.01543	0.524754	-1.93505	0.0529841	0.728366	NO
C40H1.10	208.396	0.351291	0.181546	1.935	0.05299	0.728366	NO
flp-15	495.883	0.350637	0.181234	1.93472	0.0530243	0.728366	NO
Y113G7A.16	43.7251	0.509494	0.263351	1.93466	0.053032	0.728366	NO
F37A4.1	2905.77	0.148292	0.0766511	1.93463	0.0530354	0.728366	NO
F59A6.4	9.12991	-0.89111	0.460647	-1.93448	0.0530545	0.728366	NO
herc-1	6228.1	0.273524	0.141396	1.93445	0.0530576	0.728366	NO
R11.4	1898.55	0.541314	0.279844	1.93434	0.0530712	0.728366	NO
Y70G10A.4	1788.48	0.455058	0.235297	1.93398	0.0531161	0.728366	NO
Y75B8A.23	41.433	0.484987	0.250806	1.93371	0.0531484	0.728366	NO
F14H12.7	5.72395	0.957478	0.495153	1.9337	0.0531498	0.728366	NO
F25B4.4	822.227	0.222785	0.115215	1.93364	0.0531574	0.728366	NO
F58G1.2	311.829	0.219115	0.113323	1.93355	0.0531689	0.728366	NO
K09F5.10	1.31127	-1.566	0.80995	-1.93345	0.0531805	0.728366	NO
col-151	17.4864	0.546498	0.282674	1.93332	0.053197	0.728366	NO
R05F9.11	92.2502	-0.271942	0.140668	-1.93322	0.0532085	0.728366	NO
col-7	28.0866	-0.512939	0.265337	-1.93316	0.0532161	0.728366	NO
K12H6.6	3776.09	0.227184	0.117521	1.93314	0.0532185	0.728366	NO
F53E2.2	17470.1	0.217543	0.112558	1.93272	0.0532705	0.728366	NO
T08G5.18	13.0309	0.81372	0.421035	1.93267	0.0532772	0.728366	NO
clec-231	11.2311	0.94291	0.487939	1.93243	0.0533062	0.728366	NO
dars-1	5488.47	0.145466	0.0752855	1.93219	0.0533357	0.728366	NO
K02F2.8	0.678595	-2.05055	1.06126	-1.93219	0.0533364	0.728366	NO
K02G10.16	215.733	0.414728	0.214645	1.93216	0.0533401	0.728366	NO
rbf-1	481.378	-0.409381	0.211915	-1.93181	0.0533826	0.728366	NO
F39F10.3	162.656	0.380155	0.196796	1.93172	0.0533939	0.728366	NO
hphd-1	6203.03	0.654576	0.338937	1.93126	0.0534509	0.728538	NO
try-3	152.938	0.178229	0.0922926	1.93113	0.0534671	0.728538	NO
fbxb-97	66.0998	0.473739	0.245338	1.93096	0.0534875	0.728538	NO
Y110A7A.21	287.106	0.339788	0.176007	1.93053	0.0535407	0.728894	NO
F29A7.4	911.348	0.305815	0.158468	1.92982	0.0536291	0.729628	NO
hlh-8	139.133	0.311688	0.161525	1.92966	0.0536487	0.729628	NO
ntc-1	300.242	0.528249	0.273786	1.92942	0.0536787	0.729668	NO
dhs-24	1696.89	0.0891965	0.0462551	1.92836	0.0538102	0.731064	NO
Y47H9A.5	4.81126	1.61441	0.837337	1.92803	0.0538512	0.731064	NO
F09F7.6	2070.25	0.512228	0.265699	1.92785	0.0538741	0.731064	NO
ZK177.11	10.2155	0.723596	0.375364	1.92772	0.0538898	0.731064	NO
T08G3.11	1.98112	1.45855	0.757113	1.92647	0.054046	0.732814	NO
H05C05.4	346.414	0.505812	0.262731	1.92521	0.0542032	0.733461	NO
W04H10.5	395.427	0.33322	0.173094	1.92508	0.0542189	0.733461	NO
nstp-10	2780.98	0.285723	0.148457	1.92462	0.0542768	0.733461	NO
B0222.5	36.5102	-0.468439	0.243415	-1.92445	0.0542985	0.733461	NO
snb-2	150.858	-0.283562	0.147364	-1.92423	0.0543253	0.733461	NO
Y105C5B.25	62.512	-0.36599	0.190212	-1.92412	0.05434	0.733461	NO
clec-230	1281.71	0.552277	0.287037	1.92406	0.0543468	0.733461	NO
his-66	268.598	0.514893	0.267609	1.92405	0.0543478	0.733461	NO
snx-3	1337.87	0.242758	0.126178	1.92393	0.054363	0.733461	NO
flp-20	112.951	0.55253	0.287194	1.92389	0.0543683	0.733461	NO
[truncated: 25,281 more rows]

## Sheet: C
WB	baseMean	log2FoldChange	lfcSE	stat	pvalue	padj	Dif.exp	delabel
nhr-53	382.525	1.19833	0.161024	7.44196	9.92018e-14	1.69714e-09	UP	nhr-53
F44A6.5	358.737	1.13275	0.159418	7.10555	1.19846e-12	1.02516e-08	UP	F44A6.5
acdh-2	327.325	2.7275	0.411732	6.62444	3.48566e-11	1.98776e-07	UP	acdh-2
C09B8.4	475.19	1.23803	0.205507	6.02425	1.69895e-09	7.2664e-06	UP	C09B8.4
C17C3.1	985.691	0.839439	0.141457	5.93423	2.95225e-09	1.01014e-05	UP	C17C3.1
T23F2.4	69.5022	1.33119	0.232387	5.72832	1.0143e-08	2.82396e-05	UP	T23F2.4
F08G2.5	211.02	2.65697	0.465631	5.70617	1.15547e-08	2.82396e-05	UP	F08G2.5
T12B3.1	78.9354	-0.714827	0.127255	-5.61725	1.94015e-08	3.72817e-05	DOWN	T12B3.1
F55G11.4	88.8192	1.03226	0.183827	5.61538	1.96128e-08	3.72817e-05	UP	F55G11.4
F11E6.4	197.874	1.11382	0.201788	5.51975	3.39483e-08	5.80787e-05	UP	F11E6.4
hach-1	3950.28	0.767103	0.140321	5.46676	4.58339e-08	7.12841e-05	UP	hach-1
W05F2.3	989.295	1.07744	0.2007	5.36842	7.94285e-08	0.000103802	UP	W05F2.3
ech-1.1	400.092	1.27534	0.239046	5.33511	9.54853e-08	0.000103802	UP	ech-1.1
F45D3.3	163.083	0.917278	0.171968	5.334	9.60706e-08	0.000103802	UP	F45D3.3
hsp-16.48	2279.45	1.42621	0.268051	5.32066	1.03391e-07	0.000103802	UP	hsp-16.48
hsp-16.49	2279.45	1.42621	0.268051	5.32066	1.03391e-07	0.000103802	UP	hsp-16.49
dif-1	4609.01	0.637579	0.119886	5.31823	1.04783e-07	0.000103802	UP	dif-1
cey-2	4806.32	1.27111	0.240129	5.29342	1.20049e-07	0.000103802	UP	cey-2
ooc-3	1167.2	0.452005	0.0854146	5.29189	1.21057e-07	0.000103802	NO
F53H4.4	195.832	0.565373	0.106914	5.28809	1.23602e-07	0.000103802	UP	F53H4.4
C49G7.12	49.2612	2.86584	0.543008	5.27771	1.30806e-07	0.000103802	UP	C49G7.12
nhr-290	26.1227	-1.36265	0.258371	-5.274	1.33484e-07	0.000103802	DOWN	nhr-290
T24H10.4	693.563	0.485185	0.0923206	5.25544	1.47673e-07	0.000109843	NO
gln-5	275.491	0.93804	0.179029	5.23959	1.60934e-07	0.000111148	UP	gln-5
rhr-1	417.95	1.55783	0.297416	5.23789	1.62421e-07	0.000111148	UP	rhr-1
ech-6	14221.7	1.06486	0.205768	5.17506	2.27837e-07	0.00014303	UP	ech-6
F27D4.1	6750.54	0.65321	0.126318	5.17115	2.32664e-07	0.00014303	UP	F27D4.1
C49A1.5	239.94	-1.09956	0.212681	-5.17	2.34092e-07	0.00014303	DOWN	C49A1.5
Y48G1A.2	520.146	1.01524	0.196827	5.15805	2.49533e-07	0.000147207	UP	Y48G1A.2
F41B4.3	334.45	1.25457	0.243561	5.15092	2.59206e-07	0.000147407	UP	F41B4.3
Y44A6C.1	1586.54	0.3198	0.0621911	5.14221	2.71525e-07	0.000147407	NO
F56D5.3	1088.98	-1.61295	0.313845	-5.13933	2.75721e-07	0.000147407	DOWN	F56D5.3
lips-6	919.299	-1.49886	0.295106	-5.07907	3.79278e-07	0.000196627	DOWN	lips-6
fat-6	308.909	1.2939	0.255814	5.05797	4.23739e-07	0.000207806	UP	fat-6
ent-5	92.2937	1.05753	0.209109	5.05734	4.25136e-07	0.000207806	UP	ent-5
DH11.2	1009.2	0.831625	0.165912	5.01245	5.3742e-07	0.000255394	UP	DH11.2
clec-150	524.789	2.05515	0.41138	4.99574	5.8612e-07	0.00026706	UP	clec-150
asns-2	9969.11	0.933703	0.187082	4.99088	6.01037e-07	0.00026706	UP	asns-2
Y71H2AM.20	2193.93	0.429906	0.0861811	4.9884	6.08799e-07	0.00026706	NO
R09F10.8	1531.08	0.673838	0.135264	4.98165	6.30458e-07	0.000267979	UP	R09F10.8
ima-2	1334.12	0.735168	0.147746	4.97588	6.49505e-07	0.000267979	UP	ima-2
clc-4	22.7899	-1.49625	0.30085	-4.9734	6.57887e-07	0.000267979	DOWN	clc-4
egg-3	1019.72	0.832382	0.167558	4.96771	6.77477e-07	0.000269541	UP	egg-3
sod-5	45.3334	1.10135	0.222143	4.95785	7.12782e-07	0.000277142	UP	sod-5
F43C1.7	31.3987	1.64558	0.332426	4.95023	7.4125e-07	0.000281807	UP	F43C1.7
nos-1	248.485	0.749555	0.15178	4.93843	7.87534e-07	0.000287469	UP	nos-1
R02F2.4	190.759	0.833003	0.168696	4.93788	7.8975e-07	0.000287469	UP	R02F2.4
nhr-264	3.7738	3.01947	0.61182	4.93522	8.00592e-07		NO
Y41C4A.32	108.892	3.06504	0.621627	4.93068	8.19453e-07	0.000292067	UP	Y41C4A.32
paf-2	440.804	0.434974	0.0893345	4.86904	1.12139e-06	0.000385171	NO
F47B8.10	397.011	0.812503	0.167005	4.86514	1.14378e-06	0.000385171	UP	F47B8.10
cyp-35A3	475.996	0.985232	0.202694	4.86069	1.16976e-06	0.000385171	UP	cyp-35A3
kca-1	210.398	0.771378	0.158702	4.86053	1.17073e-06	0.000385171	UP	kca-1
F25E5.8	356.866	0.769954	0.159501	4.82725	1.38428e-06	0.000446836	UP	F25E5.8
F13E9.14	15.406	2.81716	0.584816	4.81717	1.45612e-06	0.000448747	UP	F13E9.14
tasp-1	1868.93	0.370913	0.0770173	4.81597	1.46488e-06	0.000448747	NO
try-6	132.874	-0.953313	0.197971	-4.81542	1.46889e-06	0.000448747	DOWN	try-6
crn-4	316.228	0.824767	0.171607	4.80615	1.53865e-06	0.000455574	UP	crn-4
glna-2	360.521	1.17051	0.243582	4.80539	1.5445e-06	0.000455574	UP	glna-2
T22D1.5	1148.28	0.830138	0.173112	4.79539	1.62357e-06	0.000470779	UP	T22D1.5
T01C3.3	258.757	1.10976	0.232395	4.77532	1.79425e-06	0.0005116	UP	T01C3.3
B0207.5	43.3367	-1.36643	0.286646	-4.76695	1.87034e-06	0.000524553	DOWN	B0207.5
T22D1.8	1179.74	0.813327	0.170824	4.76121	1.92437e-06	0.000531001	UP	T22D1.8
nhr-13	552.963	0.427216	0.0899253	4.75079	2.02625e-06	0.000543311	NO
fbxa-163	36.1712	2.13206	0.44894	4.7491	2.04322e-06	0.000543311	UP	fbxa-163
Y39G10AR.9	903.721	0.449817	0.0947576	4.74703	2.06425e-06	0.000543311	NO
mboa-3	1273.45	0.506138	0.106777	4.74014	2.13572e-06	0.00054709	UP	mboa-3
dgat-2	629.171	0.760009	0.160357	4.73949	2.14257e-06	0.00054709	UP	dgat-2
cpar-1	150.286	0.758468	0.160845	4.71552	2.41089e-06	0.000606551	UP	cpar-1
hsp-16.11	1608.88	1.33828	0.2841	4.7106	2.46983e-06	0.000607663	UP	hsp-16.11
hsp-16.1	1605.1	1.33929	0.284395	4.70925	2.48635e-06	0.000607663	UP	hsp-16.1
C14B1.9	370.43	0.895404	0.190534	4.69946	2.60856e-06	0.000628553	UP	C14B1.9
puf-11	939.195	0.877894	0.187622	4.67906	2.88187e-06	0.000684764	UP	puf-11
D1005.2	1836.55	0.316271	0.0676456	4.67541	2.93364e-06	0.000687517	NO
Y47G7B.2	38.2549	1.0403	0.222911	4.66687	3.0583e-06	0.000707045	UP	Y47G7B.2
Y58A7A.5	275.945	1.33579	0.286728	4.65873	3.18167e-06	0.00072576	UP	Y58A7A.5
Y25C1A.13	1846.72	0.691009	0.148512	4.65289	3.27318e-06	0.000736809	UP	Y25C1A.13
fsn-1	2612.12	0.42469	0.0921148	4.61044	4.01818e-06	0.000880962	NO
C04B4.2	274.006	0.97036	0.210479	4.61025	4.0219e-06	0.000880962	UP	C04B4.2
ugt-66	107.411	-0.922658	0.200235	-4.60788	4.06804e-06	0.000880962	DOWN	ugt-66
acdh-9	3175.14	0.419568	0.0912722	4.59688	4.28859e-06	0.000917114	NO
cyp-13A3	106.522	-0.984165	0.214862	-4.58044	4.63995e-06	0.000980003	DOWN	cyp-13A3
F46C5.10	43.5179	1.13091	0.247328	4.57252	4.81895e-06	0.000995256	UP	F46C5.10
pas-6	2033.22	0.656061	0.143492	4.5721	4.82851e-06	0.000995256	UP	pas-6
twk-24	115.484	-0.818362	0.179114	-4.56893	4.90211e-06	0.000998397	DOWN	twk-24
gst-24	253.977	1.34882	0.297767	4.52978	5.90438e-06	0.00118838	UP	gst-24
ZC168.2	601.154	0.553912	0.122504	4.52158	6.13794e-06	0.00122025	UP	ZC168.2
oma-2	1343.27	0.845836	0.187188	4.51865	6.22364e-06	0.00122025	UP	oma-2
puf-5	1228.23	0.80858	0.179014	4.51685	6.27671e-06	0.00122025	UP	puf-5
Y110A2AR.1	913.491	0.831309	0.184243	4.51202	6.4213e-06	0.00123433	UP	Y110A2AR.1
str-238	20.9823	-0.885158	0.196364	-4.50775	6.55202e-06	0.00124547	DOWN	str-238
cyp-35A5	288.047	0.656379	0.145751	4.50341	6.68701e-06	0.00125716	UP	cyp-35A5
cnc-2	32.148	2.03464	0.453509	4.48644	7.24221e-06	0.00134674	UP	cnc-2
trcs-1	3703.47	0.759287	0.169467	4.48044	7.44908e-06	0.00137031	UP	trcs-1
Y48A6B.9	355.668	0.406291	0.0908348	4.47286	7.71811e-06	0.0014047	NO
eppl-1	1663.6	-1.24814	0.279444	-4.4665	7.95112e-06	0.00142406	DOWN	eppl-1
Y38A10A.2	769.149	-0.748939	0.167766	-4.46418	8.03754e-06	0.00142406	DOWN	Y38A10A.2
rncs-1	4949.02	1.36568	0.305987	4.46321	8.07421e-06	0.00142406	UP	rncs-1
cblc-1	1013.49	0.603013	0.135492	4.45056	8.56479e-06	0.00149517	UP	cblc-1
fbxa-38	50.0476	0.718279	0.161605	4.44466	8.80293e-06	0.00151149	UP	fbxa-38
fbxc-58	78.8407	1.63718	0.368412	4.44388	8.83501e-06	0.00151149	UP	fbxc-58
C26C6.4	79.2726	-0.506611	0.114057	-4.44174	8.92352e-06	0.00151152	DOWN	C26C6.4
his-74	1367.92	0.87628	0.197921	4.42743	9.53621e-06	0.00159946	UP	his-74
tts-1	642.948	1.65036	0.373409	4.4197	9.88364e-06	0.00164164	UP	tts-1
pmp-5	1258.06	1.09744	0.248586	4.41474	1.0113e-05	0.00166359	UP	pmp-5
cyk-7	496.785	0.750478	0.170358	4.40529	1.05644e-05	0.0017213	UP	cyk-7
K08D10.14	55.9462	-0.736686	0.167366	-4.40166	1.07427e-05	0.00173383	DOWN	K08D10.14
ilys-3	5.63513	3.79929	0.866819	4.38303	1.1704e-05		NO
F45E10.2	569.13	0.490813	0.112067	4.37966	1.18867e-05	0.00190054	NO
F26A10.28	76.1582	-1.25873	0.287549	-4.37743	1.20087e-05	0.00190226	DOWN	F26A10.28
Y80D3A.9	265.512	0.480476	0.109821	4.37509	1.21384e-05	0.00190517	NO
F25E5.2	367.468	-0.546601	0.125011	-4.37244	1.22866e-05	0.0019053	DOWN	F25E5.2
T07E3.3	377.03	0.521874	0.119432	4.36963	1.24455e-05	0.0019053	UP	T07E3.3
F17H10.1	1057.47	0.334781	0.0766539	4.36744	1.2571e-05	0.0019053	NO
E01G4.6	102.88	-0.763697	0.174871	-4.3672	1.25847e-05	0.0019053	DOWN	E01G4.6
Y55B1BR.6	784.328	-0.431184	0.0988159	-4.3635	1.27996e-05	0.00192084	NO
cpg-2	518.814	0.882435	0.202341	4.36114	1.29389e-05	0.00192486	UP	cpg-2
sucl-2	3138.96	0.606614	0.139591	4.34565	1.38866e-05	0.00204316	UP	sucl-2
idh-1	15553.8	0.381051	0.0877131	4.34429	1.3973e-05	0.00204316	NO
F35C11.4	408.232	-0.296861	0.0684551	-4.33658	1.44717e-05	0.00209482	NO
pas-1	1713.55	0.497751	0.11482	4.33507	1.45712e-05	0.00209482	NO
his-32	644.554	0.682633	0.157851	4.32453	1.52858e-05	0.00217925	UP	his-32
lips-11	137.925	-1.27832	0.295815	-4.32133	1.55091e-05	0.0021928	DOWN	lips-11
F59B1.8	367.515	0.51179	0.118501	4.31888	1.56826e-05	0.00219608	UP	F59B1.8
twk-40	158.172	-0.582769	0.135067	-4.31468	1.59833e-05	0.00219608	DOWN	twk-40
F10D2.10	358.424	0.753741	0.174717	4.31408	1.60269e-05	0.00219608	UP	F10D2.10
col-42	811.003	2.08487	0.483301	4.31382	1.60457e-05	0.00219608	UP	col-42
dhs-5	2374.32	0.272869	0.0633648	4.30632	1.6599e-05	0.00225378	NO
nhr-8	790.303	-0.69513	0.161934	-4.29267	1.76535e-05	0.00237808	DOWN	nhr-8
W02D9.10	421.181	0.70251	0.163833	4.28795	1.80327e-05	0.00241018	UP	W02D9.10
ran-1	21185.1	0.563655	0.131568	4.28412	1.83462e-05	0.00243308	UP	ran-1
F07H5.10	323.115	0.528316	0.123418	4.2807	1.8631e-05	0.00245184	UP	F07H5.10
F32A7.8	95.6657	1.66157	0.388528	4.27658	1.89786e-05	0.00247852	UP	F32A7.8
arf-1.1	37.4971	2.23525	0.523132	4.27283	1.93008e-05	0.0024939	UP	arf-1.1
F42F12.3	535.485	0.620476	0.145248	4.27183	1.9388e-05	0.0024939	UP	F42F12.3
pbs-6	2706.77	0.648538	0.151881	4.27003	1.95449e-05	0.00249532	UP	pbs-6
Y47H10A.5	157.433	1.72889	0.405306	4.26564	1.99328e-05	0.002526	UP	Y47H10A.5
T09F3.2	1474.96	0.416107	0.0976369	4.26177	2.0281e-05	0.00253398	NO
C41G7.7	352.076	-0.474334	0.111303	-4.26165	2.0292e-05	0.00253398	NO
argk-1	63.2779	0.578201	0.136304	4.24201	2.21527e-05	0.00274629	UP	argk-1
sod-3	31.2499	1.05164	0.248019	4.24015	2.23375e-05	0.00274929	UP	sod-3
T15B7.8	70.747	-0.998102	0.235662	-4.23531	2.28238e-05	0.00278907	DOWN	T15B7.8
hrde-2	701.883	0.568001	0.134312	4.22898	2.34755e-05	0.00284836	UP	hrde-2
gyg-2	2042.49	0.725046	0.171591	4.22543	2.38484e-05	0.00287132	UP	gyg-2
gln-1	1969.55	0.563663	0.133501	4.22215	2.41979e-05	0.00287132	UP	gln-1
F45D3.4	136.565	0.843996	0.199908	4.22192	2.42229e-05	0.00287132	UP	F45D3.4
pzf-1	120.363	0.86487	0.204903	4.22087	2.43361e-05	0.00287132	UP	pzf-1
hsp-16.2	482.272	1.26586	0.300262	4.21586	2.48826e-05	0.00290344	UP	hsp-16.2
skr-2	3027.11	0.790058	0.18747	4.21432	2.50533e-05	0.00290344	UP	skr-2
irg-5	43.1509	1.75586	0.416698	4.21374	2.51175e-05	0.00290344	UP	irg-5
ugt-45	634.522	0.421656	0.100455	4.19748	2.69898e-05	0.00308335	NO
fat-7	8.03166	1.91444	0.456133	4.19711	2.70343e-05	0.00308335	UP	fat-7
Y45G5AM.3	658.253	0.861483	0.205582	4.19046	2.78385e-05	0.00315404	UP	Y45G5AM.3
rpn-9	5453.36	0.464917	0.111066	4.18595	2.83977e-05	0.00317253	NO
mir-4938	83.442	0.820885	0.196213	4.18364	2.8688e-05	0.00317253	UP	mir-4938
B0205.14	15.6146	2.16937	0.518565	4.1834	2.87175e-05	0.00317253	UP	B0205.14
ZK380.6	2279	1.16415	0.278333	4.18258	2.88213e-05	0.00317253	UP	ZK380.6
M60.4	2337.86	1.02299	0.244632	4.18174	2.89288e-05	0.00317253	UP	M60.4
Y43C5A.3	49.3872	2.2355	0.535664	4.17333	3.00177e-05	0.00327097	UP	Y43C5A.3
W06D11.3	154.373	0.868864	0.208381	4.16959	3.05152e-05	0.00330414	UP	W06D11.3
E02H4.6	325.059	0.738076	0.177301	4.16283	3.14325e-05	0.00336666	UP	E02H4.6
C35A5.3	203.348	0.682028	0.163853	4.16244	3.14862e-05	0.00336666	UP	C35A5.3
lbp-9	1961.56	0.894684	0.215442	4.15278	3.28456e-05	0.0034902	UP	lbp-9
ZC317.2	55.7366	1.11601	0.269026	4.14834	3.34892e-05	0.00351577	UP	ZC317.2
M106.3	1784.58	0.338956	0.0817098	4.14829	3.34972e-05	0.00351577	NO
cyn-13	6306.26	0.491967	0.11876	4.14253	3.43497e-05	0.00357846	NO
B0261.7	1123.91	0.596624	0.144062	4.14144	3.45129e-05	0.00357846	UP	B0261.7
bath-30	426.652	0.683429	0.165179	4.13751	3.51102e-05	0.00361847	UP	bath-30
Y54G11A.3	757.846	0.548177	0.132624	4.13332	3.57563e-05	0.00362988	UP	Y54G11A.3
acc-1	281.178	-0.40486	0.0979805	-4.13205	3.59538e-05	0.00362988	NO
dhps-1	795.623	0.550631	0.133297	4.13086	3.61416e-05	0.00362988	UP	dhps-1
C15A11.4	2004.63	-0.759896	0.184041	-4.12896	3.64415e-05	0.00362988	DOWN	C15A11.4
lido-9	4877.84	0.545734	0.132176	4.12885	3.64589e-05	0.00362988	UP	lido-9
mina-1	313.646	0.618737	0.149865	4.12862	3.6494e-05	0.00362988	UP	mina-1
cey-3	4877.75	1.02095	0.247831	4.11953	3.79646e-05	0.0037473	UP	cey-3
pbs-3	2766	0.62117	0.150819	4.11863	3.81126e-05	0.0037473	UP	pbs-3
smf-2	26.4356	-0.897392	0.218077	-4.11503	3.87128e-05	0.00376591	DOWN	smf-2
jkk-1	369.459	-0.460802	0.111999	-4.11433	3.88312e-05	0.00376591	NO
otub-1	2123.96	0.428128	0.104078	4.11355	3.89623e-05	0.00376591	NO
R102.6	68.707	0.756779	0.184252	4.1073	4.00315e-05	0.0038456	UP	R102.6
htp-2	558.917	0.744554	0.181328	4.10612	4.02363e-05	0.0038456	UP	htp-2
asp-13	760.7	1.09474	0.266744	4.10407	4.05946e-05	0.00385607	UP	asp-13
his-13	96.5227	0.797805	0.194448	4.10292	4.07966e-05	0.00385607	UP	his-13
K08D8.12	16.4308	1.93173	0.471402	4.09784	4.17029e-05	0.00388371	UP	K08D8.12
F25B5.6	3262.37	0.357046	0.0871308	4.09782	4.1706e-05	0.00388371	NO
C06C3.12	39.8531	-0.758389	0.185107	-4.09704	4.18471e-05	0.00388371	DOWN	C06C3.12
Y38H6C.21	6.12239	2.847	0.695034	4.09621	4.19971e-05	0.00388371	UP	Y38H6C.21
F21C10.9	194.511	0.791009	0.193251	4.09316	4.25528e-05	0.00391394	UP	F21C10.9
gtf-2F2	2553.27	0.377638	0.0923317	4.09001	4.31346e-05	0.00394624	NO
C39D10.5	251.469	-0.442021	0.108265	-4.08276	4.45032e-05	0.00404979	NO
inx-22	523.586	0.557133	0.136581	4.07913	4.52039e-05	0.00409179	UP	inx-22
elo-1	1603.77	0.482734	0.11838	4.07783	4.54572e-05	0.00409306	NO
F39F10.3	190.705	0.729295	0.178929	4.07589	4.58378e-05	0.00410572	UP	F39F10.3
F42A10.7	457.702	1.24722	0.306261	4.0724	4.65303e-05	0.00411861	UP	F42A10.7
rab-14	4975.75	0.534242	0.13127	4.06979	4.70548e-05	0.00411861	UP	rab-14
K01A6.4	32.6154	1.74849	0.429643	4.06963	4.70875e-05	0.00411861	UP	K01A6.4
fat-1	3526.24	0.474419	0.116603	4.06869	4.72791e-05	0.00411861	NO
rab-8	3463.06	0.45156	0.111004	4.06796	4.74258e-05	0.00411861	NO
memi-3	246.316	0.809463	0.199047	4.06669	4.7686e-05	0.00411861	UP	memi-3
swt-7	1237.46	0.698022	0.171685	4.06572	4.78842e-05	0.00411861	UP	swt-7
B0024.13	306.645	0.454445	0.111778	4.06561	4.79076e-05	0.00411861	NO
Y37B11A.3	681.022	0.597462	0.14714	4.06049	4.89695e-05	0.00415702	UP	Y37B11A.3
F09C8.1	103.555	0.710605	0.175025	4.06001	4.90703e-05	0.00415702	UP	F09C8.1
lact-1	125.126	-0.821323	0.202299	-4.05995	4.90834e-05	0.00415702	DOWN	lact-1
R03H10.6	95.0131	1.24479	0.306758	4.0579	4.95166e-05	0.00417306	UP	R03H10.6
linc-52	59.1511	-0.860062	0.212135	-4.05431	5.02819e-05	0.00421678	DOWN	linc-52
maoc-1	2568.05	0.400451	0.0988098	4.05275	5.06193e-05	0.0042213	NO
pbs-5	6578.27	0.643651	0.158856	4.05178	5.08293e-05	0.0042213	UP	pbs-5
F38A1.9	68.2686	-0.674176	0.166585	-4.04705	5.18673e-05	0.00428064	DOWN	F38A1.9
F57H12.5	71.7167	-1.02814	0.25418	-4.04492	5.234e-05	0.00428064	DOWN	F57H12.5
allo-1	5986.36	0.387986	0.095934	4.0443	5.24792e-05	0.00428064	NO
T24H7.9	2960.5	0.593893	0.146857	4.04401	5.25447e-05	0.00428064	UP	T24H7.9
R04D3.3	440.821	0.749824	0.185831	4.03498	5.46064e-05	0.00441396	UP	R04D3.3
C08F1.8	132.678	0.676782	0.167745	4.03459	5.46972e-05	0.00441396	UP	C08F1.8
F37C4.4	1123.13	0.436241	0.108206	4.03157	5.54052e-05	0.0044501	NO
ced-9	4848.19	0.471544	0.11713	4.02581	5.67801e-05	0.00453922	NO
F56A11.5	959.009	0.463369	0.11515	4.02405	5.7205e-05	0.00455192	NO
dscc-1	1472.99	0.511201	0.127204	4.01876	5.8506e-05	0.0046083	UP	dscc-1
arch-1	948.249	0.737802	0.183637	4.01773	5.87613e-05	0.0046083	UP	arch-1
F22E5.6	8.16636	3.66512	0.912488	4.01662	5.90381e-05	0.0046083	UP	F22E5.6
Y52B11A.8	1221.77	0.729837	0.181723	4.0162	5.91442e-05	0.0046083	UP	Y52B11A.8
twk-43	403.795	-0.705286	0.175631	-4.01574	5.92603e-05	0.0046083	DOWN	twk-43
ZK1010.2	591.079	0.408828	0.10187	4.01325	5.98892e-05	0.00463613	NO
B0272.4	1024.34	0.429754	0.107222	4.00808	6.12157e-05	0.0046765	NO
C06B3.6	297.065	0.912953	0.227798	4.00773	6.13039e-05	0.0046765	UP	C06B3.6
nspe-7	415.778	2.32763	0.580864	4.00719	6.14451e-05	0.0046765	UP	nspe-7
H40L08.7	714.893	0.864617	0.215779	4.00696	6.15041e-05	0.0046765	UP	H40L08.7
ZK177.9	19.6933	1.72459	0.430729	4.00389	6.23094e-05	0.00469525	UP	ZK177.9
K07H8.5	40.549	-0.674992	0.16861	-4.00327	6.24718e-05	0.00469525	DOWN	K07H8.5
fbxa-3	61.0046	0.789835	0.197319	4.00284	6.25859e-05	0.00469525	UP	fbxa-3
C41G11.1	298.828	-0.443492	0.110837	-4.0013	6.29944e-05	0.00469525	NO
F14H12.3	91.3819	2.17789	0.54453	3.99958	6.3454e-05	0.00469525	UP	F14H12.3
ZK1055.4	426.302	-0.487228	0.121834	-3.9991	6.35837e-05	0.00469525	NO
Y37D8A.25	476.98	0.632247	0.15811	3.99877	6.36719e-05	0.00469525	UP	Y37D8A.25
B0207.7	5.76816	-1.84324	0.461193	-3.99668	6.42383e-05		NO
H40L08.2	710.173	0.864849	0.216506	3.99458	6.4809e-05	0.0047586	UP	H40L08.2
tram-1	7583.46	0.415362	0.104019	3.99314	6.52042e-05	0.00476715	NO
T02G5.7	4041.09	0.437841	0.109796	3.98778	6.66935e-05	0.00485529	NO
frpr-10	132.427	-0.711229	0.17855	-3.98337	6.79457e-05	0.00492549	DOWN	frpr-10
C46H11.10	613.789	-0.590928	0.148394	-3.98215	6.8294e-05	0.00492985	DOWN	C46H11.10
Y66D12A.10	1047.85	0.543032	0.136526	3.9775	6.96423e-05	0.00500605	UP	Y66D12A.10
W06F12.3	172.304	-0.531731	0.133726	-3.97628	7.0001e-05	0.00501078	DOWN	W06F12.3
Y39G10AL.5	777.08	0.637282	0.160359	3.9741	7.0645e-05	0.00503581	UP	Y39G10AL.5
W01A11.1	562.85	0.373677	0.0941806	3.96767	7.25799e-05	0.00514414	NO
F58G1.2	349.748	0.474488	0.119607	3.96706	7.2766e-05	0.00514414	NO
nemp-1	3385.37	0.470743	0.11888	3.95981	7.50086e-05	0.00526871	NO
Y39E4B.10	1650.66	0.345203	0.087187	3.95934	7.51582e-05	0.00526871	NO
psd-1	1734.42	0.297645	0.0751994	3.95808	7.5555e-05	0.00526871	NO
mtx-1	1869.27	0.370361	0.0935863	3.95743	7.576e-05	0.00526871	NO
C23H5.8	1427.97	1.16259	0.294375	3.94934	7.83663e-05	0.00542305	UP	C23H5.8
fbxa-24	311.485	0.823235	0.208511	3.94816	7.87537e-05	0.00542305	UP	fbxa-24
F56C9.3	716.063	0.339695	0.0860504	3.94762	7.89303e-05	0.00542305	NO
nhr-216	71.9556	-0.768085	0.194622	-3.94655	7.92851e-05	0.00542564	DOWN	nhr-216
tat-4	3273.43	0.508915	0.128983	3.94559	7.96025e-05	0.00542566	UP	tat-4
got-2.2	1635.72	0.47858	0.121462	3.94015	8.1432e-05	0.00552833	NO
unc-10	1030.07	-0.966605	0.245385	-3.93914	8.17745e-05	0.00552963	DOWN	unc-10
gst-2	50.777	-0.774028	0.196834	-3.93239	8.41041e-05	0.00566477	DOWN	gst-2
ZK1320.9	835.796	0.361241	0.0919938	3.9268	8.60834e-05	0.0057657	NO
dpy-5	119.16	0.663949	0.169105	3.92626	8.62766e-05	0.0057657	UP	dpy-5
T15D6.12	147.305	1.86274	0.474787	3.92331	8.73412e-05	0.00579242	UP	T15D6.12
rsp-5	3535.99	0.553425	0.14109	3.92249	8.76388e-05	0.00579242	UP	rsp-5
C06E1.7	65.5779	-0.496513	0.126604	-3.92179	8.78943e-05	0.00579242	NO
C54F6.5	79.6131	0.957722	0.244229	3.92141	8.80307e-05	0.00579242	UP	C54F6.5
M03C11.6	149.158	0.525975	0.134179	3.91995	8.85672e-05	0.00580539	UP	M03C11.6
ZK829.9	8229.61	0.457329	0.116748	3.91725	8.95666e-05	0.00584849	NO
col-103	321.132	1.59742	0.408244	3.9129	9.11947e-05	0.00593216	UP	col-103
nlp-27	215.14	2.10922	0.539437	3.91004	9.22824e-05	0.00595694	UP	nlp-27
F29B9.1	794.526	0.496851	0.127099	3.90916	9.26188e-05	0.00595694	NO
W07G1.25	17.164	2.29594	0.587324	3.90915	9.26203e-05	0.00595694	UP	W07G1.25
nhr-267	4.70983	1.90255	0.486741	3.90875	9.27765e-05		NO
ard-1	4877.54	0.665257	0.170223	3.90814	9.3008e-05	0.00595948	UP	ard-1
F22H10.10	53.9837	1.13441	0.290522	3.90472	9.43331e-05	0.00599206	UP	F22H10.10
F18A1.7	3217.14	0.696232	0.178333	3.90411	9.45709e-05	0.00599206	UP	F18A1.7
elli-1	518.224	0.693197	0.177671	3.90158	9.55669e-05	0.00599206	UP	elli-1
Y39E4B.5	467.282	0.578566	0.148294	3.90147	9.56108e-05	0.00599206	UP	Y39E4B.5
T10G3.3	807.468	-0.499677	0.12808	-3.90128	9.56845e-05	0.00599206	NO
nos-2	1336.87	0.698543	0.179072	3.9009	9.5835e-05	0.00599206	UP	nos-2
marc-3	569.427	0.714092	0.18311	3.8998	9.62729e-05	0.00599206	UP	marc-3
R10E11.5	306.641	-0.77223	0.198065	-3.89888	9.66384e-05	0.00599206	DOWN	R10E11.5
numr-1	292.979	1.82986	0.469444	3.89793	9.70189e-05	0.00599206	UP	numr-1
numr-2	292.979	1.82986	0.469444	3.89793	9.70189e-05	0.00599206	UP	numr-2
F35C8.8	303.731	-0.418788	0.10751	-3.89534	9.80617e-05	0.00603467	NO
K03B4.2	2342.83	0.489514	0.125789	3.89155	9.9605e-05	0.00610768	NO
K07A1.17	305.68	0.771296	0.198315	3.88925	0.000100555	0.00613579	UP	K07A1.17
Y105C5A.12	109.665	1.35664	0.348932	3.88799	0.000101079	0.00613579	UP	Y105C5A.12
H40L08.6	66.6855	0.693162	0.178298	3.88766	0.000101216	0.00613579	UP	H40L08.6
C08E8.3	188.755	2.1077	0.542246	3.88698	0.000101498	0.00613579	UP	C08E8.3
Y66D12A.6	115.911	0.798842	0.205574	3.88591	0.000101945	0.00613924	UP	Y66D12A.6
csn-5	2956.23	0.467468	0.120322	3.88514	0.000102273	0.00613924	NO
acl-9	2323.36	0.268251	0.0690795	3.88322	0.000103083	0.00616626	NO
fbxa-158	50.367	1.38627	0.357265	3.88022	0.000104363	0.00619276	UP	fbxa-158
F15A4.6	94.5412	1.99966	0.515374	3.88001	0.000104451	0.00619276	UP	F15A4.6
B0035.3	616.933	0.719421	0.185494	3.8784	0.000105144	0.00619276	UP	B0035.3
C17E7.12	805.326	0.999556	0.257776	3.87761	0.000105487	0.00619276	UP	C17E7.12
dsb-1	478.324	0.636655	0.164219	3.87687	0.000105808	0.00619276	UP	dsb-1
F19H6.4	672.297	0.687533	0.177346	3.87679	0.000105843	0.00619276	UP	F19H6.4
ttb-1	3058.75	0.39527	0.101971	3.87629	0.00010606	0.00619276	NO
rpb-6	7554.62	0.689089	0.178234	3.8662	0.000110543	0.00643256	UP	rpb-6
twk-26	45.2373	-0.912556	0.236099	-3.86514	0.000111025	0.00643869	DOWN	twk-26
F26A3.4	349.458	0.711037	0.184055	3.86319	0.000111918	0.00646692	UP	F26A3.4
C49G7.10	234.111	1.33849	0.346542	3.86242	0.000112268	0.00646692	UP	C49G7.10
pkg-2	2241.27	0.46926	0.121569	3.86002	0.000113376	0.00650882	NO
mbf-1	3121.47	0.524171	0.135994	3.85436	0.000116032	0.00663905	UP	mbf-1
mcp-1	1672.82	0.349893	0.0908192	3.85263	0.000116856	0.00666388	NO
F29G9.19	159.012	-0.647215	0.168274	-3.8462	0.000119962	0.00679843	DOWN	F29G9.19
T09B4.3	89.1403	-0.605962	0.157552	-3.84611	0.00012001	0.00679843	DOWN	T09B4.3
dhrs-4	791.094	0.468756	0.121915	3.84494	0.000120584	0.0068084	NO
linc-54	2.72363	3.55669	0.9254	3.84341	0.000121339		NO
sri-74	14.3968	2.24426	0.58482	3.83753	0.000124279	0.00699398	UP	sri-74
C05D9.7	2634.79	0.428502	0.1117	3.83617	0.000124968	0.00700968	NO
cest-9.2	393.95	-0.524914	0.136898	-3.83435	0.000125897	0.00703418	DOWN	cest-9.2
nhr-239	304.097	0.663578	0.173138	3.83266	0.000126768	0.00703418	UP	nhr-239
gst-15	139.722	0.684997	0.178742	3.83232	0.000126938	0.00703418	UP	gst-15
nhr-125	164.62	-0.58295	0.15213	-3.83191	0.000127152	0.00703418	DOWN	nhr-125
T05B9.1	3275.02	0.518555	0.135347	3.83131	0.000127461	0.00703418	UP	T05B9.1
C33A12.19	212.684	1.17542	0.306868	3.83037	0.000127951	0.00703852	UP	C33A12.19
daf-25	2674.3	0.369387	0.096522	3.82697	0.000129728	0.00711341	NO
hsp-16.41	651.701	1.12282	0.293664	3.8235	0.000131568	0.00719127	UP	hsp-16.41
nmy-3	254.832	-1.18989	0.311675	-3.81771	0.000134697	0.00729619	DOWN	nmy-3
asb-1	2990.52	0.658262	0.172427	3.81762	0.000134747	0.00729619	UP	asb-1
hpo-19	2042.62	0.248081	0.0649981	3.81674	0.000135229	0.00729619	NO
C06G1.2	1260.87	-0.355061	0.0930495	-3.81583	0.000135727	0.00729619	NO
Y55F3AM.9	879.911	0.252915	0.0662836	3.81565	0.000135824	0.00729619	NO
gcs-1	4907.33	-0.753757	0.197564	-3.81525	0.000136047	0.00729619	DOWN	gcs-1
mec-2	1227.39	-0.407592	0.107021	-3.80853	0.000139794	0.00745705	NO
Y34F4.5	338.122	0.576816	0.151462	3.80831	0.000139918	0.00745705	UP	Y34F4.5
C25F9.4	31.6847	-1.27067	0.333765	-3.80708	0.000140619	0.00747116	DOWN	C25F9.4
Y62E10A.2	3046.4	0.694166	0.182492	3.80381	0.000142488	0.007547	UP	Y62E10A.2
Y38E10A.14	335.355	1.2058	0.317113	3.80242	0.000143287	0.00756592	UP	Y38E10A.14
Y87G2A.2	854.66	0.509871	0.134135	3.80118	0.000144008	0.00758059	UP	Y87G2A.2
Y62E10A.24	3037.52	0.69422	0.182706	3.79966	0.000144894	0.00760385	UP	Y62E10A.24
C14E2.12	98.2109	1.25695	0.330902	3.79856	0.000145538	0.00761429	UP	C14E2.12
Y54F10AR.2	762.843	0.391194	0.103011	3.7976	0.000146103	0.0076205	NO
rbm-22	5837.83	0.316565	0.0835283	3.78991	0.000150702	0.0078365	NO
K08F9.3	48.0945	1.18392	0.312673	3.78646	0.000152811	0.00789933	UP	K08F9.3
ncs-3	288.622	-0.652221	0.172263	-3.7862	0.000152968	0.00789933	DOWN	ncs-3
mesp-1	229.238	0.749239	0.197914	3.78567	0.000153295	0.00789933	UP	mesp-1
cyb-2.1	753.613	0.684929	0.181112	3.78181	0.000155693	0.00799878	UP	cyb-2.1
ZC434.8	1639.7	0.620124	0.16406	3.77987	0.000156909	0.00803715	UP	ZC434.8
acdh-10	11293.4	0.508166	0.134481	3.77873	0.000157629	0.00804988	UP	acdh-10
Y74C10AL.2	2342.18	0.713353	0.188982	3.77471	0.000160192	0.00815644	UP	Y74C10AL.2
ttr-38	55.4265	1.73361	0.459418	3.77348	0.000160983	0.00817239	UP	ttr-38
W07B8.4	6.77587	2.16917	0.575004	3.77245	0.00016165	0.00818199	UP	W07B8.4
ugt-58	1651.66	0.399455	0.105957	3.76999	0.000163254	0.0082151	NO
blos-7	637.07	0.610782	0.162012	3.76997	0.000163265	0.0082151	UP	blos-7
Y71H2AM.14	144.818	-0.638021	0.169473	-3.76474	0.000166719	0.00834139	DOWN	Y71H2AM.14
dro-1	749.213	0.502806	0.133558	3.7647	0.00016675	0.00834139	UP	dro-1
let-754	1256.14	0.562422	0.149458	3.76308	0.000167832	0.00837107	UP	let-754
T10C6.15	50.395	1.11296	0.296062	3.75923	0.000170436	0.00847622	UP	T10C6.15
K11H3.3	3502.59	0.279442	0.0743521	3.75836	0.000171032	0.0084812	NO
W03A5.8	69.933	-0.664481	0.176844	-3.75744	0.000171662	0.00848783	DOWN	W03A5.8
C08B6.3	196.619	-0.545243	0.145248	-3.75388	0.000174119	0.0085845	DOWN	C08B6.3
C36A4.4	1085.64	0.556413	0.148315	3.75156	0.000175738	0.00862337	UP	C36A4.4
twk-17	467.719	-0.554498	0.147815	-3.75131	0.000175915	0.00862337	DOWN	twk-17
mxl-3	543.716	0.62999	0.167997	3.75001	0.000176829	0.00864342	UP	mxl-3
F22E5.17	349.013	0.849768	0.226749	3.74761	0.00017853	0.00869766	UP	F22E5.17
F48C1.6	554.89	0.533839	0.142519	3.74574	0.000179863	0.00869766	UP	F48C1.6
F35E12.6	72.0715	1.12122	0.299343	3.74562	0.000179948	0.00869766	UP	F35E12.6
dmsr-8	156.452	-0.430017	0.114806	-3.74559	0.000179973	0.00869766	NO
T25B6.6	41.2517	1.57715	0.421769	3.73938	0.000184478	0.00889027	UP	T25B6.6
arl-8	4635.45	0.489375	0.130976	3.73638	0.000186691	0.00892796	NO
K01A6.7	71.7768	1.25196	0.335103	3.73605	0.000186936	0.00892796	UP	K01A6.7
F17C8.6	69.109	-0.737018	0.197308	-3.73537	0.000187438	0.00892796	DOWN	F17C8.6
F27C1.2	6293.72	0.483353	0.129425	3.73461	0.000188006	0.00892796	NO
F37A4.1	3119.24	0.292168	0.0782475	3.73389	0.000188546	0.00892796	NO
clec-146	117.706	1.67534	0.448837	3.73263	0.000189489	0.00892796	UP	clec-146
lido-7	1050.2	0.532469	0.142653	3.73263	0.000189492	0.00892796	UP	lido-7
ins-13	7.79218	2.16716	0.580645	3.73233	0.000189718	0.00892796	UP	ins-13
M04B2.7	80.7752	-0.537676	0.144071	-3.73201	0.000189957	0.00892796	DOWN	M04B2.7
F23H11.6	84.1329	-0.718954	0.19286	-3.72786	0.000193113	0.00905146	DOWN	F23H11.6
Y53F4B.39	1877.91	0.254567	0.0683083	3.72673	0.000193981	0.00906727	NO
snpc-1.2	1031.66	0.541631	0.145513	3.72222	0.000197481	0.00918958	UP	snpc-1.2
ZK899.2	4012.25	0.369829	0.0993875	3.72108	0.000198369	0.00918958	NO
F38B6.6	776.299	-0.294097	0.0790461	-3.72058	0.000198764	0.00918958	NO
Y59A8B.21	380.566	-0.300121	0.0806674	-3.72047	0.000198852	0.00918958	NO
maf-1	140.65	-0.764204	0.205436	-3.71992	0.000199283	0.00918958	DOWN	maf-1
him-14	1400.83	0.649077	0.17452	3.71921	0.000199848	0.00919086	UP	him-14
Y48E1C.2	831.199	0.356581	0.0959553	3.71611	0.000202311	0.00927919	NO
fbxa-52	81.5006	-0.637857	0.171738	-3.71412	0.000203911	0.00932756	DOWN	fbxa-52
fbxa-95	127.377	0.52512	0.141468	3.71194	0.000205676	0.00936364	UP	fbxa-95
F52D2.14	433.836	0.862457	0.232356	3.7118	0.000205794	0.00936364	UP	F52D2.14
Y39B6A.7	97.5833	-0.470362	0.126759	-3.71068	0.000206701	0.00937993	NO
W06B4.1	1211.78	0.598722	0.161492	3.70745	0.000209356	0.00946207	UP	W06B4.1
glb-25	512.309	-0.399732	0.107828	-3.70714	0.000209617	0.00946207	NO
C18D11.6	44.5844	1.45374	0.392236	3.70628	0.000210329	0.00946924	UP	C18D11.6
cyp-13A12	46.1474	-1.07577	0.290559	-3.70241	0.000213558	0.00958811	DOWN	cyp-13A12
pbs-7	5015.41	0.641823	0.173383	3.70176	0.00021411	0.00958811	UP	pbs-7
mlck-1	436.559	-1.22832	0.331878	-3.70112	0.000214651	0.00958811	DOWN	mlck-1
eif-2Bbeta	1115.2	0.420783	0.113757	3.69896	0.000216489	0.00964503	NO
gsto-1	102.759	-0.614339	0.16623	-3.69572	0.000219268	0.00974101	DOWN	gsto-1
Y39A1A.3	2219.11	0.505947	0.13693	3.69494	0.000219935	0.00974101	UP	Y39A1A.3
erv-46	2054.13	0.34012	0.0920621	3.69446	0.000220351	0.00974101	NO
ZK632.10	2777.77	0.529136	0.143351	3.69119	0.000223204	0.00981966	UP	ZK632.10
F53G12.18	74.8065	-0.510147	0.13821	-3.69111	0.000223279	0.00981966	DOWN	F53G12.18
mxl-2	1292.47	0.393355	0.106592	3.69027	0.000224019	0.00982697	NO
Y95B8A.18	1.49438	-2.67125	0.724165	-3.68874	0.000225369		NO
Y54F10AM.11	226.611	0.809945	0.219708	3.68647	0.000227386	0.00993098	UP	Y54F10AM.11
F54D5.7	3507.17	0.292517	0.0793527	3.68629	0.000227551	0.00993098	NO
nstp-2	2282.6	0.452619	0.12284	3.68461	0.000229053	0.00996618	NO
fem-2	1858.76	0.487257	0.13226	3.68409	0.000229523	0.00996618	NO
linc-6	698.798	0.847489	0.230224	3.68115	0.000232185	0.0100563	UP	linc-6
atln-2	566.651	-0.692447	0.188182	-3.67967	0.000233532	0.010089	DOWN	atln-2
let-767	3839.94	0.415195	0.112875	3.67835	0.00023475	0.0101161	NO
cest-8	535.162	-0.512969	0.139508	-3.67699	0.000236003	0.0101446	DOWN	cest-8
T24H7.3	954.845	0.582524	0.158508	3.67504	0.000237808	0.0101965	UP	T24H7.3
B0001.4	1339.91	0.367282	0.0999872	3.67329	0.000239451	0.0102413	NO
unc-41	2311.13	-1.00706	0.274221	-3.67243	0.000240251	0.0102499	DOWN	unc-41
lgc-8	21.0172	-0.872822	0.237762	-3.67099	0.000241612	0.0102499	DOWN	lgc-8
R07C12.1	34.8312	-0.808458	0.22029	-3.66997	0.000242581	0.0102499	DOWN	R07C12.1
H12C20.7	164.007	0.920937	0.250988	3.66925	0.000243266	0.0102499	UP	H12C20.7
ttr-54	294.308	0.692668	0.18878	3.66918	0.00024333	0.0102499	UP	ttr-54
C49G7.7	12.0949	3.06224	0.834679	3.66876	0.00024373	0.0102499	UP	C49G7.7
W01B11.6	391.643	0.830141	0.22628	3.66864	0.000243846	0.0102499	UP	W01B11.6
dpy-30	8739.74	0.502407	0.137004	3.66711	0.000245308	0.0102861	UP	dpy-30
zipt-1	1788.44	0.604598	0.165087	3.66229	0.00024997	0.0104258	UP	zipt-1
C48B4.7	335.401	0.722087	0.197178	3.66211	0.00025015	0.0104258	UP	C48B4.7
nas-12	381.08	-0.487024	0.133014	-3.66144	0.0002508	0.0104258	NO
gar-2	610.148	-0.545537	0.149008	-3.66112	0.000251118	0.0104258	DOWN	gar-2
cfim-1	1921.75	0.345996	0.0945204	3.66054	0.000251687	0.0104258	NO
C29F7.2	2085.61	0.262655	0.0717686	3.65976	0.000252455	0.0104324	NO
F07A11.1	198.686	-0.689454	0.188471	-3.65814	0.000254055	0.0104732	DOWN	F07A11.1
Y52E8A.2	392.802	0.866473	0.237109	3.65432	0.000257867	0.0106048	UP	Y52E8A.2
Y57E12AL.1	4436.36	0.360456	0.0986565	3.65365	0.000258542	0.010607	NO
F48A9.2	837.193	-0.499503	0.136756	-3.65252	0.000259681	0.0106214	NO
mrg-1	6998.56	0.366442	0.100338	3.65207	0.000260133	0.0106214	NO
gar-1	165.467	-0.698916	0.191545	-3.64882	0.000263443	0.0107309	DOWN	gar-1
tre-4	95.276	-0.551735	0.151318	-3.64619	0.000266161	0.0107902	DOWN	tre-4
Y73C8B.2	1364.54	0.309492	0.0848931	3.64567	0.000266701	0.0107902	NO
col-98	475.196	1.55184	0.425744	3.64501	0.000267385	0.0107902	UP	col-98
B0393.7	152.847	-0.774657	0.212528	-3.64497	0.000267422	0.0107902	DOWN	B0393.7
C29H12.2	3722.43	0.478665	0.131353	3.64412	0.000268307	0.0108005	NO
suex-1	11.1857	2.0249	0.555871	3.64276	0.000269735	0.0108156	UP	suex-1
dvc-1	1210.72	0.474288	0.130217	3.64228	0.000270236	0.0108156	NO
ubc-16	1371.3	0.377777	0.103739	3.64161	0.000270936	0.0108156	NO
ath-1	3896.73	0.654343	0.179718	3.64094	0.000271639	0.0108156	UP	ath-1
C53D6.4	864.087	0.421526	0.11578	3.64075	0.000271843	0.0108156	NO
C05D2.10	5504.17	0.371694	0.102122	3.63969	0.000272964	0.010835	NO
bath-28	241.454	0.641215	0.176277	3.63755	0.000275239	0.0108841	UP	bath-28
sol-1	533.628	-0.402351	0.110617	-3.63734	0.000275473	0.0108841	NO
rpn-7	4458.29	0.332325	0.0913822	3.63665	0.000276212	0.0108881	NO
mff-2	808.088	0.676233	0.185999	3.63568	0.000277253	0.010904	UP	mff-2
skr-19	4191.19	0.491961	0.135344	3.63489	0.0002781	0.0109122	NO
T20B12.7	10096.6	0.478969	0.1318	3.63407	0.000278982	0.0109218	NO
T07F12.2	529.171	0.489997	0.134958	3.63073	0.000282618	0.0110149	NO
clec-212	106.494	0.990231	0.272738	3.6307	0.000282648	0.0110149	UP	clec-212
cest-19	476.555	-0.496126	0.13667	-3.6301	0.00028331	0.0110156	NO
cpn-1	1047.05	0.517941	0.142724	3.62897	0.000284556	0.011039	UP	cpn-1
mboa-2	1334.73	0.345604	0.0953008	3.62646	0.000287337	0.0111216	NO
pnp-1	3364.56	0.422668	0.116699	3.62185	0.000292501	0.0112558	NO
T10F2.2	722.8	0.437909	0.120914	3.62165	0.000292731	0.0112558	NO
crls-1	2075.95	0.455945	0.125896	3.62161	0.000292777	0.0112558	NO
aipl-1	5096.75	0.41819	0.115566	3.61863	0.000296164	0.0113605	NO
F55F8.8	65.4707	-0.662654	0.183277	-3.61559	0.00029966	0.0114689	DOWN	F55F8.8
C18B2.4	1161.88	0.614104	0.16996	3.61323	0.000302406	0.0115481	UP	C18B2.4
htz-1	40887.7	0.385999	0.106897	3.61095	0.000305075	0.0116241	NO
trx-4	2055.61	0.722366	0.200173	3.6087	0.000307734	0.0116613	UP	trx-4
Y51H4A.5	40.7658	0.703582	0.194979	3.60849	0.000307979	0.0116613	UP	Y51H4A.5
Y41E3.461	21.3061	-1.02187	0.283255	-3.60758	0.000309067	0.0116613	DOWN	Y41E3.461
F36H9.5	526.164	0.415489	0.115181	3.60726	0.000309446	0.0116613	NO
eipr-1	589.104	0.333485	0.0924485	3.60725	0.000309461	0.0116613	NO
C14B1.2	557.465	0.76471	0.212045	3.60636	0.000310526	0.0116758	UP	C14B1.2
rev-3	902.656	0.520013	0.144263	3.60462	0.000312615	0.0117127	UP	rev-3
T04F8.8	234.627	1.4629	0.405921	3.60391	0.000313462	0.0117127	UP	T04F8.8
app-1	2108.85	0.425496	0.118068	3.60383	0.000313561	0.0117127	NO
B0024.4	93.559	1.35484	0.376047	3.60285	0.000314744	0.011724	UP	B0024.4
mrt-2	430.33	0.45692	0.126836	3.60245	0.000315236	0.011724	NO
rpn-11	5167.8	0.443327	0.123125	3.60064	0.000317439	0.0117804	NO
pax-2	44.8408	-0.607923	0.16889	-3.59952	0.000318809	0.0117834	DOWN	pax-2
C09G1.7	49.3295	1.23614	0.343425	3.59944	0.000318899	0.0117834	UP	C09G1.7
C05E11.7	244.6	-0.384392	0.106837	-3.59792	0.000320772	0.0118028	NO
ccm-2	148.346	-0.365218	0.101517	-3.59761	0.000321155	0.0118028	NO
F19B10.13	156.975	1.77274	0.492793	3.59734	0.000321494	0.0118028	UP	F19B10.13
cutc-1	1680.58	0.379935	0.105692	3.59475	0.000324708	0.0118953	NO
abf-4	2.15265	3.62526	1.00934	3.59173	0.000328496		NO
W05H9.3	6714.14	0.42932	0.11956	3.59084	0.000329613	0.0120492	NO
W02A2.9	1034.23	0.86131	0.23993	3.58983	0.000330889	0.0120644	UP	W02A2.9
gras-1	1053.52	0.432467	0.120484	3.5894	0.000331441	0.0120644	NO
ife-1	5793.73	0.702187	0.195682	3.5884	0.000332707	0.0120848	UP	ife-1
B0304.2	485.921	0.799115	0.222823	3.58632	0.000335371	0.0121558	UP	B0304.2
ragc-1	3120.07	0.384332	0.107218	3.58458	0.000337618	0.0122114	NO
erd-2.1	6879.54	0.589416	0.164491	3.58328	0.000339309	0.0122266	UP	erd-2.1
pid-3	2936.26	0.525926	0.146777	3.58316	0.000339469	0.0122266	UP	pid-3
sri-39	2.16037	3.95647	1.10468	3.58155	0.000341564		NO
F09C12.8	9.87461	-1.26535	0.353363	-3.58086	0.000342459	0.012294	DOWN	F09C12.8
C29F3.9	11.4541	1.17918	0.329322	3.58062	0.000342779	0.012294	UP	C29F3.9
fbxb-10	529.997	0.524221	0.14661	3.57561	0.000349411	0.0124522	UP	fbxb-10
Y58A7A.7	11.0555	1.78893	0.500372	3.5752	0.000349964	0.0124522	UP	Y58A7A.7
Y58A7A.8	11.0555	1.78893	0.500372	3.5752	0.000349964	0.0124522	UP	Y58A7A.8
F15E6.4	21.0801	2.20612	0.617097	3.57499	0.000350239	0.0124522	UP	F15E6.4
Y43B11AR.7	248.249	-0.600908	0.168107	-3.57455	0.000350827	0.0124522	DOWN	Y43B11AR.7
C25F9.11	417.39	1.12725	0.315552	3.57231	0.000353842	0.0125332	UP	C25F9.11
cchl-1	3102.36	0.392867	0.110028	3.5706	0.000356158	0.0125891	NO
slc-46A	450.752	0.366794	0.102804	3.56788	0.000359878	0.0126944	NO
aph-1	1727.91	0.479958	0.13455	3.56714	0.0003609	0.0126947	NO
acr-9	215.788	-0.411999	0.11551	-3.5668	0.000361371	0.0126947	NO
tba-6	375.829	-0.334827	0.0938929	-3.56606	0.000362392	0.0127045	NO
F33H12.7	44.8859	2.14034	0.600441	3.5646	0.000364407	0.012749	UP	F33H12.7
iff-1	6426.43	0.76683	0.215224	3.56293	0.000366733	0.0127666	UP	iff-1
his-8	82.1821	0.621409	0.174411	3.5629	0.000366783	0.0127666	UP	his-8
Y11D7A.8	68.577	-0.580721	0.163003	-3.56264	0.000367147	0.0127666	DOWN	Y11D7A.8
C18G1.6	72.8536	-0.663129	0.186204	-3.5613	0.000369029	0.012806	DOWN	C18G1.6
C50F7.6	404.914	-0.575665	0.16177	-3.55854	0.000372919	0.0129148	DOWN	C50F7.6
dyf-19	825.754	-0.524334	0.147385	-3.55758	0.000374281	0.0129179	DOWN	dyf-19
W02D3.4	1985.68	0.343464	0.0965563	3.55714	0.000374915	0.0129179	NO
R07B7.6	203.953	-0.620109	0.174379	-3.55611	0.000376384	0.0129179	DOWN	R07B7.6
T05F1.11	462.932	-0.999385	0.281127	-3.55492	0.000378092	0.0129179	DOWN	T05F1.11
pas-5	5984.3	0.688908	0.193793	3.55488	0.000378158	0.0129179	UP	pas-5
zipt-11	2457.49	0.400375	0.112631	3.55475	0.000378335	0.0129179	NO
C01G5.9	817.254	-0.40531	0.114035	-3.55426	0.00037904	0.0129179	NO
F17C8.3	550.537	-0.507544	0.142799	-3.55426	0.000379048	0.0129179	DOWN	F17C8.3
F38H4.3	417.901	-0.649969	0.182924	-3.55322	0.000380551	0.0129418	DOWN	F38H4.3
T05E11.9	39984.3	0.572166	0.161069	3.55231	0.000381859	0.0129418	UP	T05E11.9
F42A10.5	3847.14	0.421537	0.118674	3.55206	0.000382224	0.0129418	NO
clec-88	6522.79	0.570529	0.160636	3.55168	0.000382777	0.0129418	UP	clec-88
hpo-32	137.001	0.443155	0.124817	3.55043	0.000384599	0.012948	NO
aldo-2	20971	0.456949	0.128708	3.55027	0.000384835	0.012948	NO
snr-3	7949.13	0.722243	0.203449	3.55	0.00038523	0.012948	UP	snr-3
cmt-1	1602.21	0.622448	0.175394	3.54885	0.000386918	0.0129792	UP	cmt-1
gasr-8	557.667	-0.811178	0.228613	-3.54826	0.000387791	0.012983	DOWN	gasr-8
snrp-40.2	494.199	0.522704	0.147361	3.5471	0.000389499	0.0130148	UP	snrp-40.2
F43H9.4	266.268	0.795569	0.224333	3.54637	0.000390576	0.0130253	UP	F43H9.4
T07G12.3	995.11	-0.637311	0.179852	-3.54353	0.000394815	0.0131367	DOWN	T07G12.3
mboa-6	6357.05	0.434016	0.122496	3.5431	0.000395453	0.0131367	NO
enu-3.1	582.778	0.460771	0.130069	3.54251	0.000396344	0.0131408	NO
cwc-15	10006.1	0.554693	0.156658	3.54079	0.000398931	0.0131945	UP	cwc-15
F14D7.6	208.269	-0.464966	0.131331	-3.54041	0.000399507	0.0131945	NO
F45E4.15	1.24702	-3.48657	0.985692	-3.53718	0.000404428		NO
K04B12.8	0.967769	-3.11493	0.880819	-3.5364	0.000405621		NO
E03H4.3	2.64564	3.95502	1.11858	3.53576	0.000406598		NO
eif-3.K	3418.99	0.495682	0.140191	3.53576	0.000406601	0.0133866	NO
F54B8.4	557.646	0.717962	0.203068	3.53558	0.000406888	0.0133866	UP	F54B8.4
sup-36	8353.65	0.568742	0.160917	3.53437	0.000408744	0.0134006	UP	sup-36
tsp-12	3202.31	0.326846	0.0924787	3.53428	0.00040888	0.0134006	NO
pph-6	3079.06	0.403895	0.114335	3.53257	0.000411543	0.0134621	NO
nhr-3	2971.55	0.41308	0.116956	3.53193	0.000412538	0.0134689	NO
acs-14	1933.05	0.235526	0.0667025	3.53099	0.000414014	0.0134913	NO
nas-5	40.2473	-0.711036	0.201432	-3.5299	0.000415713	0.013521	DOWN	nas-5
Y71F9AL.25	1393.13	0.540453	0.153139	3.52917	0.000416869	0.0135328	UP	Y71F9AL.25
W09G12.7	59.2996	1.15805	0.328336	3.52704	0.000420231	0.0135838	UP	W09G12.7
fbxc-52	2075.06	0.281787	0.079901	3.5267	0.000420778	0.0135838	NO
F33H2.8	890.888	0.515978	0.146325	3.52623	0.000421517	0.0135838	UP	F33H2.8
Y75B12B.3	31.4362	1.09931	0.311758	3.52617	0.000421615	0.0135838	UP	Y75B12B.3
tdp-1	4808.53	0.323177	0.091678	3.52514	0.000423266	0.0136113	NO
gly-19	230.84	-0.419687	0.119095	-3.52396	0.000425141	0.0136354	NO
H40L08.8	57.7634	0.599489	0.17015	3.52329	0.000426218	0.0136354	UP	H40L08.8
zipt-7.1	302.454	0.563583	0.159964	3.52318	0.000426407	0.0136354	UP	zipt-7.1
pdha-1	6360.65	0.297976	0.0845932	3.52246	0.000427568	0.0136471	NO
H14A12.3	1025.39	0.22769	0.0646782	3.52035	0.000430978	0.0136801	NO
T28F3.9	80.1591	-0.70853	0.201278	-3.52015	0.000431297	0.0136801	DOWN	T28F3.9
lido-12	1685.24	0.487831	0.138591	3.51994	0.000431646	0.0136801	NO
gcy-17	32.3929	-1.06191	0.301711	-3.51964	0.000432137	0.0136801	DOWN	gcy-17
W03F9.4	2602.82	0.820284	0.233078	3.51935	0.0004326	0.0136801	UP	W03F9.4
K09F6.13	547.247	1.01025	0.287357	3.51567	0.000438649	0.0138458	UP	K09F6.13
mpk-2	470.789	-0.463333	0.131884	-3.51318	0.00044278	0.0139504	NO
glb-6	149.46	-0.690028	0.196617	-3.50951	0.000448941	0.0141185	DOWN	glb-6
swt-2	12.5602	-1.2012	0.342893	-3.50313	0.000459829	0.0144273	DOWN	swt-2
F26G1.2	554.603	0.895075	0.255533	3.50277	0.000460444	0.0144273	UP	F26G1.2
K08F4.3	276.999	0.67493	0.192734	3.50187	0.000461998	0.0144495	UP	K08F4.3
rnf-1	475.935	0.484378	0.138347	3.50119	0.000463185	0.0144602	NO
cth-1	1349.3	0.452946	0.129438	3.49934	0.00046642	0.0145201	NO
ZK673.2	2812.71	0.36843	0.1053	3.49886	0.000467256	0.0145201	NO
C04G2.14	22.3116	1.1452	0.327328	3.49863	0.000467651	0.0145201	UP	C04G2.14
gba-4	157.172	-0.669463	0.191415	-3.49744	0.000469748	0.0145588	DOWN	gba-4
F48E8.3	3715.17	0.292461	0.0836416	3.49659	0.000471241	0.0145786	NO
fbxc-50	443.408	0.686986	0.196564	3.49498	0.000474106	0.0146408	UP	fbxc-50
unc-50	3375.97	0.406906	0.116534	3.49174	0.000479888	0.0147448	NO
C09H10.5	1223.79	0.303903	0.0870367	3.49166	0.000480024	0.0147448	NO
F47B8.5	432.937	-0.545699	0.156287	-3.49164	0.000480058	0.0147448	DOWN	F47B8.5
tbb-6	138.323	1.74588	0.500253	3.48998	0.000483053	0.0148101	UP	tbb-6
T23E7.6	59.2317	0.916597	0.262696	3.48919	0.00048449	0.0148277	UP	T23E7.6
C48B4.9	244.266	0.621535	0.178209	3.48768	0.000487225	0.0148824	UP	C48B4.9
D2024.5	1646.36	0.427555	0.122619	3.48686	0.000488726	0.0148824	NO
dyf-6	548.297	-0.316318	0.0907194	-3.48677	0.000488887	0.0148824	NO
F58B3.6	4234.53	0.265115	0.0760676	3.48526	0.000491664	0.0149221	NO
ttr-14	16.4633	-0.950074	0.27261	-3.48511	0.000491939	0.0149221	DOWN	ttr-14
rnh-1.2	184.365	0.684015	0.196349	3.48367	0.000494595	0.0149762	UP	rnh-1.2
linc-56	92.6846	-0.506514	0.145433	-3.48281	0.000496173	0.0149974	DOWN	linc-56
F55A12.18	19.0844	1.21894	0.350108	3.48162	0.000498386	0.0150366	UP	F55A12.18
ugt-8	217.306	1.01064	0.290346	3.48081	0.000499894	0.0150366	UP	ugt-8
timm-17B.1	4636.92	0.54288	0.155969	3.4807	0.000500106	0.0150366	UP	timm-17B.1
F31B9.3	236.459	0.545857	0.156878	3.47949	0.000502368	0.0150366	UP	F31B9.3
ech-4	3787.34	0.260595	0.0749011	3.47919	0.000502933	0.0150366	NO
emr-1	2290.05	0.450606	0.129532	3.47873	0.000503798	0.0150366	NO
prdx-6	1238.05	0.616887	0.177343	3.47849	0.00050424	0.0150366	UP	prdx-6
clec-238	37.3541	0.756062	0.217362	3.47835	0.000504503	0.0150366	UP	clec-238
Y105C5A.13	257.167	1.15846	0.333158	3.47721	0.000506665	0.0150468	UP	Y105C5A.13
unc-80	1426.22	-1.0867	0.312611	-3.4762	0.000508574	0.0150468	DOWN	unc-80
C01B4.7	147.496	1.02768	0.295661	3.47588	0.000509187	0.0150468	UP	C01B4.7
Y19D10A.4	147.496	1.02768	0.295661	3.47588	0.000509187	0.0150468	UP	Y19D10A.4
D2024.4	379.526	-0.50935	0.146551	-3.47559	0.000509736	0.0150468	DOWN	D2024.4
mpc-1	1211.09	0.601197	0.172987	3.47538	0.000510122	0.0150468	UP	mpc-1
pcm-1	1503.13	0.501703	0.144424	3.47383	0.000513082	0.0151081	UP	pcm-1
T05E7.1	104.084	-0.466049	0.134203	-3.47271	0.000515233	0.0151143	NO
bre-2	265.977	-0.657334	0.189298	-3.47248	0.000515677	0.0151143	DOWN	bre-2
T19D12.3	33.3589	-1.27192	0.3663	-3.47234	0.000515943	0.0151143	DOWN	T19D12.3
tag-175	977.734	0.588948	0.169711	3.4703	0.00051987	0.0152033	UP	tag-175
F43D9.8	852.569	0.744274	0.214542	3.46913	0.000522154	0.0152441	UP	F43D9.8
W01G7.4	2881.13	0.634522	0.182959	3.4681	0.000524145	0.0152592	UP	W01G7.4
Y53F4B.45	2688.61	0.686888	0.198068	3.46794	0.000524456	0.0152592	UP	Y53F4B.45
F13D12.3	218.995	1.33388	0.384732	3.46702	0.000526253	0.0152855	UP	F13D12.3
Y54E10A.24	3.89396	-1.84075	0.531108	-3.46587	0.00052852		NO
B0464.9	1425.77	0.309431	0.0892965	3.4652	0.000529828	0.0153632	NO
C27H5.4	156.122	0.388394	0.112124	3.46396	0.000532276	0.0153939	NO
ZK328.6	188.117	-0.544751	0.157272	-3.46376	0.000532686	0.0153939	DOWN	ZK328.6
pas-4	2871.52	0.562149	0.162444	3.46057	0.000539028	0.0155509	UP	pas-4
hrdl-1	2696.7	0.424304	0.122658	3.45925	0.000541678	0.0155858	NO
nhr-98	442.666	-0.416671	0.120473	-3.45862	0.00054294	0.0155858	NO
pbs-2	3269.9	0.493085	0.142601	3.4578	0.000544608	0.0155858	NO
rgs-8.1	420.439	0.432612	0.125116	3.45769	0.000544837	0.0155858	NO
rgs-8.2	420.439	0.432612	0.125116	3.45769	0.000544837	0.0155858	NO
T25B6.5	14.6829	1.44395	0.417658	3.45726	0.000545702	0.0155858	UP	T25B6.5
F36D1.8	142.423	0.68702	0.198758	3.45656	0.000547119	0.0156002	UP	F36D1.8
sip-1	8842.49	0.645354	0.186825	3.45432	0.000551677	0.015704	UP	sip-1
C34F11.8	64.7482	1.57173	0.455212	3.45274	0.000554934	0.0157704	UP	C34F11.8
ins-11	10.8286	1.36221	0.394805	3.45033	0.000559912	0.0158855	UP	ins-11
Y106G6H.8	585.093	0.708126	0.205273	3.44967	0.000561269	0.0158977	UP	Y106G6H.8
ubc-9	7287.6	0.397058	0.115179	3.44731	0.000566195	0.0159917	NO
avr-15	590.729	-0.359478	0.104282	-3.44719	0.000566459	0.0159917	NO
mbtr-1	1088.13	0.468445	0.135964	3.44537	0.00057028	0.0160731	NO
ugt-64	701.104	0.350484	0.101766	3.44401	0.000573155	0.0161275	NO
T05G5.17	1569.03	0.756515	0.219804	3.44176	0.000577935	0.0162309	UP	T05G5.17
nars-1	3279.27	0.423166	0.122964	3.44139	0.000578727	0.0162309	NO
ZK488.6	8.57892	-1.573	0.457244	-3.44018	0.000581328	0.0162326	DOWN	ZK488.6
D2005.7	465.653	0.576997	0.167725	3.44014	0.000581414	0.0162326	UP	D2005.7
acox-1.3	160.71	-0.732682	0.212988	-3.44001	0.000581686	0.0162326	DOWN	acox-1.3
T07H8.11	25.5202	1.73919	0.505637	3.4396	0.000582582	0.0162326	UP	T07H8.11
T23G4.2	71.6048	-0.599168	0.174224	-3.43907	0.000583723	0.0162379	DOWN	T23G4.2
bath-29	288.793	0.530149	0.154187	3.43835	0.000585264	0.0162544	UP	bath-29
ubh-2	1036.82	0.33144	0.0964541	3.43625	0.000589831	0.0163547	NO
T25B9.9	4149.2	0.262697	0.0764709	3.43525	0.000592002	0.0163883	NO
trip-4	5084.55	0.497718	0.145008	3.43235	0.00059837	0.0165378	NO
exos-4.2	2270.72	0.532581	0.155222	3.4311	0.000601146	0.0165548	UP	exos-4.2
Y75B8A.23	48.2262	0.825463	0.240585	3.43107	0.00060121	0.0165548	UP	Y75B8A.23
C34D4.4	2308.04	0.342009	0.0996933	3.43061	0.000602221	0.0165548	NO
Y56A3A.33	409.314	0.534692	0.155891	3.42992	0.00060376	0.0165548	UP	Y56A3A.33
dhs-30	1147.82	0.416579	0.121455	3.42989	0.000603821	0.0165548	NO
Y46D2A.2	314.273	0.501395	0.14624	3.42857	0.000606781	0.0166093	UP	Y46D2A.2
sams-3	2530.35	0.336752	0.0982376	3.42794	0.000608183	0.0166211	NO
sdz-35	10.9611	1.44743	0.422435	3.42641	0.000611622	0.0166884	UP	sdz-35
K07F5.12	495.534	0.619215	0.18091	3.42279	0.00061983	0.0168854	UP	K07F5.12
T19H12.2	14570.2	0.493464	0.144216	3.42171	0.000622287	0.0169254	NO
upb-1	3477.73	0.417809	0.122233	3.41813	0.000630537	0.0171226	NO
fmo-5	833.91	0.468482	0.137146	3.41593	0.00063565	0.0172341	NO
Y6G8.16	1.96477	2.48385	0.727158	3.41583	0.000635877		NO
his-18	140.544	0.689021	0.201758	3.41509	0.000637603	0.0172597	UP	his-18
pos-1	5972.3	0.518552	0.151877	3.41428	0.00063951	0.017284	UP	pos-1
daam-1	2100.16	-0.498284	0.146007	-3.41274	0.000643141	0.0173547	NO
T06D8.9	4663.92	0.593066	0.173834	3.41168	0.000645634	0.0173945	UP	T06D8.9
H03A11.2	463.661	-1.76364	0.517117	-3.41052	0.000648389	0.0174335	DOWN	H03A11.2
ccnk-1	1864.12	0.547972	0.160685	3.41021	0.000649121	0.0174335	UP	ccnk-1
spcs-3	3672.14	0.537452	0.157641	3.40934	0.000651194	0.0174618	UP	spcs-3
F44E5.5	9844.75	1.08104	0.317158	3.40854	0.000653119	0.0174636	UP	F44E5.5
M02G9.2	436.498	-0.279616	0.0820358	-3.40846	0.000653302	0.0174636	NO
hpl-1	901.498	0.504843	0.148218	3.40608	0.000659033	0.0175294	UP	hpl-1
T21F4.1	1730.22	0.573822	0.168474	3.406	0.000659219	0.0175294	UP	T21F4.1
R05H5.3	10301.9	0.65438	0.192143	3.40569	0.000659965	0.0175294	UP	R05H5.3
Y57G11C.20	49.222	-1.39146	0.408606	-3.40539	0.000660699	0.0175294	DOWN	Y57G11C.20
clec-5	335.055	0.906121	0.266091	3.40531	0.000660888	0.0175294	UP	clec-5
tomm-20	4509.45	0.642838	0.188817	3.40456	0.000662708	0.0175505	UP	tomm-20
C30F12.4	375.523	0.616216	0.181024	3.40406	0.000663918	0.0175553	UP	C30F12.4
mtpn-1	1104.66	0.67041	0.197033	3.40252	0.000667678	0.0176275	UP	mtpn-1
F45F2.14	25.5163	0.731582	0.215113	3.40092	0.000671599	0.0177037	UP	F45F2.14
hphd-1	7767.06	1.11577	0.328126	3.40042	0.000672813	0.0177084	UP	hphd-1
ZC581.10	7.19027	-1.4062	0.413647	-3.39953	0.00067503	0.0177274	DOWN	ZC581.10
F41G3.6	1305.57	0.448404	0.131928	3.39886	0.000676671	0.0177274	NO
grl-24	121.744	0.566372	0.166645	3.39867	0.000677136	0.0177274	UP	grl-24
F53A9.8	333.037	1.14106	0.335759	3.39845	0.000677679	0.0177274	UP	F53A9.8
R08E5.1	356.628	-0.651223	0.191649	-3.398	0.000678811	0.0177299	DOWN	R08E5.1
F54D10.7	341.102	0.740034	0.217847	3.39703	0.000681222	0.0177658	UP	F54D10.7
gstk-1	575.734	0.461851	0.13602	3.39545	0.000685148	0.017841	NO
R03G8.3	284.363	-0.644826	0.189946	-3.39479	0.000686807	0.017857	DOWN	R03G8.3
C48B4.10	118.768	0.630385	0.185757	3.39359	0.000689819	0.0179081	UP	C48B4.10
C33C12.12	4.43535	-1.85771	0.547603	-3.39244	0.000692721		NO
T28D9.1	22312.4	0.432363	0.127491	3.39133	0.000695544	0.0180293	NO
rmd-1	2110.02	0.743329	0.219299	3.38956	0.000700048	0.0181115	UP	rmd-1
B0361.9	645.242	0.516058	0.152303	3.38836	0.00070312	0.0181115	UP	B0361.9
Y69A2AR.3	3770.73	0.839394	0.247735	3.38827	0.000703353	0.0181115	UP	Y69A2AR.3
clec-87	15838.3	0.547919	0.161717	3.38813	0.000703709	0.0181115	UP	clec-87
ostb-1	10962.8	0.378911	0.111839	3.38801	0.000704007	0.0181115	NO
R11H6.2	3288.2	0.441059	0.130237	3.38658	0.000707687	0.0181609	NO
R53.4	18903	0.678852	0.200472	3.38626	0.00070852	0.0181609	UP	R53.4
twk-9	112.501	-0.671002	0.198192	-3.38561	0.000710199	0.0181609	DOWN	twk-9
rsp-4	11464.1	0.455299	0.134489	3.38541	0.000710723	0.0181609	NO
Y48G10A.1	2062.9	0.392987	0.1161	3.38491	0.00071202	0.0181609	NO
unc-8	258.048	-0.54904	0.162208	-3.3848	0.000712297	0.0181609	DOWN	unc-8
alh-8	13184.7	0.676096	0.199855	3.38292	0.000717185	0.0182583	UP	alh-8
C16C10.4	5156.47	0.59298	0.175347	3.38176	0.000720229	0.0182598	UP	C16C10.4
fat-4	2329.3	0.344154	0.10177	3.38169	0.000720417	0.0182598	NO
T19H5.6	130.179	-0.578999	0.171217	-3.38168	0.000720446	0.0182598	DOWN	T19H5.6
inx-14	648.193	0.504413	0.149181	3.38121	0.000721684	0.0182642	UP	inx-14
uev-1	2742.29	0.58213	0.172419	3.37626	0.000734798	0.0185686	UP	uev-1
parg-2	34.8532	1.11322	0.329822	3.37523	0.000737547	0.018593	UP	parg-2
E02H1.5	1039.11	0.633051	0.187578	3.37487	0.000738512	0.018593	UP	E02H1.5
nhr-104	618.499	-0.360281	0.106765	-3.37453	0.00073943	0.018593	NO
dhs-22	3035.95	0.293268	0.086915	3.3742	0.000740317	0.018593	NO
trp-1	243.002	-0.655259	0.194216	-3.37387	0.000741198	0.018593	DOWN	trp-1
cav-1	72882.7	0.442491	0.131186	3.37301	0.000743503	0.0186235	NO
tnt-3	5957.3	-0.585745	0.173703	-3.37212	0.000745929	0.0186334	DOWN	tnt-3
M04C9.1	52.2866	-0.703757	0.208702	-3.37206	0.000746076	0.0186334	DOWN	M04C9.1
smo-1	15614.5	0.561914	0.16668	3.37122	0.000748353	0.0186441	UP	smo-1
C25H3.10	176.483	1.49462	0.443364	3.3711	0.000748683	0.0186441	UP	C25H3.10
rft-2	562.1	0.376975	0.11187	3.36975	0.000752373	0.0186764	NO
mps-2	4458.73	0.304911	0.0904893	3.36958	0.000752839	0.0186764	NO
rsp-2	17400.8	0.46677	0.138531	3.36942	0.000753256	0.0186764	NO
spcs-2	6643.47	0.58749	0.174396	3.36871	0.000755209	0.0186977	UP	spcs-2
F44E5.4	4960.11	1.06978	0.317725	3.36701	0.000759875	0.0187428	UP	F44E5.4
col-147	267.536	1.49226	0.443241	3.3667	0.000760741	0.0187428	UP	col-147
qdpr-1	3058.74	0.506432	0.150429	3.36659	0.000761045	0.0187428	UP	qdpr-1
acd-5	186.763	-0.643434	0.191148	-3.36615	0.000762265	0.0187428	DOWN	acd-5
C09B9.1	7.80385	1.60011	0.475432	3.36559	0.000763788	0.0187428	UP	C09B9.1
C18H9.6	296.444	-0.580853	0.172624	-3.36485	0.00076586	0.0187428	DOWN	C18H9.6
C56A3.4	403.51	0.455322	0.135318	3.36482	0.000765934	0.0187428	NO
F54D8.10	18.4106	1.15358	0.342849	3.36469	0.00076631	0.0187428	UP	F54D8.10
F41C6.6	16.8496	-0.810813	0.241006	-3.36428	0.000767425	0.0187428	DOWN	F41C6.6
Y62E10A.19	1170.43	-0.821728	0.244268	-3.36405	0.000768073	0.0187428	DOWN	Y62E10A.19
praf-3	3899.34	0.415616	0.123559	3.36369	0.000769081	0.0187428	NO
ptr-15	676.173	-0.411761	0.122465	-3.36228	0.000773031	0.0188106	NO
DY3.8	2133.99	0.599363	0.178281	3.36191	0.000774061	0.0188106	UP	DY3.8
rfc-3	3964.61	0.355832	0.105872	3.36097	0.000776693	0.0188477	NO
tag-296	1386.4	0.379859	0.113037	3.36047	0.000778089	0.0188549	NO
mtl-1	161.835	1.03591	0.308304	3.36003	0.000779328	0.0188582	UP	mtl-1
C25G4.2	1837.88	0.556697	0.165717	3.35933	0.000781331	0.0188653	UP	C25G4.2
btb-7	40.7911	0.810558	0.241299	3.35915	0.000781829	0.0188653	UP	btb-7
F57F4.1	18.7475	-0.842013	0.250731	-3.35823	0.000784423	0.0189013	DOWN	F57F4.1
gsp-2	22642	0.410892	0.122382	3.35744	0.000786664	0.0189286	NO
C27A7.3	75.6839	-0.835708	0.248984	-3.35647	0.00078943	0.0189433	DOWN	C27A7.3
fut-6	348.069	-0.398149	0.118635	-3.35609	0.000790516	0.0189433	NO
F20C5.4	353.758	-0.39103	0.116514	-3.35607	0.000790597	0.0189433	NO
Y42G9A.3	3185.53	-0.60316	0.179879	-3.35314	0.000798996	0.0191011	DOWN	Y42G9A.3
T10E9.3	567.593	-0.674275	0.201108	-3.35279	0.0008	0.0191011	DOWN	T10E9.3
ubc-18	6296.33	0.437153	0.130392	3.35261	0.000800533	0.0191011	NO
lec-7	30.5477	1.38195	0.412308	3.35174	0.000803063	0.019123	UP	lec-7
B0244.16	22.3533	0.850736	0.253853	3.35129	0.000804347	0.019123	UP	B0244.16
Y41C4A.29	617.073	-0.531124	0.158526	-3.35038	0.000806994	0.019123	DOWN	Y41C4A.29
nurf-1	23860.2	0.293515	0.0876113	3.35019	0.000807556	0.019123	NO
cyb-2.2	1598.71	0.612897	0.182946	3.35015	0.000807683	0.019123	UP	cyb-2.2
Y71F9AL.10	886.134	0.281524	0.0840373	3.34999	0.000808156	0.019123	NO
psa-3	1296.38	-0.468643	0.139969	-3.3482	0.000813387	0.0192202	NO
C25F9.5	233.291	-0.722883	0.215961	-3.34728	0.000816088	0.0192557	DOWN	C25F9.5
mec-9	343.535	-0.605523	0.180951	-3.34633	0.000818889	0.0192557	DOWN	mec-9
cap-1	7162.36	0.264318	0.0789926	3.34611	0.000819527	0.0192557	NO
sar-1	8460.01	0.563426	0.168394	3.34587	0.000820236	0.0192557	UP	sar-1
F13D12.5	290.978	0.498874	0.149122	3.34542	0.000821577	0.0192557	NO
him-4	3333.55	-0.835281	0.249681	-3.3454	0.000821643	0.0192557	DOWN	him-4
pgp-8	31.8242	1.51395	0.452637	3.34473	0.00082362	0.0192756	UP	pgp-8
K07G5.5	286.231	-0.519067	0.15522	-3.34407	0.0008256	0.0192949	DOWN	K07G5.5
ZK265.7	1302.02	-0.449632	0.134471	-3.3437	0.000826699	0.0192949	NO
iffb-1	4926.73	-0.737047	0.220456	-3.34329	0.000827925	0.0192972	DOWN	iffb-1
nhr-213	415.883	-0.444612	0.133023	-3.34236	0.000830694	0.0193146	NO
Y14H12B.1	2592.29	0.319003	0.09545	3.3421	0.000831485	0.0193146	NO
exl-1	770.266	0.618412	0.185048	3.3419	0.000832059	0.0193146	UP	exl-1
F27C1.11	184.49	-0.759712	0.227387	-3.34105	0.000834619	0.0193478	DOWN	F27C1.11
snr-2	14739.6	0.563398	0.168667	3.3403	0.000836866	0.0193736	UP	snr-2
fah-1	5305.97	0.411855	0.123348	3.33897	0.000840886	0.0194404	NO
pfas-1	670.638	-0.485663	0.145509	-3.33768	0.000844806	0.0195046	NO
C14B1.12	450.464	0.652883	0.195659	3.33684	0.000847362	0.0195373	UP	C14B1.12
C54F6.3	77.4469	0.577424	0.17311	3.33559	0.0008512	0.0195728	UP	C54F6.3
nhr-37	59.7708	-0.595522	0.178556	-3.33522	0.000852323	0.0195728	DOWN	nhr-37
K02E2.8	193.893	0.685783	0.205619	3.33522	0.000852333	0.0195728	UP	K02E2.8
F35H8.4	17.9857	-0.840491	0.25221	-3.33251	0.000860664	0.0197376	DOWN	F35H8.4
htp-1	545.595	0.632503	0.189824	3.33204	0.000862106	0.0197383	UP	htp-1
arrd-15	392.4	-0.382626	0.114842	-3.33175	0.000863003	0.0197383	NO
cct-1	13275.3	0.423031	0.127118	3.32786	0.000875147	0.0199893	NO
Y40A1A.6	1856.71	0.948762	0.285241	3.32618	0.000880451	0.0200707	UP	Y40A1A.6
clec-194	43.0199	-0.605091	0.181928	-3.32599	0.000881054	0.0200707	DOWN	clec-194
Y82E9BL.18	5.74275	2.95023	0.88728	3.32503	0.000884099		NO
F58A4.2	330.849	0.608316	0.182962	3.32483	0.000884736	0.0201062	UP	F58A4.2
C01B9.1	221.961	-0.968151	0.291195	-3.32475	0.000884963	0.0201062	DOWN	C01B9.1
pbs-4	4315.13	0.587133	0.176657	3.32357	0.000888729	0.0201323	UP	pbs-4
nas-23	122.499	-0.605931	0.182334	-3.3232	0.000889905	0.0201323	DOWN	nas-23
F55G1.1	489.892	-0.340283	0.1024	-3.32306	0.000890353	0.0201323	NO
lgc-4	158.191	-0.409372	0.123197	-3.32292	0.00089082	0.0201323	NO
glrx-3	2076.75	0.415803	0.125161	3.32214	0.000893286	0.0201536	NO
ric-4	3123.38	-0.421525	0.126893	-3.32188	0.00089412	0.0201536	NO
T25D10.1	187.536	-0.458987	0.138211	-3.32091	0.000897248	0.0201932	NO
W04G3.5	2715.65	0.392794	0.11829	3.3206	0.000898235	0.0201932	NO
snt-2	446.914	-0.322902	0.0972878	-3.31904	0.000903288	0.0202801	NO
T26H5.8	144.178	-0.538722	0.1624	-3.31725	0.000909068	0.0203414	DOWN	T26H5.8
rbx-1	7149.11	0.661669	0.199494	3.31674	0.000910745	0.0203414	UP	rbx-1
ZK792.11	6.52612	-1.15868	0.349348	-3.31669	0.000910895	0.0203414	DOWN	ZK792.11
rgs-9	572.583	0.67139	0.202446	3.31638	0.000911911	0.0203414	UP	rgs-9
ver-4	66.0479	-0.835666	0.251982	-3.31637	0.000911962	0.0203414	DOWN	ver-4
rgs-10	59.2202	0.6064	0.182882	3.3158	0.000913813	0.0203561	UP	rgs-10
F31F7.1	245.295	0.881651	0.26599	3.3146	0.000917739	0.020417	UP	F31F7.1
Y71F9AL.4	105.366	0.469663	0.141718	3.31407	0.000919478	0.0204291	NO
C08E3.13	52.7129	1.42138	0.42896	3.31356	0.000921172	0.0204402	UP	C08E3.13
C17E7.9	559.191	0.607207	0.183346	3.31181	0.000926942	0.0205416	UP	C17E7.9
C27D6.1	82.8052	-0.609505	0.184185	-3.30921	0.000935608	0.0207068	DOWN	C27D6.1
raga-1	2699.15	0.245138	0.0741152	3.30753	0.000941241	0.0208046	NO
C36A4.11	25.9972	0.844686	0.255557	3.30527	0.000948847	0.0209079	UP	C36A4.11
linc-37	7.16777	2.01369	0.609242	3.30524	0.000948945	0.0209079	UP	linc-37
Y57A10C.1	384.677	0.594715	0.179941	3.30505	0.000949582	0.0209079	UP	Y57A10C.1
elo-6	1854.03	0.391676	0.118528	3.3045	0.000951449	0.0209129	NO
nstp-10	2975.49	0.419325	0.126928	3.30363	0.000954403	0.0209129	NO
mrps-10	687.461	0.402388	0.121825	3.30301	0.000956538	0.0209129	NO
nas-21	1.64557	-2.50343	0.757987	-3.30273	0.000957478		NO
F45D11.11	127.043	0.779309	0.235971	3.30256	0.000958072	0.0209129	UP	F45D11.11
F45D11.7	127.043	0.779309	0.235971	3.30256	0.000958072	0.0209129	UP	F45D11.7
memi-2	157.846	0.600628	0.181871	3.3025	0.000958279	0.0209129	UP	memi-2
C27A7.6	177.715	0.500662	0.151602	3.30247	0.000958367	0.0209129	UP	C27A7.6
T28B4.1	962.706	-0.340993	0.103303	-3.30089	0.000963795	0.0210046	NO
far-3	1163.58	0.666516	0.202003	3.29953	0.000968458	0.0210585	UP	far-3
F53A9.7	299.83	1.39194	0.42187	3.29945	0.00096873	0.0210585	UP	F53A9.7
aakg-3	183.661	-0.511124	0.155019	-3.29717	0.000976632	0.0211132	DOWN	aakg-3
K09A9.6	1823.37	-0.783411	0.237628	-3.2968	0.000977932	0.0211132	DOWN	K09A9.6
F35C11.5	196.098	0.716224	0.217255	3.29669	0.000978311	0.0211132	UP	F35C11.5
F10G8.2	18.7211	-0.78894	0.239322	-3.29656	0.000978751	0.0211132	DOWN	F10G8.2
W03F8.4	3058.69	0.270101	0.0819428	3.29621	0.00097997	0.0211132	NO
C08F1.10	4638.01	0.444293	0.134799	3.29596	0.000980844	0.0211132	NO
C01G6.4	1770.11	0.320644	0.0972839	3.29596	0.000980847	0.0211132	NO
C33B4.2	233.536	0.671752	0.203815	3.29589	0.00098112	0.0211132	UP	C33B4.2
K03H1.11	929.824	0.353392	0.107285	3.29397	0.000987842	0.0212086	NO
C06G4.4	93.5862	-0.755234	0.229282	-3.29391	0.000988033	0.0212086	DOWN	C06G4.4
ZK131.12	8.12259	0.911889	0.277116	3.29064	0.000999596	0.0214031	UP	ZK131.12
ZK131.13	8.12259	0.911889	0.277116	3.29064	0.000999596	0.0214031	UP	ZK131.13
F11C1.7	342.093	0.255284	0.0776053	3.28952	0.00100359	0.0214618	NO
snr-6	6738.79	0.598295	0.181899	3.28917	0.00100485	0.0214619	UP	snr-6
C17E4.11	361.498	0.510558	0.15526	3.2884	0.0010076	0.0214938	UP	C17E4.11
F40F12.9	97.5663	0.761658	0.231692	3.28737	0.00101129	0.0215457	UP	F40F12.9
Y71H2AM.6	561.872	0.343977	0.104669	3.28634	0.00101498	0.0215832	NO
lgc-47	599.473	-0.293866	0.089425	-3.28618	0.00101558	0.0215832	NO
D2089.3	91.3238	0.64402	0.196003	3.28577	0.00101703	0.0215872	UP	D2089.3
M28.5	20285.1	0.61623	0.187585	3.28507	0.00101956	0.0216028	UP	M28.5
twk-49	18488	0.41645	0.126784	3.28472	0.00102082	0.0216028	NO
pas-3	5094.67	0.571624	0.174036	3.28452	0.00102155	0.0216028	UP	pas-3
Y73C8B.3	1548.38	0.456243	0.138976	3.28289	0.0010275	0.0216808	NO
pbs-1	5862.08	0.460075	0.140147	3.28281	0.00102777	0.0216808	NO
psf-1	1153.75	0.67915	0.206923	3.28213	0.00103025	0.0217063	UP	psf-1
C29A12.1	354.527	0.582809	0.177654	3.28059	0.00103589	0.0217983	UP	C29A12.1
nex-2	4781.41	0.485721	0.14808	3.28011	0.00103766	0.0218086	NO
col-7	25.9611	-0.921168	0.281018	-3.27797	0.00104555	0.0219099	DOWN	col-7
ctns-1	860.198	0.26448	0.0806867	3.27787	0.00104595	0.0219099	NO
avr-14	574.904	-0.463841	0.141511	-3.27777	0.00104632	0.0219099	NO
C04F5.8	1620.08	0.390074	0.119023	3.2773	0.00104807	0.0219129	NO
cyn-3	11850	0.665987	0.203261	3.27652	0.00105096	0.0219129	UP	cyn-3
odr-4	1870.06	0.1824	0.0556734	3.27625	0.00105196	0.0219129	NO
T07G12.5	86.1792	-0.579773	0.176966	-3.27618	0.00105221	0.0219129	DOWN	T07G12.5
F55H2.5	1793.51	0.532872	0.162662	3.27594	0.00105311	0.0219129	UP	F55H2.5
egl-36	119.494	-0.600701	0.183384	-3.27564	0.00105421	0.0219129	DOWN	egl-36
F49E10.4	390.854	-0.441873	0.13491	-3.27532	0.00105543	0.0219129	NO
M04C3.2	107.316	-0.948333	0.289595	-3.27469	0.00105779	0.0219354	DOWN	M04C3.2
tag-321	972.769	0.408786	0.124885	3.2733	0.00106298	0.0220163	NO
gsa-1	1985.79	-0.802931	0.245409	-3.27181	0.00106861	0.022093	DOWN	gsa-1
F34D10.3	378.601	0.754615	0.230654	3.27164	0.00106927	0.022093	UP	F34D10.3
syp-2	254.688	0.586227	0.179322	3.26913	0.00107879	0.0222412	UP	syp-2
M106.8	726.207	0.477067	0.145949	3.26873	0.00108031	0.0222412	NO
F13B12.2	189.285	0.39337	0.120344	3.26872	0.00108034	0.0222412	NO
Y54E5A.5	3413.85	0.647214	0.198108	3.26697	0.00108704	0.0223278	UP	Y54E5A.5
Y56A3A.7	6190.92	-0.314492	0.0962649	-3.26694	0.00108716	0.0223278	NO
Y39B6A.30	12.4945	-1.13418	0.347248	-3.26619	0.00109006	0.0223579	DOWN	Y39B6A.30
nlp-28	32.9688	1.37551	0.421253	3.26528	0.00109354	0.0223579	UP	nlp-28
Y54F10BM.13	354.952	0.424544	0.13002	3.26523	0.00109373	0.0223579	NO
gpd-1	3988.39	0.554026	0.169676	3.2652	0.00109385	0.0223579	UP	gpd-1
dhs-11	308.6	0.868465	0.266033	3.26451	0.00109655	0.0223864	UP	dhs-11
ZK822.5	375.917	0.399883	0.122523	3.26373	0.00109955	0.0224208	NO
acl-12	1205.26	0.404988	0.124133	3.26254	0.0011042	0.0224889	NO
T24E12.11	277.745	0.531657	0.163064	3.26041	0.00111251	0.0226312	UP	T24E12.11
Y48G8AL.20	101.641	-1.17051	0.359137	-3.25923	0.00111715	0.0226807	DOWN	Y48G8AL.20
Y47D3A.14	741.501	0.468395	0.143718	3.25912	0.0011176	0.0226807	NO
C27C12.4	1492.72	0.468717	0.143863	3.25807	0.00112173	0.0227353	NO
mboa-7	1135.61	0.386172	0.118539	3.25776	0.00112294	0.0227353	NO
par-5	25743.8	0.421245	0.129345	3.25677	0.00112688	0.0227497	NO
Y53H1B.2	413.542	0.984788	0.3024	3.25658	0.00112764	0.0227497	UP	Y53H1B.2
Y48G8AL.13	4080.76	0.487169	0.149609	3.25627	0.00112885	0.0227497	NO
Y41D4A.6	1322.96	0.417041	0.128074	3.25624	0.00112898	0.0227497	NO
tos-1	21802.3	-0.61022	0.187466	-3.2551	0.00113354	0.0228148	DOWN	tos-1
F42G4.6	14.0852	1.04042	0.319701	3.25434	0.00113656	0.022842	UP	F42G4.6
abf-2	13.0134	1.4718	0.452291	3.25409	0.00113756	0.022842	UP	abf-2
dpm-3	1461.91	0.742071	0.228067	3.25374	0.00113895	0.0228431	UP	dpm-3
B0511.19	514.344	0.658415	0.202411	3.25286	0.00114251	0.0228664	UP	B0511.19
Y47G6A.22	866.088	0.52205	0.160493	3.25279	0.00114279	0.0228664	UP	Y47G6A.22
srv-9	1.17278	3.52614	1.08455	3.25126	0.00114897		NO
otpl-3	296.907	-0.381142	0.117259	-3.25042	0.00115233	0.0230304	NO
K07H8.8	136.329	-0.434037	0.133576	-3.24936	0.00115664	0.0230655	NO
smi-1	594.094	0.330981	0.101861	3.24933	0.00115678	0.0230655	NO
Y60A3A.19	2702.61	0.603996	0.185914	3.24879	0.00115898	0.0230825	UP	Y60A3A.19
F22H10.3	724.989	0.94145	0.289829	3.2483	0.00116097	0.0230951	UP	F22H10.3
glc-4	876.319	-0.266912	0.0821959	-3.24727	0.00116517	0.0231518	NO
abhd-5.2	395.88	0.279654	0.0861364	3.24665	0.00116773	0.0231759	NO
cyp-31A3	168.751	0.445205	0.137188	3.24523	0.00117356	0.0232646	NO
T12D8.5	106.123	0.837305	0.258059	3.24462	0.00117606	0.0232871	UP	T12D8.5
C48B6.3	1759.73	0.299179	0.0922331	3.24373	0.00117975	0.0233331	NO
pas-7	1923.65	0.383614	0.118322	3.24212	0.00118644	0.0234384	NO
sfrp-1	1403.81	0.324534	0.100144	3.24068	0.00119244	0.0235296	NO
mel-32	8898.92	0.22066	0.0681235	3.23911	0.00119901	0.0236087	NO
cdd-2	628.865	0.585363	0.180725	3.23897	0.00119964	0.0236087	UP	cdd-2
T10B5.8	103.111	0.700628	0.216344	3.23849	0.00120163	0.0236087	UP	T10B5.8
4R79.2	105.308	-0.539923	0.166725	-3.23841	0.00120197	0.0236087	DOWN	4R79.2
ilkp-1	1040.74	0.238145	0.0735761	3.23672	0.00120912	0.0237202	NO
tofu-6	1607.22	0.452347	0.139775	3.23625	0.00121113	0.0237202	NO
B0546.4	1661.58	0.423375	0.130829	3.23609	0.0012118	0.0237202	NO
jtr-1	802.199	0.610191	0.188581	3.2357	0.00121343	0.023725	UP	jtr-1
Y71H2AM.4	4457.28	0.667434	0.20644	3.23306	0.00122473	0.0239076	UP	Y71H2AM.4
F32D8.5	793.219	0.351076	0.108596	3.23286	0.00122557	0.0239076	NO
gly-1	13.1856	-1.13393	0.3508	-3.23242	0.00122746	0.0239174	DOWN	gly-1
C46F2.1	104.34	-0.453059	0.140217	-3.23113	0.00123303	0.0239984	NO
vpat-1	958.129	0.278196	0.0861074	3.2308	0.00123443	0.0239985	NO
arx-1	8615.56	0.310423	0.096114	3.22974	0.00123905	0.0240609	NO
snrp-40.1	3865.31	0.374965	0.116129	3.22885	0.00124288	0.0240872	NO
Y60C6A.3	45.7534	1.97325	0.611187	3.22855	0.00124419	0.0240872	UP	Y60C6A.3
C49F5.7	15.6508	1.2886	0.39914	3.22845	0.00124463	0.0240872	UP	C49F5.7
C16B8.2	352.764	-0.458273	0.14203	-3.2266	0.00125273	0.0242111	NO
eas-1	1756.03	0.459639	0.142465	3.22632	0.00125391	0.0242111	NO
cex-1	1141.67	0.481989	0.149407	3.22601	0.00125528	0.0242111	NO
K01A2.4	4672.6	0.281549	0.0872946	3.22527	0.00125854	0.0242468	NO
math-3	1012.71	-0.81892	0.253957	-3.22464	0.00126132	0.024273	DOWN	math-3
F18C5.10	4508.26	0.26374	0.081815	3.22362	0.00126583	0.0243325	NO
glna-3	332.423	-0.417244	0.129493	-3.22214	0.00127237	0.0244306	NO
C33A12.3	2106.13	0.397666	0.123452	3.22123	0.00127642	0.0244375	NO
F32D1.5	15225.1	0.373332	0.1159	3.22117	0.00127671	0.0244375	NO
F32H5.3	31.0437	0.971985	0.301776	3.22088	0.00127796	0.0244375	UP	F32H5.3
sulp-5	21.2118	-1.02905	0.319504	-3.22078	0.00127844	0.0244375	DOWN	sulp-5
T03F1.12	377.986	0.670745	0.208277	3.22044	0.00127994	0.0244388	UP	T03F1.12
Y75B8A.16	467.791	0.368543	0.114468	3.21962	0.00128359	0.0244626	NO
nas-19	20.2995	-0.797079	0.247577	-3.21952	0.00128404	0.0244626	DOWN	nas-19
gst-7	6309.63	0.674884	0.209697	3.21838	0.00128917	0.024533	UP	gst-7
C27B7.2	699.116	0.502266	0.156171	3.21613	0.00129934	0.0246723	UP	C27B7.2
plk-2	442.977	0.421328	0.131005	3.21612	0.00129937	0.0246723	NO
ndx-4	1315.94	0.555906	0.172939	3.21446	0.00130688	0.0247757	UP	ndx-4
alh-5	285.144	0.404908	0.125971	3.21428	0.00130772	0.0247757	NO
npp-20	3912.01	0.38538	0.119914	3.2138	0.00130991	0.0247897	NO
dars-1	5936.38	0.308854	0.0961288	3.21292	0.00131395	0.0248387	NO
spsb-2	657.374	0.481785	0.150002	3.21185	0.00131881	0.0248886	NO
C47B2.2	1304.55	0.522729	0.162758	3.2117	0.0013195	0.0248886	UP	C47B2.2
Y42A5A.1	1153.91	-0.382842	0.119244	-3.21058	0.00132469	0.0249371	NO
wht-7	3832.37	-0.506383	0.157726	-3.21051	0.00132499	0.0249371	DOWN	wht-7
ced-2	1747.44	0.35657	0.111083	3.20994	0.00132761	0.0249591	NO
hpo-26	169.366	1.15767	0.360744	3.2091	0.0013315	0.0249996	UP	hpo-26
lbp-1	15534.3	0.599376	0.186789	3.20885	0.00133269	0.0249996	UP	lbp-1
mpc-2	797.518	0.474584	0.147972	3.20727	0.00134003	0.0251098	NO
D2023.1	312.859	0.577464	0.180076	3.20678	0.00134231	0.0251249	UP	D2023.1
T04F3.1	1518.36	-1.38056	0.430619	-3.20599	0.00134601	0.0251666	DOWN	T04F3.1
abhd-12	2497.34	0.358428	0.111826	3.20523	0.00134956	0.0252056	NO
puf-3	584.844	0.538124	0.167929	3.20447	0.00135309	0.025244	UP	puf-3
C07B5.2	114.867	-0.785829	0.245285	-3.20373	0.00135659	0.0252631	DOWN	C07B5.2
vem-1	3713.99	0.475928	0.148573	3.20332	0.00135853	0.0252631	NO
ZK1010.10	436.172	0.560522	0.174982	3.20332	0.00135855	0.0252631	UP	ZK1010.10
F42C5.4	164.217	-0.791131	0.2473	-3.19908	0.00137866	0.0255873	DOWN	F42C5.4
maea-1	2760.51	0.243129	0.0760095	3.19867	0.00138064	0.0255873	NO
his-28	191.629	0.608134	0.19015	3.19817	0.001383	0.0255873	UP	his-28
his-50	191.629	0.608134	0.19015	3.19817	0.001383	0.0255873	UP	his-50
F25H2.16	1844.17	0.546225	0.170802	3.19801	0.00138381	0.0255873	UP	F25H2.16
F59E11.7	37.655	1.02128	0.319374	3.19777	0.00138496	0.0255873	UP	F59E11.7
Y82E9BR.14	3829.25	0.437378	0.136794	3.19734	0.001387	0.0255974	NO
Y65B4BL.4	380.031	0.464172	0.145216	3.19642	0.00139146	0.025652	NO
W09G3.7	505.187	0.338326	0.105885	3.19523	0.00139719	0.02573	NO
T08B1.4	186.846	0.637312	0.199506	3.19446	0.00140094	0.0257375	UP	T08B1.4
irg-2	51.6564	1.68104	0.526263	3.19429	0.00140173	0.0257375	UP	irg-2
T14B4.9	84.6318	-0.517392	0.161978	-3.19422	0.00140212	0.0257375	DOWN	T14B4.9
W08G11.6	84.6926	0.961654	0.301365	3.191	0.00141783	0.025998	UP	W08G11.6
col-150	101.165	0.868707	0.27231	3.19014	0.00142202	0.0260347	UP	col-150
Y55B1BR.8	13.0316	1.03682	0.325061	3.18961	0.00142467	0.0260347	UP	Y55B1BR.8
rnp-4	9938.18	0.512984	0.160842	3.18936	0.00142588	0.0260347	UP	rnp-4
gpa-14	113.002	-0.695735	0.218158	-3.18914	0.00142699	0.0260347	DOWN	gpa-14
M01E5.4	1353.89	0.295604	0.0926963	3.18895	0.00142792	0.0260347	NO
K04C2.3	2777.49	0.421742	0.13226	3.18874	0.00142896	0.0260347	NO
srh-237	41.4889	0.943416	0.296176	3.18532	0.00144595	0.0263163	UP	srh-237
cgt-2	118.273	-0.517036	0.162404	-3.18363	0.00145438	0.0264417	DOWN	cgt-2
col-111	1565.34	0.562079	0.176705	3.18089	0.00146822	0.0266648	UP	col-111
C08F11.13	478.539	-0.341296	0.107327	-3.17997	0.00147291	0.0267216	NO
C30B5.2	2344.31	0.468188	0.147293	3.17862	0.0014798	0.0268171	NO
Y113G7B.12	38.498	-1.19743	0.37675	-3.17832	0.00148131	0.0268171	DOWN	Y113G7B.12
F47B8.2	459.483	0.698721	0.219927	3.17707	0.00148773	0.0269049	UP	F47B8.2
stdh-1	1081.25	0.419814	0.132254	3.17429	0.00150201	0.0271346	NO
his-5	183.284	0.66602	0.209837	3.17399	0.0015036	0.0271347	UP	his-5
exos-8	1311.53	0.455629	0.143581	3.17332	0.00150706	0.0271684	NO
mei-2	613.89	0.568256	0.179222	3.17069	0.00152078	0.0273741	UP	mei-2
tyra-3	153.157	-0.448525	0.14147	-3.17046	0.00152198	0.0273741	NO
nstp-5	2659.83	0.307703	0.0970607	3.17021	0.00152327	0.0273741	NO
nspc-15	1.64948	2.73651	0.863375	3.16955	0.00152677		NO
ubc-3	10701.4	0.382231	0.120627	3.1687	0.00153124	0.0274884	NO
Y41G9A.10	188.547	0.764972	0.241444	3.16832	0.00153323	0.0274952	UP	Y41G9A.10
Y51F10.2	2547.13	0.37348	0.117893	3.16796	0.00153514	0.0275007	NO
ZK970.7	594.793	1.46832	0.463576	3.16737	0.00153826	0.0275277	UP	ZK970.7
rbf-1	458.979	-0.655747	0.207093	-3.16644	0.00154318	0.027587	DOWN	rbf-1
F32H2.8	45.3087	-0.812457	0.256677	-3.16529	0.00154929	0.0275883	DOWN	F32H2.8
Y14H12A.1	37.2106	-0.705434	0.222866	-3.16528	0.00154931	0.0275883	DOWN	Y14H12A.1
shw-3	399.682	-0.314704	0.0994251	-3.16523	0.00154959	0.0275883	NO
tiam-1	863.12	-0.518363	0.163769	-3.16521	0.0015497	0.0275883	DOWN	tiam-1
toc-1	2864.42	0.369967	0.116941	3.16371	0.00155772	0.0276812	NO
sulp-7	277.71	-0.517934	0.163736	-3.16322	0.00156032	0.0276812	DOWN	sulp-7
T07C4.12	833.842	0.409703	0.129522	3.16318	0.00156058	0.0276812	NO
mek-1	2394.63	0.534165	0.168878	3.16302	0.00156139	0.0276812	UP	mek-1
F23A7.4	3237.98	0.942297	0.298086	3.16115	0.00157146	0.0277862	UP	F23A7.4
Y40C7B.4	23.682	0.921052	0.291389	3.1609	0.00157284	0.0277862	UP	Y40C7B.4
F37H8.5	1492.2	0.307012	0.0971362	3.16064	0.00157425	0.0277862	NO
txl-1	2761.02	0.416861	0.131893	3.1606	0.00157444	0.0277862	NO
C04C3.14	3.61009	2.78318	0.880622	3.16047	0.00157513		NO
Y9C9A.8	254.181	-0.592714	0.187563	-3.16008	0.00157726	0.0277862	DOWN	Y9C9A.8
clec-12	314.519	-0.454326	0.143776	-3.15995	0.00157797	0.0277862	NO
B0250.5	2179.43	0.447404	0.141592	3.15982	0.00157869	0.0277862	NO
Y38C1AA.12	603.293	0.311462	0.0985902	3.15916	0.00158223	0.02782	NO
dylt-1	2187.67	0.45089	0.142842	3.15658	0.00159633	0.028039	NO
rund-1	276.888	-0.57612	0.182541	-3.15612	0.00159883	0.0280541	DOWN	rund-1
F41E7.9	170.392	-0.627454	0.198925	-3.15423	0.00160924	0.0281735	DOWN	F41E7.9
T20G5.13	22.8209	-0.577189	0.183007	-3.15392	0.00161095	0.0281735	DOWN	T20G5.13
rhi-1	1305.02	0.241808	0.0766774	3.15357	0.00161285	0.0281735	NO
C44C1.6	31.7493	0.92396	0.292997	3.15348	0.00161335	0.0281735	UP	C44C1.6
F14B6.2	758.588	-0.440582	0.139731	-3.15308	0.00161559	0.0281735	NO
C04A2.15	78.1493	-0.615357	0.195164	-3.15303	0.00161588	0.0281735	DOWN	C04A2.15
Y116F11B.6	19.5297	-0.736787	0.233693	-3.15279	0.00161716	0.0281735	DOWN	Y116F11B.6
R07E4.9	3.19334	-1.76276	0.559158	-3.15253	0.00161862		NO
T08D2.7	21.0475	-0.849384	0.269485	-3.15188	0.00162224	0.0281853	DOWN	T08D2.7
gcy-5	622.038	1.36287	0.432405	3.15183	0.00162248	0.0281853	UP	gcy-5
C07A9.5	230.838	-0.650137	0.206285	-3.15164	0.00162356	0.0281853	DOWN	C07A9.5
wdr-60	384.304	-0.825212	0.26186	-3.15135	0.0016252	0.0281853	DOWN	wdr-60
F55F8.7	11.6818	-1.09144	0.346375	-3.15103	0.00162695	0.0281853	DOWN	F55F8.7
twk-28	310.852	-0.326906	0.10375	-3.15089	0.00162772	0.0281853	NO
B0462.5	6.20565	1.64805	0.523323	3.14921	0.00163715	0.0283046	UP	B0462.5
T04D3.5	5155.82	0.244266	0.0775678	3.14907	0.00163792	0.0283046	NO
rnf-121	2648.74	0.300749	0.0955236	3.14843	0.00164149	0.0283138	NO
F57C2.5	3070.06	0.396786	0.126037	3.14816	0.00164299	0.0283138	NO
nhr-101	338.203	0.785443	0.249498	3.14809	0.00164342	0.0283138	UP	nhr-101
fis-2	1579.23	0.590758	0.18768	3.14769	0.00164568	0.0283242	UP	fis-2
lgc-36	12.7241	-1.00235	0.3185	-3.1471	0.00164898	0.0283363	DOWN	lgc-36
F33G12.7	354.379	0.758675	0.241081	3.14697	0.00164969	0.0283363	UP	F33G12.7
sec-11	5271.26	0.528563	0.167999	3.14622	0.00165393	0.0283714	UP	sec-11
tag-120	850.898	0.739635	0.235101	3.14603	0.00165505	0.0283714	UP	tag-120
cept-1	471.824	0.482116	0.153287	3.14518	0.00165984	0.0283992	NO
ZK637.2	3146.41	0.461388	0.146698	3.14515	0.00166	0.0283992	NO
prdx-3	3052.24	0.582345	0.185186	3.14465	0.00166284	0.0284194	UP	prdx-3
T02H6.5	120.422	-0.543881	0.172983	-3.14413	0.00166583	0.0284422	DOWN	T02H6.5
F13B12.3	322.203	-0.624581	0.198736	-3.14276	0.00167362	0.0285466	DOWN	F13B12.3
sorf-1	1205.41	0.358722	0.114183	3.14165	0.00168	0.0286269	NO
eif-3.F	6803.83	0.392868	0.125067	3.14126	0.00168225	0.0286367	NO
rpt-5	4396.63	0.281044	0.0894927	3.14041	0.0016871	0.0286908	NO
lec-12	1177.8	0.381825	0.121617	3.13958	0.00169191	0.028744	NO
moc-2	502.221	0.519934	0.165625	3.13923	0.00169395	0.0287501	UP	moc-2
cyp-13A2	171.967	-0.362638	0.115571	-3.1378	0.00170219	0.028844	NO
C27H6.8	2692.27	0.284056	0.0905303	3.13769	0.00170285	0.028844	NO
twk-13	1170.15	-0.242122	0.0771922	-3.13661	0.00170911	0.0289213	NO
lurp-4	12.7707	-0.991672	0.316208	-3.13614	0.00171187	0.0289395	DOWN	lurp-4
ZK287.7	494.922	0.356475	0.113703	3.13513	0.0017178	0.029004	NO
Y39B6A.84	2.50634	2.28464	0.728756	3.13498	0.00171865		NO
sqv-3	435.084	0.263694	0.0841152	3.13491	0.00171908	0.029004	NO
C01B12.9	126.668	-0.91004	0.290348	-3.13431	0.0017226	0.0290316	DOWN	C01B12.9
W06H8.2	143.811	-0.725255	0.231412	-3.13405	0.00172411	0.0290316	DOWN	W06H8.2
F21A9.1	164.481	-0.539106	0.172075	-3.13297	0.00173046	0.0291099	DOWN	F21A9.1
F40F9.10	771.515	-0.448204	0.1431	-3.13211	0.00173552	0.0291663	NO
C24D10.4	1068.2	0.319611	0.102058	3.13165	0.00173826	0.0291837	NO
K03H6.2	18.5406	1.00733	0.32179	3.1304	0.0017457	0.0292463	UP	K03H6.2
T03F6.3	3704.9	0.429825	0.137317	3.13016	0.00174713	0.0292463	NO
C48B4.11	431.548	0.553599	0.176886	3.12969	0.0017499	0.0292463	UP	C48B4.11
F23F12.8	571.718	-1.06004	0.338706	-3.12967	0.00175002	0.0292463	DOWN	F23F12.8
xnp-1	5639.18	-1.24618	0.398229	-3.12931	0.00175216	0.0292463	DOWN	xnp-1
ceh-19	152.324	-0.497826	0.159085	-3.1293	0.00175225	0.0292463	NO
epg-9	2332.31	0.283234	0.0905412	3.12823	0.0017586	0.0293238	NO
Y41G9A.16	3.84094	-2.14312	0.685179	-3.12782	0.0017611		NO
F54H5.3	26.2356	-0.593702	0.189881	-3.1267	0.00176777	0.029448	DOWN	F54H5.3
rrn-3.1	323816	-1.14458	0.366192	-3.12564	0.00177421	0.0295265	DOWN	rrn-3.1
F17A9.5	447.604	0.371386	0.118839	3.12511	0.00177738	0.0295404	NO
ostd-1	6500.78	0.340457	0.108949	3.12493	0.0017785	0.0295404	NO
R06F6.12	1277.01	0.236646	0.0757413	3.1244	0.00178171	0.0295466	NO
Y69A2AR.28	4709.68	0.58607	0.187594	3.12414	0.00178328	0.0295466	UP	Y69A2AR.28
clec-54	13.0369	-0.828911	0.265336	-3.12401	0.00178406	0.0295466	DOWN	clec-54
Y66D12A.9	2014.91	0.520547	0.166649	3.12361	0.00178644	0.0295575	UP	Y66D12A.9
cox-11	626.229	0.337173	0.107953	3.12333	0.00178817	0.0295575	NO
K05C4.2	4877.13	0.563821	0.180641	3.12123	0.00180099	0.0297407	UP	K05C4.2
F38E11.6	236.744	-0.469136	0.150359	-3.12011	0.00180784	0.0298249	NO
arf-3	21537.5	0.383078	0.12283	3.11878	0.00181601	0.029931	NO
clc-1	420.659	0.885764	0.284094	3.11786	0.0018217	0.0299692	UP	clc-1
vamp-7	969.601	0.412141	0.132188	3.11784	0.00182184	0.0299692	NO
swt-1	245.724	0.61132	0.196174	3.11621	0.00183192	0.0301061	UP	swt-1
lys-6	14.5484	0.901244	0.289409	3.11408	0.00184519	0.0302951	UP	lys-6
epg-6	5626.98	0.231063	0.0742166	3.11335	0.00184974	0.0303408	NO
nlp-66	149.35	0.781316	0.250987	3.11298	0.00185208	0.030345	UP	nlp-66
pqbp-1.1	3405.07	0.380126	0.122119	3.11275	0.00185355	0.030345	NO
tag-276	564.481	0.568775	0.18276	3.11213	0.00185741	0.0303542	UP	tag-276
dhhc-6	1937.48	0.293581	0.0943355	3.11209	0.00185766	0.0303542	NO
kbp-4	1910.28	0.697796	0.224253	3.11164	0.00186051	0.0303717	UP	kbp-4
K03H9.3	92.198	-0.426396	0.137056	-3.1111	0.00186393	0.0303986	NO
dmsr-1	767.1	-0.267856	0.0861149	-3.11045	0.00186804	0.0304111	NO
wdfy-2	2020	0.203185	0.0653242	3.11041	0.00186825	0.0304111	NO
F49E2.5	5954.18	-0.880254	0.283084	-3.10952	0.00187393	0.0304744	DOWN	F49E2.5
gcy-35	5337.08	0.222106	0.0714531	3.10842	0.00188094	0.0305594	NO
nas-13	396.896	-0.385603	0.124072	-3.10791	0.00188418	0.0305613	NO
tsen-2	968.446	0.51622	0.166103	3.10784	0.00188462	0.0305613	UP	tsen-2
lbp-2	275.68	0.499486	0.160756	3.1071	0.00188931	0.0306083	NO
algn-5	1847.67	0.326256	0.105026	3.10642	0.00189367	0.0306174	NO
lgg-2	10140.8	0.31207	0.10047	3.1061	0.00189574	0.0306174	NO
Y37H2A.14	37.5416	1.61887	0.521211	3.10597	0.00189655	0.0306174	UP	Y37H2A.14
C47D12.5	93.4368	0.599993	0.193181	3.10587	0.00189723	0.0306174	UP	C47D12.5
Y116A8C.30	863.02	0.439757	0.141609	3.10542	0.00190007	0.0306174	NO
fbxb-36	97.6497	-0.768307	0.247415	-3.10534	0.00190061	0.0306174	DOWN	fbxb-36
slc-17.2	4794.25	0.332723	0.107157	3.10499	0.00190284	0.0306245	NO
lcmt-1	1889.12	0.451556	0.145478	3.10395	0.00190956	0.0307037	NO
exp-1	79.9842	-0.442533	0.142594	-3.10344	0.00191286	0.0307278	NO
F22H10.2	84.9246	1.51192	0.487226	3.10313	0.00191486	0.0307312	UP	F22H10.2
dlc-1	17984.9	0.603527	0.194509	3.10283	0.00191681	0.0307313	UP	dlc-1
Y45G12C.1	193.21	-0.393722	0.126904	-3.10252	0.0019188	0.0307313	NO
madf-8	347.166	-0.267824	0.0863309	-3.1023	0.00192026	0.0307313	NO
hil-5	4120.63	0.422078	0.136115	3.10089	0.0019294	0.0308307	NO
gpa-7	1096.73	-0.415665	0.134051	-3.10079	0.00193007	0.0308307	NO
C48B6.9	771.131	0.446132	0.143895	3.10041	0.00193253	0.0308411	NO
F14D12.1	620.479	-0.574149	0.185281	-3.0988	0.00194304	0.03098	DOWN	F14D12.1
Y71F9AR.2	444.923	0.286874	0.0925895	3.09834	0.00194609	0.0309997	NO
cyp-31A2	90.8328	0.398424	0.128625	3.09757	0.00195112	0.031051	NO
sls-2.8	13.1362	0.964407	0.311401	3.09699	0.00195497	0.0310833	UP	sls-2.8
F32A11.1	2943.47	0.379977	0.12288	3.09227	0.00198631	0.031531	NO
cisd-1	2621.57	0.566792	0.183298	3.0922	0.00198682	0.031531	UP	cisd-1
srz-91	1.07783	-3.28517	1.06244	-3.09211	0.00198741		NO
pgam-5	2825.8	0.274256	0.0887366	3.09068	0.00199699	0.0316267	NO
F35B3.7	423.56	-0.251661	0.081431	-3.09048	0.00199834	0.0316267	NO
che-10	2264.07	-1.31835	0.426587	-3.09047	0.00199839	0.0316267	DOWN	che-10
W01A11.7	190.736	0.761914	0.246726	3.0881	0.00201444	0.0318304	UP	W01A11.7
ZK418.5	3764.37	0.453257	0.146779	3.08802	0.00201498	0.0318304	NO
nhr-122	1002.81	0.300264	0.0972502	3.08754	0.00201817	0.0318456	NO
ZK218.1	297.528	0.86286	0.279513	3.08702	0.00202176	0.0318456	UP	ZK218.1
C49G7.3	61.8435	1.80952	0.586207	3.08682	0.00202307	0.0318456	UP	C49G7.3
E04F6.8	315.244	0.941207	0.304916	3.08678	0.00202339	0.0318456	UP	E04F6.8
klo-2	73.9785	-0.548458	0.177734	-3.08584	0.00202979	0.0319169	DOWN	klo-2
air-1	2837.18	0.306425	0.0993226	3.08515	0.00203448	0.0319614	NO
F46C3.6	170.209	0.831954	0.269724	3.08446	0.00203921	0.0320062	UP	F46C3.6
peel-1	6.61408	1.81646	0.589	3.08397	0.00204256	0.0320295	UP	peel-1
math-34	38.1436	-0.727419	0.235901	-3.08358	0.00204524	0.0320421	DOWN	math-34
mai-2	12364.4	0.733149	0.237828	3.08269	0.0020514	0.0321092	UP	mai-2
daf-41	8715.63	0.484749	0.157268	3.08232	0.00205394	0.0321195	NO
his-42	23.2748	0.708372	0.22989	3.08135	0.00206062	0.0321946	UP	his-42
cyp-34A8	75.956	0.569996	0.185023	3.08068	0.00206526	0.0322376	UP	cyp-34A8
R11E3.2	154.02	-0.767199	0.24911	-3.07976	0.0020717	0.0323087	DOWN	R11E3.2
rnt-1	215.843	-0.344403	0.111868	-3.07865	0.00207941	0.0323994	NO
npax-3	68.8536	-0.744067	0.241786	-3.07738	0.00208827	0.0325078	DOWN	npax-3
F35H12.1	278.535	-0.477148	0.155094	-3.0765	0.00209447	0.0325511	NO
algn-10	650.187	0.271758	0.0883352	3.07644	0.00209486	0.0325511	NO
his-7	145.361	0.57457	0.186795	3.07595	0.00209835	0.0325759	UP	his-7
maph-9	478.44	-0.876798	0.285204	-3.07429	0.00211006	0.0327164	DOWN	maph-9
fbxa-167	597.898	-0.386869	0.125847	-3.07412	0.00211123	0.0327164	NO
B0252.3	440.272	0.332421	0.108162	3.07335	0.00211667	0.0327583	NO
tdpt-1	564.453	0.399735	0.13008	3.07301	0.00211914	0.0327583	NO
skr-21	8340.83	0.435371	0.14168	3.07293	0.00211968	0.0327583	NO
R02D5.3	267.932	0.701623	0.228368	3.07234	0.00212391	0.032794	UP	R02D5.3
acr-8	900.873	-0.296002	0.0964521	-3.0689	0.00214846	0.0331433	NO
cyn-5	59202.6	0.492116	0.160374	3.06855	0.00215103	0.033153	NO
Y48C3A.18	626.556	0.526648	0.171667	3.06785	0.00215608	0.0332009	UP	Y48C3A.18
K08E4.3	358.519	0.433508	0.141344	3.06705	0.00216186	0.0332212	NO
mag-1	12016.8	0.539574	0.175931	3.06696	0.00216251	0.0332212	UP	mag-1
T24A6.7	50.9945	1.02995	0.335831	3.06686	0.00216322	0.0332212	UP	T24A6.7
H43I07.1	1726.4	0.330115	0.107656	3.06639	0.00216661	0.0332433	NO
C01G8.1	413.937	0.532685	0.17375	3.06582	0.00217073	0.0332683	UP	C01G8.1
hop-1	208.796	0.463121	0.151069	3.06563	0.00217213	0.0332683	NO
F53B3.3	1036.18	-0.59369	0.193689	-3.06518	0.00217541	0.0332889	DOWN	F53B3.3
C10C6.7	73.1588	0.625244	0.204012	3.06473	0.00217864	0.0332935	UP	C10C6.7
F21H7.5	80.9808	-1.19752	0.390838	-3.06399	0.00218406	0.0332935	DOWN	F21H7.5
nhr-58	793.293	0.443145	0.144642	3.06375	0.00218583	0.0332935	NO
nsun-4	1013.1	0.297279	0.0970456	3.06329	0.00218917	0.0332935	NO
Y38H6C.23	9.48454	1.73449	0.56627	3.06301	0.00219126	0.0332935	UP	Y38H6C.23
viro-2	274.814	-0.686194	0.224028	-3.06299	0.0021914	0.0332935	DOWN	viro-2
cyp-25A6	23.4808	1.01107	0.330098	3.06294	0.00219171	0.0332935	UP	cyp-25A6
R12E2.13	4012.41	0.453826	0.148172	3.06282	0.0021926	0.0332935	NO
fbxa-170	124.219	0.554796	0.181163	3.06241	0.0021956	0.0332935	UP	fbxa-170
cnc-11	85.3966	1.38156	0.451137	3.06239	0.00219577	0.0332935	UP	cnc-11
W02D9.6	6.59403	2.94528	0.961817	3.06221	0.00219712	0.0332935	UP	W02D9.6
pmp-1	1371.67	-0.595576	0.194513	-3.06189	0.00219948	0.0332997	DOWN	pmp-1
pabp-2	9754.44	0.353492	0.11546	3.06159	0.00220164	0.033303	NO
F53C11.3	3897.65	0.394679	0.128929	3.06122	0.00220437	0.0333148	NO
math-26	645.21	-0.89942	0.293841	-3.06091	0.00220668	0.0333203	DOWN	math-26
tin-13	2796.82	0.729548	0.238369	3.06058	0.00220909	0.0333273	UP	tin-13
strd-1	1099.98	0.218247	0.0713422	3.05915	0.00221965	0.0334571	NO
sfxn-1.5	740.201	0.389201	0.127244	3.0587	0.00222299	0.033478	NO
abf-5	13.802	1.79981	0.588929	3.05607	0.0022426	0.0337436	UP	abf-5
EEED8.3	3665.76	0.569001	0.186278	3.05458	0.00225377	0.0338817	UP	EEED8.3
M03F8.5	27.4573	-0.783227	0.256479	-3.05376	0.00225991	0.0339443	DOWN	M03F8.5
Y38H6C.8	9.39717	1.63492	0.535449	3.05336	0.00226294	0.03396	UP	Y38H6C.8
cgt-1	819.102	0.270654	0.08867	3.05237	0.00227038	0.0340218	NO
ife-2	5347.66	0.438297	0.143596	3.05229	0.00227104	0.0340218	NO
F26A1.4	18.0369	-1.13933	0.373607	-3.04955	0.00229184	0.0342955	DOWN	F26A1.4
lron-10	2529.28	0.419764	0.137657	3.04936	0.00229332	0.0342955	NO
sta-2	948.869	-0.459616	0.150758	-3.0487	0.00229836	0.0343409	NO
cutl-12	200.465	-0.640779	0.210224	-3.04808	0.00230312	0.0343535	DOWN	cutl-12
F58E2.3	49.7811	-0.724901	0.237824	-3.04806	0.00230322	0.0343535	DOWN	F58E2.3
R04D3.4	530.601	0.49085	0.161069	3.04745	0.00230796	0.0343942	NO
Y18H1A.4	1769	0.476184	0.156297	3.04666	0.00231403	0.0344546	NO
Y55F3AM.23	8.75733	1.15095	0.377827	3.04624	0.00231721	0.034472	UP	Y55F3AM.23
F02D10.6	136.111	0.557977	0.183189	3.04592	0.00231973	0.0344795	UP	F02D10.6
egg-4	474.424	0.443048	0.145501	3.04498	0.00232697	0.03452	NO
T02H6.11	11191.9	0.58238	0.191259	3.04498	0.00232698	0.03452	UP	T02H6.11
ept-1	2518.21	0.209346	0.0687558	3.04478	0.00232851	0.03452	NO
inx-2	10984.4	0.35486	0.116599	3.04343	0.00233899	0.0346204	NO
metl-18	861.618	0.354355	0.116435	3.04339	0.00233932	0.0346204	NO
T26H5.9	55.2021	1.51536	0.498027	3.04273	0.00234441	0.0346646	UP	T26H5.9
F31C3.16	10475.5	-1.12825	0.370832	-3.04248	0.00234637	0.0346646	DOWN	F31C3.16
fbxb-54	905.52	0.487085	0.160183	3.0408	0.00235947	0.0348281	NO
itr-1	1308.76	-1.09646	0.360638	-3.04033	0.00236323	0.0348309	DOWN	itr-1
smn-1	1502.15	0.381131	0.125361	3.04026	0.00236373	0.0348309	NO
K08H2.3	244.694	0.481568	0.158453	3.03919	0.00237219	0.0349255	NO
eif-3.E	5180.82	0.284119	0.0935355	3.03755	0.00238511	0.0350761	NO
ensa-1	4991.93	0.320897	0.105649	3.03737	0.00238652	0.0350761	NO
gpd-4	2540.62	0.470972	0.155074	3.03707	0.0023889	0.035081	NO
snr-1	9505.7	0.559194	0.184176	3.0362	0.00239582	0.0350992	UP	snr-1
dpy-4	50.495	-0.694079	0.228604	-3.03616	0.00239611	0.0350992	DOWN	dpy-4
cpg-8	12492.3	0.53786	0.177153	3.03614	0.0023963	0.0350992	UP	cpg-8
cytb-5.2	5591.34	0.520271	0.171385	3.03569	0.00239984	0.0351124	UP	cytb-5.2
pot-2	886.161	0.560768	0.184748	3.03532	0.00240281	0.0351124	UP	pot-2
Y105C5A.9	11.4027	1.91061	0.629472	3.03525	0.00240336	0.0351124	UP	Y105C5A.9
gem-1	355.071	-0.361458	0.119128	-3.0342	0.00241174	0.035153	NO
his-58	259.157	0.538663	0.177532	3.03418	0.00241191	0.035153	UP	his-58
dyf-18	272.204	-0.3231	0.106493	-3.03401	0.0024133	0.035153	NO
afmd-2	1324.29	0.313999	0.103498	3.03387	0.00241435	0.035153	NO
chst-1	25.9716	-0.805961	0.265731	-3.033	0.00242137	0.0352252	DOWN	chst-1
snr-4	6402.74	0.421168	0.138932	3.03147	0.00243369	0.0353743	NO
F54D5.9	424.219	0.336671	0.111082	3.03084	0.00243875	0.0354178	NO
acdh-3	2897.26	0.344906	0.11396	3.02655	0.00247361	0.0358936	NO
ckb-4	780.502	0.291713	0.0964079	3.02582	0.00247957	0.0359496	NO
C30F2.5	330.092	-0.322358	0.106567	-3.02494	0.00248684	0.0360197	NO
Y65B4BL.3	150.76	0.569922	0.188421	3.02472	0.00248862	0.0360197	UP	Y65B4BL.3
R09A1.3	67.4398	0.452139	0.149517	3.024	0.00249455	0.0360308	NO
mig-2	4254.41	0.399259	0.132039	3.02379	0.00249631	0.0360308	NO
gln-6	3716.41	0.413065	0.136606	3.02377	0.00249645	0.0360308	NO
lron-12	1665.88	-0.232422	0.0768692	-3.02361	0.00249781	0.0360308	NO
F10E9.12	19.2874	1.31289	0.434299	3.02302	0.00250267	0.0360705	UP	F10E9.12
T28C6.7	4904.85	-0.854942	0.282852	-3.02257	0.00250636	0.0360933	DOWN	T28C6.7
F30H5.4	117.21	1.0096	0.334177	3.02114	0.00251823	0.0362337	UP	F30H5.4
F59B1.10	46.5139	0.736985	0.244023	3.02014	0.00252655	0.0363229	UP	F59B1.10
K07B1.4	842.109	0.262174	0.0868279	3.01947	0.00253221	0.0363737	NO
lin-7	3093.18	0.33958	0.112503	3.0184	0.00254109	0.0364583	NO
F59B8.5	830.133	0.480961	0.159351	3.01825	0.00254237	0.0364583	NO
sqrd-1	2817.52	-0.41532	0.137669	-3.0168	0.00255456	0.0366025	NO
zhp-4	54.4923	0.530405	0.175876	3.01578	0.00256318	0.0366953	UP	zhp-4
C40A11.8	87.9015	-0.639892	0.21222	-3.01523	0.00256785	0.0367084	DOWN	C40A11.8
F39B2.14	42.5705	0.737684	0.244658	3.01517	0.00256839	0.0367084	UP	F39B2.14
F58F9.8	3.10802	2.60082	0.863148	3.01318	0.00258526		NO
math-50	26.5601	-0.721963	0.239638	-3.01272	0.00258919	0.0369749	DOWN	math-50
upp-1	2140.77	0.432239	0.143509	3.01192	0.00259598	0.0370196	NO
cyp-25A3	370.89	0.71946	0.238894	3.01163	0.0025985	0.0370196	UP	cyp-25A3
F53F4.10	11002.5	0.585996	0.194586	3.01149	0.00259965	0.0370196	UP	F53F4.10
skpt-1	638.387	0.353478	0.117382	3.01134	0.00260098	0.0370196	NO
sod-1	5210.91	0.497504	0.165248	3.01064	0.00260693	0.0370735	NO
pqn-67	589.76	-0.477181	0.158585	-3.009	0.00262107	0.0372322	NO
rps-13	21488.4	0.612522	0.203574	3.00884	0.00262245	0.0372322	UP	rps-13
C04G6.2	24.4781	0.776656	0.258149	3.00856	0.00262492	0.0372365	UP	C04G6.2
pals-19	346.983	-0.37343	0.12416	-3.00765	0.00263278	0.037317	NO
Y53F4B.19	12.8059	-0.915226	0.304415	-3.0065	0.00264271	0.0374267	DOWN	Y53F4B.19
Y75B8A.49	12.8401	0.950321	0.316145	3.00597	0.00264739	0.037445	UP	Y75B8A.49
Y49F6C.8	368.178	0.709818	0.236145	3.00585	0.00264838	0.037445	UP	Y49F6C.8
taf-10	1625.64	0.313162	0.104197	3.00547	0.00265173	0.0374615	NO
mrpl-22	1401.5	0.353736	0.117721	3.00486	0.00265705	0.0375046	NO
lep-5	62.7657	0.766748	0.255207	3.00441	0.00266094	0.0375046	UP	lep-5
rsp-6	15916.7	0.465229	0.154872	3.00396	0.00266489	0.0375046	NO
Y54E10BR.4	4804.45	0.410764	0.136749	3.00378	0.00266649	0.0375046	NO
srh-27	24.9241	-0.652212	0.217166	-3.00329	0.00267078	0.0375046	DOWN	srh-27
slrp-1	1471.44	0.41838	0.139314	3.00314	0.00267213	0.0375046	NO
T20D3.6	1398.34	0.546238	0.181905	3.00287	0.00267446	0.0375046	UP	T20D3.6
tax-2	129.568	-0.634489	0.211294	-3.00287	0.00267449	0.0375046	DOWN	tax-2
T28D9.4	958.275	0.472754	0.157444	3.00268	0.0026761	0.0375046	NO
nuo-2	4943.14	0.467132	0.155575	3.00262	0.00267671	0.0375046	NO
twk-11	1819.11	-0.912257	0.303892	-3.00191	0.00268291	0.0375607	DOWN	twk-11
ZK792.9	1.22756	-2.97764	0.992168	-3.00114	0.0026897		NO
C09B9.85	64.2961	0.426989	0.14229	3.00085	0.00269231	0.0376615	NO
Y37D8A.2	1476.87	0.255067	0.0850171	3.00019	0.00269813	0.0376916	NO
rpl-23	57734.4	0.701822	0.233932	3.00011	0.00269886	0.0376916	UP	rpl-23
acbp-5	941.828	0.326937	0.108989	2.99973	0.00270215	0.0377067	NO
his-72	29798.2	0.348968	0.116356	2.99913	0.0027075	0.0377505	NO
flp-32	245.786	0.739609	0.246634	2.99881	0.00271037	0.0377597	UP	flp-32
dhs-29	2210.62	0.310462	0.103556	2.99801	0.0027175	0.0378283	NO
F26G1.9	343.292	0.610872	0.203824	2.99706	0.00272593	0.0379149	UP	F26G1.9
F16B4.2	84.1578	0.656222	0.21901	2.99631	0.0027327	0.0379524	UP	F16B4.2
Y77E11A.8	24.0158	-0.758688	0.253228	-2.99606	0.00273489	0.0379524	DOWN	Y77E11A.8
oxy-5	1508.49	0.46496	0.1552	2.99587	0.00273665	0.0379524	NO
M04F3.4	2406.53	0.513131	0.171285	2.99577	0.0027375	0.0379524	UP	M04F3.4
F41E6.18	279.886	-0.671356	0.224179	-2.99474	0.00274682	0.0380507	DOWN	F41E6.18
bra-2	3441.46	0.373838	0.124861	2.99402	0.00275325	0.0381088	NO
Y82E9BL.3	88.9976	0.64026	0.213867	2.99372	0.00275597	0.0381157	UP	Y82E9BL.3
C41A3.2	109.796	-0.920307	0.307573	-2.99216	0.00277013	0.0382806	DOWN	C41A3.2
lact-6	27.7419	1.03706	0.346671	2.99147	0.00277638	0.038336	UP	lact-6
unc-38	631.342	-0.315833	0.10562	-2.99026	0.00278739	0.0383868	NO
C03F11.4	108.863	-0.877476	0.293465	-2.99005	0.0027893	0.0383868	DOWN	C03F11.4
zip-12	1332.65	-0.510424	0.170717	-2.98988	0.00279091	0.0383868	DOWN	zip-12
Y102A11A.2	883.308	-0.437885	0.146464	-2.9897	0.0027925	0.0383868	NO
twk-30	314.647	-0.392042	0.131148	-2.9893	0.00279614	0.0383868	NO
F21D5.4	740.482	-0.518807	0.173556	-2.98928	0.00279635	0.0383868	DOWN	F21D5.4
ife-3	2499.72	0.369352	0.123562	2.98921	0.00279701	0.0383868	NO
F16A11.5	179.06	-0.348283	0.116518	-2.98909	0.00279812	0.0383868	NO
cyp-13B1	1319.13	0.440821	0.147488	2.98885	0.00280025	0.0383868	NO
pno-1	5296.62	0.32742	0.109571	2.98819	0.00280633	0.0384393	NO
snpc-3.4	988.083	0.262819	0.0879612	2.9879	0.00280902	0.0384454	NO
szy-2	1680.21	0.187659	0.0628252	2.98699	0.00281736	0.0385253	NO
sec-12	1863.46	0.218896	0.0732884	2.98678	0.00281936	0.0385253	NO
C54F6.12	5.76656	2.00527	0.671469	2.98639	0.0028229		NO
rpa-2	11752.8	0.388094	0.129974	2.98593	0.00282721	0.0385994	NO
C33G3.5	24.8013	-1.02165	0.342179	-2.9857	0.0028293	0.0385994	DOWN	C33G3.5
srp-8	51.5013	-0.614569	0.205856	-2.98543	0.00283176	0.0386022	DOWN	srp-8
Y57E12AL.6	2665.92	0.613057	0.205434	2.9842	0.00284316	0.0387229	UP	Y57E12AL.6
tbca-1	1130.47	0.556316	0.186444	2.98382	0.00284673	0.0387229	UP	tbca-1
snr-7	5369.5	0.652554	0.218703	2.98375	0.00284744	0.0387229	UP	snr-7
sem-5	2457.34	0.309118	0.103609	2.98351	0.00284967	0.0387229	NO
psf-3	1171.95	0.541141	0.181397	2.98319	0.00285259	0.0387319	UP	psf-3
dur-1	2242.95	-0.636623	0.213469	-2.98227	0.00286118	0.0388177	DOWN	dur-1
F33E2.5	7144.14	0.277376	0.0930255	2.98172	0.00286637	0.0388329	NO
nuo-3	5724.61	0.503799	0.168966	2.98167	0.00286684	0.0388329	UP	nuo-3
F55G1.15	178.19	-0.396886	0.133128	-2.98125	0.00287079	0.0388556	NO
Y57G11C.1147	5723.8	0.50368	0.168963	2.981	0.00287309	0.038856	UP	Y57G11C.1147
irk-2	215.51	-0.308086	0.103374	-2.98031	0.00287958	0.038913	NO
pde-5	223.347	-0.678517	0.227745	-2.97928	0.00288922	0.0389476	DOWN	pde-5
F21C10.19	11.2578	1.21446	0.407636	2.97926	0.00288942	0.0389476	UP	F21C10.19
tbp-1	1771.72	0.306352	0.10284	2.97893	0.00289256	0.0389476	NO
B0410.3	908.115	0.440162	0.147768	2.97874	0.00289439	0.0389476	NO
T14B4.8	819.173	-0.226224	0.0759508	-2.97856	0.00289608	0.0389476	NO
F15E6.3	182.491	0.64929	0.218	2.97839	0.00289764	0.0389476	UP	F15E6.3
egg-5	525.391	0.457465	0.153597	2.97835	0.00289808	0.0389476	NO
glr-3	31.2629	-0.817752	0.27468	-2.9771	0.00290985	0.0390054	DOWN	glr-3
ethe-1	761.326	-0.409576	0.137577	-2.97708	0.00291011	0.0390054	NO
ari-1.4	4353.55	0.315404	0.105947	2.97701	0.00291076	0.0390054	NO
vab-8	2730.39	-0.768019	0.25799	-2.97693	0.0029115	0.0390054	DOWN	vab-8
rpb-12	1603.11	0.675648	0.227094	2.97519	0.00292808	0.0391968	UP	rpb-12
B0336.13	1604.32	0.53302	0.17918	2.97477	0.0029321	0.03922	UP	B0336.13
his-25	90.2306	0.555389	0.18672	2.97444	0.00293522	0.0392229	UP	his-25
tsp-1	127.285	0.692004	0.232664	2.97427	0.00293691	0.0392229	UP	tsp-1
vap-2	203.235	-0.538464	0.181075	-2.97372	0.00294218	0.0392627	DOWN	vap-2
F09E10.5	46.5275	-0.664212	0.223422	-2.97291	0.00294995	0.0393357	DOWN	F09E10.5
Y56A3A.22	1699.84	0.461026	0.155125	2.97197	0.00295899	0.039399	NO
yap-1	1098.32	-0.702759	0.236481	-2.97173	0.00296123	0.039399	DOWN	yap-1
F53B3.5	16120.6	0.366088	0.123192	2.97168	0.00296171	0.039399	NO
inos-1	14365.2	0.425593	0.143227	2.97146	0.00296391	0.039399	NO
his-67	301.841	0.671567	0.22617	2.9693	0.00298475	0.0396165	UP	his-67
ubh-3	1688.75	0.34432	0.11596	2.96929	0.0029849	0.0396165	NO
ncbp-2	5100.48	0.464596	0.156496	2.96874	0.00299021	0.0396562	NO
deps-1	1298.34	0.416625	0.140378	2.96788	0.0029986	0.0397367	NO
unc-104	2061.23	-0.792337	0.267001	-2.96754	0.00300194	0.0397502	DOWN	unc-104
ess-2	1540.32	0.243238	0.0819802	2.96703	0.00300691	0.0397852	NO
snpn-1	1169.87	0.363879	0.12267	2.96631	0.00301396	0.0398477	NO
aip-1	1016.05	0.387189	0.130563	2.96554	0.00302154	0.039917	NO
F27D4.8	173.179	0.705915	0.238059	2.96529	0.00302395	0.039918	UP	F27D4.8
let-19	5124.96	-1.08284	0.365295	-2.96429	0.0030338	0.0400169	DOWN	let-19
K02E7.11	25.2828	0.957667	0.323116	2.96385	0.0030382	0.0400169	UP	K02E7.11
F47G9.4	632.474	-0.619739	0.209116	-2.96361	0.00304056	0.0400169	DOWN	F47G9.4
xpf-1	15171	0.399584	0.134831	2.96358	0.0030408	0.0400169	NO
F52A8.1	8759.04	0.537611	0.18146	2.96269	0.00304959	0.0400659	UP	F52A8.1
nhr-68	2502.67	0.541383	0.182746	2.9625	0.00305154	0.0400659	UP	nhr-68
F52E1.14	153.816	0.651839	0.22003	2.9625	0.00305155	0.0400659	UP	F52E1.14
C48B4.8	88.3658	0.566556	0.19126	2.96223	0.0030542	0.04007	UP	C48B4.8
mltn-12	456.83	-0.537282	0.181422	-2.96151	0.00306138	0.0401334	DOWN	mltn-12
lec-4	455.037	0.608709	0.205591	2.96077	0.00306871	0.0401584	UP	lec-4
M02H5.8	119.799	0.919911	0.310743	2.96036	0.00307283	0.0401584	UP	M02H5.8
lipl-6	461.873	-0.539965	0.182408	-2.96021	0.00307427	0.0401584	DOWN	lipl-6
chil-23	93.0458	-0.584727	0.19753	-2.96019	0.00307447	0.0401584	DOWN	chil-23
lys-10	13.9188	0.896772	0.30295	2.96014	0.00307502	0.0401584	UP	lys-10
F15H10.10	4.19814	2.5789	0.871373	2.95958	0.00308056		NO
srj-18	2.81821	-2.0002	0.675918	-2.95924	0.00308396		NO
C05C12.4	611.497	-0.492448	0.166424	-2.959	0.00308642	0.0402606	NO
exos-2	1082.42	0.272292	0.0920289	2.95877	0.00308872	0.0402606	NO
ceh-51	587.91	0.461833	0.156096	2.95865	0.00308991	0.0402606	NO
F33D4.6	7021.44	-0.85271	0.288255	-2.95818	0.00309465	0.0402822	DOWN	F33D4.6
mpdu-1	2196.94	0.510811	0.172699	2.95781	0.00309832	0.0402822	UP	mpdu-1
B0496.2	35.6167	-0.644616	0.217939	-2.95778	0.00309863	0.0402822	DOWN	B0496.2
nubp-1	4532.1	0.474723	0.160528	2.95726	0.0031039	0.0402888	NO
pgap-2	1057.42	0.488429	0.165172	2.9571	0.00310547	0.0402888	NO
F53F4.17	15.5769	1.07396	0.363229	2.95669	0.00310956	0.0402888	UP	F53F4.17
T12D8.9	2392.27	-0.849427	0.287292	-2.95667	0.00310985	0.0402888	DOWN	T12D8.9
F46G11.2	307.807	-0.264949	0.089614	-2.95656	0.00311091	0.0402888	NO
nhr-77	4.47356	-1.73418	0.586727	-2.95569	0.00311972		NO
W04B5.6	40.4729	-0.504473	0.17071	-2.95515	0.00312521	0.0404434	DOWN	W04B5.6
cyp-33E3	14.7352	-0.954087	0.322891	-2.95483	0.00312845	0.0404547	DOWN	cyp-33E3
nepr-1	2289.93	0.511249	0.173068	2.95404	0.00313644	0.0405183	UP	nepr-1
T03D8.6	4650.04	-0.224399	0.0759677	-2.95387	0.00313811	0.0405183	NO
C13F10.5	1468.23	0.438695	0.148547	2.95324	0.0031446	0.0405716	NO
C27D8.4	473.467	0.372009	0.125985	2.95281	0.00314894	0.0405969	NO
pdfr-1	616.624	-0.521581	0.176678	-2.95216	0.00315555	0.0406515	DOWN	pdfr-1
hcp-3	3004.06	0.358231	0.121362	2.95175	0.00315979	0.0406755	NO
C36C9.10	23.6264	1.04813	0.355197	2.95083	0.00316919	0.0407658	UP	C36C9.10
sdz-7	223.176	0.681953	0.231199	2.94963	0.00318152	0.0408937	UP	sdz-7
F21G4.3	75.5903	-0.464925	0.157702	-2.94813	0.00319708	0.0410627	NO
F38B6.4	297.401	-0.722888	0.245269	-2.94733	0.00320533	0.0411373	DOWN	F38B6.4
rnf-5	2144.67	0.452619	0.153581	2.9471	0.00320769	0.0411373	NO
abce-1	5220.3	0.282247	0.0957819	2.94677	0.00321117	0.041151	NO
psf-2	1727.11	0.562304	0.190868	2.94604	0.00321872	0.041217	UP	psf-2
cct-5	19761.9	0.335956	0.11405	2.94568	0.00322243	0.0412336	NO
F26D11.1	319.027	0.568187	0.192915	2.94527	0.0032267	0.0412573	UP	F26D11.1
K04H4.11	20.7344	-0.773382	0.262627	-2.9448	0.00323166	0.04129	DOWN	K04H4.11
Y39A1A.14	2010.9	0.451521	0.153347	2.94444	0.00323538	0.0413037	NO
C55B7.3	221.628	1.55421	0.527912	2.94407	0.00323926	0.0413037	UP	C55B7.3
C07D10.1	596.562	-0.295117	0.100251	-2.9438	0.00324212	0.0413037	NO
tyms-1	3051.34	0.341459	0.115997	2.9437	0.00324319	0.0413037	NO
F17C11.4	691.502	0.484791	0.164701	2.94345	0.00324572	0.0413037	NO
F55B12.10	16.8098	0.860953	0.292527	2.94316	0.00324882	0.0413037	UP	F55B12.10
inx-12	9502.96	0.410606	0.139516	2.94308	0.00324964	0.0413037	NO
sqv-2	521.465	0.299538	0.101788	2.94276	0.00325303	0.041312	NO
C17E4.1	237.159	-0.640032	0.217509	-2.94256	0.00325512	0.041312	DOWN	C17E4.1
F13H8.5	2254.44	-0.607605	0.20652	-2.94212	0.00325976	0.0413273	DOWN	F13H8.5
glr-8	135.377	-0.365094	0.124098	-2.94199	0.00326115	0.0413273	NO
F23C8.5	9615.86	0.488415	0.166047	2.94143	0.00326701	0.0413708	NO
F23H11.5	10110.5	0.652159	0.221751	2.94096	0.00327201	0.0414035	UP	F23H11.5
F52G2.3	96.8655	-0.736036	0.250316	-2.94043	0.00327754	0.0414429	DOWN	F52G2.3
cil-7	105.765	-0.779913	0.265297	-2.93978	0.00328449	0.0414585	DOWN	cil-7
wdr-23	4106.27	-0.44922	0.152813	-2.93967	0.00328561	0.0414585	NO
F18G5.6	608.784	0.445886	0.151681	2.93963	0.00328605	0.0414585	NO
mtq-2	432.642	0.569756	0.193882	2.93867	0.00329627	0.0415306	UP	mtq-2
del-1	168.192	-0.321456	0.10939	-2.93863	0.00329662	0.0415306	NO
K05C4.7	3719.18	0.327457	0.111452	2.9381	0.00330233	0.0415719	NO
R13H7.2	209.866	-0.509717	0.173551	-2.93699	0.00331413	0.0416811	DOWN	R13H7.2
F59A3.12	318.805	0.388921	0.132436	2.93667	0.00331752	0.0416811	NO
F47G3.4	30.7879	0.861181	0.293258	2.9366	0.00331831	0.0416811	UP	F47G3.4
srv-3	1.68935	-2.25509	0.767992	-2.93634	0.00332109		NO
ZK596.2	12.3236	1.04135	0.354713	2.93577	0.00332724	0.0417431	UP	ZK596.2
R12G8.1	37.1787	0.80116	0.272923	2.93548	0.00333032	0.0417431	UP	R12G8.1
dut-1	5527.67	0.391304	0.133303	2.93546	0.00333057	0.0417431	NO
nxf-2	415.597	0.36827	0.125487	2.93472	0.00333844	0.0417835	NO
aqp-10	5047.09	0.469434	0.159961	2.93467	0.00333905	0.0417835	NO
trap-4	11019.3	0.355951	0.1213	2.93448	0.00334111	0.0417835	NO
mpz-1	2142.71	-0.873184	0.297614	-2.93395	0.00334681	0.0418241	DOWN	mpz-1
Y106G6H.17	14.032	1.00961	0.344278	2.93255	0.00336191	0.0419676	UP	Y106G6H.17
R04B5.5	773.922	0.232567	0.0793163	2.93214	0.00336631	0.0419676	NO
Y87G2A.18	597.495	0.464322	0.158365	2.93198	0.00336809	0.0419676	NO
lsm-4	3699.26	0.540214	0.184249	2.93198	0.0033681	0.0419676	UP	lsm-4
cbn-1	3144.53	-0.254589	0.086936	-2.92846	0.00340643	0.0424047	NO
mdt-22	1033.04	0.540456	0.184563	2.92831	0.00340814	0.0424047	UP	mdt-22
scl-24	1.71233	-3.03372	1.03637	-2.92725	0.00341979		NO
lgc-39	528.737	-0.435016	0.148736	-2.92476	0.00344722	0.0428598	NO
Y43F4B.5	5986.8	0.165955	0.0567482	2.9244	0.00345117	0.0428778	NO
cpn-4	712.532	0.679257	0.232385	2.92298	0.00346704	0.0430436	UP	cpn-4
C11E4.6	2467.19	-0.682991	0.23369	-2.92263	0.00347084	0.0430596	DOWN	C11E4.6
glr-2	258.593	-0.799151	0.273477	-2.92219	0.00347579	0.0430897	DOWN	glr-2
tag-180	952.739	-0.505283	0.172944	-2.92167	0.00348164	0.043131	DOWN	tag-180
mak-1	4617.81	0.307415	0.105241	2.92106	0.0034884	0.0431835	NO
C54D1.7	88.7611	0.47787	0.163657	2.91995	0.00350084	0.0432111	NO
nspa-5	7.29472	1.4491	0.496282	2.91991	0.00350133	0.0432111	UP	nspa-5
C01G6.9	1747.32	-0.499661	0.171158	-2.91929	0.00350828	0.0432111	NO
K01A6.6	227.262	0.618863	0.212006	2.91908	0.00351063	0.0432111	UP	K01A6.6
cft-1	318.905	-0.607495	0.208117	-2.91901	0.00351146	0.0432111	DOWN	cft-1
F49C12.12	8015.18	0.589389	0.201919	2.91894	0.00351219	0.0432111	UP	F49C12.12
nit-1	4172.08	-0.500163	0.171353	-2.9189	0.00351274	0.0432111	DOWN	nit-1
Y71F9AL.6	716.188	0.539768	0.184925	2.91885	0.00351326	0.0432111	UP	Y71F9AL.6
nca-2	361.194	-0.632899	0.216833	-2.91884	0.00351336	0.0432111	DOWN	nca-2
C08F1.6	2841.19	0.464107	0.159084	2.91737	0.00352999	0.0433844	NO
F26D11.20	204.006	0.682747	0.234069	2.91686	0.00353577	0.0434243	UP	F26D11.20
C25F9.12	78.5877	0.765561	0.262489	2.91655	0.00353931	0.0434366	UP	C25F9.12
dop-5	322.747	-0.437655	0.150081	-2.91613	0.003544	0.0434629	NO
dsl-1	1088.45	0.589298	0.20218	2.91471	0.00356014	0.0436181	UP	dsl-1
gmn-1	6262.54	0.467968	0.160561	2.91457	0.00356175	0.0436181	NO
comt-5	235.351	0.748121	0.256747	2.91385	0.00357005	0.0436884	UP	comt-5
Y40C5A.4	901.499	0.23454	0.0805	2.91354	0.00357358	0.0437003	NO
twk-8	1029.16	-0.666198	0.228751	-2.91233	0.00358747	0.0438389	DOWN	twk-8
mog-3	5563.21	-0.526616	0.180911	-2.91092	0.00360369	0.0439572	DOWN	mog-3
arv-1	801.434	0.386034	0.132623	2.91077	0.00360535	0.0439572	NO
rbm-3.1	6920.26	0.690282	0.237172	2.91047	0.00360888	0.0439572	UP	rbm-3.1
cdc-25.4	25.1442	-0.807671	0.277506	-2.91047	0.00360891	0.0439572	DOWN	cdc-25.4
kcc-3	584.238	-0.598854	0.205766	-2.91037	0.00361	0.0439572	DOWN	kcc-3
T20D3.5	769.366	0.262569	0.0902371	2.90976	0.00361703	0.0440115	NO
zipt-13	2355.69	0.5318	0.182824	2.90881	0.0036281	0.0441096	UP	zipt-13
eif-1.A	14218.5	0.395568	0.135998	2.90862	0.00363025	0.0441096	NO
dph-3	1199.68	0.692966	0.238331	2.90758	0.00364242	0.044226	UP	dph-3
gly-13	1149.44	-0.213468	0.0734477	-2.9064	0.00365618	0.044335	NO
Y50D4C.6	263.321	0.369014	0.126981	2.90606	0.00366013	0.044335	NO
C50E3.5	751.449	-0.274553	0.0944842	-2.90581	0.00366304	0.044335	NO
F59C12.4	7855.08	0.65738	0.226261	2.90541	0.0036677	0.044335	UP	F59C12.4
F26D2.15	57.3286	0.428568	0.147515	2.90526	0.00366954	0.044335	NO
T11B7.2	296.053	0.855019	0.294319	2.90507	0.00367167	0.044335	UP	T11B7.2
Y11D7A.7	480.688	0.464789	0.159995	2.90502	0.00367233	0.044335	NO
oac-49	127.643	-0.340575	0.117238	-2.90498	0.00367282	0.044335	NO
F19B6.1	5932.8	0.404919	0.139396	2.90481	0.00367471	0.044335	NO
F23A7.8	7556.57	0.893918	0.307969	2.90262	0.00370054	0.0446151	UP	F23A7.8
rps-20	31952.5	0.552647	0.190441	2.90194	0.0037086	0.0446606	UP	rps-20
ocr-4	81.7947	-0.558911	0.192604	-2.90186	0.00370953	0.0446606	DOWN	ocr-4
linc-11	679.519	-0.490067	0.168906	-2.90142	0.00371479	0.044691	NO
C02B10.4	5679.78	0.272766	0.0940183	2.90121	0.00371728	0.044691	NO
F40F8.1	2955.01	0.535013	0.184428	2.90094	0.00372047	0.0446979	UP	F40F8.1
Y17G7B.8	372.525	-0.383855	0.132359	-2.9001	0.00373045	0.0447504	NO
pfn-1	3296.95	0.422475	0.145691	2.89979	0.00373409	0.0447504	NO
F39C12.1	2787.94	-1.15321	0.397697	-2.89972	0.00373497	0.0447504	DOWN	F39C12.1
Y53G8B.2	896.168	0.573009	0.197612	2.89967	0.00373553	0.0447504	UP	Y53G8B.2
rbm-3.2	13068.7	0.666435	0.229847	2.89947	0.00373792	0.0447504	UP	rbm-3.2
C54D10.10	264.828	0.493749	0.170388	2.89779	0.00375797	0.0449315	NO
tmem-135	276.243	-0.293017	0.101118	-2.89777	0.0037583	0.0449315	NO
Y62H9A.16	32.3866	-0.699053	0.241281	-2.89725	0.00376447	0.0449653	DOWN	Y62H9A.16
cct-6	8722.84	0.373727	0.129016	2.89675	0.00377054	0.0449653	NO
F07H5.8	374.558	-0.734898	0.2537	-2.89672	0.00377089	0.0449653	DOWN	F07H5.8
djr-1.2	15.1946	0.881365	0.304281	2.89655	0.00377293	0.0449653	UP	djr-1.2
cht-4	348.631	0.416998	0.143969	2.89644	0.00377427	0.0449653	NO
fath-1	4906.71	0.392599	0.135578	2.89575	0.00378253	0.0450081	NO
spe-44	57.2793	0.503228	0.173785	2.8957	0.00378312	0.0450081	UP	spe-44
Y51H7C.3	691.864	0.6476	0.223678	2.89524	0.00378875	0.0450263	UP	Y51H7C.3
Y37E11AL.2	13.649	1.02779	0.355006	2.89514	0.00378991	0.0450263	UP	Y37E11AL.2
grl-22	37.8347	0.787346	0.27199	2.89476	0.00379449	0.0450444	UP	grl-22
Y45F10D.6	20.5661	-0.739304	0.255419	-2.89447	0.00379795	0.0450444	DOWN	Y45F10D.6
F55H12.4	389.028	0.805075	0.278167	2.89421	0.0038011	0.0450444	UP	F55H12.4
mdt-4	1862.84	0.246611	0.0852104	2.89414	0.00380197	0.0450444	NO
vha-4	9714.2	0.543375	0.187767	2.89389	0.00380505	0.0450497	UP	vha-4
lron-14	460.509	-0.5619	0.194209	-2.89328	0.00381246	0.0450736	DOWN	lron-14
EGAP9.3	368.735	-0.27477	0.0949873	-2.8927	0.00381946	0.0450736	NO
F32D8.12	1362.71	0.455174	0.157356	2.89263	0.00382027	0.0450736	NO
pqn-96	967.881	0.426462	0.147435	2.89253	0.00382149	0.0450736	NO
prx-13	633.89	0.318077	0.109971	2.89238	0.00382339	0.0450736	NO
ran-4	1306.19	0.367089	0.126931	2.89205	0.00382743	0.0450736	NO
T15B12.1	1782.22	-0.204506	0.0707139	-2.89201	0.00382782	0.0450736	NO
bli-1	36.1454	-0.731694	0.25303	-2.89173	0.00383125	0.0450736	DOWN	bli-1
Y39B6A.10	630.936	0.554291	0.191685	2.89167	0.00383195	0.0450736	UP	Y39B6A.10
ZK54.3	39.5928	0.56661	0.195953	2.89155	0.00383342	0.0450736	UP	ZK54.3
met-1	5122.94	-0.948197	0.327963	-2.89117	0.00383813	0.045098	DOWN	met-1
Y53G8AL.1	348.143	-0.643639	0.222723	-2.88986	0.00385408	0.0452461	DOWN	Y53G8AL.1
ncs-4	143.567	-0.471071	0.163017	-2.88971	0.00385602	0.0452461	NO
bra-1	1713.08	0.386917	0.133918	2.88921	0.00386211	0.0452864	NO
atf-4	3213.26	-0.346682	0.12001	-2.88879	0.0038673	0.0453163	NO
M04D5.1	92.9068	-0.704966	0.244083	-2.88822	0.00387428	0.045367	DOWN	M04D5.1
C54D10.3	70.8146	1.10399	0.382472	2.88648	0.00389583	0.0455881	UP	C54D10.3
C33H5.13	628.658	0.767266	0.265937	2.88515	0.0039123	0.0457354	UP	C33H5.13
lon-1	179.761	0.781559	0.270902	2.88503	0.00391376	0.0457354	UP	lon-1
rpl-22	29429.7	0.660543	0.228987	2.88462	0.00391881	0.0457471	UP	rpl-22
tsp-13	598.021	0.395857	0.137235	2.88452	0.00392011	0.0457471	NO
pyp-1	8201.57	0.278612	0.0966196	2.8836	0.00393156	0.0458494	NO
W02F12.9	225.139	0.494906	0.171656	2.88313	0.0039375	0.0458874	NO
rps-15	37713.6	0.651275	0.225913	2.88286	0.00394085	0.0458885	UP	rps-15
acdh-11	2706.2	0.241673	0.0838359	2.88269	0.00394296	0.0458885	NO
btb-19	227.823	0.525843	0.182449	2.88214	0.00394985	0.0459269	UP	btb-19
lgc-41	50.8449	-0.653859	0.226886	-2.88188	0.00395307	0.0459269	DOWN	lgc-41
ufm-1	2677.96	0.539777	0.187307	2.88178	0.00395431	0.0459269	UP	ufm-1
Y45F10D.14	77.736	-0.457503	0.1588	-2.88099	0.00396422	0.0459868	NO
F22E5.20	731.369	0.604329	0.209767	2.88095	0.00396484	0.0459868	UP	F22E5.20
fbxa-139	43.603	-0.732053	0.254136	-2.88056	0.00396972	0.0460122	DOWN	fbxa-139
C09B8.3	298.218	-0.42038	0.145955	-2.88021	0.00397414	0.0460323	NO
T13H5.1	1083.05	-0.535756	0.186062	-2.87944	0.00398377	0.0461126	DOWN	T13H5.1
wht-5	3.4099	2.25057	0.781664	2.8792	0.00398685		NO
F31C3.14	28903.4	-1.09473	0.380253	-2.87895	0.00398996	0.0461529	DOWN	F31C3.14
pigc-1	794.601	0.340839	0.11842	2.87823	0.00399911	0.0462043	NO
rab-6.1	899.961	0.358201	0.124454	2.87818	0.0039998	0.0462043	NO
uba-5	2604.05	0.261526	0.0908738	2.87791	0.00400325	0.046213	NO
acl-2	570.587	0.329563	0.114567	2.87659	0.00402003	0.0463754	NO
F55A12.6	13.1817	1.13176	0.393477	2.8763	0.00402363	0.0463857	UP	F55A12.6
Y45F3A.1	257.065	-0.646608	0.224907	-2.875	0.00404027	0.0465461	DOWN	Y45F3A.1
his-48	265.052	0.528542	0.183876	2.87445	0.00404732	0.0465593	UP	his-48
fbxa-135	124.017	-0.585797	0.203801	-2.87436	0.00404841	0.0465593	DOWN	fbxa-135
T23F2.5	4126.74	0.483526	0.168225	2.87427	0.00404958	0.0465593	NO
D1014.2	35.372	0.623366	0.216901	2.87396	0.0040536	0.0465742	UP	D1014.2
nhr-61	2472.75	0.246677	0.0858412	2.87365	0.00405764	0.046589	NO
sup-46	7493.09	0.323824	0.112696	2.87344	0.00406033	0.046589	NO
degt-1	195.692	-0.807931	0.281209	-2.87306	0.00406519	0.0466134	DOWN	degt-1
F52C6.2	286.222	0.434875	0.151413	2.87212	0.00407729	0.0467064	NO
T13F3.8	14.2652	-1.21985	0.424741	-2.87198	0.00407907	0.0467064	DOWN	T13F3.8
pks-1	238.469	-0.909162	0.316605	-2.8716	0.00408402	0.0467064	DOWN	pks-1
F26D2.14	70.3502	0.853666	0.297281	2.87158	0.00408422	0.0467064	UP	F26D2.14
clec-196	6204.65	0.498558	0.173667	2.87076	0.00409487	0.0467964	NO
eif-6	3253.19	0.443413	0.15448	2.87036	0.00409999	0.0467964	NO
T14G8.3	7731.03	-0.879946	0.306565	-2.87034	0.00410029	0.0467964	DOWN	T14G8.3
clec-266	15980.2	0.334157	0.116443	2.8697	0.0041086	0.0468599	NO
C30H6.9	598.565	0.343071	0.119567	2.86929	0.00411399	0.0468902	NO
F56A8.8	1609.44	0.463974	0.161719	2.86901	0.00411755	0.0468994	NO
best-15	65.5771	-0.435579	0.151844	-2.86859	0.00412305	0.0469119	NO
tct-1	55459.2	0.552248	0.192521	2.86851	0.00412412	0.0469119	UP	tct-1
F13D12.11	3.27524	-1.74408	0.608232	-2.86746	0.00413776		NO
W06D11.1	359.344	0.416804	0.145365	2.8673	0.00413994	0.0470605	NO
fbxa-115	54.5725	0.518852	0.181003	2.86654	0.00414979	0.0471072	UP	fbxa-115
T11F9.27	2.72503	-1.42467	0.496999	-2.86654	0.00414985		NO
tgt-2	2190.59	0.347253	0.121147	2.86638	0.00415192	0.0471072	NO
asp-4	11600.3	0.333225	0.116255	2.86633	0.00415266	0.0471072	NO
C45G9.2	730.473	0.307352	0.107248	2.8658	0.00415961	0.0471072	NO
cla-1	2140.4	-1.04471	0.364568	-2.86561	0.0041621	0.0471072	DOWN	cla-1
kvs-2	161.488	-0.327915	0.114441	-2.86537	0.00416522	0.0471072	NO
F13C5.1	388.507	0.381104	0.133006	2.86532	0.00416591	0.0471072	NO
unc-105	783.074	-0.673613	0.235103	-2.86518	0.00416777	0.0471072	DOWN	unc-105
dpt-1	6072.4	0.232287	0.0810758	2.86506	0.00416934	0.0471072	NO
T05B4.10	46.4095	-1.13162	0.394998	-2.86489	0.00417158	0.0471072	DOWN	T05B4.10
his-3	222.172	0.57216	0.199744	2.86447	0.00417713	0.0471388	UP	his-3
W07A12.4	116.474	-0.455042	0.158888	-2.86392	0.00418432	0.0471888	NO
hint-1	2097.7	0.590694	0.206287	2.86346	0.00419045	0.0472073	UP	hint-1
hpo-8	2389.65	0.369694	0.129111	2.86338	0.00419148	0.0472073	NO
rpt-3	4315.03	0.28195	0.0984895	2.86275	0.00419988	0.0472598	NO
M110.13	244.174	0.418842	0.146319	2.86252	0.00420281	0.0472598	NO
dct-1	3843.81	0.291844	0.101958	2.8624	0.00420443	0.0472598	NO
unc-77	475.938	-0.49207	0.171923	-2.86216	0.00420766	0.047265	NO
sql-1	1438.5	-0.877335	0.306567	-2.8618	0.00421238	0.047287	DOWN	sql-1
clec-233	108.659	-0.516119	0.18042	-2.86065	0.00422769	0.0473833	DOWN	clec-233
rpn-10	4264.95	0.250028	0.0874204	2.86006	0.00423557	0.0473833	NO
his-66	272.886	0.52309	0.182904	2.85992	0.00423746	0.0473833	UP	his-66
dohh-1	4860.13	0.449942	0.157332	2.85982	0.00423887	0.0473833	NO
ile-2	4179.94	0.278288	0.0973106	2.85979	0.0042392	0.0473833	NO
his-31	308.008	0.679084	0.23746	2.85978	0.00423929	0.0473833	UP	his-31
C54E4.5	894.105	0.493128	0.17244	2.85971	0.00424034	0.0473833	NO
best-22	381.011	-0.389035	0.136063	-2.85923	0.00424676	0.047424	NO
pas-2	4470.64	0.535559	0.187335	2.85883	0.00425212	0.0474529	UP	pas-2
clec-51	86.1891	-0.55201	0.193154	-2.85787	0.00426499	0.0475603	DOWN	clec-51
folt-2	1594.78	0.701913	0.24563	2.8576	0.00426852	0.0475603	UP	folt-2
cest-16	1241.06	-0.288306	0.100895	-2.85749	0.00427008	0.0475603	NO
nas-6	391.066	-0.280141	0.0980573	-2.85691	0.00427781	0.0475974	NO
sod-2	2785.98	0.433528	0.151767	2.85653	0.00428294	0.0475974	NO
B0454.5	25.6524	0.821903	0.287734	2.85647	0.00428387	0.0475974	UP	B0454.5
Y43F4B.9	692.919	0.468502	0.164032	2.85616	0.004288	0.0475974	NO
gtr-1	95.0016	0.538642	0.188591	2.85613	0.00428834	0.0475974	UP	gtr-1
dig-1	5058.26	-1.48551	0.520138	-2.85599	0.00429035	0.0475974	DOWN	dig-1
C30F12.2	567.118	-0.280182	0.0981098	-2.8558	0.00429289	0.0475974	NO
F10A3.1	25.8325	1.12698	0.394672	2.85547	0.00429727	0.0476151	UP	F10A3.1
pals-30	19.1325	-1.02304	0.358361	-2.85478	0.00430667	0.0476883	DOWN	pals-30
T10C6.10	79.3514	0.645536	0.226167	2.85424	0.00431395	0.0477381	UP	T10C6.10
dod-23	9.66253	1.41478	0.49581	2.85346	0.00432455	0.0478244	UP	dod-23
Y69A2AR.1	2944.73	0.278367	0.0975616	2.85324	0.00432755	0.0478267	NO
F09C6.1	3.00309	2.13052	0.746915	2.85243	0.00433868		NO
H10E21.1	316.923	0.339646	0.119077	2.85232	0.0043401	0.0479344	NO
memi-1	207.526	0.53433	0.18738	2.85159	0.00435015	0.0480144	UP	memi-1
T19A6.4	23.1742	0.762905	0.26765	2.85039	0.00436663	0.0481653	UP	T19A6.4
T10B5.3	5610.87	0.363872	0.127693	2.84958	0.00437767	0.0482559	NO
lpr-2	1044.88	-0.263907	0.092637	-2.84883	0.00438807	0.0483011	NO
F45E4.5	590.58	0.785368	0.2757	2.84864	0.00439072	0.0483011	UP	F45E4.5
fbxa-108	198.069	0.363461	0.127599	2.84846	0.0043932	0.0483011	NO
rps-3	41847.8	0.491976	0.172732	2.8482	0.00439672	0.0483011	NO
C08F1.11	1033.96	0.315748	0.110859	2.84819	0.00439684	0.0483011	NO
R02D1.2	77.6181	-0.480732	0.168793	-2.84806	0.00439871	0.0483011	NO
F27C8.2	249.821	-0.26897	0.09446	-2.84744	0.0044072	0.0483286	NO
F35H10.5	586.821	0.681055	0.239184	2.84741	0.00440766	0.0483286	UP	F35H10.5
Y38F2AR.10	22.7539	-0.754965	0.265155	-2.84726	0.00440969	0.0483286	DOWN	Y38F2AR.10
msrp-7	5.51931	1.4601	0.512883	2.84685	0.00441535		NO
gst-16	1209.49	-0.658886	0.231464	-2.8466	0.00441891	0.0483913	DOWN	gst-16
rfc-2	2494.61	0.360779	0.126747	2.84644	0.00442107	0.0483913	NO
T06G6.3	344.685	-0.471994	0.165964	-2.84396	0.00445566	0.0487388	NO
dpy-11	12828.4	0.274905	0.0967136	2.84247	0.00447657	0.0489059	NO
egg-1	142.802	0.419348	0.14753	2.84246	0.00447666	0.0489059	NO
C15C8.5	150.503	-0.444134	0.156265	-2.84219	0.00448054	0.0489171	NO
linc-81	60.1135	-0.533673	0.187796	-2.84177	0.00448638	0.0489496	DOWN	linc-81
spp-10	3832.87	0.315835	0.111165	2.84115	0.00449513	0.0490139	NO
fbxb-96	570.206	0.489329	0.172328	2.83952	0.00451814	0.0491982	NO
fbxc-36	1917.83	0.347637	0.122443	2.83918	0.00452297	0.0491982	NO
C15A11.7	107.267	-0.51374	0.180948	-2.83916	0.00452324	0.0491982	DOWN	C15A11.7
abu-8	5558.13	-0.599691	0.211223	-2.83914	0.00452354	0.0491982	DOWN	abu-8
his-59	199.441	0.494543	0.174207	2.83882	0.00452808	0.0492162	NO
ZK792.4	601.008	-0.3764	0.132605	-2.8385	0.00453259	0.0492185	NO
rmd-2	5157.63	0.254965	0.0898269	2.8384	0.00453404	0.0492185	NO
Y105C5B.25	59.7566	-0.600908	0.211775	-2.83748	0.00454713	0.0493052	DOWN	Y105C5B.25
his-60	758.638	0.627747	0.221238	2.83743	0.00454779	0.0493052	UP	his-60
osta-3	700.336	0.357059	0.125864	2.83687	0.00455576	0.0493604	NO
str-249	9.32834	-0.917808	0.323557	-2.83662	0.00455939	0.0493683	DOWN	str-249
T21C9.13	1011.7	0.53807	0.189718	2.83616	0.0045659	0.0494076	UP	T21C9.13
K10D3.6	305.851	-0.785677	0.277194	-2.83439	0.0045913	0.0495976	DOWN	K10D3.6
eif-2gamma	8296.36	0.325537	0.114865	2.83408	0.0045958	0.0495976	NO
ZK666.1	76.9873	0.595088	0.209991	2.83388	0.00459867	0.0495976	UP	ZK666.1
nstp-1	356.852	0.332198	0.117232	2.83367	0.00460167	0.0495976	NO
ptp-4	1358.58	-0.508163	0.179336	-2.83358	0.00460304	0.0495976	DOWN	ptp-4
pqn-22	1158.43	-0.703191	0.248167	-2.83354	0.00460354	0.0495976	DOWN	pqn-22
nbet-1	2421.07	0.581838	0.205348	2.83342	0.0046053	0.0495976	UP	nbet-1
rpl-10	53885.4	0.575638	0.203167	2.83333	0.00460665	0.0495976	UP	rpl-10
art-1	3573.6	0.310427	0.109605	2.83223	0.00462249	0.0497368	NO
C54E10.11	1.09081	3.22251	1.13784	2.83212	0.00462402		NO
lmtr-2	2489.15	0.602032	0.212584	2.83197	0.00462626	0.0497461	UP	lmtr-2
H04M03.11	28.1591	-0.729126	0.257582	-2.83065	0.00464534	0.0499199	DOWN	H04M03.11
cyp-35A2	629.544	0.32505	0.114904	2.82889	0.00467093	0.0501452	NO
snt-1	1860.49	-0.493843	0.174576	-2.82881	0.00467217	0.0501452	NO
F08F8.7	1941.58	0.47902	0.169374	2.82818	0.00468142	0.0501739	NO
spp-1	137.263	0.717745	0.253797	2.82803	0.00468359	0.0501739	NO
emb-1	856.796	0.655831	0.231904	2.82802	0.00468364	0.0501739	NO
phat-3	11.7845	2.18078	0.771369	2.82715	0.00469639	0.0502481	NO
rpt-1	3781.96	0.210946	0.0746292	2.82659	0.00470462	0.0502481	NO
cbl-1	672.002	-0.306068	0.108284	-2.82654	0.00470545	0.0502481	NO
mlc-5	8937.93	0.47745	0.168929	2.82634	0.00470837	0.0502481	NO
C50F7.5	109.598	1.35276	0.478643	2.82624	0.00470983	0.0502481	NO
F54F12.1	15.0912	-0.970128	0.343264	-2.82619	0.00471057	0.0502481	NO
Y22D7AL.10	4273.23	0.542811	0.192073	2.82606	0.00471242	0.0502481	NO
flp-15	555.107	0.593144	0.209892	2.82595	0.00471406	0.0502481	NO
R11G1.2	915.89	0.471802	0.166976	2.82557	0.0047197	0.0502768	NO
mlt-10	5938.67	-0.560998	0.198568	-2.82522	0.00472485	0.0503004	NO
C34D10.1	1049.06	0.300278	0.106308	2.82461	0.00473377	0.050364	NO
pef-1	838.102	-0.509721	0.180517	-2.82368	0.00474762	0.05048	NO
ttll-9	54.4596	-0.539109	0.190958	-2.82318	0.00475492	0.0505262	NO
tag-123	7461.51	0.313093	0.110923	2.82261	0.00476347	0.0505856	NO
W02D9.2	1577.78	0.277698	0.0984153	2.8217	0.004777	0.0506751	NO
C55A1.6	88.0247	0.707128	0.250609	2.82164	0.00477782	0.0506751	NO
hel-1	31734.4	0.25777	0.0913678	2.82123	0.00478396	0.0506927	NO
T11F9.1	91.7463	-0.410842	0.145631	-2.82113	0.00478554	0.0506927	NO
hmg-12	2709.46	0.441161	0.156388	2.82094	0.00478837	0.0506927	NO
F53A9.6	163.33	1.1083	0.392935	2.82056	0.00479402	0.0506995	NO
memb-1	758.852	0.391359	0.138755	2.8205	0.00479494	0.0506995	NO
F23F12.3	100.053	0.585109	0.207488	2.81997	0.00480283	0.0507516	NO
his-37	3978.15	0.55858	0.198109	2.81955	0.00480906	0.050786	NO
sre-40	4.49689	1.34347	0.476499	2.81946	0.00481042		NO
tba-5	1135.59	-0.321087	0.113902	-2.81898	0.00481762	0.0508317	NO
M163.8	26.5101	0.912097	0.323568	2.81887	0.00481933	0.0508317	NO
C26D10.3	31907.9	0.256082	0.0908536	2.81862	0.004823	0.0508391	NO
mcu-1	820.238	0.267143	0.0948059	2.81779	0.00483556	0.0509401	NO
W01B6.3	21.4528	-0.598134	0.212355	-2.81668	0.00485231	0.0510851	NO
his-52	86.2928	0.49401	0.175445	2.81575	0.00486628	0.0512007	NO
trpp-1	527.188	0.276329	0.0981523	2.8153	0.00487311	0.051241	NO
rpl-35	25656.7	0.477258	0.169576	2.81441	0.00488667	0.0513521	NO
C18B12.4	2574.4	0.298472	0.106076	2.81375	0.00489671	0.0514259	NO
mut-14	327.502	0.274546	0.0975817	2.8135	0.0049005	0.0514342	NO
gst-25	31.6092	-1.02324	0.363719	-2.81326	0.00490415	0.0514409	NO
Y40B1A.1	948.168	0.511464	0.181844	2.81266	0.00491337	0.0514773	NO
C49C3.9	87.755	-0.396703	0.141043	-2.81264	0.00491364	0.0514773	NO
B0207.13	25.897	-0.698722	0.24845	-2.81233	0.00491843	0.0514961	NO
eea-1	2009.43	-1.22799	0.436972	-2.81024	0.00495052	0.0517597	NO
R05D3.6	396.406	0.627907	0.223447	2.81009	0.00495269	0.0517597	NO
ZC262.5	396.406	0.627907	0.223447	2.81009	0.00495269	0.0517597	NO
mec-15	1940.95	0.264475	0.0941279	2.80974	0.00495811	0.051765	NO
ZC204.12	1553.89	-0.298696	0.10631	-2.80967	0.00495925	0.051765	NO
F15E6.6	348.53	-0.51454	0.183194	-2.80872	0.00497393	0.0518866	NO
ears-2	1133.01	-0.344705	0.122746	-2.80827	0.00498083	0.0519181	NO
pqn-15	4957.39	-0.998785	0.355676	-2.80813	0.00498302	0.0519181	NO
R06F6.14	9.98714	1.2467	0.44421	2.80655	0.00500746	0.052141	NO
E04D5.5	193.019	0.512375	0.182583	2.80626	0.00501195	0.052156	NO
T14G10.8	61.6176	-0.462601	0.164894	-2.80545	0.00502458	0.0522556	NO
R05D7.1	1109.78	0.538682	0.192052	2.80488	0.00503358	0.0523174	NO
anp-1	861.868	-0.645293	0.230083	-2.80461	0.00503779	0.0523294	NO
fbxc-42	66.3079	0.717525	0.255886	2.80408	0.00504597	0.0523826	NO
dgk-5	336.317	-0.644405	0.229874	-2.80329	0.00505835	0.0524792	NO
mrps-17	1858.47	0.490528	0.175016	2.80276	0.00506672	0.0525342	NO
D1086.9	7.91523	1.94919	0.695629	2.80206	0.00507776	0.0526168	NO
F13E6.2	272.062	-0.627434	0.223973	-2.80139	0.00508838	0.0526895	NO
rbpl-1	6186.09	-0.832214	0.29709	-2.80122	0.00509094	0.0526895	NO
linc-7	811.593	0.549745	0.196289	2.8007	0.00509927	0.0527438	NO
R10D12.1	689.797	0.443992	0.15866	2.79839	0.00513574	0.0530889	NO
Y39A1A.17	27.4748	-0.862879	0.3084	-2.79793	0.00514317	0.0531337	NO
byn-1	4646.92	0.257541	0.0920585	2.79758	0.0051487	0.0531587	NO
K10B2.4	1741.87	0.561727	0.200822	2.79714	0.00515573	0.0531961	NO
Y57G11C.30	12.4114	-1.22812	0.439092	-2.79696	0.00515854	0.0531961	NO
mrps-28	1424.49	0.534504	0.191147	2.7963	0.00516909	0.0532149	NO
pot-3	193.458	0.487778	0.174437	2.7963	0.00516922	0.0532149	NO
T05E12.6	391.74	0.79423	0.284032	2.79627	0.0051697	0.0532149	NO
C06A5.8	202.137	0.54478	0.194871	2.79559	0.00518053	0.0532944	NO
ndx-6	1733.75	0.434198	0.155346	2.79504	0.00518936	0.0533304	NO
unc-108	15439.6	0.360525	0.12899	2.79498	0.00519026	0.0533304	NO
C29E4.15	624.019	0.40246	0.144027	2.79434	0.00520061	0.0534046	NO
lys-4	225.783	0.612761	0.219304	2.79412	0.00520416	0.053409	NO
icd-2	24367.1	0.463961	0.166126	2.79283	0.00522488	0.0535894	NO
acdh-1	9406.44	1.42156	0.509067	2.79248	0.00523059	0.053591	NO
Y47G6A.13	139.034	-0.493473	0.176718	-2.79244	0.00523129	0.053591	NO
unc-119	2433.45	0.259633	0.0929984	2.7918	0.0052415	0.0536355	NO
col-96	23.847	1.83401	0.656931	2.79178	0.00524191	0.0536355	NO
rps-29	13243.3	0.56645	0.202991	2.79052	0.00526242	0.0538132	NO
F59D12.5	315.385	0.390989	0.140145	2.78989	0.00527266	0.0538857	NO
csc-1	4393.74	0.507214	0.181829	2.78951	0.0052788	0.0539162	NO
R03A10.9	2.07775	-2.22498	0.797652	-2.78942	0.00528033		NO
Y106G6H.14	748.964	0.375199	0.134519	2.78919	0.00528401	0.0539373	NO
C32E12.4	970.143	-1.08555	0.389236	-2.78893	0.00528825	0.0539484	NO
T16G12.4	2094.86	0.451143	0.161802	2.78823	0.00529965	0.0540095	NO
T27A8.2	101.222	0.744334	0.266961	2.78818	0.00530056	0.0540095	NO
C25E10.7	6.01045	1.39262	0.499579	2.78759	0.00531018	0.0540584	NO
Y45F3A.9	269.717	0.310373	0.111345	2.7875	0.00531168	0.0540584	NO
lmtr-3	1079.57	0.434204	0.15582	2.78657	0.0053269	0.0541811	NO
Y94H6A.7	918.08	0.496938	0.178391	2.78566	0.00534188	0.054271	NO
rps-11	28513.9	0.507062	0.182027	2.78565	0.00534208	0.054271	NO
C15H9.11	605.067	0.641292	0.230264	2.78503	0.00535232	0.0543166	NO
D1054.19	5.89896	1.39104	0.499478	2.78499	0.00535292	0.0543166	NO
tag-4	41.3412	-0.510534	0.183335	-2.78471	0.00535764	0.0543323	NO
K10D2.5	698.379	0.611362	0.219578	2.78426	0.00536505	0.0543751	NO
Y45F10B.13	1828.68	-0.473578	0.170175	-2.78288	0.00538786	0.054574	NO
K10F12.8	6.74994	-1.46739	0.527391	-2.78235	0.00539662	0.0546304	NO
his-9	102.664	0.539194	0.193818	2.78196	0.00540314	0.054664	NO
his-61	253.241	0.541503	0.194681	2.78148	0.00541111	0.054687	NO
F33A8.10	1147	-0.455059	0.163606	-2.78144	0.0054118	0.054687	NO
des-2	98.803	-0.520372	0.187181	-2.78005	0.00543505	0.0548895	NO
F29G6.1	282.164	-0.721589	0.259627	-2.77932	0.00544722	0.0549799	NO
F49B2.6	286.143	-0.806559	0.29023	-2.77903	0.00545212	0.0549828	NO
K03B8.8	68.6281	-0.478136	0.172058	-2.77892	0.00545393	0.0549828	NO
wdr-5.1	4896.11	0.220195	0.079248	2.77856	0.00546006	0.0549851	NO
ubc-13	1971.9	0.274233	0.0986972	2.77853	0.00546059	0.0549851	NO
apd-3	3996.64	-0.65534	0.235905	-2.77798	0.00546979	0.0550454	NO
unc-85	3099.86	0.356325	0.128286	2.77758	0.00547658	0.0550813	NO
fbxb-74	568.896	0.309569	0.111559	2.77494	0.00552119	0.0554974	NO
unc-22	4747.07	-1.41759	0.510959	-2.77437	0.0055309	0.0555623	NO
str-18	21.2055	0.721461	0.260104	2.77374	0.00554166	0.0555717	NO
csa-1	2148.56	0.181129	0.0653035	2.77365	0.00554312	0.0555717	NO
EGAP1.1	5.99886	-1.31094	0.47265	-2.7736	0.00554401	0.0555717	NO
srxa-6	7.24217	-1.29393	0.46655	-2.7734	0.00554743	0.0555717	NO
Y38F1A.4	48.4914	-0.603793	0.217723	-2.77321	0.0055506	0.0555717	NO
txbp-3	910.182	0.510615	0.184132	2.77309	0.00555272	0.0555717	NO
tag-241	2473.07	-1.12097	0.404271	-2.77283	0.00555716	0.0555717	NO
syx-4	571.336	0.505184	0.182194	2.77279	0.00555782	0.0555717	NO
dhs-25	1874.05	0.381752	0.137691	2.77252	0.00556235	0.0555845	NO
Y48A6B.7	370.247	0.664664	0.239833	2.77136	0.00558223	0.0557506	NO
F28A10.13	17.3148	1.06257	0.38345	2.77108	0.00558702	0.0557585	NO
sma-6	535.447	-0.538953	0.194502	-2.77094	0.00558954	0.0557585	NO
pqn-36	711.453	-0.872	0.314773	-2.77025	0.00560137	0.0558379	NO
lgc-43	536.335	-0.666905	0.240762	-2.76997	0.00560608	0.0558379	NO
spg-7	2920.77	-0.504758	0.18223	-2.7699	0.00560729	0.0558379	NO
inpp-1	453.991	-0.338666	0.122302	-2.76909	0.00562128	0.0559128	NO
C14B9.10	5731.9	0.590499	0.213281	2.76865	0.00562899	0.0559128	NO
tmed-1	1797.04	0.423953	0.153136	2.76847	0.00563198	0.0559128	NO
F09D12.2	23.8163	-0.932094	0.336691	-2.76839	0.00563333	0.0559128	NO
his-27	264.364	0.427483	0.154419	2.76833	0.00563442	0.0559128	NO
his-49	264.364	0.427483	0.154419	2.76833	0.00563442	0.0559128	NO
rgef-1	422.224	-0.358327	0.129485	-2.76733	0.00565179	0.0560377	NO
clec-90	372.958	-0.372277	0.134531	-2.76723	0.00565356	0.0560377	NO
C24A3.4	520.184	0.293876	0.106206	2.76703	0.00565693	0.0560387	NO
Y6B3B.15	3.61747	-1.20803	0.436634	-2.76668	0.005663		NO
tth-1	5797	0.259658	0.0938794	2.76587	0.0056771	0.0562059	NO
T28C6.11	456.393	-0.728905	0.263594	-2.76526	0.00568782	0.0562748	NO
C08B6.11	261.64	-0.582806	0.210773	-2.76509	0.00569064	0.0562748	NO
valv-1	1022.15	0.566099	0.204773	2.76452	0.00570064	0.0562975	NO
aptf-2	1925.34	0.344463	0.124606	2.76442	0.00570242	0.0562975	NO
Y22D7AL.15	804.186	0.801618	0.289988	2.76431	0.00570429	0.0562975	NO
cyc-2.1	25918.9	0.467408	0.169093	2.76421	0.00570609	0.0562975	NO
dao-6	99.301	0.735226	0.266048	2.76351	0.00571838	0.0563862	NO
lgc-49	51.3375	-0.499376	0.180758	-2.76267	0.00573303	0.0564981	NO
C44C1.1	4150.89	0.487468	0.176483	2.76212	0.00574267	0.0565605	NO
F34D10.6	861.351	-0.575645	0.208431	-2.7618	0.00574829	0.0565832	NO
vha-1	16407.8	0.535013	0.193737	2.76155	0.00575277	0.0565948	NO
ZK686.1	1176.22	0.537753	0.194745	2.76132	0.00575684	0.0566023	NO
tni-3	1483.41	-0.562268	0.203789	-2.75907	0.0057966	0.0569409	NO
sun-1	883.153	0.389606	0.141213	2.759	0.00579793	0.0569409	NO
anr-25	130.263	-0.388538	0.140859	-2.75835	0.00580947	0.0570215	NO
ZK721.3	80.8971	-0.579493	0.210119	-2.75792	0.00581697	0.0570624	NO
cri-3	6141.69	0.472296	0.171274	2.75755	0.0058236	0.0570947	NO
lhfp-4	647.579	0.38381	0.139197	2.75732	0.00582766	0.0571017	NO
F25B5.3	2131.37	0.333136	0.120831	2.75704	0.00583264	0.0571178	NO
rig-6	3739.04	-0.596084	0.216225	-2.75678	0.0058374	0.0571261	NO
pho-1	1472.72	-0.322448	0.116972	-2.75662	0.00584016	0.0571261	NO
rol-6	33.6796	0.581539	0.210994	2.75619	0.00584794	0.0571694	NO
fbxa-1	43.4252	-0.601736	0.218348	-2.75586	0.00585385	0.0571946	NO
ZK112.5	94.9307	-0.433837	0.157533	-2.75394	0.0058883	0.0574777	NO
let-756	755.88	-0.39271	0.142604	-2.75386	0.00588975	0.0574777	NO
cpna-2	4713.48	-1.04614	0.379907	-2.75368	0.00589291	0.0574777	NO
phy-3	1485.06	-0.561078	0.203788	-2.75324	0.00590087	0.0575225	NO
zipt-7.2	7866.25	0.333421	0.121141	2.75233	0.0059172	0.0576013	NO
C23F12.3	10.5148	0.85962	0.312331	2.75227	0.00591832	0.0576013	NO
W02F12.2	1481.41	0.452177	0.164302	2.75212	0.00592116	0.0576013	NO
ceh-41	782.451	0.357346	0.129848	2.75204	0.00592261	0.0576013	NO
C29F7.3	4174.9	0.404322	0.146927	2.75186	0.00592578	0.0576013	NO
C26G2.2	370.364	-0.705758	0.256496	-2.75153	0.00593168	0.0576067	NO
ZC155.4	1125.65	0.408423	0.148439	2.75146	0.00593307	0.0576067	NO
F15D4.2	1948.23	0.467628	0.169993	2.75087	0.00594379	0.0576781	NO
C56G2.3	700.117	-0.345448	0.125601	-2.75036	0.005953	0.0577347	NO
ZK632.9	3685.24	0.40204	0.146197	2.75	0.00595957	0.0577656	NO
Y49F6B.12	33.4749	1.11559	0.405806	2.74908	0.00597626	0.0578775	NO
T15D6.11	30.1236	1.9808	0.720581	2.74889	0.00597975	0.0578775	NO
K08D12.3	19595	0.544022	0.197912	2.74881	0.00598126	0.0578775	NO
lsm-6	1370.15	0.574481	0.209028	2.74834	0.00598978	0.0579191	NO
ZK1037.6	35.2532	1.50404	0.547284	2.74818	0.00599265	0.0579191	NO
F09E5.14	157.232	0.564385	0.205381	2.748	0.00599609	0.0579191	NO
W03D2.14	149.299	0.654704	0.238262	2.74783	0.0059991	0.0579191	NO
F40H3.3	543.424	0.335705	0.12219	2.74741	0.00600678	0.0579605	NO
linc-47	116.047	0.602114	0.219256	2.74617	0.00602947	0.0581178	NO
R144.6	1026.36	0.31107	0.113275	2.74614	0.0060301	0.0581178	NO
afmd-1	53.8446	-0.482439	0.17569	-2.74597	0.00603327	0.0581178	NO
mxl-1	1284.11	0.520077	0.189537	2.74393	0.00607085	0.0584264	NO
C48B4.3	853.69	-0.364973	0.133015	-2.74386	0.00607214	0.0584264	NO
H34C03.18	1.67816	2.92	1.06423	2.74378	0.0060737		NO
twk-48	307.097	-0.449677	0.163902	-2.74358	0.0060774	0.0584441	NO
pgph-3	2193.79	-0.478598	0.174491	-2.74282	0.00609144	0.0585462	NO
C33F10.14	1964.45	0.4263	0.155444	2.74247	0.00609789	0.0585753	NO
F46A9.2	2.30415	2.85957	1.04285	2.74207	0.00610535		NO
C25F9.16	44.3306	0.889243	0.324302	2.74202	0.00610633	0.0586235	NO
ufd-1	2936.21	0.191869	0.0699814	2.74171	0.00611199	0.0586449	NO
rpc-11	945.95	0.549399	0.200416	2.74129	0.00611986	0.058671	NO
clec-91	4321.85	0.474196	0.172989	2.7412	0.00612157	0.058671	NO
unc-7	1531.73	-0.462271	0.168665	-2.74076	0.00612974	0.0586948	NO
F14D2.15	157.016	0.46105	0.16823	2.74059	0.00613283	0.0586948	NO
Y55F3AR.2	3869.1	0.32871	0.119945	2.74051	0.00613434	0.0586948	NO
F53A2.3	871.187	0.314099	0.114635	2.74	0.00614394	0.0587299	NO
T23F2.2	924.118	-1.05911	0.386542	-2.73995	0.00614488	0.0587299	NO
mam-7	164.729	-0.437389	0.159649	-2.7397	0.00614954	0.0587326	NO
F01G10.10	1229.08	-0.223296	0.0815113	-2.73945	0.00615425	0.0587326	NO
Y50E8A.10	5.85814	1.3167	0.480656	2.73938	0.00615545	0.0587326	NO
plc-1	1088.47	-0.883664	0.322642	-2.73884	0.00616562	0.0587968	NO
F19C6.5	385.672	0.285422	0.104225	2.73852	0.00617173	0.0588222	NO
F37B12.3	2416.1	0.372814	0.136158	2.73811	0.00617939	0.0588624	NO
C34B2.8	9061.47	0.497582	0.181794	2.73706	0.00619908	0.0589675	NO
Y54G9A.5	678.565	0.503662	0.184026	2.73691	0.00620191	0.0589675	NO
ist-1	488.435	-0.74821	0.273379	-2.7369	0.00620208	0.0589675	NO
T24E12.1	196.357	0.525087	0.191862	2.73679	0.0062042	0.0589675	NO
madf-2	1115.61	0.290514	0.106175	2.73617	0.00621597	0.0590465	NO
gst-29	17.2072	0.87361	0.319352	2.73557	0.00622727	0.0590683	NO
bus-12	1538.45	0.508611	0.185938	2.73538	0.00623084	0.0590683	NO
his-10	96.814	0.611963	0.223742	2.73513	0.00623552	0.0590683	NO
his-14	96.814	0.611963	0.223742	2.73513	0.00623552	0.0590683	NO
his-26	96.814	0.611963	0.223742	2.73513	0.00623552	0.0590683	NO
pbo-6	94.9008	-0.325238	0.118924	-2.73484	0.00624105	0.0590734	NO
dhc-3	81.1463	-1.17677	0.430305	-2.73474	0.00624297	0.0590734	NO
ZK550.6	2583.07	0.287639	0.105193	2.7344	0.0062495	0.0591025	NO
F19G12.1	12.8139	0.645932	0.236298	2.73355	0.00626548	0.0591961	NO
K04G2.4	752.984	0.508828	0.186144	2.73351	0.00626631	0.0591961	NO
hum-10	97.3905	-0.571552	0.209134	-2.73294	0.00627714	0.0592345	NO
eef-1B.2	11257.4	0.427649	0.156486	2.73283	0.00627934	0.0592345	NO
cls-1	1282.71	-0.560495	0.205103	-2.73275	0.00628077	0.0592345	NO
B0563.5	12.6812	1.00938	0.369429	2.73227	0.00628997	0.0592886	NO
F20G2.2	2313.44	0.410396	0.150234	2.7317	0.00630082	0.0593459	NO
C40H1.9	58.0597	-0.516515	0.18909	-2.73159	0.00630298	0.0593459	NO
ZC581.3	324.949	-0.750829	0.274949	-2.7308	0.00631812	0.0594557	NO
C27D9.2	14.9347	1.89281	0.693248	2.73034	0.00632684	0.059505	NO
fbxb-14	24.8863	0.578061	0.211781	2.72953	0.00634254	0.0596199	NO
F23F1.10	508.453	0.509516	0.186738	2.7285	0.00636223	0.059758	NO
comt-4	100.834	0.541544	0.198484	2.7284	0.00636422	0.059758	NO
metl-9	598.495	0.347645	0.127426	2.72821	0.00636798	0.0597605	NO
Y81B9A.2	20.6853	0.676295	0.247948	2.72756	0.00638039	0.0598441	NO
bus-1	45.3923	-0.730972	0.268023	-2.72728	0.00638594	0.0598634	NO
F46C5.1	4.08154	1.75565	0.643768	2.72714	0.00638858		NO
taf-9	2076.5	0.381307	0.139881	2.72594	0.00641187	0.0600735	NO
T24E12.6	26.2206	-0.599	0.219774	-2.72552	0.00641998	0.0601166	NO
F53F1.2	2548.17	0.206576	0.0758118	2.72485	0.00643305	0.0601856	NO
ZC8.6	8219.22	-0.822806	0.301971	-2.72478	0.00643439	0.0601856	NO
Y92H12A.8	0.839093	-2.35118	0.863028	-2.72434	0.00644302		NO
xbx-6	2853.79	0.279854	0.102764	2.72327	0.00646389	0.0602242	NO
D1046.4	75.1386	-0.469763	0.172502	-2.72323	0.00646476	0.0602242	NO
T13C5.6	532.505	0.452597	0.166205	2.72313	0.00646666	0.0602242	NO
acd-3	105.597	-0.566707	0.208114	-2.72306	0.00646811	0.0602242	NO
F22E12.1	345.444	-0.666439	0.244767	-2.72275	0.00647415	0.0602242	NO
M03B6.5	42.2136	0.582284	0.213863	2.7227	0.0064751	0.0602242	NO
phf-31	216.01	0.529616	0.194521	2.72267	0.00647575	0.0602242	NO
F42A6.6	750.536	0.475834	0.174778	2.72251	0.0064788	0.0602242	NO
exc-9	1920.79	0.482698	0.177308	2.72237	0.00648152	0.0602242	NO
T04F8.6	1586.97	-0.561768	0.206355	-2.72234	0.00648215	0.0602242	NO
folt-1	231.775	0.328051	0.120505	2.72229	0.00648305	0.0602242	NO
nas-36	65.8029	-0.54578	0.200487	-2.72227	0.00648359	0.0602242	NO
mctp-1	92.4865	-0.660499	0.242631	-2.72223	0.00648427	0.0602242	NO
H20J04.6	1608.14	0.436748	0.160455	2.72192	0.00649029	0.0602474	NO
Y105C5A.1269	1.86583	2.9449	1.08196	2.72183	0.00649217		NO
F10G8.1	4.53202	1.42962	0.52528	2.72164	0.0064958		NO
Y71F9AL.7	1598.68	0.421628	0.154953	2.72101	0.00650832	0.060382	NO
dcs-1	1387.38	0.229265	0.084266	2.72073	0.00651379	0.0604	NO
W09H1.3	61.1779	0.481182	0.176876	2.72045	0.00651941	0.060414	NO
gtl-2	40.7855	-0.951215	0.349674	-2.7203	0.00652237	0.060414	NO
M01E5.2	429.286	0.243077	0.0893719	2.71983	0.0065315	0.0604569	NO
F41G4.8	109.852	0.411734	0.151397	2.71958	0.00653658	0.0604569	NO
D1054.17	23.663	0.927042	0.340884	2.71952	0.0065376	0.0604569	NO
M110.3	1144.26	0.379806	0.139713	2.71848	0.00655827	0.0606104	NO
cox-5B	13351.4	0.519697	0.191185	2.7183	0.00656182	0.0606104	NO
C33G3.13	4.52553	-1.47863	0.543958	-2.71828	0.00656224		NO
che-13	920.459	-0.286014	0.105228	-2.71805	0.00656673	0.0606104	NO
rfip-1	3042.26	-0.429055	0.157863	-2.71789	0.00656992	0.0606104	NO
W01F3.2	266.915	1.39218	0.512264	2.71771	0.00657364	0.0606104	NO
B0281.3	22.5497	-0.662742	0.243869	-2.71761	0.00657545	0.0606104	NO
T18D3.6	464.26	0.240817	0.0886316	2.71705	0.00658666	0.0606601	NO
sorb-1	2779.75	-0.60968	0.224396	-2.71699	0.00658794	0.0606601	NO
T09A5.15	597.966	0.630258	0.231996	2.71668	0.00659397	0.0606829	NO
atp-3	12621.9	0.325057	0.119692	2.71577	0.00661211	0.0608172	NO
Y27F2A.8	630.815	0.550926	0.202915	2.71506	0.00662642	0.060916	NO
F25H2.14	801.819	0.538996	0.198586	2.71418	0.00664404	0.0610453	NO
Y2H9A.4	41.1691	-0.986252	0.363429	-2.71374	0.00665283	0.0610642	NO
ril-1	13770.3	0.474271	0.174768	2.71372	0.00665324	0.0610642	NO
T08G11.3	33.9234	-0.712732	0.262745	-2.71264	0.00667495	0.0612306	NO
Y75B8A.63	26.7032	-0.547074	0.201694	-2.71239	0.00667993	0.0612434	NO
rpl-30	15893.3	0.525733	0.193872	2.71176	0.00669277	0.0613283	NO
repo-1	5804.57	0.449863	0.165917	2.71137	0.0067005	0.0613662	NO
clec-52	153.694	0.998995	0.368575	2.71042	0.00671973	0.0615095	NO
F33C8.5	5.14157	1.25729	0.463982	2.70978	0.00673269		NO
mam-4	386.203	-0.491165	0.181289	-2.70929	0.00674272	0.0616652	NO
R151.17	135.867	-0.268584	0.0991403	-2.70913	0.00674595	0.0616652	NO
T06D8.10	4392.21	-0.57201	0.211147	-2.70905	0.00674756	0.0616652	NO
blos-4	540.51	0.60902	0.224858	2.70847	0.00675951	0.0617414	NO
dhhc-9	859.768	0.269146	0.0993796	2.70826	0.00676364	0.0617436	NO
lact-8	756.758	-0.465198	0.171781	-2.70809	0.00676717	0.0617436	NO
lron-15	460.898	-0.694354	0.256416	-2.70792	0.00677057	0.0617436	NO
tag-281	337.609	0.471007	0.173962	2.70754	0.00677845	0.0617825	NO
T01G5.7	94.1627	0.606112	0.223879	2.70732	0.00678294	0.0617905	NO
lin-2	1280.72	-0.515298	0.190356	-2.70703	0.00678886	0.0618115	NO
T21C9.14	1.18342	-2.59089	0.957259	-2.70657	0.00679818		NO
magu-3	2235.25	-0.30362	0.112186	-2.7064	0.0068018	0.0618964	NO
F22G12.3	105.801	-0.52938	0.195626	-2.70609	0.00680812	0.0619209	NO
cdk-5	1143.18	0.249498	0.0922151	2.70561	0.00681784	0.0619654	NO
apt-9	153.717	-0.513953	0.189966	-2.7055	0.00682025	0.0619654	NO
W06D4.3	36.2892	-0.693606	0.256483	-2.7043	0.00684487	0.0621278	NO
Y9C2UA.1	854.4	0.429816	0.15894	2.70427	0.0068455	0.0621278	NO
M163.5	39.3233	-0.650862	0.240739	-2.7036	0.00685938	0.0621278	NO
Y49F6B.9	489.74	0.355844	0.131633	2.70329	0.00686559	0.0621278	NO
F59E12.9	3449.98	-0.843016	0.311864	-2.70315	0.00686857	0.0621278	NO
C31H1.1	18.6128	0.777651	0.287704	2.70296	0.00687255	0.0621278	NO
F07G6.11	401.985	0.594129	0.219811	2.70291	0.00687362	0.0621278	NO
ZC513.2	614.797	-0.370478	0.137073	-2.70278	0.00687614	0.0621278	NO
M04B2.6	239.725	0.474396	0.175524	2.70274	0.00687705	0.0621278	NO
fbxa-29	26.8215	-0.689969	0.2553	-2.70258	0.00688041	0.0621278	NO
pdcd-2	2983.28	0.292834	0.108354	2.70257	0.00688059	0.0621278	NO
sre-6	29.3538	-0.643637	0.238162	-2.70252	0.0068817	0.0621278	NO
sue-1	432.276	-0.495087	0.183247	-2.70175	0.00689766	0.0622283	NO
ztf-25	500.702	0.385814	0.142808	2.70163	0.00690011	0.0622283	NO
F59G1.4	297.17	-0.614138	0.22734	-2.70141	0.00690471	0.062237	NO
K07A1.1	616.2	0.550588	0.203858	2.70084	0.00691639	0.0623095	NO
erd-2.2	5198.25	0.388461	0.143862	2.70024	0.00692893	0.062377	NO
ZC53.1	240.714	0.496936	0.184041	2.70013	0.00693118	0.062377	NO
tsp-2	127.576	0.665463	0.246492	2.69974	0.00693945	0.0623978	NO
fbxa-136	85.0764	-1.1986	0.443998	-2.69957	0.00694291	0.0623978	NO
oig-8	253.732	-0.371694	0.13769	-2.6995	0.00694443	0.0623978	NO
crn-5	1407.5	0.528161	0.195683	2.69906	0.00695365	0.0624478	NO
fbxb-45	997.598	0.396355	0.146874	2.69861	0.00696306	0.0624995	NO
lys-3	126.79	1.1447	0.424276	2.698	0.00697564	0.0625648	NO
isp-1	11746.8	0.407466	0.15103	2.69791	0.00697765	0.0625648	NO
F53C3.4	625.582	0.32425	0.120197	2.69764	0.00698321	0.0625818	NO
rad-23	7755.44	0.287461	0.10657	2.69739	0.00698844	0.062596	NO
cyp-35A4	97.9026	0.631042	0.233983	2.69695	0.00699777	0.0626233	NO
his-53	127.47	0.51794	0.19205	2.6969	0.00699881	0.0626233	NO
myo-6	2058.37	-0.753038	0.279302	-2.69615	0.00701469	0.0627325	NO
Y47D3A.21	2200.01	0.269816	0.1001	2.69546	0.00702905	0.0628281	NO
F17C11.14	9.73371	-0.736183	0.273155	-2.69511	0.00703658	0.0628625	NO
cle-1	1559.57	-0.527471	0.195749	-2.69463	0.00704668	0.062913	NO
ZK354.2	5.94254	-1.37598	0.510665	-2.69449	0.00704957	0.062913	NO
C50F2.12	209.401	-0.48806	0.181156	-2.69414	0.00705696	0.062946	NO
Y45F3A.4	1400.67	0.395213	0.146705	2.69392	0.00706165	0.062955	NO
F57A8.6	1.08329	-2.61998	0.972598	-2.6938	0.00706427		NO
gba-2	77.0374	0.510341	0.189486	2.69329	0.00707503	0.0630415	NO
Y60C6A.2	14.026	1.55679	0.578282	2.69209	0.00710057	0.0632361	NO
gtf-2H2C	1005.15	0.21715	0.08068	2.6915	0.00711321	0.0633157	NO
rgs-6	1167.35	-0.55931	0.207853	-2.69089	0.00712619	0.0633613	NO
cyn-6	11776.5	0.541534	0.201257	2.69076	0.00712903	0.0633613	NO
btb-4	97.4143	0.617952	0.229659	2.69074	0.00712944	0.0633613	NO
pph-4.2	1082.69	0.366849	0.136371	2.69007	0.00714362	0.0634064	NO
qui-1	800.373	-0.525442	0.19534	-2.68988	0.00714778	0.0634064	NO
fut-8	1216.06	-0.420664	0.156391	-2.68982	0.00714912	0.0634064	NO
C07D10.6	46.9052	0.736246	0.273717	2.68981	0.00714934	0.0634064	NO
nhr-274	1483.27	-0.261526	0.097243	-2.68941	0.00715795	0.0634498	NO
F15D3.10	71204.5	0.384276	0.142902	2.68909	0.00716469	0.0634767	NO
Y54G11A.11	3931.08	0.301677	0.1122	2.68873	0.00717242	0.0635123	NO
C08G5.6	37.4937	0.709112	0.263891	2.68714	0.00720671	0.063783	NO
rpb-7	5143.16	0.493679	0.183776	2.68631	0.00722468	0.0639089	NO
rpl-7	53089.8	0.428917	0.159682	2.68607	0.00722974	0.0639206	NO
cyp-25A1	30.2841	0.582823	0.217011	2.68568	0.00723822	0.0639544	NO
ZK795.3	1881.89	0.28382	0.105684	2.68555	0.00724104	0.0639544	NO
pho-14	103.897	0.670411	0.249657	2.68533	0.0072459	0.0639644	NO
tbg-1	1795.94	0.251204	0.0935554	2.68508	0.00725115	0.0639776	NO
B0222.5	35.6887	-0.623082	0.232085	-2.68472	0.00725917	0.0640154	NO
math-18	39.9324	-0.464088	0.172932	-2.68365	0.00728233	0.0641561	NO
glb-12	61.1649	-0.533752	0.198891	-2.68364	0.00728263	0.0641561	NO
ncl-1	2291	-0.70718	0.263548	-2.68331	0.00728981	0.064174	NO
R119.3	1342.33	0.482567	0.179848	2.6832	0.00729216	0.064174	NO
Y57G11C.8	64.6721	0.50446	0.188023	2.68297	0.00729716	0.064185	NO
C50E3.6	395.188	-0.262882	0.0979919	-2.68269	0.00730319	0.064205	NO
perm-3	2810.29	0.322845	0.120362	2.68228	0.00731229	0.0642431	NO
T09B9.1	838.167	0.278865	0.103971	2.68215	0.00731503	0.0642431	NO
C05D12.3	1233.63	-0.542325	0.202235	-2.68166	0.00732588	0.0643054	NO
[truncated: 25,281 more rows]

## Sheet: D
Control vs. Low dose
WB	baseMean	log2FoldChange	lfcSE	stat	pvalue	padj
chrII:4417682:4419131:sod-5:WBGene00007036	50.0298	1.30864	0.245076	5.33972	9.30922e-08	0.0025106
chrIV:7710974:7714198:nhr-8:WBGene00003607	789.512	-0.612606	0.12276	-4.99026	6.02994e-07	0.00813107
chrIII:6177915:6178686:F42A10.7:WBGene00018343	521.667	1.51836	0.318895	4.76132	1.92326e-06	0.0172895
chrV:20554115:20555267:Y38H6C.21:WBGene00012633	7.57857	3.18052	0.677599	4.6938	2.68171e-06	0.0180808
chrIII:11721705:11723606:Y41C4A.32:WBGene00270321	91.3642	2.77643	0.604156	4.59556	4.31597e-06	0.0231365
chrIII:4378908:4379206:srpr-1.1:WBGene00045189	29.0821	2.35802	0.517257	4.55869	5.14736e-06	0.0231365
Control vs. High dose
WB	baseMean	log2FoldChange	lfcSE	stat	pvalue	padj
chrV:15700605:15702363:nhr-53:WBGene00003643	382.525	1.19833	0.161024	7.44196	9.92018e-14	1.69714e-09
chrX:10217309:10218929:F44A6.5:WBGene00009677	358.737	1.13275	0.159418	7.10555	1.19846e-12	1.02516e-08
chrII:5544780:5547490:acdh-2:WBGene00015894	327.325	2.7275	0.411732	6.62444	3.48566e-11	1.98776e-07
chrX:6018441:6019936:C09B8.4:WBGene00015623	475.19	1.23803	0.205507	6.02425	1.69895e-09	7.2664e-06
chrII:5570884:5575008:C17C3.1:WBGene00015887	985.691	0.839439	0.141457	5.93423	2.95225e-09	1.01014e-05
chrX:5514727:5515084:T23F2.4:WBGene00020737	69.5022	1.33119	0.232387	5.72832	1.0143e-08	2.82396e-05
chrII:13832851:13833653:F08G2.5:WBGene00008577	211.02	2.65697	0.465631	5.70617	1.15547e-08	2.82396e-05
chrIV:7382299:7384796:T12B3.1:WBGene00020444	78.9354	-0.714827	0.127255	-5.61725	1.94015e-08	3.72817e-05
chrIV:12973623:12975601:F55G11.4:WBGene00010124	88.8192	1.03226	0.183827	5.61538	1.96128e-08	3.72817e-05
chrIV:17469346:17470387:F11E6.4:WBGene00008708	197.874	1.11382	0.201788	5.51975	3.39483e-08	5.80787e-05
chrIII:5555403:5557258:hach-1:WBGene00017301	3950.28	0.767103	0.140321	5.46676	4.58339e-08	7.12841e-05
chrI:3367639:3368550:W05F2.3:WBGene00021035	989.295	1.07744	0.2007	5.36842	7.94285e-08	0.000103802
chrV:15357664:15360738:ech-1.1:WBGene00001150	400.092	1.27534	0.239046	5.33511	9.54853e-08	0.000103802
chrV:12549213:12550385:F45D3.3:WBGene00009723	163.083	0.917278	0.171968	5.334	9.60706e-08	0.000103802
chrV:9088130:9088617:hsp-16.48:WBGene00002019	2279.45	1.42621	0.268051	5.32066	1.03391e-07	0.000103802
chrV:9088130:9088617:hsp-16.49:WBGene00002020	2279.45	1.42621	0.268051	5.32066	1.03391e-07	0.000103802
chrIV:7551656:7552874:dif-1:WBGene00000996	4609.01	0.637579	0.119886	5.31823	1.04783e-07	0.000103802
chrI:5619568:5620669:cey-2:WBGene00000473	4806.32	1.27111	0.240129	5.29342	1.20049e-07	0.000103802
chrII:11493158:11495321:ooc-3:WBGene00003868	1167.2	0.452005	0.0854146	5.29189	1.21057e-07	0.000103802
chrX:15866410:15868766:F53H4.4:WBGene00010009	195.832	0.565373	0.106914	5.28809	1.23602e-07	0.000103802
chrV:4038409:4039939:C49G7.12:WBGene00077593	49.2612	2.86584	0.543008	5.27771	1.30806e-07	0.000103802
chrV:2574180:2575410:nhr-290:WBGene00016233	26.1227	-1.36265	0.258371	-5.274	1.33484e-07	0.000103802
chrII:9109533:9111239:T24H10.4:WBGene00012002	693.563	0.485185	0.0923206	5.25544	1.47673e-07	0.000109843
chrIV:17272230:17273652:gln-5:WBGene00001606	275.491	0.93804	0.179029	5.23959	1.60934e-07	0.000111148
chrV:5428159:5430340:rhr-1:WBGene00004358	417.95	1.55783	0.297416	5.23789	1.62421e-07	0.000111148
chrIII:9751319:9752883:ech-6:WBGene00001155	14221.7	1.06486	0.205768	5.17506	2.27837e-07	0.00014303
chrI:7702428:7704584:F27D4.1:WBGene00009187	6750.54	0.65321	0.126318	5.17115	2.32664e-07	0.00014303
chrI:14237358:14241188:C49A1.5:WBGene00008187	239.94	-1.09956	0.212681	-5.17	2.34092e-07	0.00014303
chrI:347468:348357:Y48G1A.2:WBGene00021658	520.146	1.01524	0.196827	5.15805	2.49533e-07	0.000147207
chrX:6835486:6836115:F41B4.3:WBGene00018259	334.45	1.25457	0.243561	5.15092	2.59206e-07	0.000147407
chrV:20713919:20716872:Y44A6C.1:WBGene00012850	1586.54	0.3198	0.0621911	5.14221	2.71525e-07	0.000147407
chrIV:9399652:9401293:F56D5.3:WBGene00010148	1088.98	-1.61295	0.313845	-5.13933	2.75721e-07	0.000147407
chrIV:12014130:12015686:lips-6:WBGene00014009	919.299	-1.49886	0.295106	-5.07907	3.79278e-07	0.000196627
chrIV:11913691:11915687:fat-6:WBGene00001398	308.909	1.2939	0.255814	5.05797	4.23739e-07	0.000207806
chrX:4647525:4649197:ent-5:WBGene00017532	92.2937	1.05753	0.209109	5.05734	4.25136e-07	0.000207806
chrII:8012815:8015263:DH11.2:WBGene00008436	1009.2	0.831625	0.165912	5.01245	5.3742e-07	0.000255394
chrIII:1002706:1006298:clec-150:WBGene00019914	524.789	2.05515	0.41138	4.99574	5.8612e-07	0.00026706
chrX:8748433:8750969:asns-2:WBGene00019730	9969.11	0.933703	0.187082	4.99088	6.01037e-07	0.00026706
chrIII:2782732:2785993:Y71H2AM.20:WBGene00022185	2193.93	0.429906	0.0861811	4.9884	6.08799e-07	0.00026706
chrX:8325098:8326451:R09F10.8:WBGene00019989	1531.08	0.673838	0.135264	4.98165	6.30458e-07	0.000267979
chrI:6315232:6317267:ima-2:WBGene00002073	1334.12	0.735168	0.147746	4.97588	6.49505e-07	0.000267979
chrX:10782927:10783922:clc-4:WBGene00000525	22.7899	-1.49625	0.30085	-4.9734	6.57887e-07	0.000267979
chrII:10882407:10884441:egg-3:WBGene00009701	1019.72	0.832382	0.167558	4.96771	6.77477e-07	0.000269541
chrII:4417682:4419131:sod-5:WBGene00007036	45.3334	1.10135	0.222143	4.95785	7.12782e-07	0.000277142
chrIII:4241476:4242593:F43C1.7:WBGene00023423	31.3987	1.64558	0.332426	4.95023	7.4125e-07	0.000281807
chrII:10951600:10953165:nos-1:WBGene00003783	248.485	0.749555	0.15178	4.93843	7.87534e-07	0.000287469
chrIII:5484288:5486005:R02F2.4:WBGene00019833	190.759	0.833003	0.168696	4.93788	7.8975e-07	0.000287469
chrIII:11721705:11723606:Y41C4A.32:WBGene00270321	108.892	3.06504	0.621627	4.93068	8.19453e-07	0.000292067
chrX:4291474:4297739:paf-2:WBGene00003907	440.804	0.434974	0.0893345	4.86904	1.12139e-06	0.000385171
chrV:14343067:14346964:F47B8.10:WBGene00009811	397.011	0.812503	0.167005	4.86514	1.14378e-06	0.000385171
chrV:4022608:4024477:cyp-35A3:WBGene00019565	475.996	0.985232	0.202694	4.86069	1.16976e-06	0.000385171
chrI:4759819:4761321:kca-1:WBGene00015698	210.398	0.771378	0.158702	4.86053	1.17073e-06	0.000385171
chrV:7435929:7436958:F25E5.8:WBGene00017789	356.866	0.769954	0.159501	4.82725	1.38428e-06	0.000446836
chrIV:10891332:10892093:F13E9.14:WBGene00045207	15.406	2.81716	0.584816	4.81717	1.45612e-06	0.000448747
chrIII:10759289:10763006:tasp-1:WBGene00010480	1868.93	0.370913	0.0770173	4.81597	1.46488e-06	0.000448747
chrI:6585038:6587902:try-6:WBGene00006624	132.874	-0.953313	0.197971	-4.81542	1.46889e-06	0.000448747
chrX:2255847:2258101:crn-4:WBGene00000797	316.228	0.824767	0.171607	4.80615	1.53865e-06	0.000455574
chrII:8008650:8011633:glna-2:WBGene00008435	360.521	1.17051	0.243582	4.80539	1.5445e-06	0.000455574
chrIV:6903949:6905546:T22D1.5:WBGene00020684	1148.28	0.830138	0.173112	4.79539	1.62357e-06	0.000470779
chrV:14991703:14992677:T01C3.3:WBGene00011320	258.757	1.10976	0.232395	4.77532	1.79425e-06	0.0005116
chrI:5919054:5935416:B0207.5:WBGene00015028	43.3367	-1.36643	0.286646	-4.76695	1.87034e-06	0.000524553
chrIV:6900313:6906348:T22D1.8:WBGene00020686	1179.74	0.813327	0.170824	4.76121	1.92437e-06	0.000531001
chrV:2192496:2196827:nhr-13:WBGene00003612	552.963	0.427216	0.0899253	4.75079	2.02625e-06	0.000543311
chrII:1609251:1610729:fbxa-163:WBGene00015598	36.1712	2.13206	0.44894	4.7491	2.04322e-06	0.000543311
chrI:2307266:2308980:Y39G10AR.9:WBGene00021467	903.721	0.449817	0.0947576	4.74703	2.06425e-06	0.000543311
chrX:5519954:5522819:mboa-3:WBGene00016934	1273.45	0.506138	0.106777	4.74014	2.13572e-06	0.00054709
chrV:17660302:17661810:dgat-2:WBGene00010296	629.171	0.760009	0.160357	4.73949	2.14257e-06	0.00054709
chrIII:9434056:9435100:cpar-1:WBGene00010036	150.286	0.758468	0.160845	4.71552	2.41089e-06	0.000606551
chrV:9087292:9087820:hsp-16.11:WBGene00002017	1608.88	1.33828	0.2841	4.7106	2.46983e-06	0.000607663
chrV:9087292:9087782:hsp-16.1:WBGene00002015	1605.1	1.33929	0.284395	4.70925	2.48635e-06	0.000607663
chrIII:3725074:3726500:C14B1.9:WBGene00007580	370.43	0.895404	0.190534	4.69946	2.60856e-06	0.000628553
chrIV:6421584:6423496:puf-11:WBGene00022257	939.195	0.877894	0.187622	4.67906	2.88187e-06	0.000684764
chrX:1459021:1462797:D1005.2:WBGene00016996	1836.55	0.316271	0.0676456	4.67541	2.93364e-06	0.000687517
chrII:2705920:2707991:Y47G7B.2:WBGene00021654	38.2549	1.0403	0.222911	4.66687	3.0583e-06	0.000707045
chrV:5085703:5086969:Y58A7A.5:WBGene00021979	275.945	1.33579	0.286728	4.65873	3.18167e-06	0.00072576
chrII:3109365:3111247:Y25C1A.13:WBGene00021296	1846.72	0.691009	0.148512	4.65289	3.27318e-06	0.000736809
chrIII:4937321:4939453:fsn-1:WBGene00001499	2612.12	0.42469	0.0921148	4.61044	4.01818e-06	0.000880962
chrX:12283280:12285316:C04B4.2:WBGene00007290	274.006	0.97036	0.210479	4.61025	4.0219e-06	0.000880962
chrIII:6192115:6194580:ugt-66:WBGene00016013	107.411	-0.922658	0.200235	-4.60788	4.06804e-06	0.000880962
chrII:846863:848603:acdh-9:WBGene00017874	3175.14	0.419568	0.0912722	4.59688	4.28859e-06	0.000917114
chrII:9788796:9793284:cyp-13A3:WBGene00011675	106.522	-0.984165	0.214862	-4.58044	4.63995e-06	0.000980003
chrII:8817592:8818426:F46C5.10:WBGene00009785	43.5179	1.13091	0.247328	4.57252	4.81895e-06	0.000995256
chrV:5583160:5584343:pas-6:WBGene00003927	2033.22	0.656061	0.143492	4.5721	4.82851e-06	0.000995256
chrV:12265706:12269549:twk-24:WBGene00006677	115.484	-0.818362	0.179114	-4.56893	4.90211e-06	0.000998397
chrII:13610442:13611366:gst-24:WBGene00001772	253.977	1.34882	0.297767	4.52978	5.90438e-06	0.00118838
chrIV:10728033:10729573:ZC168.2:WBGene00013856	601.154	0.553912	0.122504	4.52158	6.13794e-06	0.00122025
chrV:8029438:8031214:oma-2:WBGene00003865	1343.27	0.845836	0.187188	4.51865	6.22364e-06	0.00122025
chrII:8575540:8577732:puf-5:WBGene00004241	1228.23	0.80858	0.179014	4.51685	6.27671e-06	0.00122025
chrII:2919709:2920904:Y110A2AR.1:WBGene00022452	913.491	0.831309	0.184243	4.51202	6.4213e-06	0.00123433
chrV:765031:772585:str-238:WBGene00006266	20.9823	-0.885158	0.196364	-4.50775	6.55202e-06	0.00124547
chrV:3936325:3938584:cyp-35A5:WBGene00019473	288.047	0.656379	0.145751	4.50341	6.68701e-06	0.00125716
chrV:1449664:1450189:cnc-2:WBGene00000556	32.148	2.03464	0.453509	4.48644	7.24221e-06	0.00134674
chrIV:9587094:9588834:trcs-1:WBGene00009186	3703.47	0.759287	0.169467	4.48044	7.44908e-06	0.00137031
chrIII:11033171:11036080:Y48A6B.9:WBGene00012970	355.668	0.406291	0.0908348	4.47286	7.71811e-06	0.0014047
chrIV:8449352:8451771:eppl-1:WBGene00020139	1663.6	-1.24814	0.279444	-4.4665	7.95112e-06	0.00142406
chrV:6057365:6063430:Y38A10A.2:WBGene00021389	769.149	-0.748939	0.167766	-4.46418	8.03754e-06	0.00142406
chrX:1011500:1012347:rncs-1:WBGene00023069	4949.02	1.36568	0.305987	4.46321	8.07421e-06	0.00142406
chrII:4938579:4941150:cblc-1:WBGene00022766	1013.49	0.603013	0.135492	4.45056	8.56479e-06	0.00149517
chrIII:2224671:2227198:fbxa-38:WBGene00016522	50.0476	0.718279	0.161605	4.44466	8.80293e-06	0.00151149
chrIV:9371507:9373636:fbxc-58:WBGene00007506	78.8407	1.63718	0.368412	4.44388	8.83501e-06	0.00151149
chrI:7532046:7536120:C26C6.4:WBGene00007739	79.2726	-0.506611	0.114057	-4.44174	8.92352e-06	0.00151152
chrV:12659703:12660330:his-74:WBGene00012276	1367.92	0.87628	0.197921	4.42743	9.53621e-06	0.00159946
chrX:1504130:1504841:tts-1:WBGene00006650	642.948	1.65036	0.373409	4.4197	9.88364e-06	0.00164164
chrV:6662183:6665813:pmp-5:WBGene00004062	1258.06	1.09744	0.248586	4.41474	1.0113e-05	0.00166359
chrIII:7793445:7795409:cyk-7:WBGene00015591	496.785	0.750478	0.170358	4.40529	1.05644e-05	0.0017213
chrIV:4155105:4157185:K08D10.14:WBGene00219216	55.9462	-0.736686	0.167366	-4.40166	1.07427e-05	0.00173383
chrII:11052140:11055323:F45E10.2:WBGene00009729	569.13	0.490813	0.112067	4.37966	1.18867e-05	0.00190054
chrX:7630545:7630635:F26A10.28:WBGene00219915	76.1582	-1.25873	0.287549	-4.37743	1.20087e-05	0.00190226
chrV:18953117:18957317:Y80D3A.9:WBGene00013587	265.512	0.480476	0.109821	4.37509	1.21384e-05	0.00190517
chrV:7455814:7457597:F25E5.2:WBGene00017783	367.468	-0.546601	0.125011	-4.37244	1.22866e-05	0.0019053
chrIII:6902960:6905282:T07E3.3:WBGene00020314	377.03	0.521874	0.119432	4.36963	1.24455e-05	0.0019053
chrX:13105240:13108543:F17H10.1:WBGene00008925	1057.47	0.334781	0.0766539	4.36744	1.2571e-05	0.0019053
chrII:13482404:13485780:E01G4.6:WBGene00008448	102.88	-0.763697	0.174871	-4.3672	1.25847e-05	0.0019053
chrIII:453572:463811:Y55B1BR.6:WBGene00044401	784.328	-0.431184	0.0988159	-4.3635	1.27996e-05	0.00192084
chrIII:7102084:7103990:cpg-2:WBGene00015102	518.814	0.882435	0.202341	4.36114	1.29389e-05	0.00192486
chrIII:900137:901412:sucl-2:WBGene00017759	3138.96	0.606614	0.139591	4.34565	1.38866e-05	0.00204316
chrIV:9439069:9441107:idh-1:WBGene00010317	15553.8	0.381051	0.0877131	4.34429	1.3973e-05	0.00204316
chrII:8249762:8251980:F35C11.4:WBGene00009403	408.232	-0.296861	0.0684551	-4.33658	1.44717e-05	0.00209482
chrV:14421565:14422618:pas-1:WBGene00003922	1713.55	0.497751	0.11482	4.33507	1.45712e-05	0.00209482
chrIV:8334288:8334862:his-32:WBGene00001906	644.554	0.682633	0.157851	4.32453	1.52858e-05	0.00217925
chrII:1108840:1110992:lips-11:WBGene00020472	137.925	-1.27832	0.295815	-4.32133	1.55091e-05	0.0021928
chrV:3641857:3644243:F59B1.8:WBGene00019100	367.515	0.51179	0.118501	4.31888	1.56826e-05	0.00219608
chrIII:13486514:13492477:twk-40:WBGene00006691	158.172	-0.582769	0.135067	-4.31468	1.59833e-05	0.00219608
chrV:7154502:7156224:F10D2.10:WBGene00017335	358.424	0.753741	0.174717	4.31408	1.60269e-05	0.00219608
chrV:18638483:18639591:col-42:WBGene00013489	811.003	2.08487	0.483301	4.31382	1.60457e-05	0.00219608
chrII:5453846:5455977:dhs-5:WBGene00000969	2374.32	0.272869	0.0633648	4.30632	1.6599e-05	0.00225378
chrIV:7710974:7714198:nhr-8:WBGene00003607	790.303	-0.69513	0.161934	-4.29267	1.76535e-05	0.00237808
chrI:12551531:12552375:W02D9.10:WBGene00012216	421.181	0.70251	0.163833	4.28795	1.80327e-05	0.00241018
chrIII:10746580:10747728:ran-1:WBGene00004302	21185.1	0.563655	0.131568	4.28412	1.83462e-05	0.00243308
chrII:8807132:8808582:F07H5.10:WBGene00008561	323.115	0.528316	0.123418	4.2807	1.8631e-05	0.00245184
chrI:14838916:14839138:F32A7.8:WBGene00044245	95.6657	1.66157	0.388528	4.27658	1.89786e-05	0.00247852
chrIV:7634785:7635712:arf-1.1:WBGene00000190	37.4971	2.23525	0.523132	4.27283	1.93008e-05	0.0024939
chrX:12350577:12351788:F42F12.3:WBGene00009635	535.485	0.620476	0.145248	4.27183	1.9388e-05	0.0024939
chrIII:8243121:8244092:pbs-6:WBGene00003952	2706.77	0.648538	0.151881	4.27003	1.95449e-05	0.00249532
chrI:12095480:12097987:Y47H10A.5:WBGene00012961	157.433	1.72889	0.405306	4.26564	1.99328e-05	0.002526
chrII:10391153:10393614:T09F3.2:WBGene00011662	1474.96	0.416107	0.0976369	4.26177	2.0281e-05	0.00253398
chrI:9533420:9536740:C41G7.7:WBGene00008064	352.076	-0.474334	0.111303	-4.26165	2.0292e-05	0.00253398
chrV:16103893:16105978:argk-1:WBGene00009706	63.2779	0.578201	0.136304	4.24201	2.21527e-05	0.00274629
chrX:17092717:17094223:sod-3:WBGene00004932	31.2499	1.05164	0.248019	4.24015	2.23375e-05	0.00274929
chrV:6821808:6826872:T15B7.8:WBGene00020520	70.747	-0.998102	0.235662	-4.23531	2.28238e-05	0.00278907
chrV:15005095:15006400:hrde-2:WBGene00011324	701.883	0.568001	0.134312	4.22898	2.34755e-05	0.00284836
chrV:16745079:16746258:gyg-2:WBGene00012020	2042.49	0.725046	0.171591	4.22543	2.38484e-05	0.00287132
chrX:6058254:6060242:gln-1:WBGene00001602	1969.55	0.563663	0.133501	4.22215	2.41979e-05	0.00287132
chrV:12552212:12553301:F45D3.4:WBGene00009724	136.565	0.843996	0.199908	4.22192	2.42229e-05	0.00287132
chrV:15926424:15928425:pzf-1:WBGene00011505	120.363	0.86487	0.204903	4.22087	2.43361e-05	0.00287132
chrV:1804333:1804971:hsp-16.2:WBGene00002016	482.272	1.26586	0.300262	4.21586	2.48826e-05	0.00290344
chrI:9469579:9470633:skr-2:WBGene00004808	3027.11	0.790058	0.18747	4.21432	2.50533e-05	0.00290344
chrV:13737052:13738474:irg-5:WBGene00009429	43.1509	1.75586	0.416698	4.21374	2.51175e-05	0.00290344
chrIV:3748209:3751101:ugt-45:WBGene00021372	634.522	0.421656	0.100455	4.19748	2.69898e-05	0.00308335
chrV:7151352:7153146:fat-7:WBGene00001399	8.03166	1.91444	0.456133	4.19711	2.70343e-05	0.00308335
chrV:4164553:4166824:Y45G5AM.3:WBGene00021556	658.253	0.861483	0.205582	4.19046	2.78385e-05	0.00315404
chrII:11237446:11238919:rpn-9:WBGene00004465	5453.36	0.464917	0.111066	4.18595	2.83977e-05	0.00317253
chrIII:5785116:5785225:mir-4938:WBGene00219266	83.442	0.820885	0.196213	4.18364	2.8688e-05	0.00317253
chrI:10726087:10727386:B0205.14:WBGene00044646	15.6146	2.16937	0.518565	4.1834	2.87175e-05	0.00317253
chrX:1654436:1654625:ZK380.6:WBGene00304812	2279	1.16415	0.278333	4.18258	2.88213e-05	0.00317253
chrX:8232241:8236314:M60.4:WBGene00019780	2337.86	1.02299	0.244632	4.18174	2.89288e-05	0.00317253
chrIV:10274035:10275409:Y43C5A.3:WBGene00012783	49.3872	2.2355	0.535664	4.17333	3.00177e-05	0.00327097
chrX:12298682:12300022:W06D11.3:WBGene00012301	154.373	0.868864	0.208381	4.16959	3.05152e-05	0.00330414
chrX:14250511:14252146:E02H4.6:WBGene00008464	325.059	0.738076	0.177301	4.16283	3.14325e-05	0.00336666
chrV:10499354:10501395:C35A5.3:WBGene00007947	203.348	0.682028	0.163853	4.16244	3.14862e-05	0.00336666
chrV:2068431:2069147:lbp-9:WBGene00021486	1961.56	0.894684	0.215442	4.15278	3.28456e-05	0.0034902
chrV:5460105:5461446:ZC317.2:WBGene00022588	55.7366	1.11601	0.269026	4.14834	3.34892e-05	0.00351577
chrII:10857436:10860909:M106.3:WBGene00010911	1784.58	0.338956	0.0817098	4.14829	3.34972e-05	0.00351577
chrIV:17111080:17116657:cyn-13:WBGene00000889	6306.26	0.491967	0.11876	4.14253	3.43497e-05	0.00357846
chrI:5269544:5270945:B0261.7:WBGene00015095	1123.91	0.596624	0.144062	4.14144	3.45129e-05	0.00357846
chrII:3345217:3346378:bath-30:WBGene00017460	426.652	0.683429	0.165179	4.13751	3.51102e-05	0.00361847
chrII:14276620:14283979:Y54G11A.3:WBGene00013214	757.846	0.548177	0.132624	4.13332	3.57563e-05	0.00362988
chrIV:9658052:9663993:acc-1:WBGene00010275	281.178	-0.40486	0.0979805	-4.13205	3.59538e-05	0.00362988
chrII:11993000:11998013:dhps-1:WBGene00012460	795.623	0.550631	0.133297	4.13086	3.61416e-05	0.00362988
chrI:7398710:7401023:C15A11.4:WBGene00007598	2004.63	-0.759896	0.184041	-4.12896	3.64415e-05	0.00362988
chrII:3000767:3002411:lido-9:WBGene00016576	4877.84	0.545734	0.132176	4.12885	3.64589e-05	0.00362988
chrI:9517025:9518736:mina-1:WBGene00008061	313.646	0.618737	0.149865	4.12862	3.6494e-05	0.00362988
chrI:5571794:5572949:cey-3:WBGene00000474	4877.75	1.02095	0.247831	4.11953	3.79646e-05	0.0037473
chrII:4954479:4955427:pbs-3:WBGene00003949	2766	0.62117	0.150819	4.11863	3.81126e-05	0.0037473
chrX:6716194:6718695:smf-2:WBGene00004877	26.4356	-0.897392	0.218077	-4.11503	3.87128e-05	0.00376591
chrX:5368467:5373958:jkk-1:WBGene00002177	369.459	-0.460802	0.111999	-4.11433	3.88312e-05	0.00376591
chrV:15066297:15067352:otub-1:WBGene00007718	2123.96	0.428128	0.104078	4.11355	3.89623e-05	0.00376591
chrIV:10699315:10706114:R102.6:WBGene00011293	68.707	0.756779	0.184252	4.1073	4.00315e-05	0.0038456
chrIV:6419499:6420898:htp-2:WBGene00002033	558.917	0.744554	0.181328	4.10612	4.02363e-05	0.0038456
chrV:8641444:8643193:asp-13:WBGene00017881	760.7	1.09474	0.266744	4.10407	4.05946e-05	0.00385607
chrII:13820209:13820620:his-13:WBGene00001887	96.5227	0.797805	0.194448	4.10292	4.07966e-05	0.00385607
chrIV:12893748:12896329:K08D8.12:WBGene00194926	16.4308	1.93173	0.471402	4.09784	4.17029e-05	0.00388371
chrIII:5946214:5948733:F25B5.6:WBGene00017777	3262.37	0.357046	0.0871308	4.09782	4.1706e-05	0.00388371
chrII:9375106:9375848:C06C3.12:WBGene00175031	39.8531	-0.758389	0.185107	-4.09704	4.18471e-05	0.00388371
chrV:20554115:20555267:Y38H6C.21:WBGene00012633	6.12239	2.847	0.695034	4.09621	4.19971e-05	0.00388371
chrV:9097225:9098696:F21C10.9:WBGene00017658	194.511	0.791009	0.193251	4.09316	4.25528e-05	0.00391394
chrV:18993939:18998200:gtf-2F2:WBGene00012694	2553.27	0.377638	0.0923317	4.09001	4.31346e-05	0.00394624
chrX:7889722:7892396:C39D10.5:WBGene00016532	251.469	-0.442021	0.108265	-4.08276	4.45032e-05	0.00404979
chrI:3608517:3611909:inx-22:WBGene00002144	523.586	0.557133	0.136581	4.07913	4.52039e-05	0.00409179
chrIV:9526365:9528350:elo-1:WBGene00001239	1603.77	0.482734	0.11838	4.07783	4.54572e-05	0.00409306
chrX:16891981:16893148:F39F10.3:WBGene00018203	190.705	0.729295	0.178929	4.07589	4.58378e-05	0.00410572
chrIII:6177915:6178686:F42A10.7:WBGene00018343	457.702	1.24722	0.306261	4.0724	4.65303e-05	0.00411861
chrX:15604634:15606635:rab-14:WBGene00004276	4975.75	0.534242	0.13127	4.06979	4.70548e-05	0.00411861
chrIV:11738988:11740304:K01A6.4:WBGene00010446	32.6154	1.74849	0.429643	4.06963	4.70875e-05	0.00411861
chrIV:13315643:13318811:fat-1:WBGene00001393	3526.24	0.474419	0.116603	4.06869	4.72791e-05	0.00411861
chrI:3682857:3684086:rab-8:WBGene00004272	3463.06	0.45156	0.111004	4.06796	4.74258e-05	0.00411861
chrIV:11401883:11403338:memi-3:WBGene00010353	246.316	0.809463	0.199047	4.06669	4.7686e-05	0.00411861
chrV:5029318:5030815:swt-7:WBGene00019645	1237.46	0.698022	0.171685	4.06572	4.78842e-05	0.00411861
chrV:10320710:10322304:B0024.13:WBGene00007102	306.645	0.454445	0.111778	4.06561	4.79076e-05	0.00411861
chrIII:5784355:5790652:Y37B11A.3:WBGene00021345	681.022	0.597462	0.14714	4.06049	4.89695e-05	0.00415702
chrX:16159647:16163548:F09C8.1:WBGene00008621	103.555	0.710605	0.175025	4.06001	4.90703e-05	0.00415702
chrX:7258115:7260377:lact-1:WBGene00018523	125.126	-0.821323	0.202299	-4.05995	4.90834e-05	0.00415702
chrII:4171265:4173875:R03H10.6:WBGene00019858	95.0131	1.24479	0.306758	4.0579	4.95166e-05	0.00417306
chrII:607406:607773:linc-52:WBGene00219742	59.1511	-0.860062	0.212135	-4.05431	5.02819e-05	0.00421678
chrII:7196275:7197495:maoc-1:WBGene00017123	2568.05	0.400451	0.0988098	4.05275	5.06193e-05	0.0042213
chrI:14719166:14720477:pbs-5:WBGene00003951	6578.27	0.643651	0.158856	4.05178	5.08293e-05	0.0042213
chrIV:1244246:1245344:F38A1.9:WBGene00009522	68.2686	-0.674176	0.166585	-4.04705	5.18673e-05	0.00428064
chrIV:7967347:7969600:F57H12.5:WBGene00019020	71.7167	-1.02814	0.25418	-4.04492	5.234e-05	0.00428064
chrIV:10695305:10697071:allo-1:WBGene00011292	5986.36	0.387986	0.095934	4.0443	5.24792e-05	0.00428064
chrII:6234480:6235505:T24H7.9:WBGene00305157	2960.5	0.593893	0.146857	4.04401	5.25447e-05	0.00428064
chrX:13288916:13290632:R04D3.3:WBGene00011011	440.821	0.749824	0.185831	4.03498	5.46064e-05	0.00441396
chrII:1807406:1808317:C08F1.8:WBGene00015611	132.678	0.676782	0.167745	4.03459	5.46972e-05	0.00441396
chrIV:3867146:3871842:F37C4.4:WBGene00018144	1123.13	0.436241	0.108206	4.03157	5.54052e-05	0.0044501
chrIII:10335171:10337542:ced-9:WBGene00000423	4848.19	0.471544	0.11713	4.02581	5.67801e-05	0.00453922
chrIV:568361:570844:F56A11.5:WBGene00018925	959.009	0.463369	0.11515	4.02405	5.7205e-05	0.00455192
chrI:3148013:3150349:dscc-1:WBGene00019595	1472.99	0.511201	0.127204	4.01876	5.8506e-05	0.0046083
chrI:10624463:10625387:arch-1:WBGene00016621	948.249	0.737802	0.183637	4.01773	5.87613e-05	0.0046083
chrII:2649834:2650813:F22E5.6:WBGene00017705	8.16636	3.66512	0.912488	4.01662	5.90381e-05	0.0046083
chrI:11032338:11034055:Y52B11A.8:WBGene00013127	1221.77	0.729837	0.181723	4.0162	5.91442e-05	0.0046083
chrV:13346277:13356180:twk-43:WBGene00006693	403.795	-0.705286	0.175631	-4.01574	5.92603e-05	0.0046083
chrIII:12975067:12977862:ZK1010.2:WBGene00014176	591.079	0.408828	0.10187	4.01325	5.98892e-05	0.00463613
chrX:9428430:9430424:B0272.4:WBGene00007130	1024.34	0.429754	0.107222	4.00808	6.12157e-05	0.0046765
chrV:13907985:13908967:C06B3.6:WBGene00007365	297.065	0.912953	0.227798	4.00773	6.13039e-05	0.0046765
chrII:12627186:12627570:nspe-7:WBGene00012593	415.778	2.32763	0.580864	4.00719	6.14451e-05	0.0046765
chrX:15076703:15077744:H40L08.7:WBGene00303024	714.893	0.864617	0.215779	4.00696	6.15041e-05	0.0046765
chrII:5517156:5517743:ZK177.9:WBGene00022674	19.6933	1.72459	0.430729	4.00389	6.23094e-05	0.00469525
chrIV:8268323:8272526:K07H8.5:WBGene00019506	40.549	-0.674992	0.16861	-4.00327	6.24718e-05	0.00469525
chrII:1818892:1820094:fbxa-3:WBGene00020363	61.0046	0.789835	0.197319	4.00284	6.25859e-05	0.00469525
chrX:5717537:5720268:C41G11.1:WBGene00016568	298.828	-0.443492	0.110837	-4.0013	6.29944e-05	0.00469525
chrX:4344214:4345654:F14H12.3:WBGene00017471	91.3819	2.17789	0.54453	3.99958	6.3454e-05	0.00469525
chrV:6583760:6587421:ZK1055.4:WBGene00022845	426.302	-0.487228	0.121834	-3.9991	6.35837e-05	0.00469525
chrIII:12818657:12820252:Y37D8A.25:WBGene00012560	476.98	0.632247	0.15811	3.99877	6.36719e-05	0.00469525
chrX:15076690:15077697:H40L08.2:WBGene00014793	710.173	0.864849	0.216506	3.99458	6.4809e-05	0.0047586
chrIV:10219372:10221281:tram-1:WBGene00007696	7583.46	0.415362	0.104019	3.99314	6.52042e-05	0.00476715
chrII:7075613:7077188:T02G5.7:WBGene00020166	4041.09	0.437841	0.109796	3.98778	6.66935e-05	0.00485529
chrIV:7961888:7973481:frpr-10:WBGene00019019	132.427	-0.711229	0.17855	-3.98337	6.79457e-05	0.00492549
chrI:5052528:5055000:C46H11.10:WBGene00016734	613.789	-0.590928	0.148394	-3.98215	6.8294e-05	0.00492985
chrIII:11565832:11568007:Y66D12A.10:WBGene00013436	1047.85	0.543032	0.136526	3.9775	6.96423e-05	0.00500605
chrIII:13735022:13736541:W06F12.3:WBGene00012307	172.304	-0.531731	0.133726	-3.97628	7.0001e-05	0.00501078
chrIII:5782464:5790313:Y39G10AL.5:WBGene00200608	777.08	0.637282	0.160359	3.9741	7.0645e-05	0.00503581
chrV:6499223:6502428:W01A11.1:WBGene00020909	562.85	0.373677	0.0941806	3.96767	7.25799e-05	0.00514414
chrII:12915416:12919010:F58G1.2:WBGene00010264	349.748	0.474488	0.119607	3.96706	7.2766e-05	0.00514414
chrIII:472316:475357:nemp-1:WBGene00017328	3385.37	0.470743	0.11888	3.95981	7.50086e-05	0.00526871
chrIII:13142170:13152858:Y39E4B.10:WBGene00012719	1650.66	0.345203	0.087187	3.95934	7.51582e-05	0.00526871
chrIII:7268409:7275396:psd-1:WBGene00015159	1734.42	0.297645	0.0751994	3.95808	7.5555e-05	0.00526871
chrI:14755153:14756432:mtx-1:WBGene00009559	1869.27	0.370361	0.0935863	3.95743	7.576e-05	0.00526871
chrIV:2111889:2113422:C23H5.8:WBGene00016027	1427.97	1.16259	0.294375	3.94934	7.83663e-05	0.00542305
chrII:3816525:3818238:fbxa-24:WBGene00018803	311.485	0.823235	0.208511	3.94816	7.87537e-05	0.00542305
chrIII:7311289:7313218:F56C9.3:WBGene00018948	716.063	0.339695	0.0860504	3.94762	7.89303e-05	0.00542305
chrV:5354052:5358872:nhr-216:WBGene00020385	71.9556	-0.768085	0.194622	-3.94655	7.92851e-05	0.00542564
chrII:6234480:6244287:tat-4:WBGene00020784	3273.43	0.508915	0.128983	3.94559	7.96025e-05	0.00542566
chrX:6240982:6242709:got-2.2:WBGene00015778	1635.72	0.47858	0.121462	3.94015	8.1432e-05	0.00552833
chrX:7272316:7280322:unc-10:WBGene00006750	1030.07	-0.966605	0.245385	-3.93914	8.17745e-05	0.00552963
chrIV:10140329:10142061:gst-2:WBGene00001750	50.777	-0.774028	0.196834	-3.93239	8.41041e-05	0.00566477
chrII:9684087:9686713:ZK1320.9:WBGene00014258	835.796	0.361241	0.0919938	3.9268	8.60834e-05	0.0057657
chrI:5432138:5433054:dpy-5:WBGene00001067	119.16	0.663949	0.169105	3.92626	8.62766e-05	0.0057657
chrI:12399322:12401206:T15D6.12:WBGene00011786	147.305	1.86274	0.474787	3.92331	8.73412e-05	0.00579242
chrII:6490157:6491340:rsp-5:WBGene00004702	3535.99	0.553425	0.14109	3.92249	8.76388e-05	0.00579242
chrIII:8591238:8593720:C06E1.7:WBGene00015522	65.5779	-0.496513	0.126604	-3.92179	8.78943e-05	0.00579242
chrV:7529115:7529450:C54F6.5:WBGene00016923	79.6131	0.957722	0.244229	3.92141	8.80307e-05	0.00579242
chrIII:10421780:10424006:M03C11.6:WBGene00010843	149.158	0.525975	0.134179	3.91995	8.85672e-05	0.00580539
chrIV:11959653:11972768:ZK829.9:WBGene00014097	8229.61	0.457329	0.116748	3.91725	8.95666e-05	0.00584849
chrIV:762415:763680:col-103:WBGene00000677	321.132	1.59742	0.408244	3.9129	9.11947e-05	0.00593216
chrV:3989376:3989770:nlp-27:WBGene00003765	215.14	2.10922	0.539437	3.91004	9.22824e-05	0.00595694
chrIV:4665378:4667358:F29B9.1:WBGene00017919	794.526	0.496851	0.127099	3.90916	9.26188e-05	0.00595694
chrII:13945324:13945647:W07G1.25:WBGene00271643	17.164	2.29594	0.587324	3.90915	9.26203e-05	0.00595694
chrIV:11131278:11133787:ard-1:WBGene00000181	4877.54	0.665257	0.170223	3.90814	9.3008e-05	0.00595948
chrX:16698130:16698291:F22H10.10:WBGene00219912	53.9837	1.13441	0.290522	3.90472	9.43331e-05	0.00599206
chrII:7662705:7663754:F18A1.7:WBGene00017548	3217.14	0.696232	0.178333	3.90411	9.45709e-05	0.00599206
chrIV:8752698:8754827:elli-1:WBGene00008968	518.224	0.693197	0.177671	3.90158	9.55669e-05	0.00599206
chrIII:13169915:13173106:Y39E4B.5:WBGene00012716	467.282	0.578566	0.148294	3.90147	9.56108e-05	0.00599206
chrV:13487025:13489626:T10G3.3:WBGene00011694	807.468	-0.499677	0.12808	-3.90128	9.56845e-05	0.00599206
chrII:7065617:7067051:nos-2:WBGene00003784	1336.87	0.698543	0.179072	3.9009	9.5835e-05	0.00599206
chrI:9416703:9418884:marc-3:WBGene00007643	569.427	0.714092	0.18311	3.8998	9.62729e-05	0.00599206
chrIII:9785954:9789657:R10E11.5:WBGene00011217	306.641	-0.77223	0.198065	-3.89888	9.66384e-05	0.00599206
chrIII:7362618:7363464:numr-1:WBGene00017270	292.979	1.82986	0.469444	3.89793	9.70189e-05	0.00599206
chrIII:7362618:7363464:numr-2:WBGene00017267	292.979	1.82986	0.469444	3.89793	9.70189e-05	0.00599206
chrX:5369315:5372639:F35C8.8:WBGene00018038	303.731	-0.418788	0.10751	-3.89534	9.80617e-05	0.00603467
chrV:4687973:4689231:K03B4.2:WBGene00019354	2342.83	0.489514	0.125789	3.89155	9.9605e-05	0.00610768
chrI:9581785:9582583:K07A1.17:WBGene00044987	305.68	0.771296	0.198315	3.88925	0.000100555	0.00613579
chrIV:15643517:15643841:Y105C5A.12:WBGene00013636	109.665	1.35664	0.348932	3.88799	0.000101079	0.00613579
chrX:15077647:15077746:H40L08.6:WBGene00219996	66.6855	0.693162	0.178298	3.88766	0.000101216	0.00613579
chrV:18350141:18350515:C08E8.3:WBGene00007439	188.755	2.1077	0.542246	3.88698	0.000101498	0.00613579
chrIII:11580693:11581402:Y66D12A.6:WBGene00013432	115.911	0.798842	0.205574	3.88591	0.000101945	0.00613924
chrIV:5649532:5651079:csn-5:WBGene00000817	2956.23	0.467468	0.120322	3.88514	0.000102273	0.00613924
chrV:6453225:6454968:acl-9:WBGene00022646	2323.36	0.268251	0.0690795	3.88322	0.000103083	0.00616626
chrII:1619813:1621277:fbxa-158:WBGene00015602	50.367	1.38627	0.357265	3.88022	0.000104363	0.00619276
chrII:12471804:12473086:F15A4.6:WBGene00008841	94.5412	1.99966	0.515374	3.88001	0.000104451	0.00619276
chrIV:11314077:11315116:B0035.3:WBGene00007106	616.933	0.719421	0.185494	3.8784	0.000105144	0.00619276
chrV:3890967:3892026:C17E7.12:WBGene00015905	805.326	0.999556	0.257776	3.87761	0.000105487	0.00619276
chrIV:12408924:12410470:dsb-1:WBGene00008580	478.324	0.636655	0.164219	3.87687	0.000105808	0.00619276
chrX:12365687:12367255:F19H6.4:WBGene00008959	672.297	0.687533	0.177346	3.87679	0.000105843	0.00619276
chrV:156824:166866:ttb-1:WBGene00006648	3058.75	0.39527	0.101971	3.87629	0.00010606	0.00619276
chrII:10579365:10579955:rpb-6:WBGene00007355	7554.62	0.689089	0.178234	3.8662	0.000110543	0.00643256
chrX:3050364:3054585:twk-26:WBGene00006679	45.2373	-0.912556	0.236099	-3.86514	0.000111025	0.00643869
chrI:7656977:7658291:F26A3.4:WBGene00009142	349.458	0.711037	0.184055	3.86319	0.000111918	0.00646692
chrV:4040408:4042021:C49G7.10:WBGene00016788	234.111	1.33849	0.346542	3.86242	0.000112268	0.00646692
chrIV:8520893:8538184:pkg-2:WBGene00015650	2241.27	0.46926	0.121569	3.86002	0.000113376	0.00650882
chrIV:11479353:11480369:mbf-1:WBGene00003148	3121.47	0.524171	0.135994	3.85436	0.000116032	0.00663905
chrV:5961806:5969175:mcp-1:WBGene00015678	1672.82	0.349893	0.0908192	3.85263	0.000116856	0.00666388
chrV:6015775:6016031:F29G9.19:WBGene00219925	159.012	-0.647215	0.168274	-3.8462	0.000119962	0.00679843
chrI:6176067:6178067:T09B4.3:WBGene00020377	89.1403	-0.605962	0.157552	-3.84611	0.00012001	0.00679843
chrV:12922607:12924156:dhrs-4:WBGene00010063	791.094	0.468756	0.121915	3.84494	0.000120584	0.0068084
chrII:2580900:2583346:sri-74:WBGene00005586	14.3968	2.24426	0.58482	3.83753	0.000124279	0.00699398
chrX:1117188:1119405:C05D9.7:WBGene00015474	2634.79	0.428502	0.1117	3.83617	0.000124968	0.00700968
chrX:12222116:12226081:cest-9.2:WBGene00007695	393.95	-0.524914	0.136898	-3.83435	0.000125897	0.00703418
chrIII:2562211:2566589:nhr-239:WBGene00021848	304.097	0.663578	0.173138	3.83266	0.000126768	0.00703418
chrII:13611769:13613196:gst-15:WBGene00001763	139.722	0.684997	0.178742	3.83232	0.000126938	0.00703418
chrV:4322120:4325515:nhr-125:WBGene00003715	164.62	-0.58295	0.15213	-3.83191	0.000127152	0.00703418
chrII:11260086:11261192:T05B9.1:WBGene00011464	3275.02	0.518555	0.135347	3.83131	0.000127461	0.00703418
chrIV:9516991:9518433:C33A12.19:WBGene00007890	212.684	1.17542	0.306868	3.83037	0.000127951	0.00703852
chrI:332610:337839:daf-25:WBGene00000917	2674.3	0.369387	0.096522	3.82697	0.000129728	0.00711341
chrV:1805177:1805875:hsp-16.41:WBGene00002018	651.701	1.12282	0.293664	3.8235	0.000131568	0.00719127
chrIV:9274415:9283113:nmy-3:WBGene00012437	254.832	-1.18989	0.311675	-3.81771	0.000134697	0.00729619
chrIII:4594542:4595821:asb-1:WBGene00000206	2990.52	0.658262	0.172427	3.81762	0.000134747	0.00729619
chrV:6436644:6437884:hpo-19:WBGene00020268	2042.62	0.248081	0.0649981	3.81674	0.000135229	0.00729619
chrX:16621806:16622739:C06G1.2:WBGene00015546	1260.87	-0.355061	0.0930495	-3.81583	0.000135727	0.00729619
chrIV:1006082:1009734:Y55F3AM.9:WBGene00021926	879.911	0.252915	0.0662836	3.81565	0.000135824	0.00729619
chrII:9035561:9038301:gcs-1:WBGene00001527	4907.33	-0.753757	0.197564	-3.81525	0.000136047	0.00729619
chrX:5567239:5590806:mec-2:WBGene00003166	1227.39	-0.407592	0.107021	-3.80853	0.000139794	0.00745705
chrIII:1026461:1031078:Y34F4.5:WBGene00021340	338.122	0.576816	0.151462	3.80831	0.000139918	0.00745705
chrV:19411132:19416575:C25F9.4:WBGene00007724	31.6847	-1.27067	0.333765	-3.80708	0.000140619	0.00747116
chrIV:13370595:13371609:Y62E10A.2:WBGene00013373	3046.4	0.694166	0.182492	3.80381	0.000142488	0.007547
chrII:12623184:12624533:Y38E10A.14:WBGene00012592	335.355	1.2058	0.317113	3.80242	0.000143287	0.00756592
chrI:13534717:13537014:Y87G2A.2:WBGene00013594	854.66	0.509871	0.134135	3.80118	0.000144008	0.00758059
chrIV:13370711:13371613:Y62E10A.24:WBGene00302968	3037.52	0.69422	0.182706	3.79966	0.000144894	0.00760385
chrX:1831630:1831762:C14E2.12:WBGene00219816	98.2109	1.25695	0.330902	3.79856	0.000145538	0.00761429
chrIII:2567403:2571547:Y54F10AR.2:WBGene00021855	762.843	0.391194	0.103011	3.7976	0.000146103	0.0076205
chrIV:10861401:10864232:rbm-22:WBGene00011722	5837.83	0.316565	0.0835283	3.78991	0.000150702	0.0078365
chrV:15140546:15143923:K08F9.3:WBGene00010686	48.0945	1.18392	0.312673	3.78646	0.000152811	0.00789933
chrX:1054080:1056845:ncs-3:WBGene00003565	288.622	-0.652221	0.172263	-3.7862	0.000152968	0.00789933
chrIV:8499309:8500076:mesp-1:WBGene00016178	229.238	0.749239	0.197914	3.78567	0.000153295	0.00789933
chrIV:10985984:10987426:cyb-2.1:WBGene00000866	753.613	0.684929	0.181112	3.78181	0.000155693	0.00799878
chrI:10348054:10349369:ZC434.8:WBGene00013894	1639.7	0.620124	0.16406	3.77987	0.000156909	0.00803715
chrX:17213143:17214903:acdh-10:WBGene00020366	11293.4	0.508166	0.134481	3.77873	0.000157629	0.00804988
chrI:2468045:2471935:Y74C10AL.2:WBGene00022280	2342.18	0.713353	0.188982	3.77471	0.000160192	0.00815644
chrX:9312515:9314497:ttr-38:WBGene00044788	55.4265	1.73361	0.459418	3.77348	0.000160983	0.00817239
chrV:1130087:1131942:W07B8.4:WBGene00021072	6.77587	2.16917	0.575004	3.77245	0.00016165	0.00818199
chrII:9584383:9586815:ugt-58:WBGene00009450	1651.66	0.399455	0.105957	3.76999	0.000163254	0.0082151
chrIV:3580969:3582909:blos-7:WBGene00021376	637.07	0.610782	0.162012	3.76997	0.000163265	0.0082151
chrIII:2743718:2746653:Y71H2AM.14:WBGene00022179	144.818	-0.638021	0.169473	-3.76474	0.000166719	0.00834139
chrIII:13342683:13343710:dro-1:WBGene00001092	749.213	0.502806	0.133558	3.7647	0.00016675	0.00834139
chrIII:7949974:7951601:let-754:WBGene00002879	1256.14	0.562422	0.149458	3.76308	0.000167832	0.00837107
chrV:16044293:16045940:T10C6.15:WBGene00050899	50.395	1.11296	0.296062	3.75923	0.000170436	0.00847622
chrIII:9851853:9854102:K11H3.3:WBGene00010780	3502.59	0.279442	0.0743521	3.75836	0.000171032	0.0084812
chrIII:5415800:5415851:W03A5.8:WBGene00220116	69.933	-0.664481	0.176844	-3.75744	0.000171662	0.00848783
chrV:10109832:10112287:C08B6.3:WBGene00007424	196.619	-0.545243	0.145248	-3.75388	0.000174119	0.0085845
chrIII:3841241:3843614:C36A4.4:WBGene00007965	1085.64	0.556413	0.148315	3.75156	0.000175738	0.00862337
chrX:7599815:7608135:twk-17:WBGene00006671	467.719	-0.554498	0.147815	-3.75131	0.000175915	0.00862337
chrX:13349638:13350804:mxl-3:WBGene00003511	543.716	0.62999	0.167997	3.75001	0.000176829	0.00864342
chrII:2678040:2679162:F22E5.17:WBGene00017712	349.013	0.849768	0.226749	3.74761	0.00017853	0.00869766
chrI:5318224:5319301:F48C1.6:WBGene00018599	554.89	0.533839	0.142519	3.74574	0.000179863	0.00869766
chrV:13734310:13736154:F35E12.6:WBGene00009430	72.0715	1.12122	0.299343	3.74562	0.000179948	0.00869766
chrV:10510443:10514371:dmsr-8:WBGene00007951	156.452	-0.430017	0.114806	-3.74559	0.000179973	0.00869766
chrX:9021921:9022833:T25B6.6:WBGene00020792	41.2517	1.57715	0.421769	3.73938	0.000184478	0.00889027
chrIV:14798148:14799229:arl-8:WBGene00000192	4635.45	0.489375	0.130976	3.73638	0.000186691	0.00892796
chrIV:11738161:11738659:K01A6.7:WBGene00045096	71.7768	1.25196	0.335103	3.73605	0.000186936	0.00892796
chrIII:4744869:4746025:F17C8.6:WBGene00008911	69.109	-0.737018	0.197308	-3.73537	0.000187438	0.00892796
chrI:5430163:5431450:F27C1.2:WBGene00017852	6293.72	0.483353	0.129425	3.73461	0.000188006	0.00892796
chrIII:6723388:6725724:F37A4.1:WBGene00018131	3119.24	0.292168	0.0782475	3.73389	0.000188546	0.00892796
chrII:13590640:13593797:clec-146:WBGene00013008	117.706	1.67534	0.448837	3.73263	0.000189489	0.00892796
chrII:2988306:2991297:lido-7:WBGene00019513	1050.2	0.532469	0.142653	3.73263	0.000189492	0.00892796
chrII:5544511:5544864:ins-13:WBGene00002096	7.79218	2.16716	0.580645	3.73233	0.000189718	0.00892796
chrIV:11530616:11548771:M04B2.7:WBGene00010849	80.7752	-0.537676	0.144071	-3.73201	0.000189957	0.00892796
chrIII:913247:916997:F23H11.6:WBGene00017761	84.1329	-0.718954	0.19286	-3.72786	0.000193113	0.00905146
chrII:15110143:15116319:Y53F4B.39:WBGene00013176	1877.91	0.254567	0.0683083	3.72673	0.000193981	0.00906727
chrIII:13165658:13169524:snpc-1.2:WBGene00012715	1031.66	0.541631	0.145513	3.72222	0.000197481	0.00918958
chrX:9450224:9451994:ZK899.2:WBGene00014141	4012.25	0.369829	0.0993875	3.72108	0.000198369	0.00918958
chrX:6684389:6690085:F38B6.6:WBGene00018175	776.299	-0.294097	0.0790461	-3.72058	0.000198764	0.00918958
chrV:17986259:17995394:Y59A8B.21:WBGene00013353	380.566	-0.300121	0.0806674	-3.72047	0.000198852	0.00918958
chrI:10382745:10385022:maf-1:WBGene00077521	140.65	-0.764204	0.205436	-3.71992	0.000199283	0.00918958
chrII:7065019:7069966:him-14:WBGene00001872	1400.83	0.649077	0.17452	3.71921	0.000199848	0.00919086
chrII:13424548:13428970:Y48E1C.2:WBGene00013015	831.199	0.356581	0.0959553	3.71611	0.000202311	0.00927919
chrX:1710148:1712631:fbxa-52:WBGene00017225	81.5006	-0.637857	0.171738	-3.71412	0.000203911	0.00932756
chrV:15571473:15572715:fbxa-95:WBGene00009222	127.377	0.52512	0.141468	3.71194	0.000205676	0.00936364
chrX:1982843:1982935:F52D2.14:WBGene00219959	433.836	0.862457	0.232356	3.7118	0.000205794	0.00936364
chrV:19145652:19149157:Y39B6A.7:WBGene00012669	97.5833	-0.470362	0.126759	-3.71068	0.000206701	0.00937993
chrII:4471594:4473591:W06B4.1:WBGene00021056	1211.78	0.598722	0.161492	3.70745	0.000209356	0.00946207
chrV:1944954:1953742:glb-25:WBGene00020279	512.309	-0.399732	0.107828	-3.70714	0.000209617	0.00946207
chrIII:11810555:11811048:C18D11.6:WBGene00007682	44.5844	1.45374	0.392236	3.70628	0.000210329	0.00946924
chrIII:13024546:13028014:cyp-13A12:WBGene00008810	46.1474	-1.07577	0.290559	-3.70241	0.000213558	0.00958811
chrI:8695204:8696376:pbs-7:WBGene00003953	5015.41	0.641823	0.173383	3.70176	0.00021411	0.00958811
chrX:10062450:10069908:mlck-1:WBGene00013869	436.559	-1.22832	0.331878	-3.70112	0.000214651	0.00958811
chrI:11891548:11893727:eif-2Bbeta:WBGene00012950	1115.2	0.420783	0.113757	3.69896	0.000216489	0.00964503
chrIII:7945535:7947018:gsto-1:WBGene00016204	102.759	-0.614339	0.16623	-3.69572	0.000219268	0.00974101
chrIII:10595257:10596487:Y39A1A.3:WBGene00012643	2219.11	0.505947	0.13693	3.69494	0.000219935	0.00974101
chrX:15614241:15616519:erv-46:WBGene00010725	2054.13	0.34012	0.0920621	3.69446	0.000220351	0.00974101
chrIII:9826433:9827178:ZK632.10:WBGene00014017	2777.77	0.529136	0.143351	3.69119	0.000223204	0.00981966
chrI:144827:146468:F53G12.18:WBGene00271776	74.8065	-0.510147	0.13821	-3.69111	0.000223279	0.00981966
chrIII:186948:188131:mxl-2:WBGene00003510	1292.47	0.393355	0.106592	3.69027	0.000224019	0.00982697
chrIII:2562916:2563983:Y54F10AM.11:WBGene00021853	226.611	0.809945	0.219708	3.68647	0.000227386	0.00993098
chrII:11547516:11558766:F54D5.7:WBGene00010052	3507.17	0.292517	0.0793527	3.68629	0.000227551	0.00993098
chrIV:6603957:6606190:nstp-2:WBGene00017480	2282.6	0.452619	0.12284	3.68461	0.000229053	0.00996618
chrIII:631940:634626:fem-2:WBGene00001412	1858.76	0.487257	0.13226	3.68409	0.000229523	0.00996618
chrX:1982709:1982883:linc-6:WBGene00219700	698.798	0.847489	0.230224	3.68115	0.000232185	0.0100563
chrIV:14981608:14996318:atln-2:WBGene00012763	566.651	-0.692447	0.188182	-3.67967	0.000233532	0.010089
chrIII:6338505:6339996:let-767:WBGene00002891	3839.94	0.415195	0.112875	3.67835	0.00023475	0.0101161
chrX:12219659:12222745:cest-8:WBGene00007691	535.162	-0.512969	0.139508	-3.67699	0.000236003	0.0101446
chrII:6246356:6247219:T24H7.3:WBGene00020782	954.845	0.582524	0.158508	3.67504	0.000237808	0.0101965
chrIV:12135073:12138193:B0001.4:WBGene00007089	1339.91	0.367282	0.0999872	3.67329	0.000239451	0.0102413
chrV:9966382:9976226:unc-41:WBGene00006777	2311.13	-1.00706	0.274221	-3.67243	0.000240251	0.0102499
chrIV:14715799:14720440:lgc-8:WBGene00013338	21.0172	-0.872822	0.237762	-3.67099	0.000241612	0.0102499
chrIV:4152458:4154077:R07C12.1:WBGene00019931	34.8312	-0.808458	0.22029	-3.66997	0.000242581	0.0102499
chrV:11571638:11572986:H12C20.7:WBGene00305173	164.007	0.920937	0.250988	3.66925	0.000243266	0.0102499
chrIV:10155774:10156771:ttr-54:WBGene00011774	294.308	0.692668	0.18878	3.66918	0.00024333	0.0102499
chrV:4034475:4036024:C49G7.7:WBGene00016785	12.0949	3.06224	0.834679	3.66876	0.00024373	0.0102499
chrI:3293134:3294356:W01B11.6:WBGene00020917	391.643	0.830141	0.22628	3.66864	0.000243846	0.0102499
chrV:12191518:12192177:dpy-30:WBGene00001088	8739.74	0.502407	0.137004	3.66711	0.000245308	0.0102861
chrI:15050796:15052420:zipt-1:WBGene00009286	1788.44	0.604598	0.165087	3.66229	0.00024997	0.0104258
chrIII:9558668:9559435:C48B4.7:WBGene00008170	335.401	0.722087	0.197178	3.66211	0.00025015	0.0104258
chrIV:10224022:10226342:nas-12:WBGene00003531	381.08	-0.487024	0.133014	-3.66144	0.0002508	0.0104258
chrIII:6309363:6320871:gar-2:WBGene00001518	610.148	-0.545537	0.149008	-3.66112	0.000251118	0.0104258
chrI:8615387:8616420:cfim-1:WBGene00009668	1921.75	0.345996	0.0945204	3.66054	0.000251687	0.0104258
chrX:13416077:13418223:C29F7.2:WBGene00007811	2085.61	0.262655	0.0717686	3.65976	0.000252455	0.0104324
chrII:11588463:11592060:F07A11.1:WBGene00008545	198.686	-0.689454	0.188471	-3.65814	0.000254055	0.0104732
chrII:4320835:4321654:Y52E8A.2:WBGene00021795	392.802	0.866473	0.237109	3.65432	0.000257867	0.0106048
chrV:7060810:7062816:Y57E12AL.1:WBGene00021956	4436.36	0.360456	0.0986565	3.65365	0.000258542	0.010607
chrI:6592468:6598928:F48A9.2:WBGene00018582	837.193	-0.499503	0.136756	-3.65252	0.000259681	0.0106214
chrIII:12871037:12874654:mrg-1:WBGene00003406	6998.56	0.366442	0.100338	3.65207	0.000260133	0.0106214
chrX:6479444:6484880:gar-1:WBGene00001517	165.467	-0.698916	0.191545	-3.64882	0.000263443	0.0107309
chrX:13472154:13475925:tre-4:WBGene00006610	95.276	-0.551735	0.151318	-3.64619	0.000266161	0.0107902
chrV:3193385:3195002:Y73C8B.2:WBGene00022259	1364.54	0.309492	0.0848931	3.64567	0.000266701	0.0107902
chrIII:13018934:13020226:col-98:WBGene00000673	475.196	1.55184	0.425744	3.64501	0.000267385	0.0107902
chrIII:4776186:4778098:B0393.7:WBGene00007172	152.847	-0.774657	0.212528	-3.64497	0.000267422	0.0107902
chrII:6123808:6125424:C29H12.2:WBGene00016235	3722.43	0.478665	0.131353	3.64412	0.000268307	0.0108005
chrII:5497283:5498256:suex-1:WBGene00017396	11.1857	2.0249	0.555871	3.64276	0.000269735	0.0108156
chrV:11237431:11238959:dvc-1:WBGene00011834	1210.72	0.474288	0.130217	3.64228	0.000270236	0.0108156
chrI:14822049:14823996:ubc-16:WBGene00006711	1371.3	0.377777	0.103739	3.64161	0.000270936	0.0108156
chrI:8036942:8039768:ath-1:WBGene00010564	3896.73	0.654343	0.179718	3.64094	0.000271639	0.0108156
chrIV:9019167:9020942:C53D6.4:WBGene00008281	864.087	0.421526	0.11578	3.64075	0.000271843	0.0108156
chrIII:5597943:5600058:C05D2.10:WBGene00015470	5504.17	0.371694	0.102122	3.63969	0.000272964	0.010835
chrII:3343704:3344967:bath-28:WBGene00017461	241.454	0.641215	0.176277	3.63755	0.000275239	0.0108841
chrI:7389048:7395918:sol-1:WBGene00004944	533.628	-0.402351	0.110617	-3.63734	0.000275473	0.0108841
chrIV:9316638:9318632:rpn-7:WBGene00004463	4458.29	0.332325	0.0913822	3.63665	0.000276212	0.0108881
chrI:5657916:5658712:mff-2:WBGene00018894	808.088	0.676233	0.185999	3.63568	0.000277253	0.010904
chrX:13223636:13224712:skr-19:WBGene00004825	4191.19	0.491961	0.135344	3.63489	0.0002781	0.0109122
chrIII:7377850:7379045:T20B12.7:WBGene00020604	10096.6	0.478969	0.1318	3.63407	0.000278982	0.0109218
chrX:4890220:4892332:T07F12.2:WBGene00020322	529.171	0.489997	0.134958	3.63073	0.000282618	0.0110149
chrV:7566231:7570390:clec-212:WBGene00017603	106.494	0.990231	0.272738	3.6307	0.000282648	0.0110149
chrX:7030238:7036084:cest-19:WBGene00020125	476.555	-0.496126	0.13667	-3.6301	0.00028331	0.0110156
chrI:8636122:8637126:cpn-1:WBGene00000777	1047.05	0.517941	0.142724	3.62897	0.000284556	0.011039
chrV:11119812:11122493:mboa-2:WBGene00010408	1334.73	0.345604	0.0953008	3.62646	0.000287337	0.0111216
chrIV:292422:298304:pnp-1:WBGene00019298	3364.56	0.422668	0.116699	3.62185	0.000292501	0.0112558
chrIII:5163756:5165311:T10F2.2:WBGene00020422	722.8	0.437909	0.120914	3.62165	0.000292731	0.0112558
chrIII:908320:909902:crls-1:WBGene00017763	2075.95	0.455945	0.125896	3.62161	0.000292777	0.0112558
chrV:15134197:15136801:aipl-1:WBGene00010685	5096.75	0.41819	0.115566	3.61863	0.000296164	0.0113605
chrI:5667068:5668840:F55F8.8:WBGene00018896	65.4707	-0.662654	0.183277	-3.61559	0.00029966	0.0114689
chrX:3604290:3605741:C18B2.4:WBGene00015955	1161.88	0.614104	0.16996	3.61323	0.000302406	0.0115481
chrIV:4446215:4446998:htz-1:WBGene00019947	40887.7	0.385999	0.106897	3.61095	0.000305075	0.0116241
chrI:3317977:3318584:trx-4:WBGene00021548	2055.61	0.722366	0.200173	3.6087	0.000307734	0.0116613
chrIV:16522528:16526138:Y51H4A.5:WBGene00013101	40.7658	0.703582	0.194979	3.60849	0.000307979	0.0116613
chrIV:14996725:15000519:Y41E3.461:WBGene00219444	21.3061	-1.02187	0.283255	-3.60758	0.000309067	0.0116613
chrV:1779656:1782022:F36H9.5:WBGene00018113	526.164	0.415489	0.115181	3.60726	0.000309446	0.0116613
chrI:13589073:13598505:eipr-1:WBGene00013599	589.104	0.333485	0.0924485	3.60725	0.000309461	0.0116613
chrIII:3701928:3703172:C14B1.2:WBGene00007573	557.465	0.76471	0.212045	3.60636	0.000310526	0.0116758
chrIII:5774678:5790650:rev-3:WBGene00021344	902.656	0.520013	0.144263	3.60462	0.000312615	0.0117127
chrX:11647422:11648196:T04F8.8:WBGene00011446	234.627	1.4629	0.405921	3.60391	0.000313462	0.0117127
chrI:4964666:4967089:app-1:WBGene00000155	2108.85	0.425496	0.118068	3.60383	0.000313561	0.0117127
chrV:10297398:10298985:B0024.4:WBGene00007097	93.559	1.35484	0.376047	3.60285	0.000314744	0.011724
chrIII:11746765:11750175:mrt-2:WBGene00003417	430.33	0.45692	0.126836	3.60245	0.000315236	0.011724
chrII:4043054:4044330:rpn-11:WBGene00004467	5167.8	0.443327	0.123125	3.60064	0.000317439	0.0117804
chrIV:4199500:4204375:pax-2:WBGene00003938	44.8408	-0.607923	0.16889	-3.59952	0.000318809	0.0117834
chrX:15964099:15964230:C09G1.7:WBGene00284856	49.3295	1.23614	0.343425	3.59944	0.000318899	0.0117834
chrX:4581587:4585679:C05E11.7:WBGene00015496	244.6	-0.384392	0.106837	-3.59792	0.000320772	0.0118028
chrIV:1834627:1847962:ccm-2:WBGene00019462	148.346	-0.365218	0.101517	-3.59761	0.000321155	0.0118028
chrII:3662203:3662986:F19B10.13:WBGene00194713	156.975	1.77274	0.492793	3.59734	0.000321494	0.0118028
chrIII:8402048:8403607:cutc-1:WBGene00022702	1680.58	0.379935	0.105692	3.59475	0.000324708	0.0118953
chrX:6252273:6253785:W05H9.3:WBGene00021050	6714.14	0.42932	0.11956	3.59084	0.000329613	0.0120492
chrIV:13347664:13348656:W02A2.9:WBGene00044280	1034.23	0.86131	0.23993	3.58983	0.000330889	0.0120644
chrI:7835813:7836967:gras-1:WBGene00009272	1053.52	0.432467	0.120484	3.5894	0.000331441	0.0120644
chrIII:13343416:13344610:ife-1:WBGene00002059	5793.73	0.702187	0.195682	3.5884	0.000332707	0.0120848
chrII:4523621:4524589:B0304.2:WBGene00015134	485.921	0.799115	0.222823	3.58632	0.000335371	0.0121558
chrIV:11603612:11604931:ragc-1:WBGene00012497	3120.07	0.384332	0.107218	3.58458	0.000337618	0.0122114
chrX:10156857:10160438:erd-2.1:WBGene00001331	6879.54	0.589416	0.164491	3.58328	0.000339309	0.0122266
chrI:2620649:2621859:pid-3:WBGene00021270	2936.26	0.525926	0.146777	3.58316	0.000339469	0.0122266
chrII:5112381:5114153:F09C12.8:WBGene00017279	9.87461	-1.26535	0.353363	-3.58086	0.000342459	0.012294
chrV:15359677:15359827:C29F3.9:WBGene00197891	11.4541	1.17918	0.329322	3.58062	0.000342779	0.012294
chrII:1817280:1818400:fbxb-10:WBGene00020362	529.997	0.524221	0.14661	3.57561	0.000349411	0.0124522
chrV:5084793:5084880:Y58A7A.7:WBGene00195625	11.0555	1.78893	0.500372	3.5752	0.000349964	0.0124522
chrV:5084793:5084880:Y58A7A.8:WBGene00196200	11.0555	1.78893	0.500372	3.5752	0.000349964	0.0124522
chrIV:4291466:4291872:F15E6.4:WBGene00017485	21.0801	2.20612	0.617097	3.57499	0.000350239	0.0124522
chrIV:7083871:7083930:Y43B11AR.7:WBGene00045086	248.249	-0.600908	0.168107	-3.57455	0.000350827	0.0124522
chrV:19432440:19433072:C25F9.11:WBGene00045411	417.39	1.12725	0.315552	3.57231	0.000353842	0.0125332
chrII:11235044:11236387:cchl-1:WBGene00011527	3102.36	0.392867	0.110028	3.5706	0.000356158	0.0125891
chrIV:5319252:5325044:slc-46A:WBGene00021159	450.752	0.366794	0.102804	3.56788	0.000359878	0.0126944
chrI:9232068:9233560:aph-1:WBGene00000147	1727.91	0.479958	0.13455	3.56714	0.0003609	0.0126947
chrX:13642347:13646898:acr-9:WBGene00000048	215.788	-0.411999	0.11551	-3.5668	0.000361371	0.0126947
chrI:8994001:8998602:tba-6:WBGene00006532	375.829	-0.334827	0.0938929	-3.56606	0.000362392	0.0127045
chrII:2586077:2586911:F33H12.7:WBGene00045457	44.8859	2.14034	0.600441	3.5646	0.000364407	0.012749
chrIII:9745861:9747193:iff-1:WBGene00002064	6426.43	0.76683	0.215224	3.56293	0.000366733	0.0127666
chrV:8532532:8533111:his-8:WBGene00001882	82.1821	0.621409	0.174411	3.5629	0.000366783	0.0127666
chrIV:9251378:9254021:Y11D7A.8:WBGene00012432	68.577	-0.580721	0.163003	-3.56264	0.000367147	0.0127666
chrV:4750593:4753816:C18G1.6:WBGene00015984	72.8536	-0.663129	0.186204	-3.5613	0.000369029	0.012806
chrIV:7720562:7723202:C50F7.6:WBGene00016846	404.914	-0.575665	0.16177	-3.55854	0.000372919	0.0129148
chrV:19624750:19630761:dyf-19:WBGene00012826	825.754	-0.524334	0.147385	-3.55758	0.000374281	0.0129179
chrI:6719363:6723059:W02D3.4:WBGene00020933	1985.68	0.343464	0.0965563	3.55714	0.000374915	0.0129179
chrV:12072861:12074986:R07B7.6:WBGene00011090	203.953	-0.620109	0.174379	-3.55611	0.000376384	0.0129179
chrI:9653020:9657008:T05F1.11:WBGene00011495	462.932	-0.999385	0.281127	-3.55492	0.000378092	0.0129179
chrI:10566349:10567300:pas-5:WBGene00003926	5984.3	0.688908	0.193793	3.55488	0.000378158	0.0129179
chrI:5507116:5509288:zipt-11:WBGene00019077	2457.49	0.400375	0.112631	3.55475	0.000378335	0.0129179
chrIV:6519717:6522306:C01G5.9:WBGene00015311	817.254	-0.40531	0.114035	-3.55426	0.00037904	0.0129179
chrIII:4731937:4734099:F17C8.3:WBGene00008910	550.537	-0.507544	0.142799	-3.55426	0.000379048	0.0129179
chrIV:11842420:11846368:F38H4.3:WBGene00009547	417.901	-0.649969	0.182924	-3.55322	0.000380551	0.0129418
chrIV:11106417:11107579:T05E11.9:WBGene00014505	39984.3	0.572166	0.161069	3.55231	0.000381859	0.0129418
chrIII:6171221:6172800:F42A10.5:WBGene00018341	3847.14	0.421537	0.118674	3.55206	0.000382224	0.0129418
chrII:6365739:6366897:clec-88:WBGene00019606	6522.79	0.570529	0.160636	3.55168	0.000382777	0.0129418
chrI:5298754:5300331:hpo-32:WBGene00015313	137.001	0.443155	0.124817	3.55043	0.000384599	0.012948
chrIII:5874675:5876470:aldo-2:WBGene00017166	20971	0.456949	0.128708	3.55027	0.000384835	0.012948
chrII:6488830:6489761:snr-3:WBGene00004916	7949.13	0.722243	0.203449	3.55	0.00038523	0.012948
chrI:4449878:4450927:cmt-1:WBGene00016564	1602.21	0.622448	0.175394	3.54885	0.000386918	0.0129792
chrV:14689109:14691963:gasr-8:WBGene00008144	557.667	-0.811178	0.228613	-3.54826	0.000387791	0.012983
chrI:4193240:4203303:snrp-40.2:WBGene00015974	494.199	0.522704	0.147361	3.5471	0.000389499	0.0130148
chrV:8026690:8028789:F43H9.4:WBGene00018400	266.268	0.795569	0.224333	3.54637	0.000390576	0.0130253
chrIV:10533938:10536450:T07G12.3:WBGene00011594	995.11	-0.637311	0.179852	-3.54353	0.000394815	0.0131367
chrIII:1951975:1961952:mboa-6:WBGene00020115	6357.05	0.434016	0.122496	3.5431	0.000395453	0.0131367
chrIII:10436275:10438110:enu-3.1:WBGene00010362	582.778	0.460771	0.130069	3.54251	0.000396344	0.0131408
chrV:16023350:16024196:cwc-15:WBGene00011687	10006.1	0.554693	0.156658	3.54079	0.000398931	0.0131945
chrV:14301412:14306446:F14D7.6:WBGene00008793	208.269	-0.464966	0.131331	-3.54041	0.000399507	0.0131945
chrV:12954001:12955229:eif-3.K:WBGene00001233	3418.99	0.495682	0.140191	3.53576	0.000406601	0.0133866
chrV:15816463:15817149:F54B8.4:WBGene00010019	557.646	0.717962	0.203068	3.53558	0.000406888	0.0133866
chrIV:6601673:6602443:sup-36:WBGene00018164	8353.65	0.568742	0.160917	3.53437	0.000408744	0.0134006
chrIV:10149165:10150602:tsp-12:WBGene00006638	3202.31	0.326846	0.0924787	3.53428	0.00040888	0.0134006
chrIII:3461702:3467725:pph-6:WBGene00007922	3079.06	0.403895	0.114335	3.53257	0.000411543	0.0134621
chrX:14558503:14561429:nhr-3:WBGene00003602	2971.55	0.41308	0.116956	3.53193	0.000412538	0.0134689
chrV:9508131:9510429:acs-14:WBGene00008669	1933.05	0.235526	0.0667025	3.53099	0.000414014	0.0134913
chrI:9886188:9888222:nas-5:WBGene00003524	40.2473	-0.711036	0.201432	-3.5299	0.000415713	0.013521
chrI:2888878:2889434:Y71F9AL.25:WBGene00304792	1393.13	0.540453	0.153139	3.52917	0.000416869	0.0135328
chrIV:1229079:1230793:W09G12.7:WBGene00021121	59.2996	1.15805	0.328336	3.52704	0.000420231	0.0135838
chrII:3717260:3719772:fbxc-52:WBGene00016710	2075.06	0.281787	0.079901	3.5267	0.000420778	0.0135838
chrI:15031148:15033039:F33H2.8:WBGene00009371	890.888	0.515978	0.146325	3.52623	0.000421517	0.0135838
chrV:15185890:15186329:Y75B12B.3:WBGene00013568	31.4362	1.09931	0.311758	3.52617	0.000421615	0.0135838
chrII:8997826:8999726:tdp-1:WBGene00006514	4808.53	0.323177	0.091678	3.52514	0.000423266	0.0136113
chrI:7113016:7115001:gly-19:WBGene00001644	230.84	-0.419687	0.119095	-3.52396	0.000425141	0.0136354
chrX:15077600:15077633:H40L08.8:WBGene00303066	57.7634	0.599489	0.17015	3.52329	0.000426218	0.0136354
chrIV:17285732:17287454:zipt-7.1:WBGene00044067	302.454	0.563583	0.159964	3.52318	0.000426407	0.0136354
chrII:8066286:8068184:pdha-1:WBGene00011510	6360.65	0.297976	0.0845932	3.52246	0.000427568	0.0136471
chrIII:7463796:7465244:H14A12.3:WBGene00019196	1025.39	0.22769	0.0646782	3.52035	0.000430978	0.0136801
chrIV:17308510:17311766:T28F3.9:WBGene00012135	80.1591	-0.70853	0.201278	-3.52015	0.000431297	0.0136801
chrII:3005845:3007510:lido-12:WBGene00016573	1685.24	0.487831	0.138591	3.51994	0.000431646	0.0136801
chrI:2223306:2233099:gcy-17:WBGene00001542	32.3929	-1.06191	0.301711	-3.51964	0.000432137	0.0136801
chrV:147515:151388:W03F9.4:WBGene00021002	2602.82	0.820284	0.233078	3.51935	0.0004326	0.0136801
chrII:2289113:2290295:K09F6.13:WBGene00235164	547.247	1.01025	0.287357	3.51567	0.000438649	0.0138458
chrII:5104117:5108901:mpk-2:WBGene00003402	470.789	-0.463333	0.131884	-3.51318	0.00044278	0.0139504
chrV:5568187:5570533:glb-6:WBGene00015969	149.46	-0.690028	0.196617	-3.50951	0.000448941	0.0141185
chrV:7530139:7531463:swt-2:WBGene00016922	12.5602	-1.2012	0.342893	-3.50313	0.000459829	0.0144273
chrII:4763080:4764184:F26G1.2:WBGene00017838	554.603	0.895075	0.255533	3.50277	0.000460444	0.0144273
chrIV:10129256:10130244:K08F4.3:WBGene00010678	276.999	0.67493	0.192734	3.50187	0.000461998	0.0144495
chrI:6009781:6011586:rnf-1:WBGene00004380	475.935	0.484378	0.138347	3.50119	0.000463185	0.0144602
chrV:16100626:16102750:cth-1:WBGene00009048	1349.3	0.452946	0.129438	3.49934	0.00046642	0.0145201
chrII:10448265:10450222:ZK673.2:WBGene00014058	2812.71	0.36843	0.1053	3.49886	0.000467256	0.0145201
chrIV:10114524:10115129:C04G2.14:WBGene00255426	22.3116	1.1452	0.327328	3.49863	0.000467651	0.0145201
chrIV:5344591:5350947:gba-4:WBGene00021160	157.172	-0.669463	0.191415	-3.49744	0.000469748	0.0145588
chrIII:5461378:5464382:F48E8.3:WBGene00018610	3715.17	0.292461	0.0836416	3.49659	0.000471241	0.0145786
chrII:3246315:3248174:fbxc-50:WBGene00015912	443.408	0.686986	0.196564	3.49498	0.000474106	0.0146408
chrIII:10314465:10318162:unc-50:WBGene00006785	3375.97	0.406906	0.116534	3.49174	0.000479888	0.0147448
chrII:11100478:11103779:C09H10.5:WBGene00007499	1223.79	0.303903	0.0870367	3.49166	0.000480024	0.0147448
chrV:14325786:14327876:F47B8.5:WBGene00009806	432.937	-0.545699	0.156287	-3.49164	0.000480058	0.0147448
chrV:12261530:12263368:tbb-6:WBGene00006539	138.323	1.74588	0.500253	3.48998	0.000483053	0.0148101
chrX:17680820:17684811:T23E7.6:WBGene00044772	59.2317	0.916597	0.262696	3.48919	0.00048449	0.0148277
chrIII:9562330:9563335:C48B4.9:WBGene00008172	244.266	0.621535	0.178209	3.48768	0.000487225	0.0148824
chrIV:7227273:7228306:D2024.5:WBGene00017053	1646.36	0.427555	0.122619	3.48686	0.000488726	0.0148824
chrX:10379692:10386508:dyf-6:WBGene00001122	548.297	-0.316318	0.0907194	-3.48677	0.000488887	0.0148824
chrIV:11636647:11638209:F58B3.6:WBGene00010232	4234.53	0.265115	0.0760676	3.48526	0.000491664	0.0149221
chrX:10787502:10789700:ttr-14:WBGene00011460	16.4633	-0.950074	0.27261	-3.48511	0.000491939	0.0149221
chrII:9841094:9842036:rnh-1.2:WBGene00014163	184.365	0.684015	0.196349	3.48367	0.000494595	0.0149762
chrX:2822753:2823508:linc-56:WBGene00219650	92.6846	-0.506514	0.145433	-3.48281	0.000496173	0.0149974
chrI:5340828:5342045:F55A12.18:WBGene00304996	19.0844	1.21894	0.350108	3.48162	0.000498386	0.0150366
chrV:4903929:4905942:ugt-8:WBGene00019234	217.306	1.01064	0.290346	3.48081	0.000499894	0.0150366
chrIV:4744376:4745492:timm-17B.1:WBGene00017119	4636.92	0.54288	0.155969	3.4807	0.000500106	0.0150366
chrX:15923737:15925169:F31B9.3:WBGene00009280	236.459	0.545857	0.156878	3.47949	0.000502368	0.0150366
chrII:10821030:10822470:ech-4:WBGene00001153	3787.34	0.260595	0.0749011	3.47919	0.000502933	0.0150366
chrI:1842444:1843227:emr-1:WBGene00001309	2290.05	0.450606	0.129532	3.47873	0.000503798	0.0150366
chrIV:218550:220855:prdx-6:WBGene00021401	1238.05	0.616887	0.177343	3.47849	0.00050424	0.0150366
chrV:16951803:16953629:clec-238:WBGene00013622	37.3541	0.756062	0.217362	3.47835	0.000504503	0.0150366
chrIV:15641230:15643828:Y105C5A.13:WBGene00013637	257.167	1.15846	0.333158	3.47721	0.000506665	0.0150468
chrV:20879600:20898909:unc-80:WBGene00006812	1426.22	-1.0867	0.312611	-3.4762	0.000508574	0.0150468
chrV:2385955:2390722:C01B4.7:WBGene00015271	147.496	1.02768	0.295661	3.47588	0.000509187	0.0150468
chrV:2385955:2390722:Y19D10A.4:WBGene00021219	147.496	1.02768	0.295661	3.47588	0.000509187	0.0150468
chrIV:7231234:7232822:D2024.4:WBGene00017052	379.526	-0.50935	0.146551	-3.47559	0.000509736	0.0150468
chrIII:4413456:4414748:mpc-1:WBGene00011119	1211.09	0.601197	0.172987	3.47538	0.000510122	0.0150468
chrV:5960580:5963882:pcm-1:WBGene00003954	1503.13	0.501703	0.144424	3.47383	0.000513082	0.0151081
chrI:6203896:6206927:T05E7.1:WBGene00020258	104.084	-0.466049	0.134203	-3.47271	0.000515233	0.0151143
chrIII:13133932:13139626:bre-2:WBGene00000267	265.977	-0.657334	0.189298	-3.47248	0.000515677	0.0151143
chrII:6660273:6661070:T19D12.3:WBGene00020578	33.3589	-1.27192	0.3663	-3.47234	0.000515943	0.0151143
chrII:9323954:9324873:tag-175:WBGene00006520	977.734	0.588948	0.169711	3.4703	0.00051987	0.0152033
chrIII:10506678:10506825:F43D9.8:WBGene00196933	852.569	0.744274	0.214542	3.46913	0.000522154	0.0152441
chrII:14060738:14062960:W01G7.4:WBGene00012188	2881.13	0.634522	0.182959	3.4681	0.000524145	0.0152592
chrII:15042804:15044011:Y53F4B.45:WBGene00044728	2688.61	0.686888	0.198068	3.46794	0.000524456	0.0152592
chrII:11720401:11722335:F13D12.3:WBGene00008739	218.995	1.33388	0.384732	3.46702	0.000526253	0.0152855
chrIII:9465766:9467189:B0464.9:WBGene00007188	1425.77	0.309431	0.0892965	3.4652	0.000529828	0.0153632
chrII:7162444:7165849:C27H5.4:WBGene00016174	156.122	0.388394	0.112124	3.46396	0.000532276	0.0153939
chrIII:6028789:6030583:ZK328.6:WBGene00022695	188.117	-0.544751	0.157272	-3.46376	0.000532686	0.0153939
chrI:8727217:8728487:pas-4:WBGene00003925	2871.52	0.562149	0.162444	3.46057	0.000539028	0.0155509
chrI:9793755:9796675:hrdl-1:WBGene00009164	2696.7	0.424304	0.122658	3.45925	0.000541678	0.0155858
chrV:453748:456795:nhr-98:WBGene00003688	442.666	-0.416671	0.120473	-3.45862	0.00054294	0.0155858
chrI:12967215:12968280:pbs-2:WBGene00003948	3269.9	0.493085	0.142601	3.4578	0.000544608	0.0155858
chrX:1943949:1945031:rgs-8.1:WBGene00004351	420.439	0.432612	0.125116	3.45769	0.000544837	0.0155858
chrX:1943949:1945031:rgs-8.2:WBGene00021988	420.439	0.432612	0.125116	3.45769	0.000544837	0.0155858
chrX:9020423:9021755:T25B6.5:WBGene00020791	14.6829	1.44395	0.417658	3.45726	0.000545702	0.0155858
chrI:11256525:11259233:F36D1.8:WBGene00009467	142.423	0.68702	0.198758	3.45656	0.000547119	0.0156002
chrIII:10506110:10506801:sip-1:WBGene00004798	8842.49	0.645354	0.186825	3.45432	0.000551677	0.015704
chrII:5209779:5210978:C34F11.8:WBGene00016417	64.7482	1.57173	0.455212	3.45274	0.000554934	0.0157704
chrII:5556730:5557171:ins-11:WBGene00002094	10.8286	1.36221	0.394805	3.45033	0.000559912	0.0158855
chrI:10452177:10452895:Y106G6H.8:WBGene00013720	585.093	0.708126	0.205273	3.44967	0.000561269	0.0158977
chrIV:4651043:4652447:ubc-9:WBGene00006706	7287.6	0.397058	0.115179	3.44731	0.000566195	0.0159917
chrV:13498785:13511718:avr-15:WBGene00000233	590.729	-0.359478	0.104282	-3.44719	0.000566459	0.0159917
chrI:343068:348424:mbtr-1:WBGene00021661	1088.13	0.468445	0.135964	3.44537	0.00057028	0.0160731
chrV:3503125:3505696:ugt-64:WBGene00015577	701.104	0.350484	0.101766	3.44401	0.000573155	0.0161275
chrIII:9745992:9746232:T05G5.17:WBGene00271656	1569.03	0.756515	0.219804	3.44176	0.000577935	0.0162309
chrI:7088029:7090062:nars-1:WBGene00003815	3279.27	0.423166	0.122964	3.44139	0.000578727	0.0162309
chrV:590481:592537:ZK488.6:WBGene00022758	8.57892	-1.573	0.457244	-3.44018	0.000581328	0.0162326
chrI:7819578:7820490:D2005.7:WBGene00086551	465.653	0.576997	0.167725	3.44014	0.000581414	0.0162326
chrI:12946931:12951098:acox-1.3:WBGene00008566	160.71	-0.732682	0.212988	-3.44001	0.000581686	0.0162326
chrV:6950806:6951406:T07H8.11:WBGene00304201	25.5202	1.73919	0.505637	3.4396	0.000582582	0.0162326
chrIV:13688234:13699363:T23G4.2:WBGene00011958	71.6048	-0.599168	0.174224	-3.43907	0.000583723	0.0162379
chrII:3350251:3358981:bath-29:WBGene00017452	288.793	0.530149	0.154187	3.43835	0.000585264	0.0162544
chrV:6508906:6509817:ubh-2:WBGene00006722	1036.82	0.33144	0.0964541	3.43625	0.000589831	0.0163547
chrIV:10769652:10777760:T25B9.9:WBGene00012015	4149.2	0.262697	0.0764709	3.43525	0.000592002	0.0163883
chrII:15039403:15048904:trip-4:WBGene00000208	5084.55	0.497718	0.145008	3.43235	0.00059837	0.0165378
chrIII:860197:862198:exos-4.2:WBGene00000202	2270.72	0.532581	0.155222	3.4311	0.000601146	0.0165548
chrIII:12250475:12251009:Y75B8A.23:WBGene00013556	48.2262	0.825463	0.240585	3.43107	0.00060121	0.0165548
chrIV:7149174:7150691:C34D4.4:WBGene00016400	2308.04	0.342009	0.0996933	3.43061	0.000602221	0.0165548
chrIII:11999496:12002950:Y56A3A.33:WBGene00013244	409.314	0.534692	0.155891	3.42992	0.00060376	0.0165548
chrX:17230704:17235838:dhs-30:WBGene00000993	1147.82	0.416579	0.121455	3.42989	0.000603821	0.0165548
chrII:3318295:3323279:Y46D2A.2:WBGene00021590	314.273	0.501395	0.14624	3.42857	0.000606781	0.0166093
chrIV:5848656:5850847:sams-3:WBGene00015538	2530.35	0.336752	0.0982376	3.42794	0.000608183	0.0166211
chrII:3207685:3208779:sdz-35:WBGene00022570	10.9611	1.44743	0.422435	3.42641	0.000611622	0.0166884
chrIV:9856011:9858067:K07F5.12:WBGene00010637	495.534	0.619215	0.18091	3.42279	0.00061983	0.0168854
chrV:4890428:4891422:T19H12.2:WBGene00020588	14570.2	0.493464	0.144216	3.42171	0.000622287	0.0169254
chrII:6288412:6290097:upb-1:WBGene00017440	3477.73	0.417809	0.122233	3.41813	0.000630537	0.0171226
chrV:899303:903665:fmo-5:WBGene00001480	833.91	0.468482	0.137146	3.41593	0.00063565	0.0172341
chrV:8898194:8898645:his-18:WBGene00001892	140.544	0.689021	0.201758	3.41509	0.000637603	0.0172597
chrV:8414084:8415254:pos-1:WBGene00004078	5972.3	0.518552	0.151877	3.41428	0.00063951	0.017284
chrV:64529:83831:daam-1:WBGene00018976	2100.16	-0.498284	0.146007	-3.41274	0.000643141	0.0173547
chrII:11239717:11240990:T06D8.9:WBGene00011529	4663.92	0.593066	0.173834	3.41168	0.000645634	0.0173945
chrX:15225868:15230645:H03A11.2:WBGene00010357	463.661	-1.76364	0.517117	-3.41052	0.000648389	0.0174335
chrV:14612431:14613706:ccnk-1:WBGene00009650	1864.12	0.547972	0.160685	3.41021	0.000649121	0.0174335
chrIII:8045016:8045931:spcs-3:WBGene00019679	3672.14	0.537452	0.157641	3.40934	0.000651194	0.0174618
chrII:11757106:11761853:F44E5.5:WBGene00009692	9844.75	1.08104	0.317158	3.40854	0.000653119	0.0174636
chrII:10321459:10324850:M02G9.2:WBGene00010831	436.498	-0.279616	0.0820358	-3.40846	0.000653302	0.0174636
chrX:13245389:13247044:hpl-1:WBGene00001995	901.498	0.504843	0.148218	3.40608	0.000659033	0.0175294
chrX:5630028:5631859:T21F4.1:WBGene00020658	1730.22	0.573822	0.168474	3.406	0.000659219	0.0175294
chrII:10197624:10198324:R05H5.3:WBGene00011038	10301.9	0.65438	0.192143	3.40569	0.000659965	0.0175294
chrIV:14843361:14845311:Y57G11C.20:WBGene00013315	49.222	-1.39146	0.408606	-3.40539	0.000660699	0.0175294
chrIII:4881892:4883606:clec-5:WBGene00016450	335.055	0.906121	0.266091	3.40531	0.000660888	0.0175294
chrV:12342313:12343469:tomm-20:WBGene00009092	4509.45	0.642838	0.188817	3.40456	0.000662708	0.0175505
chrI:6972156:6973789:C30F12.4:WBGene00016263	375.523	0.616216	0.181024	3.40406	0.000663918	0.0175553
chrX:2407466:2409567:mtpn-1:WBGene00016616	1104.66	0.67041	0.197033	3.40252	0.000667678	0.0176275
chrV:8533017:8533170:F45F2.14:WBGene00197621	25.5163	0.731582	0.215113	3.40092	0.000671599	0.0177037
chrII:12994361:12996412:hphd-1:WBGene00012608	7767.06	1.11577	0.328126	3.40042	0.000672813	0.0177084
chrI:6642718:6643667:ZC581.10:WBGene00195178	7.19027	-1.4062	0.413647	-3.39953	0.00067503	0.0177274
chrII:6742913:6744267:F41G3.6:WBGene00018302	1305.57	0.448404	0.131928	3.39886	0.000676671	0.0177274
chrIV:17475314:17475842:grl-24:WBGene00001733	121.744	0.566372	0.166645	3.39867	0.000677136	0.0177274
chrX:8718566:8718905:F53A9.8:WBGene00018731	333.037	1.14106	0.335759	3.39845	0.000677679	0.0177274
chrV:3769800:3771518:R08E5.1:WBGene00019961	356.628	-0.651223	0.191649	-3.398	0.000678811	0.0177299
chrII:3820149:3821296:F54D10.7:WBGene00018808	341.102	0.740034	0.217847	3.39703	0.000681222	0.0177658
chrII:9656688:9657719:gstk-1:WBGene00014251	575.734	0.461851	0.13602	3.39545	0.000685148	0.017841
chrX:13090964:13094424:R03G8.3:WBGene00010998	284.363	-0.644826	0.189946	-3.39479	0.000686807	0.017857
chrIII:9563432:9564510:C48B4.10:WBGene00008173	118.768	0.630385	0.185757	3.39359	0.000689819	0.0179081
chrII:6492401:6493778:T28D9.1:WBGene00020894	22312.4	0.432363	0.127491	3.39133	0.000695544	0.0180293
chrIII:9759116:9760389:rmd-1:WBGene00011501	2110.02	0.743329	0.219299	3.38956	0.000700048	0.0181115
chrIII:7298347:7299631:B0361.9:WBGene00015163	645.242	0.516058	0.152303	3.38836	0.00070312	0.0181115
chrIV:2641309:2642113:Y69A2AR.3:WBGene00022075	3770.73	0.839394	0.247735	3.38827	0.000703353	0.0181115
chrI:10184477:10185520:clec-87:WBGene00007709	15838.3	0.547919	0.161717	3.38813	0.000703709	0.0181115
chrII:7864506:7866255:ostb-1:WBGene00011638	10962.8	0.378911	0.111839	3.38801	0.000704007	0.0181115
chrV:14598005:14600095:R11H6.2:WBGene00011250	3288.2	0.441059	0.130237	3.38658	0.000707687	0.0181609
chrII:9967276:9968049:R53.4:WBGene00011273	18903	0.678852	0.200472	3.38626	0.00070852	0.0181609
chrIV:9693173:9697005:twk-9:WBGene00006664	112.501	-0.671002	0.198192	-3.38561	0.000710199	0.0181609
chrII:5387410:5389064:rsp-4:WBGene00004701	11464.1	0.455299	0.134489	3.38541	0.000710723	0.0181609
chrI:13489586:13491120:Y48G10A.1:WBGene00013018	2062.9	0.392987	0.1161	3.38491	0.00071202	0.0181609
chrIV:7197152:7203660:unc-8:WBGene00006748	258.048	-0.54904	0.162208	-3.3848	0.000712297	0.0181609
chrII:11729010:11731198:alh-8:WBGene00000114	13184.7	0.676096	0.199855	3.38292	0.000717185	0.0182583
chrIII:4171335:4172223:C16C10.4:WBGene00007625	5156.47	0.59298	0.175347	3.38176	0.000720229	0.0182598
chrIV:9799428:9802226:fat-4:WBGene00001396	2329.3	0.344154	0.10177	3.38169	0.000720417	0.0182598
chrII:9469012:9470176:T19H5.6:WBGene00044807	130.179	-0.578999	0.171217	-3.38168	0.000720446	0.0182598
chrI:7350311:7352235:inx-14:WBGene00002136	648.193	0.504413	0.149181	3.38121	0.000721684	0.0182642
chrI:14790243:14790934:uev-1:WBGene00006730	2742.29	0.58213	0.172419	3.37626	0.000734798	0.0185686
chrIV:8712410:8715027:parg-2:WBGene00004052	34.8532	1.11322	0.329822	3.37523	0.000737547	0.018593
chrII:9595223:9596598:E02H1.5:WBGene00008457	1039.11	0.633051	0.187578	3.37487	0.000738512	0.018593
chrIV:4784232:4788692:nhr-104:WBGene00003694	618.499	-0.360281	0.106765	-3.37453	0.00073943	0.018593
chrV:14420070:14421440:dhs-22:WBGene00000985	3035.95	0.293268	0.086915	3.3742	0.000740317	0.018593
chrIII:8535130:8542748:trp-1:WBGene00006614	243.002	-0.655259	0.194216	-3.37387	0.000741198	0.018593
chrIV:9772509:9773472:cav-1:WBGene00000301	72882.7	0.442491	0.131186	3.37301	0.000743503	0.0186235
chrX:7937634:7945099:tnt-3:WBGene00006588	5957.3	-0.585745	0.173703	-3.37212	0.000745929	0.0186334
chrI:9350273:9352700:M04C9.1:WBGene00010856	52.2866	-0.703757	0.208702	-3.37206	0.000746076	0.0186334
chrI:1340677:1341264:smo-1:WBGene00004888	15614.5	0.561914	0.16668	3.37122	0.000748353	0.0186441
chrII:5696497:5698969:C25H3.10:WBGene00016119	176.483	1.49462	0.443364	3.3711	0.000748683	0.0186441
chrV:4443109:4450555:rft-2:WBGene00021626	562.1	0.376975	0.11187	3.36975	0.000752373	0.0186764
chrII:309471:312210:mps-2:WBGene00019282	4458.73	0.304911	0.0904893	3.36958	0.000752839	0.0186764
chrII:11451440:11452955:rsp-2:WBGene00004699	17400.8	0.46677	0.138531	3.36942	0.000753256	0.0186764
chrIII:12875030:12875829:spcs-2:WBGene00012550	6643.47	0.58749	0.174396	3.36871	0.000755209	0.0186977
chrII:11759639:11761855:F44E5.4:WBGene00009691	4960.11	1.06978	0.317725	3.36701	0.000759875	0.0187428
chrV:9632028:9633338:col-147:WBGene00000720	267.536	1.49226	0.443241	3.3667	0.000760741	0.0187428
chrIII:13393909:13394979:qdpr-1:WBGene00011398	3058.74	0.506432	0.150429	3.36659	0.000761045	0.0187428
chrI:3655412:3662183:acd-5:WBGene00020903	186.763	-0.643434	0.191148	-3.36615	0.000762265	0.0187428
chrIV:5037788:5040499:C09B9.1:WBGene00015626	7.80385	1.60011	0.475432	3.36559	0.000763788	0.0187428
chrII:6700655:6701625:C18H9.6:WBGene00016004	296.444	-0.580853	0.172624	-3.36485	0.00076586	0.0187428
chrV:13550519:13551810:C56A3.4:WBGene00008343	403.51	0.455322	0.135318	3.36482	0.000765934	0.0187428
chrIII:5094790:5095153:F54D8.10:WBGene00284847	18.4106	1.15358	0.342849	3.36469	0.00076631	0.0187428
chrX:6880908:6881895:F41C6.6:WBGene00018279	16.8496	-0.810813	0.241006	-3.36428	0.000767425	0.0187428
chrIV:13403757:13408306:Y62E10A.19:WBGene00013385	1170.43	-0.821728	0.244268	-3.36405	0.000768073	0.0187428
chrIV:8379983:8381925:praf-3:WBGene00017070	3899.34	0.415616	0.123559	3.36369	0.000769081	0.0187428
chrV:6966395:6970000:ptr-15:WBGene00004229	676.173	-0.411761	0.122465	-3.36228	0.000773031	0.0188106
chrI:8758126:8758996:DY3.8:WBGene00008440	2133.99	0.599363	0.178281	3.36191	0.000774061	0.0188106
chrIV:13095761:13097087:rfc-3:WBGene00004339	3964.61	0.355832	0.105872	3.36097	0.000776693	0.0188477
chrI:10933809:10935553:tag-296:WBGene00018632	1386.4	0.379859	0.113037	3.36047	0.000778089	0.0188549
chrV:6691370:6691863:mtl-1:WBGene00003473	161.835	1.03591	0.308304	3.36003	0.000779328	0.0188582
chrIV:12443235:12444035:C25G4.2:WBGene00007730	1837.88	0.556697	0.165717	3.35933	0.000781331	0.0188653
chrII:1713237:1714397:btb-7:WBGene00018443	40.7911	0.810558	0.241299	3.35915	0.000781829	0.0188653
chrV:6390462:6392565:F57F4.1:WBGene00019015	18.7475	-0.842013	0.250731	-3.35823	0.000784423	0.0189013
chrIII:7336586:7338765:gsp-2:WBGene00001748	22642	0.410892	0.122382	3.35744	0.000786664	0.0189286
chrV:12140875:12144292:C27A7.3:WBGene00007755	75.6839	-0.835708	0.248984	-3.35647	0.00078943	0.0189433
chrII:4653174:4655934:fut-6:WBGene00020222	348.069	-0.398149	0.118635	-3.35609	0.000790516	0.0189433
chrIV:8764866:8767450:F20C5.4:WBGene00008969	353.758	-0.39103	0.116514	-3.35607	0.000790597	0.0189433
chrIII:6146265:6148066:Y42G9A.3:WBGene00021533	3185.53	-0.60316	0.179879	-3.35314	0.000798996	0.0191011
chrI:6534071:6539193:T10E9.3:WBGene00020413	567.593	-0.674275	0.201108	-3.35279	0.0008	0.0191011
chrIII:7067685:7068570:ubc-18:WBGene00006713	6296.33	0.437153	0.130392	3.35261	0.000800533	0.0191011
chrX:9851980:9853002:lec-7:WBGene00002270	30.5477	1.38195	0.412308	3.35174	0.000803063	0.019123
chrIII:5740965:5742822:B0244.16:WBGene00271577	22.3533	0.850736	0.253853	3.35129	0.000804347	0.019123
chrIII:11694135:11695169:Y41C4A.29:WBGene00206423	617.073	-0.531124	0.158526	-3.35038	0.000806994	0.019123
chrII:14390715:14407911:nurf-1:WBGene00009180	23860.2	0.293515	0.0876113	3.35019	0.000807556	0.019123
chrI:4114860:4116370:cyb-2.2:WBGene00000867	1598.71	0.612897	0.182946	3.35015	0.000807683	0.019123
chrI:2866505:2870169:Y71F9AL.10:WBGene00022115	886.134	0.281524	0.0840373	3.34999	0.000808156	0.019123
chrX:15407930:15419293:psa-3:WBGene00009560	1296.38	-0.468643	0.139969	-3.3482	0.000813387	0.0192202
chrV:19407711:19410857:C25F9.5:WBGene00007725	233.291	-0.722883	0.215961	-3.34728	0.000816088	0.0192557
chrV:9907631:9915114:mec-9:WBGene00003173	343.535	-0.605523	0.180951	-3.34633	0.000818889	0.0192557
chrIV:7228421:7230223:cap-1:WBGene00000292	7162.36	0.264318	0.0789926	3.34611	0.000819527	0.0192557
chrIV:4511891:4513319:sar-1:WBGene00022678	8460.01	0.563426	0.168394	3.34587	0.000820236	0.0192557
chrII:11726813:11728541:F13D12.5:WBGene00008740	290.978	0.498874	0.149122	3.34542	0.000821577	0.0192557
chrX:9717564:9753764:him-4:WBGene00001863	3333.55	-0.835281	0.249681	-3.3454	0.000821643	0.0192557
chrX:10859300:10864422:pgp-8:WBGene00004002	31.8242	1.51395	0.452637	3.34473	0.00082362	0.0192756
chrI:7169996:7172192:K07G5.5:WBGene00010644	286.231	-0.519067	0.15522	-3.34407	0.0008256	0.0192949
chrI:8262038:8268990:ZK265.7:WBGene00013959	1302.02	-0.449632	0.134471	-3.3437	0.000826699	0.0192949
chrIII:2314435:2326901:iffb-1:WBGene00021857	4926.73	-0.737047	0.220456	-3.34329	0.000827925	0.0192972
chrV:15894440:15896765:nhr-213:WBGene00011520	415.883	-0.444612	0.133023	-3.34236	0.000830694	0.0193146
chrII:3934450:3936069:Y14H12B.1:WBGene00021191	2592.29	0.319003	0.09545	3.3421	0.000831485	0.0193146
chrII:14412201:14413475:exl-1:WBGene00001371	770.266	0.618412	0.185048	3.3419	0.000832059	0.0193146
chrI:5433905:5443026:F27C1.11:WBGene00017858	184.49	-0.759712	0.227387	-3.34105	0.000834619	0.0193478
chrI:13339396:13340224:snr-2:WBGene00004915	14739.6	0.563398	0.168667	3.3403	0.000836866	0.0193736
chrX:6446745:6448999:fah-1:WBGene00019620	5305.97	0.411855	0.123348	3.33897	0.000840886	0.0194404
chrIII:4618807:4643310:pfas-1:WBGene00008654	670.638	-0.485663	0.145509	-3.33768	0.000844806	0.0195046
chrIII:3724221:3724980:C14B1.12:WBGene00184990	450.464	0.652883	0.195659	3.33684	0.000847362	0.0195373
chrV:7533246:7535074:C54F6.3:WBGene00016921	77.4469	0.577424	0.17311	3.33559	0.0008512	0.0195728
chrV:6622267:6624694:nhr-37:WBGene00018412	59.7708	-0.595522	0.178556	-3.33522	0.000852323	0.0195728
chrV:20365707:20366939:K02E2.8:WBGene00010509	193.893	0.685783	0.205619	3.33522	0.000852333	0.0195728
chrII:9559496:9560029:F35H8.4:WBGene00009449	17.9857	-0.840491	0.25221	-3.33251	0.000860664	0.0197376
chrIV:5390182:5391557:htp-1:WBGene00002032	545.595	0.632503	0.189824	3.33204	0.000862106	0.0197383
chrIII:8930035:8936746:arrd-15:WBGene00014033	392.4	-0.382626	0.114842	-3.33175	0.000863003	0.0197383
chrII:8185442:8187601:cct-1:WBGene00000377	13275.3	0.423031	0.127118	3.32786	0.000875147	0.0199893
chrX:1998859:1999036:Y40A1A.6:WBGene00304815	1856.71	0.948762	0.285241	3.32618	0.000880451	0.0200707
chrIV:16831665:16832984:clec-194:WBGene00013778	43.0199	-0.605091	0.181928	-3.32599	0.000881054	0.0200707
chrIII:9600037:9600745:F58A4.2:WBGene00010227	330.849	0.608316	0.182962	3.32483	0.000884736	0.0201062
chrII:13771574:13779021:C01B9.1:WBGene00007220	221.961	-0.968151	0.291195	-3.32475	0.000884963	0.0201062
chrI:3908746:3909701:pbs-4:WBGene00003950	4315.13	0.587133	0.176657	3.32357	0.000888729	0.0201323
chrII:7491398:7493699:nas-23:WBGene00003542	122.499	-0.605931	0.182334	-3.3232	0.000889905	0.0201323
chrIV:7491763:7493845:F55G1.1:WBGene00018899	489.892	-0.340283	0.1024	-3.32306	0.000890353	0.0201323
chrX:9235102:9242223:lgc-4:WBGene00017580	158.191	-0.409372	0.123197	-3.32292	0.00089082	0.0201323
chrV:4338853:4341308:glrx-3:WBGene00017062	2076.75	0.415803	0.125161	3.32214	0.000893286	0.0201536
chrV:10261130:10270314:ric-4:WBGene00004364	3123.38	-0.421525	0.126893	-3.32188	0.00089412	0.0201536
chrII:6403400:6405040:T25D10.1:WBGene00020799	187.536	-0.458987	0.138211	-3.32091	0.000897248	0.0201932
chrX:11073657:11075961:W04G3.5:WBGene00012258	2715.65	0.392794	0.11829	3.3206	0.000898235	0.0201932
chrIII:786070:793733:snt-2:WBGene00004922	446.914	-0.322902	0.0972878	-3.31904	0.000903288	0.0202801
chrV:15427163:15435745:T26H5.8:WBGene00012070	144.178	-0.538722	0.1624	-3.31725	0.000909068	0.0203414
chrV:9689685:9690522:rbx-1:WBGene00004320	7149.11	0.661669	0.199494	3.31674	0.000910745	0.0203414
chrIV:11680800:11680934:ZK792.11:WBGene00202281	6.52612	-1.15868	0.349348	-3.31669	0.000910895	0.0203414
chrX:1915257:1917162:rgs-9:WBGene00004352	572.583	0.67139	0.202446	3.31638	0.000911911	0.0203414
chrX:10982380:10988267:ver-4:WBGene00006897	66.0479	-0.835666	0.251982	-3.31637	0.000911962	0.0203414
chrX:14962755:14964143:rgs-10:WBGene00004353	59.2202	0.6064	0.182882	3.3158	0.000913813	0.0203561
chrV:6276438:6278160:F31F7.1:WBGene00017964	245.295	0.881651	0.26599	3.3146	0.000917739	0.020417
chrI:2903595:2907751:Y71F9AL.4:WBGene00022110	105.366	0.469663	0.141718	3.31407	0.000919478	0.0204291
chrII:1631994:1632316:C08E3.13:WBGene00015605	52.7129	1.42138	0.42896	3.31356	0.000921172	0.0204402
chrV:3889235:3890861:C17E7.9:WBGene00015903	559.191	0.607207	0.183346	3.31181	0.000926942	0.0205416
chrII:5172750:5177440:C27D6.1:WBGene00016160	82.8052	-0.609505	0.184185	-3.30921	0.000935608	0.0207068
chrII:11301358:11302783:raga-1:WBGene00006414	2699.15	0.245138	0.0741152	3.30753	0.000941241	0.0208046
chrIII:3840788:3841085:C36A4.11:WBGene00044167	25.9972	0.844686	0.255557	3.30527	0.000948847	0.0209079
chrIII:832983:833347:linc-37:WBGene00219709	7.16777	2.01369	0.609242	3.30524	0.000948945	0.0209079
chrII:12411621:12412517:Y57A10C.1:WBGene00013280	384.677	0.594715	0.179941	3.30505	0.000949582	0.0209079
chrIV:5386628:5388559:elo-6:WBGene00001244	1854.03	0.391676	0.118528	3.3045	0.000951449	0.0209129
chrV:9547601:9549836:nstp-10:WBGene00008237	2975.49	0.419325	0.126928	3.30363	0.000954403	0.0209129
chrIII:12926552:12927886:mrps-10:WBGene00012556	687.461	0.402388	0.121825	3.30301	0.000956538	0.0209129
chrII:995287:996212:F45D11.11:WBGene00043328	127.043	0.779309	0.235971	3.30256	0.000958072	0.0209129
chrII:995287:996212:F45D11.7:WBGene00043327	127.043	0.779309	0.235971	3.30256	0.000958072	0.0209129
chrIV:13399067:13400506:memi-2:WBGene00013380	157.846	0.600628	0.181871	3.3025	0.000958279	0.0209129
chrV:12125151:12130788:C27A7.6:WBGene00007757	177.715	0.500662	0.151602	3.30247	0.000958367	0.0209129
chrX:6587897:6596135:T28B4.1:WBGene00020884	962.706	-0.340993	0.103303	-3.30089	0.000963795	0.0210046
chrV:12996786:12997524:far-3:WBGene00001387	1163.58	0.666516	0.202003	3.29953	0.000968458	0.0210585
chrX:8716531:8717022:F53A9.7:WBGene00018730	299.83	1.39194	0.42187	3.29945	0.00096873	0.0210585
chrX:2976447:2981027:aakg-3:WBGene00021527	183.661	-0.511124	0.155019	-3.29717	0.000976632	0.0211132
chrX:15577245:15586810:K09A9.6:WBGene00010703	1823.37	-0.783411	0.237628	-3.2968	0.000977932	0.0211132
chrII:8253739:8255319:F35C11.5:WBGene00009404	196.098	0.716224	0.217255	3.29669	0.000978311	0.0211132
chrI:10021701:10022872:F10G8.2:WBGene00008662	18.7211	-0.78894	0.239322	-3.29656	0.000978751	0.0211132
chrIV:5184122:5185242:W03F8.4:WBGene00020994	3058.69	0.270101	0.0819428	3.29621	0.00097997	0.0211132
chrII:1785262:1786309:C08F1.10:WBGene00015613	4638.01	0.444293	0.134799	3.29596	0.000980844	0.0211132
chrII:9271264:9273042:C01G6.4:WBGene00007226	1770.11	0.320644	0.0972839	3.29596	0.000980847	0.0211132
chrII:11370286:11372145:C33B4.2:WBGene00007891	233.536	0.671752	0.203815	3.29589	0.00098112	0.0211132
chrIII:9950380:9951964:K03H1.11:WBGene00010546	929.824	0.353392	0.107285	3.29397	0.000987842	0.0212086
chrIII:7977215:7977812:C06G4.4:WBGene00015558	93.5862	-0.755234	0.229282	-3.29391	0.000988033	0.0212086
chrII:13819546:13819596:ZK131.12:WBGene00199162	8.12259	0.911889	0.277116	3.29064	0.000999596	0.0214031
chrII:13819546:13819596:ZK131.13:WBGene00200004	8.12259	0.911889	0.277116	3.29064	0.000999596	0.0214031
chrX:12989343:12991381:F11C1.7:WBGene00045495	342.093	0.255284	0.0776053	3.28952	0.00100359	0.0214618
chrIII:12429171:12429630:snr-6:WBGene00004919	6738.79	0.598295	0.181899	3.28917	0.00100485	0.0214619
chrI:9419966:9420813:C17E4.11:WBGene00044236	361.498	0.510558	0.15526	3.2884	0.0010076	0.0214938
chrIII:9913012:9914082:F40F12.9:WBGene00043995	97.5663	0.761658	0.231692	3.28737	0.00101129	0.0215457
chrIII:2781010:2782817:Y71H2AM.6:WBGene00022171	561.872	0.343977	0.104669	3.28634	0.00101498	0.0215832
chrX:9801077:9807662:lgc-47:WBGene00009799	599.473	-0.293866	0.089425	-3.28618	0.00101558	0.0215832
chrII:10663532:10665131:D2089.3:WBGene00008434	91.3238	0.64402	0.196003	3.28577	0.00101703	0.0215872
chrII:10658026:10658626:M28.5:WBGene00010896	20285.1	0.61623	0.187585	3.28507	0.00101956	0.0216028
chrII:6492784:6499167:twk-49:WBGene00019904	18488	0.41645	0.126784	3.28472	0.00102082	0.0216028
chrI:5105109:5106048:pas-3:WBGene00003924	5094.67	0.571624	0.174036	3.28452	0.00102155	0.0216028
chrV:3191301:3193233:Y73C8B.3:WBGene00022260	1548.38	0.456243	0.138976	3.28289	0.0010275	0.0216808
chrIV:1708801:1709745:pbs-1:WBGene00003947	5862.08	0.460075	0.140147	3.28281	0.00102777	0.0216808
chrII:9968672:9969631:psf-1:WBGene00011275	1153.75	0.67915	0.206923	3.28213	0.00103025	0.0217063
chrV:10812338:10813487:C29A12.1:WBGene00007797	354.527	0.582809	0.177654	3.28059	0.00103589	0.0217983
chrIII:10325527:10330422:nex-2:WBGene00003589	4781.41	0.485721	0.14808	3.28011	0.00103766	0.0218086
chrI:7401673:7402753:col-7:WBGene00000596	25.9611	-0.921168	0.281018	-3.27797	0.00104555	0.0219099
chrII:8134739:8136916:ctns-1:WBGene00008052	860.198	0.26448	0.0806867	3.27787	0.00104595	0.0219099
chrI:5967245:5973320:avr-14:WBGene00000232	574.904	-0.463841	0.141511	-3.27777	0.00104632	0.0219099
chrV:5111517:5113754:C04F5.8:WBGene00015450	1620.08	0.390074	0.119023	3.2773	0.00104807	0.0219129
chrV:15189926:15190926:cyn-3:WBGene00000879	11850	0.665987	0.203261	3.27652	0.00105096	0.0219129
chrIII:6730774:6733936:odr-4:WBGene00003851	1870.06	0.1824	0.0556734	3.27625	0.00105196	0.0219129
chrIV:10541429:10545103:T07G12.5:WBGene00011596	86.1792	-0.579773	0.176966	-3.27618	0.00105221	0.0219129
chrIII:9511469:9513375:F55H2.5:WBGene00010131	1793.51	0.532872	0.162662	3.27594	0.00105311	0.0219129
chrX:10734325:10744355:egl-36:WBGene00001202	119.494	-0.600701	0.183384	-3.27564	0.00105421	0.0219129
chrX:5875897:5881749:F49E10.4:WBGene00018641	390.854	-0.441873	0.13491	-3.27532	0.00105543	0.0219129
chrV:19445872:19448901:M04C3.2:WBGene00010851	107.316	-0.948333	0.289595	-3.27469	0.00105779	0.0219354
chrIV:7782598:7783851:tag-321:WBGene00044325	972.769	0.408786	0.124885	3.2733	0.00106298	0.0220163
chrI:1068483:1076389:gsa-1:WBGene00001745	1985.79	-0.802931	0.245409	-3.27181	0.00106861	0.022093
chrIII:3734204:3734851:F34D10.3:WBGene00009373	378.601	0.754615	0.230654	3.27164	0.00106927	0.022093
chrV:5536486:5537715:syp-2:WBGene00006376	254.688	0.586227	0.179322	3.26913	0.00107879	0.0222412
chrII:10841368:10843625:M106.8:WBGene00077658	726.207	0.477067	0.145949	3.26873	0.00108031	0.0222412
chrIV:10426230:10429110:F13B12.2:WBGene00008730	189.285	0.39337	0.120344	3.26872	0.00108034	0.0222412
chrI:14707058:14707875:Y54E5A.5:WBGene00013200	3413.85	0.647214	0.198108	3.26697	0.00108704	0.0223278
chrIII:11933995:11947017:Y56A3A.7:WBGene00013228	6190.92	-0.314492	0.0962649	-3.26694	0.00108716	0.0223278
chrV:19014572:19020061:Y39B6A.30:WBGene00012689	12.4945	-1.13418	0.347248	-3.26619	0.00109006	0.0223579
chrV:3987899:3988314:nlp-28:WBGene00003766	32.9688	1.37551	0.421253	3.26528	0.00109354	0.0223579
chrIII:2329576:2331183:Y54F10BM.13:WBGene00021867	354.952	0.424544	0.13002	3.26523	0.00109373	0.0223579
chrII:10394128:10395349:gpd-1:WBGene00001683	3988.39	0.554026	0.169676	3.2652	0.00109385	0.0223579
chrIII:10640827:10642865:dhs-11:WBGene00000974	308.6	0.868465	0.266033	3.26451	0.00109655	0.0223864
chrIV:11937418:11940907:ZK822.5:WBGene00014092	375.917	0.399883	0.122523	3.26373	0.00109955	0.0224208
chrX:7439391:7442577:acl-12:WBGene00015295	1205.26	0.404988	0.124133	3.26254	0.0011042	0.0224889
chrII:3778405:3779563:T24E12.11:WBGene00020778	277.745	0.531657	0.163064	3.26041	0.00111251	0.0226312
chrI:1189969:1190830:Y48G8AL.20:WBGene00249808	101.641	-1.17051	0.359137	-3.25923	0.00111715	0.0226807
chrIII:11235580:11236868:Y47D3A.14:WBGene00012927	741.501	0.468395	0.143718	3.25912	0.0011176	0.0226807
chrX:14854085:14856522:C27C12.4:WBGene00007774	1492.72	0.468717	0.143863	3.25807	0.00112173	0.0227353
chrX:10521805:10524565:mboa-7:WBGene00008806	1135.61	0.386172	0.118539	3.25776	0.00112294	0.0227353
chrIV:11820505:11821917:par-5:WBGene00003920	25743.8	0.421245	0.129345	3.25677	0.00112688	0.0227497
chrI:11292661:11294197:Y53H1B.2:WBGene00013181	413.542	0.984788	0.3024	3.25658	0.00112764	0.0227497
chrI:1223947:1226812:Y48G8AL.13:WBGene00021691	4080.76	0.487169	0.149609	3.25627	0.00112885	0.0227497
chrIV:1740481:1745728:Y41D4A.6:WBGene00021508	1322.96	0.417041	0.128074	3.25624	0.00112898	0.0227497
chrV:9338857:9344218:tos-1:WBGene00019466	21802.3	-0.61022	0.187466	-3.2551	0.00113354	0.0228148
chrII:13079092:13080762:F42G4.6:WBGene00009643	14.0852	1.04042	0.319701	3.25434	0.00113656	0.022842
chrI:3885543:3885988:abf-2:WBGene00000013	13.0134	1.4718	0.452291	3.25409	0.00113756	0.022842
chrIV:12391586:12392120:dpm-3:WBGene00009219	1461.91	0.742071	0.228067	3.25374	0.00113895	0.0228431
chrI:10633278:10634078:B0511.19:WBGene00255714	514.344	0.658415	0.202411	3.25286	0.00114251	0.0228664
chrI:3559862:3562851:Y47G6A.22:WBGene00021647	866.088	0.52205	0.160493	3.25279	0.00114279	0.0228664
chrX:6921645:6924764:otpl-3:WBGene00017449	296.907	-0.381142	0.117259	-3.25042	0.00115233	0.0230304
chrIV:8266643:8268412:K07H8.8:WBGene00019508	136.329	-0.434037	0.133576	-3.24936	0.00115664	0.0230655
chrIII:1878364:1880866:smi-1:WBGene00004886	594.094	0.330981	0.101861	3.24933	0.00115678	0.0230655
chrV:19916556:19919998:Y60A3A.19:WBGene00013365	2702.61	0.603996	0.185914	3.24879	0.00115898	0.0230825
chrX:16677337:16678046:F22H10.3:WBGene00017727	724.989	0.94145	0.289829	3.2483	0.00116097	0.0230951
chrII:7172203:7174936:glc-4:WBGene00001594	876.319	-0.266912	0.0821959	-3.24727	0.00116517	0.0231518
chrV:4844684:4846984:abhd-5.2:WBGene00016507	395.88	0.279654	0.0861364	3.24665	0.00116773	0.0231759
chrIV:4761048:4762856:cyp-31A3:WBGene00021200	168.751	0.445205	0.137188	3.24523	0.00117356	0.0232646
chrIII:13626031:13626750:T12D8.5:WBGene00011733	106.123	0.837305	0.258059	3.24462	0.00117606	0.0232871
chrI:6915048:6916609:C48B6.3:WBGene00016741	1759.73	0.299179	0.0922331	3.24373	0.00117975	0.0233331
chrII:10098781:10099854:pas-7:WBGene00003928	1923.65	0.383614	0.118322	3.24212	0.00118644	0.0234384
chrIV:6396581:6402458:sfrp-1:WBGene00022242	1403.81	0.324534	0.100144	3.24068	0.00119244	0.0235296
chrIII:6440139:6442822:mel-32:WBGene00003214	8898.92	0.22066	0.0681235	3.23911	0.00119901	0.0236087
chrIV:7547117:7547893:cdd-2:WBGene00000392	628.865	0.585363	0.180725	3.23897	0.00119964	0.0236087
chrV:1842043:1844807:T10B5.8:WBGene00020394	103.111	0.700628	0.216344	3.23849	0.00120163	0.0236087
chrIV:17480297:17483330:4R79.2:WBGene00007067	105.308	-0.539923	0.166725	-3.23841	0.00120197	0.0236087
chrII:11050254:11058124:ilkp-1:WBGene00009354	1040.74	0.238145	0.0735761	3.23672	0.00120912	0.0237202
chrII:5421276:5422737:tofu-6:WBGene00017132	1607.22	0.452347	0.139775	3.23625	0.00121113	0.0237202
chrIV:3382949:3384581:B0546.4:WBGene00015251	1661.58	0.423375	0.130829	3.23609	0.0012118	0.0237202
chrIV:1420928:1421779:jtr-1:WBGene00002180	802.199	0.610191	0.188581	3.2357	0.00121343	0.023725
chrIII:2786853:2788028:Y71H2AM.4:WBGene00022169	4457.28	0.667434	0.20644	3.23306	0.00122473	0.0239076
chrV:10894799:10895952:F32D8.5:WBGene00009330	793.219	0.351076	0.108596	3.23286	0.00122557	0.0239076
chrII:10900039:10902204:gly-1:WBGene00001626	13.1856	-1.13393	0.3508	-3.23242	0.00122746	0.0239174
chrX:8078047:8080263:C46F2.1:WBGene00016714	104.34	-0.453059	0.140217	-3.23113	0.00123303	0.0239984
chrX:1038513:1046206:vpat-1:WBGene00018860	958.129	0.278196	0.0861074	3.2308	0.00123443	0.0239985
chrI:2883545:2893718:arx-1:WBGene00000199	8615.56	0.310423	0.096114	3.22974	0.00123905	0.0240609
chrX:11298035:11299784:snrp-40.1:WBGene00008586	3865.31	0.374965	0.116129	3.22885	0.00124288	0.0240872
chrV:4785801:4786196:Y60C6A.3:WBGene00271832	45.7534	1.97325	0.611187	3.22855	0.00124419	0.0240872
chrX:11994765:11995839:C49F5.7:WBGene00008211	15.6508	1.2886	0.39914	3.22845	0.00124463	0.0240872
chrX:3961848:3966432:C16B8.2:WBGene00015822	352.764	-0.458273	0.14203	-3.2266	0.00125273	0.0242111
chrII:4740411:4741616:eas-1:WBGene00018270	1756.03	0.459639	0.142465	3.22632	0.00125391	0.0242111
chrII:5447680:5448634:cex-1:WBGene00023407	1141.67	0.481989	0.149407	3.22601	0.00125528	0.0242111
chrII:306382:312725:K01A2.4:WBGene00019279	4672.6	0.281549	0.0872946	3.22527	0.00125854	0.0242468
chrII:1772084:1778539:math-3:WBGene00015608	1012.71	-0.81892	0.253957	-3.22464	0.00126132	0.024273
chrII:6559250:6561444:F18C5.10:WBGene00017563	4508.26	0.26374	0.081815	3.22362	0.00126583	0.0243325
chrI:7826441:7831629:glna-3:WBGene00009271	332.423	-0.417244	0.129493	-3.22214	0.00127237	0.0244306
chrIV:9510747:9513002:C33A12.3:WBGene00007882	2106.13	0.397666	0.123452	3.22123	0.00127642	0.0244375
chrV:4369352:4371383:F32D1.5:WBGene00017984	15225.1	0.373332	0.1159	3.22117	0.00127671	0.0244375
chrV:13359333:13360024:F32H5.3:WBGene00009349	31.0437	0.971985	0.301776	3.22088	0.00127796	0.0244375
chrV:11880031:11883219:sulp-5:WBGene00010789	21.2118	-1.02905	0.319504	-3.22078	0.00127844	0.0244375
chrI:3875970:3876711:T03F1.12:WBGene00020193	377.986	0.670745	0.208277	3.22044	0.00127994	0.0244388
chrIII:12218989:12223934:Y75B8A.16:WBGene00013551	467.791	0.368543	0.114468	3.21962	0.00128359	0.0244626
chrV:11401145:11402692:nas-19:WBGene00003538	20.2995	-0.797079	0.247577	-3.21952	0.00128404	0.0244626
chrII:4882061:4883358:gst-7:WBGene00001755	6309.63	0.674884	0.209697	3.21838	0.00128917	0.024533
chrIV:8892857:8893854:C27B7.2:WBGene00007760	699.116	0.502266	0.156171	3.21613	0.00129934	0.0246723
chrI:2755276:2758204:plk-2:WBGene00004043	442.977	0.421328	0.131005	3.21612	0.00129937	0.0246723
chrI:13792639:13794152:ndx-4:WBGene00003581	1315.94	0.555906	0.172939	3.21446	0.00130688	0.0247757
chrV:1996099:1999581:alh-5:WBGene00000111	285.144	0.404908	0.125971	3.21428	0.00130772	0.0247757
chrIV:1490652:1496022:npp-20:WBGene00003806	3912.01	0.38538	0.119914	3.2138	0.00130991	0.0247897
chrIII:9489175:9491215:dars-1:WBGene00001094	5936.38	0.308854	0.0961288	3.21292	0.00131395	0.0248387
chrII:15230342:15232803:spsb-2:WBGene00021596	657.374	0.481785	0.150002	3.21185	0.00131881	0.0248886
chrI:12962041:12964579:C47B2.2:WBGene00008131	1304.55	0.522729	0.162758	3.2117	0.0013195	0.0248886
chrV:11087947:11097985:Y42A5A.1:WBGene00012776	1153.91	-0.382842	0.119244	-3.21058	0.00132469	0.0249371
chrIII:6141990:6149590:wht-7:WBGene00021535	3832.37	-0.506383	0.157726	-3.21051	0.00132499	0.0249371
chrIV:1597310:1601620:ced-2:WBGene00000416	1747.44	0.35657	0.111083	3.20994	0.00132761	0.0249591
chrV:6532070:6533074:hpo-26:WBGene00018492	169.366	1.15767	0.360744	3.2091	0.0013315	0.0249996
chrX:3259101:3259812:lbp-1:WBGene00002253	15534.3	0.599376	0.186789	3.20885	0.00133269	0.0249996
chrI:3827218:3828142:mpc-2:WBGene00018765	797.518	0.474584	0.147972	3.20727	0.00134003	0.0251098
chrV:11789549:11800544:D2023.1:WBGene00014300	312.859	0.577464	0.180076	3.20678	0.00134231	0.0251249
chrV:11740064:11754196:T04F3.1:WBGene00011436	1518.36	-1.38056	0.430619	-3.20599	0.00134601	0.0251666
chrV:7984092:7985954:abhd-12:WBGene00022393	2497.34	0.358428	0.111826	3.20523	0.00134956	0.0252056
chrIV:13510306:13512162:puf-3:WBGene00004239	584.844	0.538124	0.167929	3.20447	0.00135309	0.025244
chrX:9516363:9517206:C07B5.2:WBGene00007407	114.867	-0.785829	0.245285	-3.20373	0.00135659	0.0252631
chrX:8087548:8088574:vem-1:WBGene00006890	3713.99	0.475928	0.148573	3.20332	0.00135853	0.0252631
chrIII:13002382:13005358:ZK1010.10:WBGene00164985	436.172	0.560522	0.174982	3.20332	0.00135855	0.0252631
chrIV:7288054:7292127:F42C5.4:WBGene00018346	164.217	-0.791131	0.2473	-3.19908	0.00137866	0.0255873
chrI:13806916:13812268:maea-1:WBGene00012366	2760.51	0.243129	0.0760095	3.19867	0.00138064	0.0255873
chrV:8889487:8889799:his-28:WBGene00001902	191.629	0.608134	0.19015	3.19817	0.001383	0.0255873
chrV:8889487:8889799:his-50:WBGene00001924	191.629	0.608134	0.19015	3.19817	0.001383	0.0255873
chrI:10569085:10569217:F25H2.16:WBGene00198190	1844.17	0.546225	0.170802	3.19801	0.00138381	0.0255873
chrV:8990243:8991664:F59E11.7:WBGene00019113	37.655	1.02128	0.319374	3.19777	0.00138496	0.0255873
chrIII:1409242:1414116:Y82E9BR.14:WBGene00022347	3829.25	0.437378	0.136794	3.19734	0.001387	0.0255974
chrI:502890:506250:Y65B4BL.4:WBGene00022036	380.031	0.464172	0.145216	3.19642	0.00139146	0.025652
chrI:13797342:13802221:W09G3.7:WBGene00012370	505.187	0.338326	0.105885	3.19523	0.00139719	0.02573
chrV:1977961:1982692:T08B1.4:WBGene00020341	186.846	0.637312	0.199506	3.19446	0.00140094	0.0257375
chrV:4042180:4043599:irg-2:WBGene00016783	51.6564	1.68104	0.526263	3.19429	0.00140173	0.0257375
chrII:6730151:6733795:T14B4.9:WBGene00020503	84.6318	-0.517392	0.161978	-3.19422	0.00140212	0.0257375
chrV:16370218:16370355:W08G11.6:WBGene00023429	84.6926	0.961654	0.301365	3.191	0.00141783	0.025998
chrV:10293561:10294649:col-150:WBGene00000723	101.165	0.868707	0.27231	3.19014	0.00142202	0.0260347
chrIII:444400:444910:Y55B1BR.8:WBGene00305066	13.0316	1.03682	0.325061	3.18961	0.00142467	0.0260347
chrIII:4406285:4407323:rnp-4:WBGene00004387	9938.18	0.512984	0.160842	3.18936	0.00142588	0.0260347
chrI:5942389:5945651:gpa-14:WBGene00001676	113.002	-0.695735	0.218158	-3.18914	0.00142699	0.0260347
chrI:13287550:13289542:M01E5.4:WBGene00010807	1353.89	0.295604	0.0926963	3.18895	0.00142792	0.0260347
chrIII:6873082:6873729:K04C2.3:WBGene00019381	2777.49	0.421742	0.13226	3.18874	0.00142896	0.0260347
chrV:17090361:17091704:srh-237:WBGene00005444	41.4889	0.943416	0.296176	3.18532	0.00144595	0.0263163
chrX:17695231:17701744:cgt-2:WBGene00017625	118.273	-0.517036	0.162404	-3.18363	0.00145438	0.0264417
chrIV:4655775:4657974:col-111:WBGene00000685	1565.34	0.562079	0.176705	3.18089	0.00146822	0.0266648
chrIV:13607435:13609892:C08F11.13:WBGene00007460	478.539	-0.341296	0.107327	-3.17997	0.00147291	0.0267216
chrII:6197179:6198308:C30B5.2:WBGene00016244	2344.31	0.468188	0.147293	3.17862	0.0014798	0.0268171
chrV:20208565:20212684:Y113G7B.12:WBGene00013762	38.498	-1.19743	0.37675	-3.17832	0.00148131	0.0268171
chrV:14315858:14316625:F47B8.2:WBGene00009803	459.483	0.698721	0.219927	3.17707	0.00148773	0.0269049
chrV:13906491:13908135:stdh-1:WBGene00007363	1081.25	0.419814	0.132254	3.17429	0.00150201	0.0271346
chrV:8535176:8535662:his-5:WBGene00001879	183.284	0.66602	0.209837	3.17399	0.0015036	0.0271347
chrII:6741690:6742819:exos-8:WBGene00018305	1311.53	0.455629	0.143581	3.17332	0.00150706	0.0271684
chrI:6564748:6565868:mei-2:WBGene00003184	613.89	0.568256	0.179222	3.17069	0.00152078	0.0273741
chrX:4948048:4955343:tyra-3:WBGene00006475	153.157	-0.448525	0.14147	-3.17046	0.00152198	0.0273741
chrIV:12855264:12859922:nstp-5:WBGene00014139	2659.83	0.307703	0.0970607	3.17021	0.00152327	0.0273741
chrI:1698348:1701128:ubc-3:WBGene00006702	10701.4	0.382231	0.120627	3.1687	0.00153124	0.0274884
chrX:2945802:2946684:Y41G9A.10:WBGene00044901	188.547	0.764972	0.241444	3.16832	0.00153323	0.0274952
chrI:1977989:1983413:Y51F10.2:WBGene00021763	2547.13	0.37348	0.117893	3.16796	0.00153514	0.0275007
chrII:10312292:10312943:ZK970.7:WBGene00014173	594.793	1.46832	0.463576	3.16737	0.00153826	0.0275277
chrIII:6675759:6703998:rbf-1:WBGene00004316	458.979	-0.655747	0.207093	-3.16644	0.00154318	0.027587
chrI:8989937:8993461:F32H2.8:WBGene00009345	45.3087	-0.812457	0.256677	-3.16529	0.00154929	0.0275883
chrII:3993194:3993959:Y14H12A.1:WBGene00021190	37.2106	-0.705434	0.222866	-3.16528	0.00154931	0.0275883
chrV:12973260:12987161:shw-3:WBGene00004793	399.682	-0.314704	0.0994251	-3.16523	0.00154959	0.0275883
chrI:4409688:4426180:tiam-1:WBGene00015704	863.12	-0.518363	0.163769	-3.16521	0.0015497	0.0275883
chrIII:5275224:5277799:toc-1:WBGene00006590	2864.42	0.369967	0.116941	3.16371	0.00155772	0.0276812
chrX:11080677:11087471:sulp-7:WBGene00012259	277.71	-0.517934	0.163736	-3.16322	0.00156032	0.0276812
chrIII:10331475:10332660:T07C4.12:WBGene00044891	833.842	0.409703	0.129522	3.16318	0.00156058	0.0276812
chrX:7479247:7481010:mek-1:WBGene00003185	2394.63	0.534165	0.168878	3.16302	0.00156139	0.0276812
chrX:16212605:16212822:F23A7.4:WBGene00009069	3237.98	0.942297	0.298086	3.16115	0.00157146	0.0277862
chrX:17256205:17256787:Y40C7B.4:WBGene00021500	23.682	0.921052	0.291389	3.1609	0.00157284	0.0277862
chrII:11188205:11189437:F37H8.5:WBGene00009514	1492.2	0.307012	0.0971362	3.16064	0.00157425	0.0277862
chrI:3229430:3233296:txl-1:WBGene00021826	2761.02	0.416861	0.131893	3.1606	0.00157444	0.0277862
chrIV:4930344:4932280:Y9C9A.8:WBGene00021178	254.181	-0.592714	0.187563	-3.16008	0.00157726	0.0277862
chrI:12476652:12480005:clec-12:WBGene00012103	314.519	-0.454326	0.143776	-3.15995	0.00157797	0.0277862
chrV:20493923:20497352:B0250.5:WBGene00007122	2179.43	0.447404	0.141592	3.15982	0.00157869	0.0277862
chrIV:192255:194745:Y38C1AA.12:WBGene00021402	603.293	0.311462	0.0985902	3.15916	0.00158223	0.02782
chrI:7300060:7300913:dylt-1:WBGene00008764	2187.67	0.45089	0.142842	3.15658	0.00159633	0.028039
chrX:658476:661777:rund-1:WBGene00020572	276.888	-0.57612	0.182541	-3.15612	0.00159883	0.0280541
chrX:10312755:10316005:F41E7.9:WBGene00009625	170.392	-0.627454	0.198925	-3.15423	0.00160924	0.0281735
chrIII:10199893:10201326:T20G5.13:WBGene00011874	22.8209	-0.577189	0.183007	-3.15392	0.00161095	0.0281735
chrX:4508508:4510960:rhi-1:WBGene00004356	1305.02	0.241808	0.0766774	3.15357	0.00161285	0.0281735
chrX:969073:970270:C44C1.6:WBGene00016645	31.7493	0.92396	0.292997	3.15348	0.00161335	0.0281735
chrI:12218432:12222298:F14B6.2:WBGene00008783	758.588	-0.440582	0.139731	-3.15308	0.00161559	0.0281735
chrII:6852278:6853488:C04A2.15:WBGene00206529	78.1493	-0.615357	0.195164	-3.15303	0.00161588	0.0281735
chrV:19842631:19845977:Y116F11B.6:WBGene00013822	19.5297	-0.736787	0.233693	-3.15279	0.00161716	0.0281735
chrX:182690:191193:T08D2.7:WBGene00011612	21.0475	-0.849384	0.269485	-3.15188	0.00162224	0.0281853
chrII:10310399:10316219:gcy-5:WBGene00001532	622.038	1.36287	0.432405	3.15183	0.00162248	0.0281853
chrIII:9681523:9682829:C07A9.5:WBGene00007401	230.838	-0.650137	0.206285	-3.15164	0.00162356	0.0281853
chrIII:4987208:4991447:wdr-60:WBGene00016165	384.304	-0.825212	0.26186	-3.15135	0.0016252	0.0281853
chrI:5659444:5661272:F55F8.7:WBGene00018895	11.6818	-1.09144	0.346375	-3.15103	0.00162695	0.0281853
chrX:4274720:4279344:twk-28:WBGene00006680	310.852	-0.326906	0.10375	-3.15089	0.00162772	0.0281853
chrV:18322214:18323331:B0462.5:WBGene00194695	6.20565	1.64805	0.523323	3.14921	0.00163715	0.0283046
chrI:13329174:13331025:T04D3.5:WBGene00011434	5155.82	0.244266	0.0775678	3.14907	0.00163792	0.0283046
chrIII:4168777:4170953:rnf-121:WBGene00007626	2648.74	0.300749	0.0955236	3.14843	0.00164149	0.0283138
chrII:14526212:14528239:F57C2.5:WBGene00010197	3070.06	0.396786	0.126037	3.14816	0.00164299	0.0283138
chrV:11570475:11572363:nhr-101:WBGene00003691	338.203	0.785443	0.249498	3.14809	0.00164342	0.0283138
chrX:8283274:8285219:fis-2:WBGene00001425	1579.23	0.590758	0.18768	3.14769	0.00164568	0.0283242
chrV:11256520:11258996:lgc-36:WBGene00008551	12.7241	-1.00235	0.3185	-3.1471	0.00164898	0.0283363
chrII:5040207:5040681:F33G12.7:WBGene00044666	354.379	0.758675	0.241081	3.14697	0.00164969	0.0283363
chrI:3028303:3031092:sec-11:WBGene00021844	5271.26	0.528563	0.167999	3.14622	0.00165393	0.0283714
chrV:9707770:9709946:tag-120:WBGene00006470	850.898	0.739635	0.235101	3.14603	0.00165505	0.0283714
chrX:12762077:12765914:cept-1:WBGene00009057	471.824	0.482116	0.153287	3.14518	0.00165984	0.0283992
chrIII:8887750:8890143:ZK637.2:WBGene00014022	3146.41	0.461388	0.146698	3.14515	0.00166	0.0283992
chrIII:4407443:4408437:prdx-3:WBGene00011110	3052.24	0.582345	0.185186	3.14465	0.00166284	0.0284194
chrII:685233:689014:T02H6.5:WBGene00020175	120.422	-0.543881	0.172983	-3.14413	0.00166583	0.0284422
chrIV:10439122:10443819:F13B12.3:WBGene00008731	322.203	-0.624581	0.198736	-3.14276	0.00167362	0.0285466
chrX:3376859:3379248:sorf-1:WBGene00022769	1205.41	0.358722	0.114183	3.14165	0.00168	0.0286269
chrII:9331642:9333970:eif-3.F:WBGene00001229	6803.83	0.392868	0.125067	3.14126	0.00168225	0.0286367
chrI:5741867:5743571:rpt-5:WBGene00004505	4396.63	0.281044	0.0894927	3.14041	0.0016871	0.0286908
chrV:204381:209762:lec-12:WBGene00017080	1177.8	0.381825	0.121617	3.13958	0.00169191	0.028744
chrV:6502367:6504181:moc-2:WBGene00003385	502.221	0.519934	0.165625	3.13923	0.00169395	0.0287501
chrII:9783246:9787629:cyp-13A2:WBGene00011676	171.967	-0.362638	0.115571	-3.1378	0.00170219	0.028844
chrV:9986329:9987788:C27H6.8:WBGene00007787	2692.27	0.284056	0.0905303	3.13769	0.00170285	0.028844
chrV:12320179:12337766:twk-13:WBGene00006668	1170.15	-0.242122	0.0771922	-3.13661	0.00170911	0.0289213
chrV:13092648:13094482:lurp-4:WBGene00077698	12.7707	-0.991672	0.316208	-3.13614	0.00171187	0.0289395
chrV:9693056:9694785:ZK287.7:WBGene00013967	494.922	0.356475	0.113703	3.13513	0.0017178	0.029004
chrIII:9778781:9780354:sqv-3:WBGene00005021	435.084	0.263694	0.0841152	3.13491	0.00171908	0.029004
chrII:5128:5483:C01B12.9:WBGene00022904	126.668	-0.91004	0.290348	-3.13431	0.0017226	0.0290316
chrV:6206754:6208561:W06H8.2:WBGene00021066	143.811	-0.725255	0.231412	-3.13405	0.00172411	0.0290316
chrI:3710878:3713199:F21A9.1:WBGene00017650	164.481	-0.539106	0.172075	-3.13297	0.00173046	0.0291099
chrV:9711446:9713632:F40F9.10:WBGene00009586	771.515	-0.448204	0.1431	-3.13211	0.00173552	0.0291663
chrIV:5160521:5161419:C24D10.4:WBGene00016055	1068.2	0.319611	0.102058	3.13165	0.00173826	0.0291837
chrIV:1510545:1515457:K03H6.2:WBGene00019368	18.5406	1.00733	0.32179	3.1304	0.0017457	0.0292463
chrIII:13389394:13390862:T03F6.3:WBGene00011399	3704.9	0.429825	0.137317	3.13016	0.00174713	0.0292463
chrIII:9564602:9566115:C48B4.11:WBGene00008174	431.548	0.553599	0.176886	3.12969	0.0017499	0.0292463
chrIII:6483217:6488875:F23F12.8:WBGene00017754	571.718	-1.06004	0.338706	-3.12967	0.00175002	0.0292463
chrI:4665932:4671738:xnp-1:WBGene00006961	5639.18	-1.24618	0.398229	-3.12931	0.00175216	0.0292463
chrIV:7953499:7955949:ceh-19:WBGene00000442	152.324	-0.497826	0.159085	-3.1293	0.00175225	0.0292463
chrIV:2601140:2607571:epg-9:WBGene00022078	2332.31	0.283234	0.0905412	3.12823	0.0017586	0.0293238
chrII:6622185:6623501:F54H5.3:WBGene00018840	26.2356	-0.593702	0.189881	-3.1267	0.00176777	0.029448
chrI:15064837:15068346:rrn-3.1:WBGene00004622	323816	-1.14458	0.366192	-3.12564	0.00177421	0.0295265
chrV:6110970:6112997:F17A9.5:WBGene00017537	447.604	0.371386	0.118839	3.12511	0.00177738	0.0295404
chrI:5549136:5550295:ostd-1:WBGene00019693	6500.78	0.340457	0.108949	3.12493	0.0017785	0.0295404
chrII:10822327:10824081:R06F6.12:WBGene00023418	1277.01	0.236646	0.0757413	3.1244	0.00178171	0.0295466
chrIV:2612431:2613061:Y69A2AR.28:WBGene00022099	4709.68	0.58607	0.187594	3.12414	0.00178328	0.0295466
chrV:14476902:14479003:clec-54:WBGene00008596	13.0369	-0.828911	0.265336	-3.12401	0.00178406	0.0295466
chrIII:11568136:11573343:Y66D12A.9:WBGene00013435	2014.91	0.520547	0.166649	3.12361	0.00178644	0.0295575
chrIV:13244323:13247160:cox-11:WBGene00010437	626.229	0.337173	0.107953	3.12333	0.00178817	0.0295575
chrI:14720587:14721355:K05C4.2:WBGene00010579	4877.13	0.563821	0.180641	3.12123	0.00180099	0.0297407
chrIV:9463950:9467518:F38E11.6:WBGene00009543	236.744	-0.469136	0.150359	-3.12011	0.00180784	0.0298249
chrIV:7982525:7983925:arf-3:WBGene00000183	21537.5	0.383078	0.12283	3.11878	0.00181601	0.029931
chrX:11047445:11049275:clc-1:WBGene00000522	420.659	0.885764	0.284094	3.11786	0.0018217	0.0299692
chrIV:2608050:2610204:vamp-7:WBGene00022077	969.601	0.412141	0.132188	3.11784	0.00182184	0.0299692
chrIV:307504:311236:swt-1:WBGene00019300	245.724	0.61132	0.196174	3.11621	0.00183192	0.0301061
chrIV:11626909:11627947:lys-6:WBGene00003095	14.5484	0.901244	0.289409	3.11408	0.00184519	0.0302951
chrIII:10596609:10600188:epg-6:WBGene00012641	5626.98	0.231063	0.0742166	3.11335	0.00184974	0.0303408
chrX:11116106:11116823:nlp-66:WBGene00011141	149.35	0.781316	0.250987	3.11298	0.00185208	0.030345
chrIV:259988:261683:pqbp-1.1:WBGene00020647	3405.07	0.380126	0.122119	3.11275	0.00185355	0.030345
chrII:12248124:12249135:tag-276:WBGene00013254	564.481	0.568775	0.18276	3.11213	0.00185741	0.0303542
chrIV:12124951:12126785:dhhc-6:WBGene00010892	1937.48	0.293581	0.0943355	3.11209	0.00185766	0.0303542
chrIII:1080900:1081300:kbp-4:WBGene00022357	1910.28	0.697796	0.224253	3.11164	0.00186051	0.0303717
chrII:6423111:6424953:K03H9.3:WBGene00019372	92.198	-0.426396	0.137056	-3.1111	0.00186393	0.0303986
chrV:11438769:11441636:dmsr-1:WBGene00010191	767.1	-0.267856	0.0861149	-3.11045	0.00186804	0.0304111
chrII:9319864:9321878:wdfy-2:WBGene00008402	2020	0.203185	0.0653242	3.11041	0.00186825	0.0304111
chrX:9543669:9560801:F49E2.5:WBGene00009888	5954.18	-0.880254	0.283084	-3.10952	0.00187393	0.0304744
chrI:13325229:13333511:gcy-35:WBGene00001555	5337.08	0.222106	0.0714531	3.10842	0.00188094	0.0305594
chrX:15425100:15428180:nas-13:WBGene00003532	396.896	-0.385603	0.124072	-3.10791	0.00188418	0.0305613
chrIII:11894783:11898269:tsen-2:WBGene00013231	968.446	0.51622	0.166103	3.10784	0.00188462	0.0305613
chrX:3260609:3261470:lbp-2:WBGene00002254	275.68	0.499486	0.160756	3.1071	0.00188931	0.0306083
chrV:4195576:4199399:algn-5:WBGene00019276	1847.67	0.326256	0.105026	3.10642	0.00189367	0.0306174
chrIV:10934185:10935914:lgg-2:WBGene00002981	10140.8	0.31207	0.10047	3.1061	0.00189574	0.0306174
chrV:18143715:18144720:Y37H2A.14:WBGene00045416	37.5416	1.61887	0.521211	3.10597	0.00189655	0.0306174
chrII:11683478:11685289:C47D12.5:WBGene00008139	93.4368	0.599993	0.193181	3.10587	0.00189723	0.0306174
chrIV:17100224:17103715:Y116A8C.30:WBGene00013807	863.02	0.439757	0.141609	3.10542	0.00190007	0.0306174
chrII:2059840:2061852:fbxb-36:WBGene00017211	97.6497	-0.768307	0.247415	-3.10534	0.00190061	0.0306174
chrIII:9387600:9390107:slc-17.2:WBGene00008000	4794.25	0.332723	0.107157	3.10499	0.00190284	0.0306245
chrIII:4343444:4345220:lcmt-1:WBGene00007137	1889.12	0.451556	0.145478	3.10395	0.00190956	0.0307037
chrII:6157166:6161094:exp-1:WBGene00001373	79.9842	-0.442533	0.142594	-3.10344	0.00191286	0.0307278
chrX:16679526:16679873:F22H10.2:WBGene00017726	84.9246	1.51192	0.487226	3.10313	0.00191486	0.0307312
chrIII:6462906:6463779:dlc-1:WBGene00001005	17984.9	0.603527	0.194509	3.10283	0.00191681	0.0307313
chrV:2565682:2568878:Y45G12C.1:WBGene00021565	193.21	-0.393722	0.126904	-3.10252	0.0019188	0.0307313
chrIII:3648791:3650832:madf-8:WBGene00008118	347.166	-0.267824	0.0863309	-3.1023	0.00192026	0.0307313
chrI:5774584:5775610:hil-5:WBGene00001856	4120.63	0.422078	0.136115	3.10089	0.0019294	0.0308307
chrIV:10404007:10408745:gpa-7:WBGene00001669	1096.73	-0.415665	0.134051	-3.10079	0.00193007	0.0308307
chrI:6924287:6925465:C48B6.9:WBGene00016745	771.131	0.446132	0.143895	3.10041	0.00193253	0.0308411
chrX:5603765:5609133:F14D12.1:WBGene00017463	620.479	-0.574149	0.185281	-3.0988	0.00194304	0.03098
chrI:2983205:2986095:Y71F9AR.2:WBGene00022123	444.923	0.286874	0.0925895	3.09834	0.00194609	0.0309997
chrIV:11403960:11406085:cyp-31A2:WBGene00010354	90.8328	0.398424	0.128625	3.09757	0.00195112	0.031051
chrIII:12250464:12250574:sls-2.8:WBGene00004840	13.1362	0.964407	0.311401	3.09699	0.00195497	0.0310833
chrII:13157334:13160427:F32A11.1:WBGene00009307	2943.47	0.379977	0.12288	3.09227	0.00198631	0.031531
chrII:11468562:11469624:cisd-1:WBGene00044026	2621.57	0.566792	0.183298	3.0922	0.00198682	0.031531
chrII:7597539:7598752:pgam-5:WBGene00019941	2825.8	0.274256	0.0887366	3.09068	0.00199699	0.0316267
chrX:17035195:17043027:F35B3.7:WBGene00018033	423.56	-0.251661	0.081431	-3.09048	0.00199834	0.0316267
chrII:4627810:4638384:che-10:WBGene00018051	2264.07	-1.31835	0.426587	-3.09047	0.00199839	0.0316267
chrV:6504545:6505389:W01A11.7:WBGene00020912	190.736	0.761914	0.246726	3.0881	0.00201444	0.0318304
chrIII:7072612:7073851:ZK418.5:WBGene00022734	3764.37	0.453257	0.146779	3.08802	0.00201498	0.0318304
chrIV:1613895:1616774:nhr-122:WBGene00003712	1002.81	0.300264	0.0972502	3.08754	0.00201817	0.0318456
chrV:17086132:17093546:ZK218.1:WBGene00013935	297.528	0.86286	0.279513	3.08702	0.00202176	0.0318456
chrV:4046404:4047433:C49G7.3:WBGene00016781	61.8435	1.80952	0.586207	3.08682	0.00202307	0.0318456
chrII:7210730:7211380:E04F6.8:WBGene00017127	315.244	0.941207	0.304916	3.08678	0.00202339	0.0318456
chrIII:2446208:2448925:klo-2:WBGene00017103	73.9785	-0.548458	0.177734	-3.08584	0.00202979	0.0319169
chrV:8221487:8223589:air-1:WBGene00000098	2837.18	0.306425	0.0993226	3.08515	0.00203448	0.0319614
chrX:11419107:11420074:F46C3.6:WBGene00045253	170.209	0.831954	0.269724	3.08446	0.00203921	0.0320062
chrI:2352834:2356238:peel-1:WBGene00077563	6.61408	1.81646	0.589	3.08397	0.00204256	0.0320295
chrII:1028971:1033665:math-34:WBGene00019699	38.1436	-0.727419	0.235901	-3.08358	0.00204524	0.0320421
chrIV:3385897:3386901:mai-2:WBGene00015248	12364.4	0.733149	0.237828	3.08269	0.0020514	0.0321092
chrIII:5273799:5274765:daf-41:WBGene00022599	8715.63	0.484749	0.157268	3.08232	0.00205394	0.0321195
chrII:13828079:13829715:his-42:WBGene00001916	23.2748	0.708372	0.22989	3.08135	0.00206062	0.0321946
chrV:3964796:3967880:cyp-34A8:WBGene00015043	75.956	0.569996	0.185023	3.08068	0.00206526	0.0322376
chrIV:4772091:4775133:R11E3.2:WBGene00020004	154.02	-0.767199	0.24911	-3.07976	0.0020717	0.0323087
chrI:5783810:5788611:rnt-1:WBGene00004393	215.843	-0.344403	0.111868	-3.07865	0.00207941	0.0323994
chrIV:10825869:10828149:npax-3:WBGene00011257	68.8536	-0.744067	0.241786	-3.07738	0.00208827	0.0325078
chrX:933803:937829:F35H12.1:WBGene00018074	278.535	-0.477148	0.155094	-3.0765	0.00209447	0.0325511
chrI:9960369:9961977:algn-10:WBGene00007043	650.187	0.271758	0.0883352	3.07644	0.00209486	0.0325511
chrV:8533357:8533922:his-7:WBGene00001881	145.361	0.57457	0.186795	3.07595	0.00209835	0.0325759
chrIV:7156899:7160150:maph-9:WBGene00016397	478.44	-0.876798	0.285204	-3.07429	0.00211006	0.0327164
chrII:13641488:13643823:fbxa-167:WBGene00007837	597.898	-0.386869	0.125847	-3.07412	0.00211123	0.0327164
chrII:6902850:6907757:B0252.3:WBGene00015088	440.272	0.332421	0.108162	3.07335	0.00211667	0.0327583
chrI:14097491:14101090:tdpt-1:WBGene00013405	564.453	0.399735	0.13008	3.07301	0.00211914	0.0327583
chrX:13225817:13227988:skr-21:WBGene00004827	8340.83	0.435371	0.14168	3.07293	0.00211968	0.0327583
chrV:14483159:14484346:R02D5.3:WBGene00010977	267.932	0.701623	0.228368	3.07234	0.00212391	0.032794
chrX:10412724:10416661:acr-8:WBGene00000047	900.873	-0.296002	0.0964521	-3.0689	0.00214846	0.0331433
chrI:15040473:15041274:cyn-5:WBGene00000881	59202.6	0.492116	0.160374	3.06855	0.00215103	0.033153
chrII:13412634:13414906:Y48C3A.18:WBGene00012997	626.556	0.526648	0.171667	3.06785	0.00215608	0.0332009
chrIV:12057625:12059951:K08E4.3:WBGene00010667	358.519	0.433508	0.141344	3.06705	0.00216186	0.0332212
chrI:11912005:11912677:mag-1:WBGene00003123	12016.8	0.539574	0.175931	3.06696	0.00216251	0.0332212
chrV:3525269:3526579:T24A6.7:WBGene00020747	50.9945	1.02995	0.335831	3.06686	0.00216322	0.0332212
chrV:4204722:4209764:H43I07.1:WBGene00019274	1726.4	0.330115	0.107656	3.06639	0.00216661	0.0332433
chrI:5272845:5274339:C01G8.1:WBGene00015312	413.937	0.532685	0.17375	3.06582	0.00217073	0.0332683
chrI:4208514:4210341:hop-1:WBGene00001985	208.796	0.463121	0.151069	3.06563	0.00217213	0.0332683
chrX:2865913:2871060:F53B3.3:WBGene00018742	1036.18	-0.59369	0.193689	-3.06518	0.00217541	0.0332889
chrIV:11465410:11467239:C10C6.7:WBGene00007515	73.1588	0.625244	0.204012	3.06473	0.00217864	0.0332935
chrV:16237522:16238829:F21H7.5:WBGene00009031	80.9808	-1.19752	0.390838	-3.06399	0.00218406	0.0332935
chrV:532258:534069:nhr-58:WBGene00003648	793.293	0.443145	0.144642	3.06375	0.00218583	0.0332935
chrI:2308975:2312129:nsun-4:WBGene00021476	1013.1	0.297279	0.0970456	3.06329	0.00218917	0.0332935
chrV:20555689:20556360:Y38H6C.23:WBGene00012634	9.48454	1.73449	0.56627	3.06301	0.00219126	0.0332935
chrIII:7128900:7132057:viro-2:WBGene00015107	274.814	-0.686194	0.224028	-3.06299	0.0021914	0.0332935
chrIV:4197466:4198365:cyp-25A6:WBGene00019438	23.4808	1.01107	0.330098	3.06294	0.00219171	0.0332935
chrI:4177304:4178447:R12E2.13:WBGene00020038	4012.41	0.453826	0.148172	3.06282	0.0021926	0.0332935
chrX:1676204:1678123:fbxa-170:WBGene00016486	124.219	0.554796	0.181163	3.06241	0.0021956	0.0332935
chrV:1442587:1442917:cnc-11:WBGene00044900	85.3966	1.38156	0.451137	3.06239	0.00219577	0.0332935
chrI:12560250:12560714:W02D9.6:WBGene00012212	6.59403	2.94528	0.961817	3.06221	0.00219712	0.0332935
chrII:6880698:6883754:pmp-1:WBGene00004058	1371.67	-0.595576	0.194513	-3.06189	0.00219948	0.0332997
chrI:9420825:9421992:pabp-2:WBGene00003904	9754.44	0.353492	0.11546	3.06159	0.00220164	0.033303
chrV:13782398:13784103:F53C11.3:WBGene00009973	3897.65	0.394679	0.128929	3.06122	0.00220437	0.0333148
chrII:1771646:1774955:math-26:WBGene00018100	645.21	-0.89942	0.293841	-3.06091	0.00220668	0.0333203
chrI:8759140:8759788:tin-13:WBGene00006574	2796.82	0.729548	0.238369	3.06058	0.00220909	0.0333273
chrIII:10947445:10951169:strd-1:WBGene00013132	1099.98	0.218247	0.0713422	3.05915	0.00221965	0.0334571
chrX:11659509:11661660:sfxn-1.5:WBGene00011440	740.201	0.389201	0.127244	3.0587	0.00222299	0.033478
chrX:12792726:12793386:abf-5:WBGene00000016	13.802	1.79981	0.588929	3.05607	0.0022426	0.0337436
chrII:5414206:5415370:EEED8.3:WBGene00017134	3665.76	0.569001	0.186278	3.05458	0.00225377	0.0338817
chrV:5933374:5936791:M03F8.5:WBGene00019764	27.4573	-0.783227	0.256479	-3.05376	0.00225991	0.0339443
chrV:20514636:20515708:Y38H6C.8:WBGene00012621	9.39717	1.63492	0.535449	3.05336	0.00226294	0.03396
chrV:15886715:15888851:cgt-1:WBGene00011517	819.102	0.270654	0.08867	3.05237	0.00227038	0.0340218
chrX:381337:382709:ife-2:WBGene00002060	5347.66	0.438297	0.143596	3.05229	0.00227104	0.0340218
chrIII:4817539:4819082:F26A1.4:WBGene00017803	18.0369	-1.13933	0.373607	-3.04955	0.00229184	0.0342955
chrIII:10617862:10620210:lron-10:WBGene00012646	2529.28	0.419764	0.137657	3.04936	0.00229332	0.0342955
chrV:9741205:9744328:sta-2:WBGene00010251	948.869	-0.459616	0.150758	-3.0487	0.00229836	0.0343409
chrII:8630692:8634464:cutl-12:WBGene00011928	200.465	-0.640779	0.210224	-3.04808	0.00230312	0.0343535
chrIV:3467429:3469828:F58E2.3:WBGene00019047	49.7811	-0.724901	0.237824	-3.04806	0.00230322	0.0343535
chrX:13287774:13288815:R04D3.4:WBGene00011012	530.601	0.49085	0.161069	3.04745	0.00230796	0.0343942
chrI:692021:694650:Y18H1A.4:WBGene00021210	1769	0.476184	0.156297	3.04666	0.00231403	0.0344546
chrIV:985684:985826:Y55F3AM.23:WBGene00220181	8.75733	1.15095	0.377827	3.04624	0.00231721	0.034472
chrX:13449585:13451678:F02D10.6:WBGene00008526	136.111	0.557977	0.183189	3.04592	0.00231973	0.0344795
chrI:3932209:3934813:egg-4:WBGene00020652	474.424	0.443048	0.145501	3.04498	0.00232697	0.03452
chrII:700481:701125:T02H6.11:WBGene00020181	11191.9	0.58238	0.191259	3.04498	0.00232698	0.03452
chrI:4805606:4809674:ept-1:WBGene00018797	2518.21	0.209346	0.0687558	3.04478	0.00232851	0.03452
chrX:11295006:11296731:inx-2:WBGene00002124	10984.4	0.35486	0.116599	3.04343	0.00233899	0.0346204
chrIII:3425735:3428094:metl-18:WBGene00010450	861.618	0.354355	0.116435	3.04339	0.00233932	0.0346204
chrV:15444915:15445420:T26H5.9:WBGene00044206	55.2021	1.51536	0.498027	3.04273	0.00234441	0.0346646
chrI:15060860:15061159:F31C3.16:WBGene00201398	10475.5	-1.12825	0.370832	-3.04248	0.00234637	0.0346646
chrII:1555212:1556335:fbxb-54:WBGene00019418	905.52	0.487085	0.160183	3.0408	0.00235947	0.0348281
chrIV:7675173:7696930:itr-1:WBGene00002173	1308.76	-1.09646	0.360638	-3.04033	0.00236323	0.0348309
chrI:9511174:9512236:smn-1:WBGene00004887	1502.15	0.381131	0.125361	3.04026	0.00236373	0.0348309
chrX:13237388:13238476:K08H2.3:WBGene00010690	244.694	0.481568	0.158453	3.03919	0.00237219	0.0349255
chrI:10640420:10642281:eif-3.E:WBGene00001228	5180.82	0.284119	0.0935355	3.03755	0.00238511	0.0350761
chrI:9850016:9851791:ensa-1:WBGene00010730	4991.93	0.320897	0.105649	3.03737	0.00238652	0.0350761
chrII:10171269:10172496:gpd-4:WBGene00001686	2540.62	0.470972	0.155074	3.03707	0.0023889	0.035081
chrIV:17088057:17088834:snr-1:WBGene00004914	9505.7	0.559194	0.184176	3.0362	0.00239582	0.0350992
chrIV:14985542:14986784:dpy-4:WBGene00001066	50.495	-0.694079	0.228604	-3.03616	0.00239611	0.0350992
chrV:4691604:4692433:cpg-8:WBGene00019357	12492.3	0.53786	0.177153	3.03614	0.0023963	0.0350992
chrI:6741273:6741876:cytb-5.2:WBGene00020931	5591.34	0.520271	0.171385	3.03569	0.00239984	0.0351124
chrII:14524172:14525112:pot-2:WBGene00010195	886.161	0.560768	0.184748	3.03532	0.00240281	0.0351124
chrIV:15631516:15633509:Y105C5A.9:WBGene00013634	11.4027	1.91061	0.629472	3.03525	0.00240336	0.0351124
chrX:13371538:13385553:gem-1:WBGene00008214	355.071	-0.361458	0.119128	-3.0342	0.00241174	0.035153
chrIV:11339629:11340266:his-58:WBGene00001932	259.157	0.538663	0.177532	3.03418	0.00241191	0.035153
chrIV:11798653:11801178:dyf-18:WBGene00010349	272.204	-0.3231	0.106493	-3.03401	0.0024133	0.035153
chrIV:13509223:13513433:afmd-2:WBGene00012866	1324.29	0.313999	0.103498	3.03387	0.00241435	0.035153
chrII:8105613:8106968:chst-1:WBGene00008050	25.9716	-0.805961	0.265731	-3.033	0.00242137	0.0352252
chrV:11978515:11979723:snr-4:WBGene00004917	6402.74	0.421168	0.138932	3.03147	0.00243369	0.0353743
chrII:11542635:11544875:F54D5.9:WBGene00010053	424.219	0.336671	0.111082	3.03084	0.00243875	0.0354178
chrI:6464196:6465709:acdh-3:WBGene00019433	2897.26	0.344906	0.11396	3.02655	0.00247361	0.0358936
chrV:2106399:2109427:ckb-4:WBGene00000514	780.502	0.291713	0.0964079	3.02582	0.00247957	0.0359496
chrX:16094669:16096983:C30F2.5:WBGene00007819	330.092	-0.322358	0.106567	-3.02494	0.00248684	0.0360197
chrI:496143:502042:Y65B4BL.3:WBGene00022035	150.76	0.569922	0.188421	3.02472	0.00248862	0.0360197
chrV:1023779:1027074:R09A1.3:WBGene00019973	67.4398	0.452139	0.149517	3.024	0.00249455	0.0360308
chrX:11548607:11550740:mig-2:WBGene00003239	4254.41	0.399259	0.132039	3.02379	0.00249631	0.0360308
chrIV:9739260:9740895:gln-6:WBGene00001607	3716.41	0.413065	0.136606	3.02377	0.00249645	0.0360308
chrIII:12114562:12118470:lron-12:WBGene00013542	1665.88	-0.232422	0.0768692	-3.02361	0.00249781	0.0360308
chrIII:8324541:8325609:F10E9.12:WBGene00017361	19.2874	1.31289	0.434299	3.02302	0.00250267	0.0360705
chrIV:8827799:8840669:T28C6.7:WBGene00012121	4904.85	-0.854942	0.282852	-3.02257	0.00250636	0.0360933
chrIII:502803:502889:F30H5.4:WBGene00023020	117.21	1.0096	0.334177	3.02114	0.00251823	0.0362337
chrV:3644739:3647962:F59B1.10:WBGene00019101	46.5139	0.736985	0.244023	3.02014	0.00252655	0.0363229
chrV:9328969:9331527:K07B1.4:WBGene00019464	842.109	0.262174	0.0868279	3.01947	0.00253221	0.0363737
chrII:14345841:14348792:lin-7:WBGene00002996	3093.18	0.33958	0.112503	3.0184	0.00254109	0.0364583
chrIV:9440470:9440620:F59B8.5:WBGene00195309	830.133	0.480961	0.159351	3.01825	0.00254237	0.0364583
chrIV:14219870:14224439:sqrd-1:WBGene00008538	2817.52	-0.41532	0.137669	-3.0168	0.00255456	0.0366025
chrV:19099084:19101124:zhp-4:WBGene00012678	54.4923	0.530405	0.175876	3.01578	0.00256318	0.0366953
chrII:2150501:2162236:C40A11.8:WBGene00016551	87.9015	-0.639892	0.21222	-3.01523	0.00256785	0.0367084
chrI:14759177:14759412:F39B2.14:WBGene00219940	42.5705	0.737684	0.244658	3.01517	0.00256839	0.0367084
chrII:1956049:1958255:math-50:WBGene00022691	26.5601	-0.721963	0.239638	-3.01272	0.00258919	0.0369749
chrIII:7641033:7643101:upp-1:WBGene00022817	2140.77	0.432239	0.143509	3.01192	0.00259598	0.0370196
chrIII:3837537:3839477:cyp-25A3:WBGene00014697	370.89	0.71946	0.238894	3.01163	0.0025985	0.0370196
chrV:13624624:13625567:F53F4.10:WBGene00009992	11002.5	0.585996	0.194586	3.01149	0.00259965	0.0370196
chrIII:5446512:5448419:skpt-1:WBGene00018613	638.387	0.353478	0.117382	3.01134	0.00260098	0.0370196
chrII:6972708:6973885:sod-1:WBGene00004930	5210.91	0.497504	0.165248	3.01064	0.00260693	0.0370735
chrV:12924440:12928173:pqn-67:WBGene00004150	589.76	-0.477181	0.158585	-3.009	0.00262107	0.0372322
chrIII:6374038:6374997:rps-13:WBGene00004482	21488.4	0.612522	0.203574	3.00884	0.00262245	0.0372322
chrII:5093213:5094214:C04G6.2:WBGene00015453	24.4781	0.776656	0.258149	3.00856	0.00262492	0.0372365
chrIII:1401939:1403460:pals-19:WBGene00044761	346.983	-0.37343	0.12416	-3.00765	0.00263278	0.037317
chrII:15076933:15079475:Y53F4B.19:WBGene00013165	12.8059	-0.915226	0.304415	-3.0065	0.00264271	0.0374267
chrIII:12250462:12250572:Y75B8A.49:WBGene00197620	12.8401	0.950321	0.316145	3.00597	0.00264739	0.037445
chrII:3369173:3370111:Y49F6C.8:WBGene00021730	368.178	0.709818	0.236145	3.00585	0.00264838	0.037445
chrV:4687108:4688028:taf-10:WBGene00006392	1625.64	0.313162	0.104197	3.00547	0.00265173	0.0374615
chrIII:10615465:10617897:mrpl-22:WBGene00012645	1401.5	0.353736	0.117721	3.00486	0.00265705	0.0375046
chrX:12652590:12653520:lep-5:WBGene00010424	62.7657	0.766748	0.255207	3.00441	0.00266094	0.0375046
chrIV:7789846:7791229:rsp-6:WBGene00004703	15916.7	0.465229	0.154872	3.00396	0.00266489	0.0375046
chrI:3015741:3021535:Y54E10BR.4:WBGene00021843	4804.45	0.410764	0.136749	3.00378	0.00266649	0.0375046
chrII:12448540:12449951:srh-27:WBGene00005250	24.9241	-0.652212	0.217166	-3.00329	0.00267078	0.0375046
chrV:13565862:13566970:slrp-1:WBGene00008224	1471.44	0.41838	0.139314	3.00314	0.00267213	0.0375046
chrIV:9338586:9339305:T20D3.6:WBGene00011859	1398.34	0.546238	0.181905	3.00287	0.00267446	0.0375046
chrI:9020944:9025606:tax-2:WBGene00006525	129.568	-0.634489	0.211294	-3.00287	0.00267449	0.0375046
chrII:6476958:6478073:T28D9.4:WBGene00020896	958.275	0.472754	0.157444	3.00268	0.0026761	0.0375046
chrI:6530130:6531963:nuo-2:WBGene00020417	4943.14	0.467132	0.155575	3.00262	0.00267671	0.0375046
chrV:7028328:7036570:twk-11:WBGene00006666	1819.11	-0.912257	0.303892	-3.00191	0.00268291	0.0375607
chrIV:5021125:5025746:C09B9.85:WBGene00220250	64.2961	0.426989	0.14229	3.00085	0.00269231	0.0376615
chrIII:12819462:12825651:Y37D8A.2:WBGene00012544	1476.87	0.255067	0.0850171	3.00019	0.00269813	0.0376916
chrIII:5705562:5706127:rpl-23:WBGene00004435	57734.4	0.701822	0.233932	3.00011	0.00269886	0.0376916
chrIII:13639892:13641688:acbp-5:WBGene00011731	941.828	0.326937	0.108989	2.99973	0.00270215	0.0377067
chrIII:12367470:12368166:his-72:WBGene00001946	29798.2	0.348968	0.116356	2.99913	0.0027075	0.0377505
chrX:15433786:15434972:flp-32:WBGene00010982	245.786	0.739609	0.246634	2.99881	0.00271037	0.0377597
chrX:7661890:7664919:dhs-29:WBGene00000992	2210.62	0.310462	0.103556	2.99801	0.0027175	0.0378283
chrII:4772834:4773991:F26G1.9:WBGene00044662	343.292	0.610872	0.203824	2.99706	0.00272593	0.0379149
chrV:1601037:1604081:F16B4.2:WBGene00017504	84.1578	0.656222	0.21901	2.99631	0.0027327	0.0379524
chrIV:1423094:1425062:Y77E11A.8:WBGene00022311	24.0158	-0.758688	0.253228	-2.99606	0.00273489	0.0379524
chrI:5760895:5762435:oxy-5:WBGene00045483	1508.49	0.46496	0.1552	2.99587	0.00273665	0.0379524
chrI:4771347:4773705:M04F3.4:WBGene00019770	2406.53	0.513131	0.171285	2.99577	0.0027375	0.0379524
chrV:8615622:8615756:F41E6.18:WBGene00219944	279.886	-0.671356	0.224179	-2.99474	0.00274682	0.0380507
chrIII:911260:912243:bra-2:WBGene00017757	3441.46	0.373838	0.124861	2.99402	0.00275325	0.0381088
chrIII:1349751:1350836:Y82E9BL.3:WBGene00022320	88.9976	0.64026	0.213867	2.99372	0.00275597	0.0381157
chrX:5406561:5414350:C41A3.2:WBGene00016559	109.796	-0.920307	0.307573	-2.99216	0.00277013	0.0382806
chrIV:17429636:17431968:lact-6:WBGene00007358	27.7419	1.03706	0.346671	2.99147	0.00277638	0.038336
chrI:4897619:4901005:unc-38:WBGene00006774	631.342	-0.315833	0.10562	-2.99026	0.00278739	0.0383868
chrX:5401418:5406443:C03F11.4:WBGene00015390	108.863	-0.877476	0.293465	-2.99005	0.0027893	0.0383868
chrIII:12327666:12332274:zip-12:WBGene00013560	1332.65	-0.510424	0.170717	-2.98988	0.00279091	0.0383868
chrX:2026641:2031010:Y102A11A.2:WBGene00022412	883.308	-0.437885	0.146464	-2.9897	0.0027925	0.0383868
chrI:8808962:8811647:twk-30:WBGene00006682	314.647	-0.392042	0.131148	-2.9893	0.00279614	0.0383868
chrIV:8738086:8739101:F21D5.4:WBGene00009009	740.482	-0.518807	0.173556	-2.98928	0.00279635	0.0383868
chrV:6583:7822:ife-3:WBGene00002061	2499.72	0.369352	0.123562	2.98921	0.00279701	0.0383868
chrI:9373370:9375824:F16A11.5:WBGene00023472	179.06	-0.348283	0.116518	-2.98909	0.00279812	0.0383868
chrX:13406673:13409704:cyp-13B1:WBGene00008519	1319.13	0.440821	0.147488	2.98885	0.00280025	0.0383868
chrII:9739225:9742884:pno-1:WBGene00013144	5296.62	0.32742	0.109571	2.98819	0.00280633	0.0384393
chrIII:4020036:4021879:snpc-3.4:WBGene00011367	988.083	0.262819	0.0879612	2.9879	0.00280902	0.0384454
chrIII:5368966:5371274:szy-2:WBGene00021312	1680.21	0.187659	0.0628252	2.98699	0.00281736	0.0385253
chrI:8509040:8511315:sec-12:WBGene00010496	1863.46	0.218896	0.0732884	2.98678	0.00281936	0.0385253
chrI:4770291:4771358:rpa-2:WBGene00019767	11752.8	0.388094	0.129974	2.98593	0.00282721	0.0385994
chrX:14076236:14078674:C33G3.5:WBGene00007905	24.8013	-1.02165	0.342179	-2.9857	0.0028293	0.0385994
[truncated: 338 more rows]
