# Supplementary material for: Cisplatin exposure alters tRNA-derived small RNAs but does not affect epimutations in C. elegans
Source: BMC Biol. 2023 Nov 29;21:276. doi: 10.1186/s12915-023-01767-z (PMC10688063; doi:10.1186/s12915-023-01767-z)
Supplement: Supplementary file 10 — Additional file 10. Data supporting Table 1. [file 12915_2023_1767_MOESM10_ESM.xlsx]

## Sheet: C1
Data supporting Table 1
Indels
Position	Chrom.x	Ref.x	Cons.x	VarFreq.2	VarFreq.4	VarFreq.6	VarFreq.10	VarFreq.12	VarFreq.14	VarFreq.16	VarFreq.18	VarFreq.20
6006182	IV	T	*/-G	0.5825	0.5729	0.5806	0.6292	0.6043	0.616	0.5034	0.5244	0.5522
Snps
Position	Chrom.x	Ref.x	Cons.x	VarFreq.2	VarFreq.4	VarFreq.6	VarFreq.10	VarFreq.12	VarFreq.14	VarFreq.16	VarFreq.18	VarFreq.20
11067232	III	T	A	0.8095	1	1	1	1	0.8889	0.9714	0.9661	1
20833436	V	C	S	0.5581	0.9792	1	1	0.9857	0.84	0.9848	0.9866	1
19758153	V	G	A		0.8747	0.9589	1	0.9614	0.9108	0.8008	0.9292	0.864

## Sheet: C2
Indels
Position	Chrom.x	Ref.x	Cons.x	VarFreq.18	VarFreq.20
8641706	X	C		1	1
9309064	V	A		1	1
10707204	X	C	*/-A	0.8182	0.6154
11836952	III	T	*/-GG	0.5	0.5
11836952	III	T	*/-G	0.5	0.5
16747815	IV	C		1	0.9
Snps
Position	Chrom.x	Ref.x	Cons.x	VarFreq.18	VarFreq.20
12551543	X	C	M	0.5385	0.5333
17050971	X	G	R	0.8889	0.6364

## Sheet: L1
Indels
Position	Chrom.x	Ref.x	Cons.x	VarFreq.2	VarFreq.4	VarFreq.8	VarFreq.10	VarFreq.12	VarFreq.16
7124047	II	C				1	0.9	1	0.8889
1522901	X	G	*/-A					0.5	0.5
2037269	II	T						1	1
Snps
Position	Chrom.x	Ref.x	Cons.x	VarFreq.2	VarFreq.4	VarFreq.8	VarFreq.10	VarFreq.12	VarFreq.16
11067232	III	T	A	0.9804	1	0.9333	1	0.8649	0.9259
20833436	V	C	G	1	1	1	0.9583	0.8182	0.942
3812075	X	C	Y					0.5	0.5333

## Sheet: L2
Snps
Position	Chrom.x	Ref.x	Cons.x	VarFreq.10	VarFreq.12	VarFreq.16
3588335	V	G	S	0.54	0.5238	0.5556
8925682	V	T	G	0.8769	1	0.7941
11887175	IV	G	K	0.55	0.6364	0.6364
12430434	IV	A	T	1	1	1
3833958	II	T	W		0.5	0.5
13897116	II	C	S		0.5	0.5556
16787420	IV	A	W		0.5833	0.6429

## Sheet: H1
Indels
Position	Chrom.x	Ref.x	Cons.x	VarFreq.0	VarFreq.2	VarFreq.4	VarFreq.6	VarFreq.8	VarFreq.10	VarFreq.18
6006182	IV	T	*/-G		0.7321	0.5253	0.5873	0.5663	0.5312	0.6541
10518593	III	G	*/+A		1	1	0.8947	0.5455	0.8889	0.8333
16494486	IV	A	*/+C			0.5556	0.5068	0.6512	0.6522	0.5172
19109939	V	A	*/-G				0.5714	0.5556	0.75	0.6875
3027126	X	C						0.7778	0.7778	0.875
11241	I	A	*/-C						0.6	0.5556
4074397	X	C	*/+G						0.6364	0.7143
5042420	II	G	*/-C						0.5	0.5833
Snps
Position	Chrom.x	Ref.x	Cons.x	VarFreq.0	VarFreq.2	VarFreq.4	VarFreq.6	VarFreq.8	VarFreq.10	VarFreq.18
13983514	V	G	C	0.8333	0.9	0.8919	0.9333	0.8966	0.6	0.75
13983516	V	G	C	0.8333	0.9	0.8919	0.9333	0.8966	0.6	0.75
13983517	V	C	G	0.75	0.8182	0.8919	0.9355	0.8966	0.6	0.75
2989352	III	A	T		1	1	1	1	1	1
11067232	III	T	A		1	1	1	1	1	1
20833436	V	C	G		0.9804	1	0.9667	0.9512	0.7667	1
8153814	V	C	G			0.8776	0.9615	0.8788	0.7381	0.8026

## Sheet: H2
Indels
Position	Chrom.x	Ref.x	Cons.x	VarFreq.4	VarFreq.8	VarFreq.10	VarFreq.12	VarFreq.16	VarFreq.18
425426	X	G					1	1	0.9
2099119	I	T	*/+G					0.5	0.8462
2641508	V	T	-C/-C					1	0.8889
13536338	III	C	*/+A					1	0.6667
13536344	III	C						1	1
13764410	IV	G	*/+A					0.5833	0.5
Snps
Position	Chrom.x	Ref.x	Cons.x	VarFreq.4	VarFreq.8	VarFreq.10	VarFreq.12	VarFreq.16	VarFreq.18
9961758	II	A	T	0.8214	0.9286	0.8235	0.9444	1	0.9524
16556017	X	G	A	0.9583	0.9286	0.6667	0.8214	0.75	1
6893841	V	C	M		0.9524	0.7188	0.8298	0.7576	0.7391
12009026	III	C	G			1	1	1	1
13655905	X	G	R				0.6842	0.8	0.9286
2058962	X	T	Y					0.7143	0.5882
2641506	V	G	A					0.75	0.8
3300599	V	A	R					0.5294	0.6522
3300601	V	A	R					0.5625	0.6522
3300602	V	A	W					0.5294	0.6522
5146685	II	T	W					0.5	0.5
6277336	I	G	K					0.6538	1
8494997	IV	T	A					1	1
11851162	III	G	K					0.75	0.5
11949386	IV	G	S					0.5909	1
12007539	II	T	Y					0.9091	0.6667
12803582	II	C	M					1	0.6471
12803591	II	G	A					1	1
14909313	X	T	Y					0.6667	0.5714
17898304	V	G	A					1	1
