# Supplementary material for: Cisplatin exposure alters tRNA-derived small RNAs but does not affect epimutations in C. elegans
Source: BMC Biol. 2023 Nov 29;21:276. doi: 10.1186/s12915-023-01767-z (PMC10688063; doi:10.1186/s12915-023-01767-z)
Supplement: Supplementary file 14 — Additional file 14. Data supporting Fig. 3. [file 12915_2023_1767_MOESM14_ESM.xlsx]

## Sheet: A
Data supporting Figure 3
Transitions	Condition	Lineage	UP	DOWN	Total	Generation
transitions_at_2	Control	C1	652	528	1180	2
transitions_at_4	Control	C1	636	366	1002	4
transitions_at_6	Control	C1	466	414	880	6
transitions_at_8	Control	C1	523	396	919	8
transitions_at_10	Control	C1	519	516	1035	10
transitions_at_12	Control	C1	630	183	813	12
transitions_at_14	Control	C1	726	523	1249	14
transitions_at_16	Control	C1	361	339	700	16
transitions_at_18	Control	C1	411	275	686	18
transitions_at_20	Control	C1	421	338	759	20
transitions_at_2	Control	C2	862	587	1449	2
transitions_at_4	Control	C2	447	392	839	4
transitions_at_6	Control	C2	500	423	923	6
transitions_at_8	Control	C2	415	306	721	8
transitions_at_10	Control	C2	669	160	829	10
transitions_at_12	Control	C2	NA	NA	NA	12
transitions_at_14	Control	C2	568	479	1047	14
transitions_at_16	Control	C2	610	175	785	16
transitions_at_18	Control	C2	818	530	1348	18
transitions_at_20	Control	C2	332	405	737	20
transitions_at_2	Low dose	L1	947	444	1391	2
transitions_at_4	Low dose	L1	626	497	1123	4
transitions_at_6	Low dose	L1	510	429	939	6
transitions_at_8	Low dose	L1	415	468	883	8
transitions_at_10	Low dose	L1	431	316	747	10
transitions_at_12	Low dose	L1	785	366	1151	12
transitions_at_14	Low dose	L1	403	373	776	14
transitions_at_16	Low dose	L1	512	315	827	16
transitions_at_18	Low dose	L1	503	465	968	18
transitions_at_20	Low dose	L1	558	329	887	20
transitions_at_2	Low dose	L2	565	471	1036	2
transitions_at_4	Low dose	L2	358	183	541	4
transitions_at_6	Low dose	L2	484	278	762	6
transitions_at_8	Low dose	L2	457	317	774	8
transitions_at_10	Low dose	L2	538	215	753	10
transitions_at_12	Low dose	L2	301	162	463	12
transitions_at_14	Low dose	L2	406	232	638	14
transitions_at_16	Low dose	L2	352	227	579	16
transitions_at_18	Low dose	L2	400	292	692	18
transitions_at_20	Low dose	L2	389	305	694	20
transitions_at_2	High dose	H1	753	547	1300	2
transitions_at_4	High dose	H1	513	387	900	4
transitions_at_6	High dose	H1	509	521	1030	6
transitions_at_8	High dose	H1	339	354	693	8
transitions_at_10	High dose	H1	577	193	770	10
transitions_at_12	High dose	H1	411	203	614	12
transitions_at_14	High dose	H1	432	334	766	14
transitions_at_16	High dose	H1	509	261	770	16
transitions_at_18	High dose	H1	455	369	824	18
transitions_at_2	High dose	H2	605	524	1129	2
transitions_at_4	High dose	H2	239	253	492	4
transitions_at_6	High dose	H2	366	291	657	6
transitions_at_8	High dose	H2	727	205	932	8
transitions_at_10	High dose	H2	357	224	581	10
transitions_at_12	High dose	H2	412	298	710	12
transitions_at_14	High dose	H2	379	268	647	14
transitions_at_16	High dose	H2	678	230	908	16
transitions_at_18	High dose	H2	401	434	835	18
transitions_at_20	High dose	H2	279	340	619	20

## Sheet: B
gene_name	gene	number_transitions	onset_gen	length	complete	Lineage	is_up	is_down	Condition
chrII:15273616:15273693:2RSSE.6:WBGene00199694	2RSSE.6	2	12	1	1	C1	1	0	Control
chrII:1386869:1391639:aat-7:WBGene00000008	aat-7	2	4	1	1	C1	0	1	Control
chrII:1386869:1391639:aat-7:WBGene00000008	aat-7	2	8	1	1	C1	0	1	Control
chrII:1386869:1391639:aat-7:WBGene00000008	aat-7	1	20	1	0	C1	0	1	Control
chrI:3885543:3885988:abf-2:WBGene00000013	abf-2	2	2	7	1	C1	0	1	Control
chrI:3885543:3885988:abf-2:WBGene00000013	abf-2	2	14	3	1	C1	0	1	Control
chrI:3885543:3885988:abf-2:WBGene00000013	abf-2	1	20	1	0	C1	0	1	Control
chrX:12792726:12793386:abf-5:WBGene00000016	abf-5	2	6	1	1	C1	0	1	Control
chrX:12792726:12793386:abf-5:WBGene00000016	abf-5	2	12	1	1	C1	0	1	Control
chrX:12792726:12793386:abf-5:WBGene00000016	abf-5	1	20	1	0	C1	0	1	Control
chrX:12794117:12794870:abf-6:WBGene00000017	abf-6	2	14	1	1	C1	0	1	Control
chrI:11515126:11517108:abhd-11.1:WBGene00009316	abhd-11.1	2	16	1	1	C1	0	1	Control
chrX:975524:978008:abhd-3.2:WBGene00016644	abhd-3.2	2	2	3	1	C1	0	1	Control
chrIV:10206188:10214911:abt-1:WBGene00000019	abt-1	2	8	3	1	C1	1	0	Control
chrIV:10206188:10214911:abt-1:WBGene00000019	abt-1	2	14	3	1	C1	1	0	Control
chrI:2255920:2272866:abt-2:WBGene00000020	abt-2	2	12	1	1	C1	1	0	Control
chrV:323771:330725:abt-4:WBGene00000022	abt-4	2	16	1	1	C1	0	1	Control
chrI:12011194:12018684:abt-5:WBGene00000023	abt-5	2	8	5	1	C1	1	0	Control
chrV:10380339:10381826:abu-1:WBGene00000024	abu-1	2	12	1	1	C1	1	0	Control
chrV:5158622:5159907:abu-15:WBGene00004099	abu-15	2	2	1	1	C1	0	1	Control
chrV:5158622:5159907:abu-15:WBGene00004099	abu-15	2	12	1	1	C1	1	0	Control
chrV:5158622:5159907:abu-15:WBGene00004099	abu-15	1	16	5	0	C1	0	1	Control
chrV:2274841:2275977:abu-4:WBGene00000027	abu-4	2	2	1	1	C1	1	0	Control
chrV:5160670:5161892:abu-6:WBGene00000029	abu-6	2	12	1	1	C1	1	0	Control
chrV:5160670:5161892:abu-6:WBGene00000029	abu-6	2	16	1	1	C1	0	1	Control
chrV:5163395:5164759:abu-7:WBGene00000030	abu-7	2	12	1	1	C1	1	0	Control
chrX:8322110:8323418:abu-9:WBGene00000032	abu-9	1	20	1	0	C1	0	1	Control
chrV:10380724:10380874:AC3.16:WBGene00200016	AC3.16	2	12	1	1	C1	1	0	Control
chrV:10388526:10393505:AC3.5:WBGene00007071	AC3.5	2	4	1	1	C1	0	1	Control
chrV:10388526:10393505:AC3.5:WBGene00007071	AC3.5	2	16	3	1	C1	0	1	Control
chrX:237495:239177:AC8.10:WBGene00043988	AC8.10	2	10	1	1	C1	1	0	Control
chrX:237495:238890:AC8.3:WBGene00007075	AC8.3	2	8	3	1	C1	1	0	Control
chrX:237495:238890:AC8.3:WBGene00007075	AC8.3	2	14	1	1	C1	1	0	Control
chrIII:7308294:7309043:acbp-4:WBGene00018949	acbp-4	2	16	1	1	C1	1	0	Control
chrI:4103697:4108165:acd-1:WBGene00016064	acd-1	2	14	1	1	C1	0	1	Control
chrI:6497435:6499560:acdh-1:WBGene00016943	acdh-1	2	6	9	1	C1	1	0	Control
chrI:6497435:6499560:acdh-1:WBGene00016943	acdh-1	1	18	3	0	C1	1	0	Control
chrII:5544780:5547490:acdh-2:WBGene00015894	acdh-2	2	6	1	1	C1	1	0	Control
chrII:5544780:5547490:acdh-2:WBGene00015894	acdh-2	2	10	1	1	C1	1	0	Control
chrII:5544780:5547490:acdh-2:WBGene00015894	acdh-2	2	14	1	1	C1	1	0	Control
chrII:5544780:5547490:acdh-2:WBGene00015894	acdh-2	1	18	3	0	C1	1	0	Control
chrI:6784853:6787139:acdh-5:WBGene00016491	acdh-5	2	14	1	1	C1	0	1	Control
chrII:5794494:5796185:acdh-8:WBGene00019406	acdh-8	2	14	1	1	C1	1	0	Control
chrII:14198045:14205325:ace-4:WBGene00000038	ace-4	2	12	1	1	C1	1	0	Control
chrI:12951133:12954015:acox-1.4:WBGene00008567	acox-1.4	2	4	3	1	C1	0	1	Control
chrI:12951133:12954015:acox-1.4:WBGene00008567	acox-1.4	2	18	1	1	C1	0	1	Control
chrII:8435346:8437135:acp-3:WBGene00008801	acp-3	2	2	1	1	C1	1	0	Control
chrII:8432772:8435105:acp-4:WBGene00008804	acp-4	2	2	1	1	C1	0	1	Control
chrIV:15497566:15511065:acr-24:WBGene00013534	acr-24	2	8	1	1	C1	1	0	Control
chrV:14146498:14148839:acs-10:WBGene00007082	acs-10	2	2	1	1	C1	1	0	Control
chrV:14146498:14148839:acs-10:WBGene00007082	acs-10	2	8	1	1	C1	1	0	Control
chrV:14146498:14148839:acs-10:WBGene00007082	acs-10	2	14	1	1	C1	1	0	Control
chrV:14146498:14148839:acs-10:WBGene00007082	acs-10	1	20	1	0	C1	1	0	Control
chrII:933017:936989:acs-15:WBGene00019920	acs-15	2	14	1	1	C1	0	1	Control
chrIV:10310747:10313670:acs-18:WBGene00011173	acs-18	2	4	1	1	C1	0	1	Control
chrIV:10310747:10313670:acs-18:WBGene00011173	acs-18	2	8	1	1	C1	0	1	Control
chrV:15567393:15569894:acs-2:WBGene00009221	acs-2	2	18	1	1	C1	0	1	Control
chrII:7061998:7064777:acs-6:WBGene00022849	acs-6	2	10	1	1	C1	1	0	Control
chrII:7061998:7064777:acs-6:WBGene00022849	acs-6	2	14	1	1	C1	1	0	Control
chrV:11076736:11078154:act-2:WBGene00000064	act-2	2	12	1	1	C1	1	0	Control
chrV:11069407:11073264:act-3:WBGene00000065	act-3	2	12	1	1	C1	1	0	Control
chrX:4960552:4964413:act-4:WBGene00000066	act-4	2	12	1	1	C1	1	0	Control
chrX:12678831:12689279:adt-1:WBGene00000082	adt-1	2	2	1	1	C1	0	1	Control
chrV:14156830:14157622:AH10.2:WBGene00007083	AH10.2	2	8	1	1	C1	1	0	Control
chrV:14137347:14137866:AH10.4:WBGene00007085	AH10.4	2	10	1	1	C1	0	1	Control
chrX:2243482:2243586:AH9.9:WBGene00219776	AH9.9	2	14	1	1	C1	1	0	Control
chrII:873171:879878:alg-2:WBGene00000106	alg-2	2	12	1	1	C1	1	0	Control
chrIV:11704245:11708264:alg-3:WBGene00011910	alg-3	2	6	5	1	C1	0	1	Control
chrIII:9887209:9891458:alg-4:WBGene00006449	alg-4	2	2	1	1	C1	0	1	Control
chrIII:9887209:9891458:alg-4:WBGene00006449	alg-4	1	20	1	0	C1	0	1	Control
chrIV:4248069:4258439:ama-1:WBGene00000123	ama-1	2	12	1	1	C1	1	0	Control
chrX:4571436:4573914:amt-1:WBGene00000133	amt-1	2	2	1	1	C1	1	0	Control
chrX:4571436:4573914:amt-1:WBGene00000133	amt-1	2	10	1	1	C1	1	0	Control
chrI:4318032:4359090:anc-1:WBGene00000140	anc-1	2	12	1	1	C1	1	0	Control
chrIV:9700863:9701286:anr-11:WBGene00219597	anr-11	2	10	1	1	C1	1	0	Control
chrIV:9700863:9701286:anr-11:WBGene00219597	anr-11	2	14	1	1	C1	1	0	Control
chrII:13770842:13771616:anr-12:WBGene00219558	anr-12	2	16	1	1	C1	1	0	Control
chrIV:11136288:11136473:anr-13:WBGene00219576	anr-13	2	12	1	1	C1	1	0	Control
chrV:12011976:12012218:anr-15:WBGene00219593	anr-15	2	8	3	1	C1	1	0	Control
chrX:11524985:11526635:anr-16:WBGene00219587	anr-16	2	10	5	1	C1	1	0	Control
chrV:5949199:5949388:anr-23:WBGene00219717	anr-23	2	2	5	1	C1	0	1	Control
chrV:5949199:5949388:anr-23:WBGene00219717	anr-23	1	16	5	0	C1	0	1	Control
chrII:560596:560990:anr-27:WBGene00219647	anr-27	2	8	1	1	C1	0	1	Control
chrII:560596:560990:anr-27:WBGene00219647	anr-27	2	14	1	1	C1	0	1	Control
chrV:12439501:12440814:anr-30:WBGene00219573	anr-30	2	2	1	1	C1	0	1	Control
chrV:12439501:12440814:anr-30:WBGene00219573	anr-30	2	10	1	1	C1	0	1	Control
chrV:12439501:12440814:anr-30:WBGene00219573	anr-30	2	16	3	1	C1	0	1	Control
chrV:6003574:6006746:anr-32:WBGene00219683	anr-32	2	10	1	1	C1	1	0	Control
chrII:4059051:4059523:anr-41:WBGene00219744	anr-41	2	16	3	1	C1	1	0	Control
chrI:1822400:1823043:anr-42:WBGene00219766	anr-42	2	2	5	1	C1	1	0	Control
chrI:1822400:1823043:anr-42:WBGene00219766	anr-42	2	10	3	1	C1	1	0	Control
chrI:1822400:1823043:anr-42:WBGene00219766	anr-42	2	16	1	1	C1	1	0	Control
chrIV:8231730:8235014:anr-44:WBGene00219729	anr-44	2	8	1	1	C1	1	0	Control
chrI:11013399:11014203:anr-46:WBGene00219621	anr-46	2	16	1	1	C1	1	0	Control
chrIV:3201458:3203707:anr-47:WBGene00219764	anr-47	2	4	5	1	C1	1	0	Control
chrIV:3201458:3203707:anr-47:WBGene00219764	anr-47	2	18	1	1	C1	1	0	Control
chrI:6136719:6136927:anr-5:WBGene00219705	anr-5	2	4	1	1	C1	1	0	Control
chrI:6136719:6136927:anr-5:WBGene00219705	anr-5	2	8	1	1	C1	1	0	Control
chrI:6136719:6136927:anr-5:WBGene00219705	anr-5	2	14	3	1	C1	1	0	Control
chrI:6136719:6136927:anr-5:WBGene00219705	anr-5	1	20	1	0	C1	1	0	Control
chrIV:1629778:1629987:anr-50:WBGene00219752	anr-50	2	2	1	1	C1	0	1	Control
chrII:10294091:10295693:anr-52:WBGene00219642	anr-52	2	2	3	1	C1	0	1	Control
chrII:10294091:10295693:anr-52:WBGene00219642	anr-52	2	14	5	1	C1	0	1	Control
chrIII:1294929:1298375:anr-53:WBGene00219772	anr-53	2	4	1	1	C1	0	1	Control
chrIII:1294929:1298375:anr-53:WBGene00219772	anr-53	2	10	3	1	C1	0	1	Control
chrIII:1294929:1298375:anr-53:WBGene00219772	anr-53	2	18	1	1	C1	0	1	Control
chrII:5329560:5331221:anr-54:WBGene00219672	anr-54	2	4	1	1	C1	1	0	Control
chrIV:10809557:10810538:anr-57:WBGene00219603	anr-57	2	2	9	1	C1	1	0	Control
chrIV:10809557:10810538:anr-57:WBGene00219603	anr-57	1	14	7	0	C1	1	0	Control
chrV:1197813:1198060:anr-58:WBGene00219759	anr-58	2	2	1	1	C1	1	0	Control
chrV:1197813:1198060:anr-58:WBGene00219759	anr-58	2	16	1	1	C1	1	0	Control
chrI:6729995:6730959:ant-1.2:WBGene00007057	ant-1.2	2	8	1	1	C1	0	1	Control
chrI:6729995:6730959:ant-1.2:WBGene00007057	ant-1.2	2	12	1	1	C1	0	1	Control
chrIV:9708168:9709305:ant-1.3:WBGene00010485	ant-1.3	2	2	3	1	C1	1	0	Control
chrIV:9708168:9709305:ant-1.3:WBGene00010485	ant-1.3	2	10	1	1	C1	1	0	Control
chrIV:9708168:9709305:ant-1.3:WBGene00010485	ant-1.3	2	14	5	1	C1	1	0	Control
chrIV:8459177:8460327:ant-1.4:WBGene00020140	ant-1.4	2	6	1	1	C1	0	1	Control
chrIV:8459177:8460327:ant-1.4:WBGene00020140	ant-1.4	2	10	1	1	C1	0	1	Control
chrIV:8459177:8460327:ant-1.4:WBGene00020140	ant-1.4	1	20	1	0	C1	0	1	Control
chrII:11108158:11109583:apc-17:WBGene00003133	apc-17	2	14	1	1	C1	1	0	Control
chrII:3532526:3546431:apd-3:WBGene00000162	apd-3	2	12	1	1	C1	1	0	Control
chrX:5112415:5116866:apl-1:WBGene00000149	apl-1	2	12	1	1	C1	1	0	Control
chrII:9258865:9261979:aqp-2:WBGene00000170	aqp-2	2	12	1	1	C1	1	0	Control
chrIV:7634785:7635712:arf-1.1:WBGene00000190	arf-1.1	2	6	1	1	C1	1	0	Control
chrV:186168:201297:arid-1:WBGene00044689	arid-1	2	12	1	1	C1	1	0	Control
chrII:13763422:13765621:arrd-11:WBGene00011052	arrd-11	2	2	1	1	C1	1	0	Control
chrII:13766251:13768441:arrd-12:WBGene00011053	arrd-12	2	14	1	1	C1	0	1	Control
chrX:10183979:10186247:arrd-28:WBGene00009000	arrd-28	2	2	1	1	C1	0	1	Control
chrX:10183979:10186247:arrd-28:WBGene00009000	arrd-28	2	16	3	1	C1	0	1	Control
chrII:9412557:9414217:arrd-3:WBGene00006429	arrd-3	2	6	1	1	C1	1	0	Control
chrII:9412557:9414217:arrd-3:WBGene00006429	arrd-3	2	14	1	1	C1	1	0	Control
chrII:12479268:12480911:arrd-9:WBGene00008843	arrd-9	2	2	1	1	C1	1	0	Control
chrII:12479268:12480911:arrd-9:WBGene00008843	arrd-9	2	6	1	1	C1	1	0	Control
chrII:12479268:12480911:arrd-9:WBGene00008843	arrd-9	2	12	1	1	C1	1	0	Control
chrII:12479268:12480911:arrd-9:WBGene00008843	arrd-9	1	16	5	0	C1	1	0	Control
chrI:3769671:3773914:asic-1:WBGene00022815	asic-1	2	2	1	1	C1	0	1	Control
chrI:3769671:3773914:asic-1:WBGene00022815	asic-1	2	16	1	1	C1	0	1	Control
chrIV:520213:523809:asm-3:WBGene00000213	asm-3	2	6	1	1	C1	0	1	Control
chrIV:520213:523809:asm-3:WBGene00000213	asm-3	2	14	3	1	C1	0	1	Control
chrIV:520213:523809:asm-3:WBGene00000213	asm-3	1	20	1	0	C1	0	1	Control
chrV:8641444:8643193:asp-13:WBGene00017881	asp-13	2	6	5	1	C1	1	0	Control
chrV:8641444:8643193:asp-13:WBGene00017881	asp-13	2	14	1	1	C1	1	0	Control
chrV:8641444:8643193:asp-13:WBGene00017881	asp-13	1	20	1	0	C1	1	0	Control
chrX:6444187:6446664:asp-14:WBGene00019619	asp-14	2	16	1	1	C1	0	1	Control
chrX:6444187:6446664:asp-14:WBGene00019619	asp-14	1	20	1	0	C1	0	1	Control
chrV:19035722:19037320:asp-17:WBGene00012683	asp-17	2	2	1	1	C1	0	1	Control
chrV:3028293:3029583:asp-7:WBGene00019104	asp-7	2	4	1	1	C1	1	0	Control
chrV:3024519:3027931:asp-8:WBGene00019105	asp-8	2	10	1	1	C1	1	0	Control
chrIV:6185887:6189205:asp-9:WBGene00015700	asp-9	2	10	1	1	C1	1	0	Control
chrX:6809093:6817214:atg-2:WBGene00019748	atg-2	2	12	1	1	C1	1	0	Control
chrII:4340150:4350984:athp-2:WBGene00019217	athp-2	2	12	1	1	C1	1	0	Control
chrI:12652276:12654596:atp-1:WBGene00010419	atp-1	2	12	1	1	C1	1	0	Control
chrIII:69845:86384:attf-3:WBGene00018794	attf-3	2	12	1	1	C1	1	0	Control
chrI:12787941:12806581:attf-6:WBGene00012474	attf-6	2	12	1	1	C1	1	0	Control
chrIV:12126760:12127057:B0001.10:WBGene00196931	B0001.10	2	16	1	1	C1	1	0	Control
chrIV:12133996:12134145:B0001.11:WBGene00197796	B0001.11	2	10	1	1	C1	1	0	Control
chrIV:12131738:12131888:B0001.12:WBGene00200968	B0001.12	2	10	1	1	C1	1	0	Control
chrV:10294697:10294839:B0024.17:WBGene00197715	B0024.17	2	6	1	1	C1	0	1	Control
chrV:10297398:10298985:B0024.4:WBGene00007097	B0024.4	1	20	1	0	C1	1	0	Control
chrI:6024143:6025014:B0025.5:WBGene00194700	B0025.5	2	4	1	1	C1	0	1	Control
chrI:6024143:6025014:B0025.5:WBGene00194700	B0025.5	2	10	1	1	C1	0	1	Control
chrI:6024143:6025014:B0025.5:WBGene00194700	B0025.5	2	18	1	1	C1	0	1	Control
chrII:5965518:5965687:B0034.11:WBGene00197958	B0034.11	2	6	1	1	C1	0	1	Control
chrII:5972899:5972995:B0034.13:WBGene00199621	B0034.13	2	18	1	1	C1	1	0	Control
chrII:5958387:5958536:B0034.14:WBGene00200211	B0034.14	2	14	1	1	C1	0	1	Control
chrII:5950184:5950318:B0034.17:WBGene00202395	B0034.17	2	2	9	1	C1	1	0	Control
chrII:5950184:5950318:B0034.17:WBGene00202395	B0034.17	2	14	1	1	C1	1	0	Control
chrII:5968059:5969531:B0034.4:WBGene00015004	B0034.4	2	4	1	1	C1	1	0	Control
chrII:5968059:5969531:B0034.4:WBGene00015004	B0034.4	2	10	1	1	C1	1	0	Control
chrII:5965518:5965687:B0034.9:WBGene00197204	B0034.9	2	6	1	1	C1	0	1	Control
chrIV:11315152:11315182:B0035.22:WBGene00303031	B0035.22	2	4	1	1	C1	1	0	Control
chrIV:11315152:11315182:B0035.22:WBGene00303031	B0035.22	2	16	3	1	C1	1	0	Control
chrI:4664498:4665347:B0041.1:WBGene00015006	B0041.1	2	2	9	1	C1	1	0	Control
chrI:4664498:4665347:B0041.1:WBGene00015006	B0041.1	2	14	1	1	C1	1	0	Control
chrI:4664498:4665347:B0041.1:WBGene00015006	B0041.1	2	18	1	1	C1	1	0	Control
chrI:4646725:4646779:B0041.9:WBGene00045087	B0041.9	2	8	1	1	C1	1	0	Control
chrI:10708362:10710376:B0205.10:WBGene00015024	B0205.10	2	4	3	1	C1	1	0	Control
chrI:10708362:10710376:B0205.10:WBGene00015024	B0205.10	2	12	7	1	C1	1	0	Control
chrI:10726087:10727386:B0205.14:WBGene00044646	B0205.14	2	4	1	1	C1	1	0	Control
chrI:5964400:5967211:B0207.1:WBGene00015026	B0207.1	2	8	1	1	C1	0	1	Control
chrI:5964400:5967211:B0207.1:WBGene00015026	B0207.1	2	18	1	1	C1	0	1	Control
chrI:5959007:5959532:B0207.10:WBGene00015033	B0207.10	2	8	1	1	C1	0	1	Control
chrI:5945562:5947640:B0207.7:WBGene00015030	B0207.7	1	20	1	0	C1	1	0	Control
chrI:5957440:5958359:B0207.9:WBGene00015032	B0207.9	2	10	1	1	C1	0	1	Control
chrV:3966821:3966927:B0213.18:WBGene00022895	B0213.18	2	2	1	1	C1	0	1	Control
chrV:3966821:3966927:B0213.18:WBGene00022895	B0213.18	2	10	1	1	C1	0	1	Control
chrV:3966821:3966927:B0213.18:WBGene00022895	B0213.18	2	16	3	1	C1	0	1	Control
chrV:9158415:9159540:B0222.10:WBGene00015058	B0222.10	2	2	5	1	C1	0	1	Control
chrV:9158415:9159540:B0222.10:WBGene00015058	B0222.10	2	14	1	1	C1	0	1	Control
chrII:7745689:7745852:B0228.10:WBGene00219780	B0228.10	2	2	1	1	C1	0	1	Control
chrII:7745689:7745852:B0228.10:WBGene00219780	B0228.10	2	16	1	1	C1	0	1	Control
chrV:5240202:5240635:B0238.15:WBGene00044537	B0238.15	2	4	1	1	C1	1	0	Control
chrV:5240202:5240635:B0238.15:WBGene00044537	B0238.15	2	16	1	1	C1	1	0	Control
chrV:5240202:5240635:B0238.15:WBGene00044537	B0238.15	1	20	1	0	C1	1	0	Control
chrIII:5743383:5744820:B0244.15:WBGene00206513	B0244.15	2	16	1	1	C1	0	1	Control
chrIII:5733224:5735102:B0244.17:WBGene00271715	B0244.17	2	8	3	1	C1	1	0	Control
chrIII:5733224:5735102:B0244.17:WBGene00271715	B0244.17	2	14	1	1	C1	1	0	Control
chrIII:5744869:5747195:B0244.5:WBGene00015080	B0244.5	2	4	1	1	C1	1	0	Control
chrIII:5731500:5733177:B0244.7:WBGene00015082	B0244.7	2	2	5	1	C1	0	1	Control
chrIII:5731500:5733177:B0244.7:WBGene00015082	B0244.7	2	12	1	1	C1	0	1	Control
chrIII:5731500:5733177:B0244.7:WBGene00015082	B0244.7	1	16	5	0	C1	0	1	Control
chrV:20480008:20480133:B0250.19:WBGene00219782	B0250.19	2	10	1	1	C1	0	1	Control
chrV:20480008:20480133:B0250.19:WBGene00219782	B0250.19	2	14	1	1	C1	0	1	Control
chrV:20469702:20470485:B0250.8:WBGene00007125	B0250.8	2	6	1	1	C1	1	0	Control
chrII:6916993:6918922:B0252.5:WBGene00015089	B0252.5	2	6	5	1	C1	0	1	Control
chrII:6916993:6918922:B0252.5:WBGene00015089	B0252.5	2	14	3	1	C1	0	1	Control
chrI:5249723:5254209:B0261.5:WBGene00015093	B0261.5	2	10	3	1	C1	1	0	Control
chrI:5255446:5256945:B0261.6:WBGene00015094	B0261.6	2	6	5	1	C1	1	0	Control
chrI:5255446:5256945:B0261.6:WBGene00015094	B0261.6	2	14	1	1	C1	1	0	Control
chrI:5268418:5269485:B0261.9:WBGene00195057	B0261.9	2	2	5	1	C1	1	0	Control
chrI:5268418:5269485:B0261.9:WBGene00195057	B0261.9	2	14	1	1	C1	1	0	Control
chrI:5268418:5269485:B0261.9:WBGene00195057	B0261.9	2	18	1	1	C1	1	0	Control
chrIV:5493991:5495252:B0273.1:WBGene00015097	B0273.1	2	18	1	1	C1	1	0	Control
chrIV:5490485:5491154:B0273.115:WBGene00206473	B0273.115	2	10	1	1	C1	1	0	Control
chrIV:5490485:5491154:B0273.115:WBGene00206473	B0273.115	1	14	7	0	C1	1	0	Control
chrIII:7136509:7138278:B0280.11:WBGene00015106	B0280.11	2	4	1	1	C1	1	0	Control
chrIII:7124663:7128382:B0280.2:WBGene00015100	B0280.2	2	8	3	1	C1	1	0	Control
chrIII:7124663:7128382:B0280.2:WBGene00015100	B0280.2	2	14	1	1	C1	1	0	Control
chrIII:7142168:7142889:B0280.21:WBGene00271637	B0280.21	2	6	1	1	C1	1	0	Control
chrII:2297846:2298842:B0281.4:WBGene00015111	B0281.4	2	4	1	1	C1	1	0	Control
chrII:2297846:2298842:B0281.4:WBGene00015111	B0281.4	2	10	3	1	C1	1	0	Control
chrII:2297846:2298842:B0281.4:WBGene00015111	B0281.4	2	16	1	1	C1	1	0	Control
chrII:2297846:2298842:B0281.4:WBGene00015111	B0281.4	1	20	1	0	C1	1	0	Control
chrII:2301307:2302430:B0281.6:WBGene00015113	B0281.6	2	4	3	1	C1	1	0	Control
chrII:2301307:2302430:B0281.6:WBGene00015113	B0281.6	2	18	1	1	C1	1	0	Control
chrII:2311489:2312847:B0281.8:WBGene00015114	B0281.8	2	18	1	1	C1	0	1	Control
chrIII:4352245:4355972:B0285.6:WBGene00007138	B0285.6	2	10	1	1	C1	1	0	Control
chrX:1896661:1897343:B0294.1:WBGene00015117	B0294.1	2	8	3	1	C1	1	0	Control
chrX:1892186:1893272:B0294.3:WBGene00015118	B0294.3	2	2	5	1	C1	0	1	Control
chrX:1892186:1893272:B0294.3:WBGene00015118	B0294.3	2	10	1	1	C1	0	1	Control
chrX:1892186:1893272:B0294.3:WBGene00015118	B0294.3	2	16	1	1	C1	0	1	Control
chrX:17178538:17178992:B0302.2:WBGene00015119	B0302.2	2	8	1	1	C1	0	1	Control
chrX:17176489:17176777:B0302.4:WBGene00015121	B0302.4	2	4	1	1	C1	1	0	Control
chrX:17176489:17176777:B0302.4:WBGene00015121	B0302.4	2	8	1	1	C1	1	0	Control
chrX:17176489:17176777:B0302.4:WBGene00015121	B0302.4	2	12	3	1	C1	1	0	Control
chrIII:8705108:8706345:B0303.16:WBGene00044678	B0303.16	2	10	1	1	C1	0	1	Control
chrIII:8705108:8706345:B0303.16:WBGene00044678	B0303.16	2	14	1	1	C1	0	1	Control
chrIII:8705108:8706345:B0303.16:WBGene00044678	B0303.16	1	20	1	0	C1	0	1	Control
chrIII:8708876:8709101:B0303.17:WBGene00197908	B0303.17	2	10	1	1	C1	0	1	Control
chrIII:8708876:8709101:B0303.17:WBGene00197908	B0303.17	2	18	1	1	C1	0	1	Control
chrII:11493041:11493183:B0334.17:WBGene00197047	B0334.17	2	16	1	1	C1	0	1	Control
chrIII:5709842:5710509:B0336.12:WBGene00015149	B0336.12	2	2	1	1	C1	1	0	Control
chrIII:5709842:5710509:B0336.12:WBGene00015149	B0336.12	2	6	1	1	C1	1	0	Control
chrIII:5709842:5710509:B0336.12:WBGene00015149	B0336.12	2	14	3	1	C1	1	0	Control
chrIII:5709842:5710509:B0336.12:WBGene00015149	B0336.12	1	20	1	0	C1	1	0	Control
chrV:45309:46923:B0348.2:WBGene00015152	B0348.2	2	8	3	1	C1	0	1	Control
chrV:39258:39364:B0348.8:WBGene00219784	B0348.8	2	4	3	1	C1	1	0	Control
chrV:39258:39364:B0348.8:WBGene00219784	B0348.8	2	10	1	1	C1	1	0	Control
chrV:12524:13369:B0348.9:WBGene00235314	B0348.9	2	6	3	1	C1	0	1	Control
chrV:12524:13369:B0348.9:WBGene00235314	B0348.9	2	12	1	1	C1	0	1	Control
chrIV:5979444:5979593:B0350.71:WBGene00196498	B0350.71	2	2	1	1	C1	0	1	Control
chrIV:5985444:5985560:B0350.76:WBGene00200594	B0350.76	2	4	1	1	C1	1	0	Control
chrIV:5985444:5985560:B0350.76:WBGene00200594	B0350.76	2	8	1	1	C1	1	0	Control
chrIV:5985444:5985560:B0350.76:WBGene00200594	B0350.76	2	12	1	1	C1	1	0	Control
chrIV:5985444:5985560:B0350.76:WBGene00200594	B0350.76	1	20	1	0	C1	1	0	Control
chrIV:5980160:5980274:B0350.77:WBGene00200898	B0350.77	2	8	1	1	C1	1	0	Control
chrIV:5980160:5980274:B0350.77:WBGene00200898	B0350.77	2	12	3	1	C1	1	0	Control
chrIV:5986952:5987099:B0350.83:WBGene00202180	B0350.83	2	10	1	1	C1	0	1	Control
chrIV:5981715:5981795:B0350.85:WBGene00219785	B0350.85	2	4	1	1	C1	0	1	Control
chrIV:5981715:5981795:B0350.85:WBGene00219785	B0350.85	2	14	3	1	C1	0	1	Control
chrI:10072577:10074399:B0379.7:WBGene00007159	B0379.7	2	8	1	1	C1	0	1	Control
chrV:19576045:19576076:B0399.3:WBGene00044980	B0399.3	2	4	1	1	C1	1	0	Control
chrX:7033986:7034180:B0403.10:WBGene00197662	B0403.10	2	4	1	1	C1	0	1	Control
chrX:7037214:7037344:B0403.11:WBGene00199097	B0403.11	2	4	1	1	C1	1	0	Control
chrX:7067768:7067909:B0403.9:WBGene00197563	B0403.9	2	2	1	1	C1	0	1	Control
chrX:2894572:2894809:B0410.1:WBGene00015170	B0410.1	2	4	5	1	C1	1	0	Control
chrX:2894572:2894809:B0410.1:WBGene00015170	B0410.1	1	20	1	0	C1	1	0	Control
chrIII:794741:794867:B0412.7:WBGene00044939	B0412.7	2	16	1	1	C1	1	0	Control
chrIII:794741:794867:B0412.7:WBGene00044939	B0412.7	1	20	1	0	C1	1	0	Control
chrI:5782087:5782152:B0414.10:WBGene00198221	B0414.10	2	10	1	1	C1	0	1	Control
chrX:9282032:9283126:B0416.11:WBGene00206483	B0416.11	1	20	1	0	C1	0	1	Control
chrX:9299146:9300155:B0416.2:WBGene00015178	B0416.2	2	2	9	1	C1	1	0	Control
chrX:9299146:9300155:B0416.2:WBGene00015178	B0416.2	1	14	7	0	C1	1	0	Control
chrX:9296946:9297934:B0416.7:WBGene00015182	B0416.7	2	6	3	1	C1	0	1	Control
chrX:9296946:9297934:B0416.7:WBGene00015182	B0416.7	2	16	1	1	C1	0	1	Control
chrII:297394:299831:B0432.1:WBGene00015183	B0432.1	2	18	1	1	C1	1	0	Control
chrII:3035337:3035459:B0454.18:WBGene00199082	B0454.18	2	10	1	1	C1	1	0	Control
chrII:3035337:3035459:B0454.18:WBGene00199082	B0454.18	1	20	1	0	C1	1	0	Control
chrII:3040942:3043415:B0454.8:WBGene00015199	B0454.8	2	12	1	1	C1	1	0	Control
chrII:8901811:8902025:B0457.16:WBGene00201168	B0457.16	2	4	7	1	C1	1	0	Control
chrII:8901811:8902025:B0457.16:WBGene00201168	B0457.16	2	14	1	1	C1	1	0	Control
chrII:8900418:8900769:B0457.19:WBGene00202231	B0457.19	2	16	1	1	C1	0	1	Control
chrII:8900418:8900769:B0457.19:WBGene00202231	B0457.19	1	20	1	0	C1	0	1	Control
chrII:8910912:8912029:B0457.4:WBGene00007179	B0457.4	2	4	1	1	C1	0	1	Control
chrV:18322214:18323331:B0462.5:WBGene00194695	B0462.5	2	2	1	1	C1	1	0	Control
chrV:18322214:18323331:B0462.5:WBGene00194695	B0462.5	2	14	1	1	C1	1	0	Control
chrV:18322214:18323331:B0462.5:WBGene00194695	B0462.5	1	20	1	0	C1	1	0	Control
chrII:7717240:7717382:B0495.15:WBGene00197163	B0495.15	2	8	1	1	C1	1	0	Control
chrIV:7446289:7447466:B0496.1:WBGene00015210	B0496.1	2	2	5	1	C1	1	0	Control
chrIV:7446289:7447466:B0496.1:WBGene00015210	B0496.1	2	12	3	1	C1	1	0	Control
chrIV:7446289:7447466:B0496.1:WBGene00015210	B0496.1	2	18	1	1	C1	1	0	Control
chrIV:7433543:7433958:B0496.11:WBGene00194883	B0496.11	2	16	1	1	C1	0	1	Control
chrIV:7445368:7445504:B0496.13:WBGene00195826	B0496.13	2	4	1	1	C1	1	0	Control
chrIV:7422605:7422739:B0496.15:WBGene00198986	B0496.15	2	4	1	1	C1	1	0	Control
chrIV:7420986:7421115:B0496.17:WBGene00199787	B0496.17	2	4	7	1	C1	1	0	Control
chrIV:7420986:7421115:B0496.17:WBGene00199787	B0496.17	2	14	1	1	C1	1	0	Control
chrIV:7419117:7420075:B0496.6:WBGene00015215	B0496.6	2	4	1	1	C1	1	0	Control
chrV:8754969:8755759:B0507.4:WBGene00015221	B0507.4	2	16	1	1	C1	0	1	Control
chrV:8746157:8750185:B0507.6:WBGene00015223	B0507.6	2	10	1	1	C1	0	1	Control
chrV:8746157:8750185:B0507.6:WBGene00015223	B0507.6	1	20	1	0	C1	0	1	Control
chrV:8757311:8758718:B0507.7:WBGene00015224	B0507.7	2	14	1	1	C1	1	0	Control
chrV:8760621:8763194:B0507.8:WBGene00015225	B0507.8	1	18	3	0	C1	1	0	Control
chrI:10636291:10636441:B0511.16:WBGene00200290	B0511.16	2	10	1	1	C1	1	0	Control
chrI:10643028:10643724:B0511.17:WBGene00219234	B0511.17	2	6	5	1	C1	1	0	Control
chrI:10643028:10643724:B0511.17:WBGene00219234	B0511.17	2	14	3	1	C1	1	0	Control
chrI:10643028:10643724:B0511.17:WBGene00219234	B0511.17	1	20	1	0	C1	1	0	Control
chrI:10661815:10661907:B0511.18:WBGene00219789	B0511.18	2	2	1	1	C1	0	1	Control
chrI:10661815:10661907:B0511.18:WBGene00219789	B0511.18	2	8	1	1	C1	1	0	Control
chrI:10661815:10661907:B0511.18:WBGene00219789	B0511.18	2	12	1	1	C1	1	0	Control
chrIV:13880137:13881546:B0513.4:WBGene00007196	B0513.4	2	10	1	1	C1	1	0	Control
chrIII:1891382:1893890:B0524.5:WBGene00015244	B0524.5	2	14	1	1	C1	0	1	Control
chrIV:3387979:3390099:B0546.5:WBGene00015252	B0546.5	2	2	3	1	C1	1	0	Control
chrIV:3387979:3390099:B0546.5:WBGene00015252	B0546.5	2	14	1	1	C1	1	0	Control
chrV:438400:438674:B0554.1:WBGene00015254	B0554.1	2	16	1	1	C1	1	0	Control
chrV:438400:438674:B0554.1:WBGene00015254	B0554.1	1	20	1	0	C1	1	0	Control
chrV:424439:426574:B0554.5:WBGene00015258	B0554.5	2	6	1	1	C1	0	1	Control
chrV:437545:441023:B0554.7:WBGene00015260	B0554.7	2	6	1	1	C1	1	0	Control
chrX:9171561:9172204:B0563.1:WBGene00015261	B0563.1	2	14	3	1	C1	1	0	Control
chrX:9166822:9167256:B0563.10:WBGene00077673	B0563.10	2	8	1	1	C1	0	1	Control
chrX:9172577:9173318:B0563.18:WBGene00206365	B0563.18	2	4	1	1	C1	0	1	Control
chrX:9146147:9147649:B0563.5:WBGene00015262	B0563.5	2	6	1	1	C1	1	0	Control
chrI:11465141:11467612:bah-1:WBGene00050875	bah-1	2	6	1	1	C1	0	1	Control
chrI:11465141:11467612:bah-1:WBGene00050875	bah-1	2	10	1	1	C1	1	0	Control
chrIII:5614958:5617261:basl-1:WBGene00015467	basl-1	2	10	1	1	C1	0	1	Control
chrIII:5614958:5617261:basl-1:WBGene00015467	basl-1	2	16	1	1	C1	0	1	Control
chrII:2520841:2522060:bath-13:WBGene00018223	bath-13	2	2	1	1	C1	1	0	Control
chrII:2520841:2522060:bath-13:WBGene00018223	bath-13	2	18	1	1	C1	1	0	Control
chrII:2035701:2039388:bath-19:WBGene00019132	bath-19	2	18	1	1	C1	1	0	Control
chrII:2040275:2041629:bath-20:WBGene00015012	bath-20	2	2	1	1	C1	1	0	Control
chrII:2040275:2041629:bath-20:WBGene00015012	bath-20	2	10	1	1	C1	1	0	Control
chrII:3371309:3372145:bath-23:WBGene00021727	bath-23	1	20	1	0	C1	1	0	Control
chrI:10876199:10877741:bath-25:WBGene00020859	bath-25	2	4	1	1	C1	1	0	Control
chrI:10876199:10877741:bath-25:WBGene00020859	bath-25	2	8	3	1	C1	1	0	Control
chrI:10876199:10877741:bath-25:WBGene00020859	bath-25	2	14	1	1	C1	1	0	Control
chrI:10876199:10877741:bath-25:WBGene00020859	bath-25	1	20	1	0	C1	1	0	Control
chrIV:12068889:12074932:bath-37:WBGene00010669	bath-37	2	14	1	1	C1	1	0	Control
chrII:1597905:1599485:bath-46:WBGene00020325	bath-46	2	6	1	1	C1	1	0	Control
chrII:1597905:1599485:bath-46:WBGene00020325	bath-46	1	20	1	0	C1	1	0	Control
chrIII:1056232:1060061:BE0003N10.6:WBGene00255598	BE0003N10.6	2	6	1	1	C1	1	0	Control
chrIII:12787642:12789520:BE10.1:WBGene00007209	BE10.1	1	20	1	0	C1	0	1	Control
chrIII:12806174:12806812:BE10.5:WBGene00044127	BE10.5	2	4	3	1	C1	1	0	Control
chrIII:12806174:12806812:BE10.5:WBGene00044127	BE10.5	2	10	1	1	C1	1	0	Control
chrIII:12806174:12806812:BE10.5:WBGene00044127	BE10.5	1	18	3	0	C1	1	0	Control
chrI:14209148:14212501:best-10:WBGene00008185	best-10	2	6	1	1	C1	1	0	Control
chrI:14209148:14212501:best-10:WBGene00008185	best-10	1	20	1	0	C1	1	0	Control
chrI:14216707:14220624:best-11:WBGene00008186	best-11	2	2	1	1	C1	1	0	Control
chrIV:7193358:7195834:best-16:WBGene00020046	best-16	2	4	1	1	C1	0	1	Control
chrIV:7193358:7195834:best-16:WBGene00020046	best-16	2	14	1	1	C1	0	1	Control
chrIV:7193358:7195834:best-16:WBGene00020046	best-16	1	18	3	0	C1	0	1	Control
chrIV:13111519:13113082:best-2:WBGene00007204	best-2	2	4	1	1	C1	1	0	Control
chrIV:13111519:13113082:best-2:WBGene00007204	best-2	2	8	1	1	C1	1	0	Control
chrIV:13111519:13113082:best-2:WBGene00007204	best-2	2	14	1	1	C1	1	0	Control
chrIV:13111519:13113082:best-2:WBGene00007204	best-2	1	20	1	0	C1	1	0	Control
chrIV:3756223:3759940:best-20:WBGene00021368	best-20	2	10	1	1	C1	1	0	Control
chrIV:15302420:15309408:best-21:WBGene00013520	best-21	2	8	1	1	C1	0	1	Control
chrIV:15302420:15309408:best-21:WBGene00013520	best-21	1	20	1	0	C1	0	1	Control
chrI:14205716:14208662:best-25:WBGene00014102	best-25	2	2	1	1	C1	0	1	Control
chrI:14200019:14204687:best-26:WBGene00014103	best-26	2	2	1	1	C1	1	0	Control
chrI:14200019:14204687:best-26:WBGene00014103	best-26	2	6	1	1	C1	1	0	Control
chrIII:9686921:9690253:best-5:WBGene00007404	best-5	2	12	3	1	C1	1	0	Control
chrX:10569272:10575720:bet-2:WBGene00010199	bet-2	2	12	1	1	C1	1	0	Control
chrIV:10472777:10478239:bgnt-1.1:WBGene00008491	bgnt-1.1	2	2	1	1	C1	1	0	Control
chrIV:10472777:10478239:bgnt-1.1:WBGene00008491	bgnt-1.1	2	10	1	1	C1	1	0	Control
chrIV:10472777:10478239:bgnt-1.1:WBGene00008491	bgnt-1.1	2	14	1	1	C1	1	0	Control
chrI:12444581:12446511:bgnt-1.8:WBGene00008290	bgnt-1.8	1	20	1	0	C1	0	1	Control
chrII:10708764:10712156:bli-1:WBGene00000251	bli-1	2	8	1	1	C1	1	0	Control
chrII:5651393:5652449:bli-2:WBGene00000252	bli-2	2	14	1	1	C1	1	0	Control
chrIV:6377064:6378195:bli-6:WBGene00000256	bli-6	2	6	3	1	C1	0	1	Control
chrII:3296884:3298258:btb-16:WBGene00018195	btb-16	2	2	5	1	C1	1	0	Control
chrII:3296884:3298258:btb-16:WBGene00018195	btb-16	2	16	1	1	C1	1	0	Control
chrII:3295404:3296658:btb-17:WBGene00018200	btb-17	2	2	1	1	C1	0	1	Control
chrII:3295404:3296658:btb-17:WBGene00018200	btb-17	2	8	1	1	C1	0	1	Control
chrII:3295404:3296658:btb-17:WBGene00018200	btb-17	2	14	1	1	C1	0	1	Control
chrII:3298213:3299590:btb-18:WBGene00018201	btb-18	2	6	5	1	C1	0	1	Control
chrII:6401948:6403104:btb-2:WBGene00020802	btb-2	2	8	1	1	C1	1	0	Control
chrII:6401948:6403104:btb-2:WBGene00020802	btb-2	1	14	7	0	C1	1	0	Control
chrII:3299824:3300676:btb-22:WBGene00269387	btb-22	2	6	1	1	C1	0	1	Control
chrII:3299824:3300676:btb-22:WBGene00269387	btb-22	2	12	1	1	C1	0	1	Control
chrII:2032315:2033243:btb-4:WBGene00019142	btb-4	2	16	1	1	C1	1	0	Control
chrI:13381391:13384371:C01A2.6:WBGene00007218	C01A2.6	2	2	1	1	C1	1	0	Control
chrI:13381391:13384371:C01A2.6:WBGene00007218	C01A2.6	2	6	1	1	C1	1	0	Control
chrI:13408673:13408697:C01A2.8:WBGene00044982	C01A2.8	2	2	5	1	C1	1	0	Control
chrI:13408673:13408697:C01A2.8:WBGene00044982	C01A2.8	2	10	7	1	C1	1	0	Control
chrI:13408673:13408697:C01A2.8:WBGene00044982	C01A2.8	1	20	1	0	C1	1	0	Control
chrIV:6623689:6624533:C01B10.44:WBGene00194839	C01B10.44	2	4	1	1	C1	0	1	Control
chrIV:6645867:6646001:C01B10.45:WBGene00195911	C01B10.45	2	2	1	1	C1	0	1	Control
chrIV:6645867:6646001:C01B10.45:WBGene00195911	C01B10.45	2	6	1	1	C1	0	1	Control
chrIV:6645867:6646001:C01B10.45:WBGene00195911	C01B10.45	2	16	1	1	C1	0	1	Control
chrIV:6645867:6646001:C01B10.45:WBGene00195911	C01B10.45	1	20	1	0	C1	0	1	Control
chrIV:6638555:6639297:C01B10.7:WBGene00015281	C01B10.7	2	2	5	1	C1	1	0	Control
chrIV:6638555:6639297:C01B10.7:WBGene00015281	C01B10.7	2	10	1	1	C1	1	0	Control
chrIV:6638555:6639297:C01B10.7:WBGene00015281	C01B10.7	2	14	5	1	C1	1	0	Control
chrV:2382232:2384422:C01B4.8:WBGene00015272	C01B4.8	2	2	1	1	C1	0	1	Control
chrV:2382232:2384422:C01B4.8:WBGene00015272	C01B4.8	2	10	5	1	C1	0	1	Control
chrV:2382232:2384422:C01B4.8:WBGene00015272	C01B4.8	2	18	1	1	C1	0	1	Control
chrV:8796629:8796928:C01B7.10:WBGene00197279	C01B7.10	2	10	1	1	C1	0	1	Control
chrV:8808204:8808351:C01B7.11:WBGene00197765	C01B7.11	2	12	1	1	C1	1	0	Control
chrII:13770920:13771109:C01B9.4:WBGene00194890	C01B9.4	2	16	1	1	C1	1	0	Control
chrX:3715096:3718566:C01C4.2:WBGene00015292	C01C4.2	2	4	3	1	C1	1	0	Control
chrX:3715096:3718566:C01C4.2:WBGene00015292	C01C4.2	2	10	1	1	C1	1	0	Control
chrX:3715096:3718566:C01C4.2:WBGene00015292	C01C4.2	2	14	1	1	C1	1	0	Control
chrI:4862056:4862119:C01F4.5:WBGene00197034	C01F4.5	2	8	1	1	C1	0	1	Control
chrI:4862056:4862119:C01F4.8:WBGene00199623	C01F4.8	2	8	1	1	C1	0	1	Control
chrIV:9123277:9123876:C01F6.16:WBGene00235286	C01F6.16	2	14	1	1	C1	1	0	Control
chrV:15099746:15104405:C01G10.1:WBGene00007230	C01G10.1	2	10	1	1	C1	1	0	Control
chrV:15099746:15104405:C01G10.1:WBGene00007230	C01G10.1	2	14	1	1	C1	1	0	Control
chrV:15086912:15087326:C01G10.15:WBGene00007240	C01G10.15	2	16	1	1	C1	1	0	Control
chrV:15092965:15094382:C01G10.16:WBGene00007241	C01G10.16	2	2	1	1	C1	1	0	Control
chrV:15092965:15094382:C01G10.16:WBGene00007241	C01G10.16	2	14	1	1	C1	1	0	Control
chrV:15089075:15089538:C01G10.5:WBGene00007232	C01G10.5	2	12	1	1	C1	0	1	Control
chrV:15087655:15088431:C01G10.6:WBGene00007233	C01G10.6	2	4	1	1	C1	0	1	Control
chrV:15087655:15088431:C01G10.6:WBGene00007233	C01G10.6	2	14	1	1	C1	0	1	Control
chrII:14576728:14578071:C01G12.13:WBGene00044333	C01G12.13	2	14	1	1	C1	0	1	Control
chrIII:4161236:4161956:C01G12.16:WBGene00219299	C01G12.16	2	16	1	1	C1	1	0	Control
chrII:14579015:14580153:C01G12.9:WBGene00007249	C01G12.9	2	10	1	1	C1	1	0	Control
chrII:14579015:14580153:C01G12.9:WBGene00007249	C01G12.9	2	14	3	1	C1	1	0	Control
chrX:8120313:8123319:C02B8.12:WBGene00219375	C02B8.12	2	14	1	1	C1	1	0	Control
chrX:8139445:8140243:C02B8.3:WBGene00015322	C02B8.3	2	2	1	1	C1	0	1	Control
chrX:8139445:8140243:C02B8.3:WBGene00015322	C02B8.3	2	16	1	1	C1	0	1	Control
chrX:15279468:15279548:C02D4.15:WBGene00201167	C02D4.15	2	2	1	1	C1	1	0	Control
chrX:15279468:15279548:C02D4.15:WBGene00201167	C02D4.15	2	6	1	1	C1	1	0	Control
chrX:15279468:15279548:C02D4.15:WBGene00201167	C02D4.15	2	12	1	1	C1	1	0	Control
chrX:15279468:15279548:C02D4.15:WBGene00201167	C02D4.15	1	16	5	0	C1	1	0	Control
chrX:15279468:15279548:C02D4.16:WBGene00202448	C02D4.16	2	2	1	1	C1	1	0	Control
chrX:15279468:15279548:C02D4.16:WBGene00202448	C02D4.16	2	6	1	1	C1	1	0	Control
chrX:15279468:15279548:C02D4.16:WBGene00202448	C02D4.16	2	12	1	1	C1	1	0	Control
chrX:15279468:15279548:C02D4.16:WBGene00202448	C02D4.16	1	16	5	0	C1	1	0	Control
chrX:15279338:15279459:C02D4.5:WBGene00196797	C02D4.5	2	2	5	1	C1	1	0	Control
chrX:15279338:15279459:C02D4.5:WBGene00196797	C02D4.5	2	12	1	1	C1	1	0	Control
chrX:15279338:15279459:C02D4.5:WBGene00196797	C02D4.5	1	16	5	0	C1	1	0	Control
chrV:4932393:4933042:C02E7.10:WBGene00015342	C02E7.10	2	4	1	1	C1	0	1	Control
chrV:4932393:4933042:C02E7.10:WBGene00015342	C02E7.10	2	8	1	1	C1	0	1	Control
chrX:3670373:3672098:C02F12.5:WBGene00015355	C02F12.5	2	8	1	1	C1	0	1	Control
chrX:3670373:3672098:C02F12.5:WBGene00015355	C02F12.5	2	14	1	1	C1	0	1	Control
chrX:3670373:3672098:C02F12.5:WBGene00015355	C02F12.5	2	18	1	1	C1	0	1	Control
chrIV:10503672:10503934:C02F4.10:WBGene00196852	C02F4.10	2	4	1	1	C1	0	1	Control
chrIV:10503672:10503934:C02F4.10:WBGene00196852	C02F4.10	2	10	1	1	C1	0	1	Control
chrIV:10499918:10500197:C02F4.11:WBGene00202419	C02F4.11	2	8	1	1	C1	0	1	Control
chrV:5872083:5875528:C02G6.2:WBGene00015360	C02G6.2	2	6	1	1	C1	1	0	Control
chrV:5872083:5875528:C02G6.2:WBGene00015360	C02G6.2	2	12	1	1	C1	1	0	Control
chrV:5872083:5875528:C02G6.2:WBGene00015360	C02G6.2	2	16	1	1	C1	1	0	Control
chrV:5872083:5875528:C02G6.2:WBGene00015360	C02G6.2	1	20	1	0	C1	1	0	Control
chrV:7386627:7387855:C02H6.3:WBGene00220257	C02H6.3	2	18	1	1	C1	0	1	Control
chrX:11272305:11272478:C03A3.6:WBGene00200552	C03A3.6	2	2	1	1	C1	0	1	Control
chrX:11272305:11272478:C03A3.6:WBGene00200552	C03A3.6	2	6	1	1	C1	0	1	Control
chrV:5181911:5183717:C03A7.2:WBGene00015366	C03A7.2	2	2	1	1	C1	0	1	Control
chrX:6357746:6357878:C03B1.10:WBGene00015380	C03B1.10	2	6	1	1	C1	1	0	Control
chrX:6357746:6357878:C03B1.10:WBGene00015380	C03B1.10	2	10	1	1	C1	1	0	Control
chrX:6357746:6357878:C03B1.10:WBGene00015380	C03B1.10	1	16	5	0	C1	1	0	Control
chrX:6373647:6374767:C03B1.17:WBGene00304907	C03B1.17	2	4	1	1	C1	0	1	Control
chrX:6373647:6374767:C03B1.17:WBGene00304907	C03B1.17	2	10	1	1	C1	0	1	Control
chrX:6373647:6374767:C03B1.17:WBGene00304907	C03B1.17	2	16	3	1	C1	0	1	Control
chrX:6370019:6373383:C03B1.2:WBGene00015373	C03B1.2	2	10	1	1	C1	1	0	Control
chrX:6370019:6373383:C03B1.2:WBGene00015373	C03B1.2	2	14	1	1	C1	1	0	Control
chrX:6370019:6373383:C03B1.2:WBGene00015373	C03B1.2	2	18	1	1	C1	1	0	Control
chrX:6364495:6365717:C03B1.4:WBGene00015375	C03B1.4	2	2	1	1	C1	1	0	Control
chrX:6364495:6365717:C03B1.4:WBGene00015375	C03B1.4	2	14	1	1	C1	1	0	Control
chrX:6346358:6347113:C03B1.9:WBGene00015379	C03B1.9	2	10	1	1	C1	0	1	Control
chrX:6346358:6347113:C03B1.9:WBGene00015379	C03B1.9	2	14	1	1	C1	0	1	Control
chrIII:7716165:7716446:C03B8.2:WBGene00015385	C03B8.2	2	8	1	1	C1	1	0	Control
chrIII:7716165:7716446:C03B8.2:WBGene00015385	C03B8.2	1	20	1	0	C1	1	0	Control
chrIII:4091076:4093317:C03C10.2:WBGene00007269	C03C10.2	2	18	1	1	C1	1	0	Control
chrI:10014546:10015495:C03C11.1:WBGene00007274	C03C11.1	2	10	1	1	C1	0	1	Control
chrI:10001313:10001534:C03C11.6:WBGene00199062	C03C11.6	2	4	1	1	C1	0	1	Control
chrI:10001313:10001459:C03C11.7:WBGene00200034	C03C11.7	2	4	1	1	C1	0	1	Control
chrV:11286413:11288538:C03E10.3:WBGene00007281	C03E10.3	2	14	1	1	C1	1	0	Control
chrV:11281582:11281725:C03E10.8:WBGene00195286	C03E10.8	2	4	1	1	C1	1	0	Control
chrV:7357431:7358912:C03G6.6:WBGene00015394	C03G6.6	2	2	1	1	C1	1	0	Control
chrV:7357431:7358912:C03G6.6:WBGene00015394	C03G6.6	1	18	3	0	C1	1	0	Control
chrII:378650:380361:C03H5.9:WBGene00206366	C03H5.9	2	8	1	1	C1	1	0	Control
chrX:13664588:13665382:C04A11.5:WBGene00007288	C04A11.5	2	2	1	1	C1	1	0	Control
chrII:6852278:6853488:C04A2.15:WBGene00206529	C04A2.15	2	16	1	1	C1	1	0	Control
chrII:6843239:6843363:C04A2.16:WBGene00219797	C04A2.16	2	2	5	1	C1	1	0	Control
chrX:12280776:12282557:C04B4.1:WBGene00007289	C04B4.1	2	2	1	1	C1	0	1	Control
chrX:12280776:12282557:C04B4.1:WBGene00007289	C04B4.1	2	16	1	1	C1	0	1	Control
chrX:14024487:14024761:C04C11.21:WBGene00201909	C04C11.21	2	14	1	1	C1	0	1	Control
chrX:14015202:14015483:C04C11.25:WBGene00284855	C04C11.25	2	2	1	1	C1	1	0	Control
chrX:14015202:14015483:C04C11.25:WBGene00284855	C04C11.25	2	16	1	1	C1	1	0	Control
chrX:14030193:14030307:C04C11.6:WBGene00195764	C04C11.6	2	6	1	1	C1	0	1	Control
chrX:14030135:14030311:C04C11.9:WBGene00196793	C04C11.9	2	6	1	1	C1	0	1	Control
chrIV:3394360:3394619:C04C3.4:WBGene00015414	C04C3.4	2	8	1	1	C1	1	0	Control
chrIV:3394360:3394619:C04C3.4:WBGene00015414	C04C3.4	1	18	3	0	C1	1	0	Control
chrIV:3419812:3422607:C04C3.6:WBGene00015416	C04C3.6	2	2	1	1	C1	1	0	Control
chrV:3362774:3368344:C04E12.4:WBGene00015434	C04E12.4	2	2	9	1	C1	1	0	Control
chrV:3362774:3368344:C04E12.4:WBGene00015434	C04E12.4	2	16	3	1	C1	1	0	Control
chrV:5902132:5904843:C04E6.5:WBGene00015422	C04E6.5	2	4	1	1	C1	1	0	Control
chrV:5882562:5883835:C04E6.8:WBGene00015424	C04E6.8	2	2	1	1	C1	1	0	Control
chrV:5882562:5883835:C04E6.8:WBGene00015424	C04E6.8	2	6	1	1	C1	1	0	Control
chrV:5882562:5883835:C04E6.8:WBGene00015424	C04E6.8	2	14	1	1	C1	1	0	Control
chrV:5882562:5883835:C04E6.8:WBGene00015424	C04E6.8	1	20	1	0	C1	1	0	Control
chrX:358091:360198:C04E7.1:WBGene00015428	C04E7.1	2	10	1	1	C1	0	1	Control
chrX:360778:362965:C04E7.5:WBGene00045270	C04E7.5	1	2	19	0	C1	1	0	Control
chrI:5726308:5729310:C04F1.1:WBGene00015442	C04F1.1	2	2	3	1	C1	1	0	Control
chrI:5726308:5729310:C04F1.1:WBGene00015442	C04F1.1	2	14	3	1	C1	1	0	Control
chrI:9694563:9695192:C04F12.12:WBGene00077685	C04F12.12	2	2	1	1	C1	0	1	Control
chrI:9694563:9695192:C04F12.12:WBGene00077685	C04F12.12	2	8	1	1	C1	0	1	Control
chrX:3416887:3419213:C04F6.7:WBGene00195081	C04F6.7	2	8	1	1	C1	1	0	Control
chrX:3416887:3419213:C04F6.7:WBGene00195081	C04F6.7	2	12	3	1	C1	1	0	Control
chrX:3402010:3402726:C04F6.9:WBGene00304901	C04F6.9	2	16	3	1	C1	1	0	Control
chrIV:10114524:10115129:C04G2.14:WBGene00255426	C04G2.14	2	10	1	1	C1	0	1	Control
chrIV:10094196:10095271:C04G2.5:WBGene00007306	C04G2.5	2	2	1	1	C1	0	1	Control
chrIV:10094196:10095271:C04G2.5:WBGene00007306	C04G2.5	2	10	5	1	C1	0	1	Control
chrII:5094244:5095458:C04G6.13:WBGene00077489	C04G6.13	2	8	1	1	C1	0	1	Control
chrII:5094244:5095458:C04G6.13:WBGene00077489	C04G6.13	2	16	1	1	C1	0	1	Control
chrII:5091153:5091299:C04G6.14:WBGene00199205	C04G6.14	2	8	1	1	C1	1	0	Control
chrII:5091153:5091299:C04G6.14:WBGene00199205	C04G6.14	2	14	1	1	C1	1	0	Control
chrII:5097951:5098467:C04G6.15:WBGene00269376	C04G6.15	2	18	1	1	C1	1	0	Control
chrII:5093213:5094214:C04G6.2:WBGene00015453	C04G6.2	2	6	1	1	C1	1	0	Control
chrII:5093213:5094214:C04G6.2:WBGene00015453	C04G6.2	1	18	3	0	C1	1	0	Control
chrII:5098769:5100242:C04G6.6:WBGene00015456	C04G6.6	2	8	1	1	C1	1	0	Control
chrII:5098769:5100242:C04G6.6:WBGene00015456	C04G6.6	2	14	1	1	C1	1	0	Control
chrII:7958843:7960237:C04H4.1:WBGene00007311	C04H4.1	2	6	1	1	C1	0	1	Control
chrX:10829969:10830118:C05A9.7:WBGene00201375	C05A9.7	2	4	1	1	C1	1	0	Control
chrIV:6842958:6843029:C05B10.17:WBGene00200526	C05B10.17	2	16	1	1	C1	0	1	Control
chrIII:9987723:9988448:C05B5.1:WBGene00007319	C05B5.1	2	6	1	1	C1	1	0	Control
chrIII:10004512:10004966:C05B5.11:WBGene00045242	C05B5.11	2	2	5	1	C1	1	0	Control
chrIII:10004512:10004966:C05B5.11:WBGene00045242	C05B5.11	2	14	5	1	C1	1	0	Control
chrIII:9995802:9995952:C05B5.14:WBGene00198659	C05B5.14	2	4	1	1	C1	0	1	Control
chrIII:9989480:9989628:C05B5.15:WBGene00199190	C05B5.15	2	4	1	1	C1	1	0	Control
chrIII:9998541:9999335:C05B5.17:WBGene00219314	C05B5.17	2	8	1	1	C1	0	1	Control
chrIII:9999818:10000528:C05B5.2:WBGene00007320	C05B5.2	2	8	1	1	C1	0	1	Control
chrIII:9999818:10000528:C05B5.2:WBGene00007320	C05B5.2	2	12	1	1	C1	0	1	Control
chrII:9917117:9918004:C05C10.8:WBGene00086567	C05C10.8	2	2	5	1	C1	1	0	Control
chrII:9917117:9918004:C05C10.8:WBGene00086567	C05C10.8	1	14	7	0	C1	1	0	Control
chrIV:11253984:11255719:C05C12.1:WBGene00007335	C05C12.1	2	18	1	1	C1	1	0	Control
chrIV:11260411:11261185:C05C12.5:WBGene00007337	C05C12.5	2	2	1	1	C1	0	1	Control
chrIV:11260411:11261185:C05C12.5:WBGene00007337	C05C12.5	2	8	3	1	C1	0	1	Control
chrIV:11260411:11261185:C05C12.5:WBGene00007337	C05C12.5	2	14	5	1	C1	0	1	Control
chrV:7252249:7255195:C05C8.8:WBGene00015465	C05C8.8	2	18	1	1	C1	0	1	Control
chrX:11153064:11157643:C05C9.2:WBGene00007326	C05C9.2	2	6	1	1	C1	1	0	Control
chrX:11142970:11152820:C05C9.3:WBGene00007327	C05C9.3	2	6	1	1	C1	0	1	Control
chrX:11142970:11152820:C05C9.3:WBGene00007327	C05C9.3	2	16	1	1	C1	0	1	Control
chrII:11418298:11423393:C05D12.2:WBGene00007340	C05D12.2	2	2	3	1	C1	0	1	Control
chrII:11418298:11423393:C05D12.2:WBGene00007340	C05D12.2	2	10	1	1	C1	0	1	Control
chrII:11418298:11423393:C05D12.2:WBGene00007340	C05D12.2	1	16	5	0	C1	0	1	Control
chrIII:5603595:5603756:C05D2.14:WBGene00197335	C05D2.14	2	10	1	1	C1	1	0	Control
chrIII:5603595:5603756:C05D2.14:WBGene00197335	C05D2.14	2	14	1	1	C1	1	0	Control
chrIII:5602053:5602179:C05D2.15:WBGene00197666	C05D2.15	2	12	1	1	C1	0	1	Control
chrX:1107078:1107207:C05D9.12:WBGene00219800	C05D9.12	1	16	5	0	C1	1	0	Control
chrX:4586916:4588178:C05E11.2:WBGene00015493	C05E11.2	2	6	1	1	C1	0	1	Control
chrV:761625:761978:C05E4.12:WBGene00015491	C05E4.12	2	2	1	1	C1	0	1	Control
chrV:742119:743273:C05E4.7:WBGene00015489	C05E4.7	2	2	7	1	C1	1	0	Control
chrV:742119:743273:C05E4.7:WBGene00015489	C05E4.7	2	12	7	1	C1	1	0	Control
chrX:14744541:14744678:C05G5.8:WBGene00195629	C05G5.8	2	2	5	1	C1	1	0	Control
chrX:14744541:14744678:C05G5.8:WBGene00195629	C05G5.8	2	10	1	1	C1	1	0	Control
chrIII:5653865:5653968:C05H8.3:WBGene00045089	C05H8.3	2	2	9	1	C1	1	0	Control
chrIII:5653865:5653968:C05H8.3:WBGene00045089	C05H8.3	2	14	3	1	C1	1	0	Control
chrIII:5653865:5653968:C05H8.3:WBGene00045089	C05H8.3	1	20	1	0	C1	1	0	Control
chrII:10564111:10564678:C06A1.6:WBGene00007356	C06A1.6	2	2	1	1	C1	1	0	Control
chrII:10564111:10564678:C06A1.6:WBGene00007356	C06A1.6	2	10	1	1	C1	1	0	Control
chrII:10564111:10564678:C06A1.6:WBGene00007356	C06A1.6	2	14	3	1	C1	1	0	Control
chrII:10564111:10564678:C06A1.6:WBGene00007356	C06A1.6	1	20	1	0	C1	1	0	Control
chrII:10564890:10565401:C06A1.7:WBGene00044235	C06A1.7	2	4	1	1	C1	1	0	Control
chrII:10560716:10560934:C06A1.8:WBGene00045148	C06A1.8	2	8	1	1	C1	1	0	Control
chrII:10560716:10560934:C06A1.8:WBGene00045148	C06A1.8	2	14	1	1	C1	1	0	Control
chrII:10562951:10563064:C06A1.9:WBGene00045152	C06A1.9	2	12	1	1	C1	0	1	Control
chrIV:17437337:17438233:C06A12.8:WBGene00007359	C06A12.8	2	2	1	1	C1	0	1	Control
chrI:6006263:6007334:C06A5.2:WBGene00015500	C06A5.2	2	8	1	1	C1	1	0	Control
chrI:6006263:6007334:C06A5.2:WBGene00015500	C06A5.2	2	14	1	1	C1	1	0	Control
chrI:6006263:6007334:C06A5.2:WBGene00015500	C06A5.2	1	20	1	0	C1	1	0	Control
chrIV:7841503:7841651:C06A6.9:WBGene00197057	C06A6.9	2	2	3	1	C1	1	0	Control
chrIV:7841503:7841651:C06A6.9:WBGene00197057	C06A6.9	2	10	1	1	C1	1	0	Control
chrIV:7841503:7841651:C06A6.9:WBGene00197057	C06A6.9	2	14	3	1	C1	1	0	Control
chrIV:7841503:7841651:C06A6.9:WBGene00197057	C06A6.9	1	20	1	0	C1	1	0	Control
chrII:7772463:7772603:C06A8.16:WBGene00201674	C06A8.16	2	8	1	1	C1	0	1	Control
chrII:7772498:7773914:C06A8.6:WBGene00015516	C06A8.6	2	12	3	1	C1	1	0	Control
chrII:7772498:7773914:C06A8.6:WBGene00015516	C06A8.6	1	18	3	0	C1	1	0	Control
chrV:13931524:13932198:C06B3.16:WBGene00189947	C06B3.16	2	14	1	1	C1	0	1	Control
chrV:13909685:13911585:C06B3.7:WBGene00007366	C06B3.7	2	2	5	1	C1	1	0	Control
chrV:13909685:13911585:C06B3.7:WBGene00007366	C06B3.7	2	12	1	1	C1	1	0	Control
chrV:15498733:15511421:C06B8.7:WBGene00007372	C06B8.7	2	12	1	1	C1	1	0	Control
chrV:15997135:15997769:C06C6.8:WBGene00007382	C06C6.8	2	4	3	1	C1	0	1	Control
chrV:15997135:15997769:C06C6.8:WBGene00007382	C06C6.8	2	10	1	1	C1	0	1	Control
chrV:15997135:15997769:C06C6.8:WBGene00007382	C06C6.8	2	14	1	1	C1	0	1	Control
chrV:15996170:15996755:C06C6.9:WBGene00007383	C06C6.9	2	4	1	1	C1	1	0	Control
chrIII:8614761:8616381:C06E1.11:WBGene00015526	C06E1.11	2	4	1	1	C1	1	0	Control
chrIII:8614761:8616381:C06E1.11:WBGene00015526	C06E1.11	2	16	1	1	C1	1	0	Control
chrIII:8614761:8616381:C06E1.11:WBGene00015526	C06E1.11	1	20	1	0	C1	1	0	Control
chrIII:8584302:8584425:C06E1.14:WBGene00197917	C06E1.14	2	16	1	1	C1	1	0	Control
chrIII:8584302:8584425:C06E1.14:WBGene00197917	C06E1.14	1	20	1	0	C1	1	0	Control
chrX:8861257:8861692:C06E2.9:WBGene00044579	C06E2.9	2	2	3	1	C1	1	0	Control
chrX:8861257:8861692:C06E2.9:WBGene00044579	C06E2.9	1	18	3	0	C1	1	0	Control
chrIV:7283256:7283871:C06E4.1:WBGene00015530	C06E4.1	2	4	3	1	C1	1	0	Control
chrIV:7283256:7283871:C06E4.1:WBGene00015530	C06E4.1	2	10	1	1	C1	1	0	Control
chrIV:7254989:7255909:C06E4.5:WBGene00015534	C06E4.5	2	4	1	1	C1	1	0	Control
chrIV:7257131:7258248:C06E4.6:WBGene00015535	C06E4.6	2	10	1	1	C1	1	0	Control
chrIII:6994160:6994299:C06E8.6:WBGene00195582	C06E8.6	2	4	1	1	C1	1	0	Control
chrX:16643438:16643588:C06G1.10:WBGene00197189	C06G1.10	2	8	3	1	C1	1	0	Control
chrX:16615871:16616020:C06G1.12:WBGene00197975	C06G1.12	2	8	1	1	C1	1	0	Control
chrX:16646333:16646531:C06G1.8:WBGene00196579	C06G1.8	2	6	1	1	C1	0	1	Control
chrIII:7977215:7977812:C06G4.4:WBGene00015558	C06G4.4	2	12	1	1	C1	1	0	Control
chrX:4554367:4554582:C07A12.10:WBGene00197381	C07A12.10	2	6	1	1	C1	0	1	Control
chrX:4554288:4554572:C07A12.14:WBGene00201370	C07A12.14	2	6	1	1	C1	0	1	Control
chrX:4524045:4524172:C07A12.19:WBGene00219805	C07A12.19	2	2	3	1	C1	0	1	Control
chrX:4524045:4524172:C07A12.19:WBGene00219805	C07A12.19	2	16	3	1	C1	0	1	Control
chrX:10176609:10176752:C07A4.4:WBGene00196157	C07A4.4	2	10	1	1	C1	0	1	Control
chrX:10176605:10176744:C07A4.7:WBGene00197967	C07A4.7	2	10	1	1	C1	0	1	Control
chrIII:9685169:9686726:C07A9.10:WBGene00007406	C07A9.10	2	2	3	1	C1	0	1	Control
chrIII:9685169:9686726:C07A9.10:WBGene00007406	C07A9.10	2	16	3	1	C1	0	1	Control
chrIII:9717379:9717458:C07A9.14:WBGene00045124	C07A9.14	2	2	1	1	C1	0	1	Control
chrIII:9717379:9717458:C07A9.14:WBGene00045124	C07A9.14	2	10	1	1	C1	0	1	Control
chrIII:9708844:9709069:C07A9.16:WBGene00200150	C07A9.16	2	8	1	1	C1	1	0	Control
chrIII:9708844:9709069:C07A9.16:WBGene00200150	C07A9.16	2	12	1	1	C1	1	0	Control
chrX:9516363:9517206:C07B5.2:WBGene00007407	C07B5.2	2	12	1	1	C1	1	0	Control
chrIV:9165986:9166170:C07C7.3:WBGene00235302	C07C7.3	2	12	1	1	C1	0	1	Control
chrX:7344046:7344551:C07D8.5:WBGene00015564	C07D8.5	2	6	1	1	C1	0	1	Control
chrX:7344046:7344551:C07D8.5:WBGene00015564	C07D8.5	2	18	1	1	C1	0	1	Control
chrII:10354680:10354761:C07E3.17:WBGene00219806	C07E3.17	2	8	3	1	C1	1	0	Control
chrII:10352262:10353463:C07E3.8:WBGene00007418	C07E3.8	2	12	1	1	C1	1	0	Control
chrII:10352262:10353463:C07E3.8:WBGene00007418	C07E3.8	2	16	3	1	C1	1	0	Control
chrIV:8193173:8193373:C07G1.12:WBGene00199304	C07G1.12	2	8	1	1	C1	1	0	Control
chrIV:8193173:8193373:C07G1.12:WBGene00199304	C07G1.12	2	14	1	1	C1	1	0	Control
chrIV:8205116:8205400:C07G1.14:WBGene00201991	C07G1.14	2	14	1	1	C1	0	1	Control
chrIV:8169963:8170203:C07G1.15:WBGene00235296	C07G1.15	2	2	3	1	C1	1	0	Control
chrIV:8209157:8210400:C07G1.6:WBGene00015572	C07G1.6	2	8	1	1	C1	1	0	Control
chrIV:8210953:8211828:C07G1.7:WBGene00015573	C07G1.7	2	8	1	1	C1	1	0	Control
chrIV:8210953:8211828:C07G1.7:WBGene00015573	C07G1.7	1	20	1	0	C1	1	0	Control
chrIII:4498966:4499038:C07G2.5:WBGene00303035	C07G2.5	2	8	1	1	C1	1	0	Control
chrIII:4498966:4499038:C07G2.5:WBGene00303035	C07G2.5	2	14	1	1	C1	1	0	Control
chrV:3502306:3503151:C07G3.10:WBGene00015578	C07G3.10	2	4	1	1	C1	0	1	Control
chrV:3493633:3496943:C07G3.15:WBGene00269378	C07G3.15	2	2	1	1	C1	0	1	Control
chrV:3493633:3496943:C07G3.15:WBGene00269378	C07G3.15	2	8	3	1	C1	0	1	Control
chrV:3493633:3496943:C07G3.15:WBGene00269378	C07G3.15	2	16	1	1	C1	0	1	Control
chrIII:7496576:7496654:C07H6.10:WBGene00044945	C07H6.10	2	10	1	1	C1	0	1	Control
chrIII:7491788:7491871:C07H6.19:WBGene00219807	C07H6.19	2	2	1	1	C1	0	1	Control
chrIII:7491788:7491871:C07H6.19:WBGene00219807	C07H6.19	2	10	3	1	C1	0	1	Control
chrX:17081127:17082042:C08A9.10:WBGene00044773	C08A9.10	2	4	5	1	C1	1	0	Control
chrX:17081127:17082042:C08A9.10:WBGene00044773	C08A9.10	2	14	5	1	C1	1	0	Control
chrX:17087881:17093299:C08A9.3:WBGene00015583	C08A9.3	2	4	1	1	C1	1	0	Control
chrII:8017570:8017701:C08B11.12:WBGene00200795	C08B11.12	2	8	1	1	C1	1	0	Control
chrV:10134094:10134127:C08B6.18:WBGene00303036	C08B6.18	2	8	1	1	C1	1	0	Control
chrV:10134094:10134127:C08B6.18:WBGene00303036	C08B6.18	2	12	3	1	C1	1	0	Control
chrV:10105711:10106694:C08B6.2:WBGene00007423	C08B6.2	2	6	1	1	C1	1	0	Control
chrV:10117764:10119791:C08B6.5:WBGene00007426	C08B6.5	2	14	1	1	C1	1	0	Control
chrV:10123623:10124799:C08B6.6:WBGene00007427	C08B6.6	2	14	1	1	C1	0	1	Control
chrIII:7811117:7811245:C08C3.11:WBGene00200613	C08C3.11	2	4	1	1	C1	0	1	Control
chrV:8345758:8349909:C08D8.1:WBGene00015592	C08D8.1	2	14	1	1	C1	1	0	Control
chrII:1633789:1634120:C08E3.1:WBGene00015593	C08E3.1	2	4	1	1	C1	0	1	Control
chrII:1633789:1634120:C08E3.1:WBGene00015593	C08E3.1	2	8	1	1	C1	0	1	Control
chrII:1633789:1634120:C08E3.1:WBGene00015593	C08E3.1	2	12	3	1	C1	0	1	Control
chrV:18361085:18362502:C08E8.1:WBGene00007437	C08E8.1	2	2	1	1	C1	1	0	Control
chrV:18353509:18355842:C08E8.2:WBGene00007438	C08E8.2	2	10	1	1	C1	0	1	Control
chrV:18371845:18373532:C08E8.4:WBGene00007440	C08E8.4	2	2	1	1	C1	1	0	Control
chrV:18364857:18365037:C08E8.9:WBGene00050891	C08E8.9	2	2	1	1	C1	1	0	Control
chrIV:13623832:13625433:C08F11.1:WBGene00007450	C08F11.1	2	2	1	1	C1	1	0	Control
chrIV:13623832:13625433:C08F11.1:WBGene00007450	C08F11.1	2	6	1	1	C1	1	0	Control
chrIV:13623832:13625433:C08F11.1:WBGene00007450	C08F11.1	2	10	1	1	C1	1	0	Control
chrIV:13619502:13621539:C08F11.3:WBGene00007452	C08F11.3	2	14	1	1	C1	0	1	Control
chrIV:13619502:13621539:C08F11.3:WBGene00007452	C08F11.3	2	18	1	1	C1	0	1	Control
chrIV:11166052:11166123:C08F8.11:WBGene00197093	C08F8.11	2	6	1	1	C1	0	1	Control
chrIV:7657144:7657500:C08G9.4:WBGene00195661	C08G9.4	2	16	1	1	C1	0	1	Control
chrIV:7657291:7657500:C08G9.7:WBGene00200031	C08G9.7	2	16	1	1	C1	0	1	Control
chrIV:7672392:7672509:C08G9.8:WBGene00200235	C08G9.8	2	16	1	1	C1	0	1	Control
chrX:6018441:6019936:C09B8.4:WBGene00015623	C09B8.4	2	6	1	1	C1	1	0	Control
chrIV:5037788:5040499:C09B9.1:WBGene00015626	C09B9.1	2	4	1	1	C1	1	0	Control
chrIV:5029249:5031046:C09B9.2:WBGene00015627	C09B9.2	2	14	1	1	C1	0	1	Control
chrIV:5029249:5031046:C09B9.2:WBGene00015627	C09B9.2	2	18	1	1	C1	0	1	Control
chrIV:5056912:5061080:C09B9.7:WBGene00015630	C09B9.7	2	8	3	1	C1	1	0	Control
chrIV:5056912:5061080:C09B9.7:WBGene00015630	C09B9.7	2	14	3	1	C1	1	0	Control
chrIV:5056912:5061080:C09B9.7:WBGene00015630	C09B9.7	1	20	1	0	C1	1	0	Control
chrI:5486486:5487150:C09D4.6:WBGene00015636	C09D4.6	2	4	3	1	C1	1	0	Control
chrI:5486486:5487150:C09D4.6:WBGene00015636	C09D4.6	2	10	1	1	C1	1	0	Control
chrI:5486486:5487150:C09D4.6:WBGene00015636	C09D4.6	2	14	1	1	C1	1	0	Control
chrI:5486486:5487150:C09D4.6:WBGene00015636	C09D4.6	1	18	3	0	C1	1	0	Control
chrII:10992578:10992717:C09D8.8:WBGene00198081	C09D8.8	2	6	1	1	C1	0	1	Control
chrX:991338:991374:C09E10.3:WBGene00303038	C09E10.3	2	8	1	1	C1	1	0	Control
chrIII:6518407:6520049:C09E7.10:WBGene00044295	C09E7.10	2	2	1	1	C1	1	0	Control
chrII:556496:556526:C09E8.6:WBGene00303037	C09E8.6	2	2	1	1	C1	0	1	Control
chrII:556496:556526:C09E8.6:WBGene00303037	C09E8.6	2	6	1	1	C1	0	1	Control
chrII:556496:556526:C09E8.6:WBGene00303037	C09E8.6	2	16	1	1	C1	0	1	Control
chrX:11057371:11057510:C09F12.6:WBGene00196538	C09F12.6	2	8	1	1	C1	1	0	Control
chrII:14698700:14699362:C09F9.1:WBGene00007478	C09F9.1	2	6	1	1	C1	1	0	Control
chrII:14705511:14720311:C09F9.2:WBGene00007479	C09F9.2	2	12	1	1	C1	1	0	Control
chrX:15977761:15982600:C09G1.2:WBGene00007484	C09G1.2	2	2	1	1	C1	0	1	Control
chrX:15977761:15982600:C09G1.2:WBGene00007484	C09G1.2	2	16	1	1	C1	0	1	Control
chrX:15964099:15964230:C09G1.7:WBGene00284856	C09G1.7	2	2	3	1	C1	1	0	Control
chrX:15964099:15964230:C09G1.7:WBGene00284856	C09G1.7	1	16	5	0	C1	1	0	Control
chrIV:3495295:3496440:C09G12.17:WBGene00044470	C09G12.17	2	2	1	1	C1	1	0	Control
chrIV:3495295:3496440:C09G12.17:WBGene00044470	C09G12.17	2	8	1	1	C1	1	0	Control
chrIV:3513760:3513967:C09G12.19:WBGene00201640	C09G12.19	2	8	3	1	C1	1	0	Control
chrIV:3513760:3513967:C09G12.19:WBGene00201640	C09G12.19	2	14	1	1	C1	1	0	Control
chrII:10718474:10718613:C09G5.11:WBGene00200683	C09G5.11	2	2	1	1	C1	0	1	Control
chrII:10718474:10718613:C09G5.11:WBGene00200683	C09G5.11	2	6	1	1	C1	0	1	Control
chrII:10718474:10718613:C09G5.11:WBGene00200683	C09G5.11	2	10	1	1	C1	0	1	Control
chrII:10718474:10718613:C09G5.11:WBGene00200683	C09G5.11	1	18	3	0	C1	0	1	Control
chrII:10714882:10716457:C09G5.7:WBGene00007489	C09G5.7	2	10	3	1	C1	1	0	Control
chrIV:8869961:8873057:C09G9.3:WBGene00007494	C09G9.3	2	4	1	1	C1	1	0	Control
chrV:8084080:8085241:C09H5.7:WBGene00015661	C09H5.7	2	4	1	1	C1	1	0	Control
chrX:7398883:7400953:C10A4.10:WBGene00050957	C10A4.10	2	2	1	1	C1	1	0	Control
chrX:7410234:7412749:C10A4.2:WBGene00015663	C10A4.2	1	20	1	0	C1	0	1	Control
chrX:7390569:7391438:C10A4.6:WBGene00015667	C10A4.6	2	6	1	1	C1	0	1	Control
chrX:7413610:7415520:C10A4.7:WBGene00015668	C10A4.7	2	2	1	1	C1	1	0	Control
chrX:7413610:7415520:C10A4.7:WBGene00015668	C10A4.7	2	6	1	1	C1	1	0	Control
chrX:7413610:7415520:C10A4.7:WBGene00015668	C10A4.7	2	14	3	1	C1	1	0	Control
chrX:7420870:7422654:C10A4.9:WBGene00045456	C10A4.9	2	6	1	1	C1	1	0	Control
chrX:7420870:7422654:C10A4.9:WBGene00045456	C10A4.9	2	14	1	1	C1	1	0	Control
chrIV:11469468:11469797:C10C6.13:WBGene00219489	C10C6.13	2	2	3	1	C1	1	0	Control
chrIV:11469468:11469797:C10C6.13:WBGene00219489	C10C6.13	2	10	1	1	C1	1	0	Control
chrIV:11463537:11465224:C10C6.3:WBGene00007512	C10C6.3	2	4	1	1	C1	1	0	Control
chrX:16763152:16767027:C10E2.1:WBGene00015672	C10E2.1	2	4	1	1	C1	1	0	Control
chrX:16763152:16767027:C10E2.1:WBGene00015672	C10E2.1	2	10	5	1	C1	1	0	Control
chrI:6307302:6308636:C10G11.1:WBGene00015685	C10G11.1	2	10	1	1	C1	1	0	Control
chrI:6307302:6308636:C10G11.1:WBGene00015685	C10G11.1	2	18	1	1	C1	1	0	Control
chrI:6304915:6306384:C10G11.10:WBGene00015690	C10G11.10	2	4	1	1	C1	1	0	Control
chrI:6304915:6306384:C10G11.10:WBGene00015690	C10G11.10	2	14	5	1	C1	1	0	Control
chrI:6283495:6283637:C10G11.12:WBGene00195352	C10G11.12	2	10	3	1	C1	0	1	Control
chrI:6286347:6286572:C10G11.14:WBGene00199670	C10G11.14	2	4	1	1	C1	0	1	Control
chrI:6286347:6286572:C10G11.14:WBGene00199670	C10G11.14	1	20	1	0	C1	0	1	Control
chrI:6285687:6285899:C10G11.15:WBGene00201435	C10G11.15	2	2	3	1	C1	1	0	Control
chrI:6285687:6285899:C10G11.15:WBGene00201435	C10G11.15	2	8	1	1	C1	1	0	Control
chrI:6285687:6285899:C10G11.15:WBGene00201435	C10G11.15	2	18	1	1	C1	1	0	Control
chrI:6283530:6283672:C10G11.17:WBGene00202405	C10G11.17	2	10	3	1	C1	0	1	Control
chrV:5312865:5314356:C10G8.3:WBGene00015682	C10G8.3	2	6	1	1	C1	1	0	Control
chrV:5312865:5314356:C10G8.3:WBGene00015682	C10G8.3	2	10	1	1	C1	1	0	Control
chrIV:6182294:6182547:C11D2.99:WBGene00196792	C11D2.99	1	20	1	0	C1	0	1	Control
chrX:15142448:15142591:C11G10.4:WBGene00196361	C11G10.4	2	10	1	1	C1	0	1	Control
chrX:15161217:15161312:C11G10.9:WBGene00199084	C11G10.9	2	6	1	1	C1	0	1	Control
chrX:16329216:16329997:C11G6.2:WBGene00007523	C11G6.2	2	8	1	1	C1	1	0	Control
chrX:16329216:16329997:C11G6.2:WBGene00007523	C11G6.2	2	12	1	1	C1	1	0	Control
chrX:16329216:16329997:C11G6.2:WBGene00007523	C11G6.2	2	18	1	1	C1	1	0	Control
chrX:14298093:14303178:C11H1.5:WBGene00007530	C11H1.5	2	14	1	1	C1	1	0	Control
chrI:9328406:9328490:C12C8.5:WBGene00195751	C12C8.5	2	10	1	1	C1	0	1	Control
chrX:3487100:3487996:C12D12.7:WBGene00022922	C12D12.7	2	4	1	1	C1	0	1	Control
chrX:3487100:3487996:C12D12.7:WBGene00022922	C12D12.7	2	10	3	1	C1	0	1	Control
chrV:7672111:7673253:C12D5.4:WBGene00015707	C12D5.4	2	4	1	1	C1	1	0	Control
chrV:7672111:7673253:C12D5.4:WBGene00015707	C12D5.4	2	6	1	1	C1	0	1	Control
chrV:7668239:7669002:C12D5.5:WBGene00015708	C12D5.5	2	6	1	1	C1	0	1	Control
chrV:10219454:10220470:C12D8.13:WBGene00007540	C12D8.13	2	2	1	1	C1	0	1	Control
chrV:10219454:10220470:C12D8.13:WBGene00007540	C12D8.13	2	6	5	1	C1	0	1	Control
chrV:10219454:10220470:C12D8.13:WBGene00007540	C12D8.13	1	20	1	0	C1	0	1	Control
chrV:10228640:10229322:C12D8.15:WBGene00007542	C12D8.15	2	2	5	1	C1	0	1	Control
chrV:10228640:10229322:C12D8.15:WBGene00007542	C12D8.15	2	10	1	1	C1	0	1	Control
chrV:10228640:10229322:C12D8.15:WBGene00007542	C12D8.15	2	14	1	1	C1	0	1	Control
chrV:10228640:10229322:C12D8.15:WBGene00007542	C12D8.15	2	18	1	1	C1	0	1	Control
chrV:10222306:10223521:C12D8.20:WBGene00194780	C12D8.20	2	2	1	1	C1	1	0	Control
chrV:10240572:10241188:C12D8.21:WBGene00195157	C12D8.21	2	6	1	1	C1	1	0	Control
chrV:10240572:10241188:C12D8.21:WBGene00195157	C12D8.21	1	20	1	0	C1	1	0	Control
chrII:1350686:1355649:C13A10.1:WBGene00015728	C13A10.1	2	12	1	1	C1	1	0	Control
chrII:1349051:1349201:C13A10.4:WBGene00199720	C13A10.4	2	8	3	1	C1	0	1	Control
chrV:7288998:7292223:C13A2.1:WBGene00015718	C13A2.1	2	2	1	1	C1	0	1	Control
chrV:7288998:7292223:C13A2.1:WBGene00015718	C13A2.1	2	6	1	1	C1	0	1	Control
chrV:7273830:7275087:C13A2.10:WBGene00015726	C13A2.10	2	10	1	1	C1	1	0	Control
chrV:7259261:7260160:C13A2.12:WBGene00044547	C13A2.12	2	2	3	1	C1	1	0	Control
chrV:7259261:7260160:C13A2.12:WBGene00044547	C13A2.12	1	18	3	0	C1	1	0	Control
chrV:7262560:7264148:C13A2.9:WBGene00015725	C13A2.9	2	6	1	1	C1	0	1	Control
chrII:14474824:14474920:C13B4.5:WBGene00197886	C13B4.5	2	4	1	1	C1	1	0	Control
chrV:12525284:12525432:C13C12.6:WBGene00201992	C13C12.6	2	14	1	1	C1	1	0	Control
chrV:12118002:12118987:C13C4.8:WBGene00195250	C13C4.8	2	6	1	1	C1	1	0	Control
chrV:12118002:12118987:C13C4.8:WBGene00195250	C13C4.8	2	10	1	1	C1	1	0	Control
chrV:12118002:12118987:C13C4.8:WBGene00195250	C13C4.8	2	16	3	1	C1	1	0	Control
chrV:12114785:12114982:C13C4.9:WBGene00197001	C13C4.9	2	4	1	1	C1	1	0	Control
chrV:7220981:7221023:C13F10.8:WBGene00303039	C13F10.8	2	8	1	1	C1	1	0	Control
chrII:10597104:10598139:C14A4.8:WBGene00007559	C14A4.8	2	6	1	1	C1	1	0	Control
chrII:10597104:10598139:C14A4.8:WBGene00007559	C14A4.8	2	14	1	1	C1	1	0	Control
chrV:18146376:18150259:C14A6.3:WBGene00007567	C14A6.3	1	18	3	0	C1	0	1	Control
chrV:18165238:18167261:C14A6.6:WBGene00007570	C14A6.6	2	4	1	1	C1	1	0	Control
chrV:18169042:18171668:C14A6.8:WBGene00007572	C14A6.8	2	10	1	1	C1	0	1	Control
chrV:12599086:12599128:C14C10.10:WBGene00303041	C14C10.10	2	14	1	1	C1	1	0	Control
chrV:12596846:12596977:C14C10.8:WBGene00045126	C14C10.8	2	6	1	1	C1	1	0	Control
chrV:12601080:12601373:C14C10.9:WBGene00195234	C14C10.9	2	2	1	1	C1	0	1	Control
chrV:5663590:5665264:C14C11.1:WBGene00015765	C14C11.1	2	6	1	1	C1	1	0	Control
chrV:5663590:5665264:C14C11.1:WBGene00015765	C14C11.1	1	20	1	0	C1	1	0	Control
chrV:5676305:5676455:C14C11.10:WBGene00197914	C14C11.10	2	4	1	1	C1	1	0	Control
chrV:5676299:5676732:C14C11.11:WBGene00198770	C14C11.11	2	4	1	1	C1	1	0	Control
chrV:563133:564446:C14C6.2:WBGene00015756	C14C6.2	2	8	1	1	C1	0	1	Control
chrV:563133:564446:C14C6.2:WBGene00015756	C14C6.2	2	16	1	1	C1	0	1	Control
chrV:563133:564446:C14C6.2:WBGene00015756	C14C6.2	1	20	1	0	C1	0	1	Control
chrV:551278:553167:C14C6.8:WBGene00015762	C14C6.8	2	14	1	1	C1	0	1	Control
chrV:551278:553167:C14C6.8:WBGene00015762	C14C6.8	2	18	1	1	C1	0	1	Control
chrX:1826465:1827354:C14E2.1:WBGene00015770	C14E2.1	2	2	1	1	C1	1	0	Control
chrX:1826465:1827354:C14E2.1:WBGene00015770	C14E2.1	2	6	1	1	C1	1	0	Control
chrX:1801455:1805087:C14E2.11:WBGene00206378	C14E2.11	2	8	1	1	C1	1	0	Control
chrX:1831630:1831762:C14E2.12:WBGene00219816	C14E2.12	2	16	1	1	C1	1	0	Control
chrX:1818663:1821335:C14E2.4:WBGene00015773	C14E2.4	2	4	1	1	C1	0	1	Control
chrX:1818663:1821335:C14E2.4:WBGene00015773	C14E2.4	2	8	1	1	C1	0	1	Control
chrX:1823615:1825340:C14E2.5:WBGene00015774	C14E2.5	2	2	1	1	C1	1	0	Control
chrX:1823615:1825340:C14E2.5:WBGene00015774	C14E2.5	2	10	1	1	C1	1	0	Control
chrX:1823615:1825340:C14E2.5:WBGene00015774	C14E2.5	1	18	3	0	C1	1	0	Control
chrX:1827737:1828487:C14E2.6:WBGene00015775	C14E2.6	2	4	11	1	C1	0	1	Control
chrX:6211754:6211903:C14F11.22:WBGene00199223	C14F11.22	2	8	3	1	C1	1	0	Control
chrX:7965630:7965678:C14F5.9:WBGene00198523	C14F5.9	2	14	1	1	C1	0	1	Control
chrI:7391590:7391692:C15A11.10:WBGene00219817	C15A11.10	2	2	3	1	C1	0	1	Control
chrI:7391590:7391692:C15A11.10:WBGene00219817	C15A11.10	2	16	1	1	C1	0	1	Control
chrI:7384397:7388792:C15A11.2:WBGene00007597	C15A11.2	2	14	1	1	C1	1	0	Control
chrX:6482777:6482926:C15B12.11:WBGene00197206	C15B12.11	2	4	3	1	C1	0	1	Control
chrX:6482777:6482926:C15B12.11:WBGene00197206	C15B12.11	2	16	1	1	C1	0	1	Control
chrX:6463411:6465953:C15B12.2:WBGene00015784	C15B12.2	2	14	1	1	C1	1	0	Control
chrX:6463411:6465953:C15B12.2:WBGene00015784	C15B12.2	1	20	1	0	C1	1	0	Control
chrX:6470432:6473748:C15B12.4:WBGene00015786	C15B12.4	2	14	1	1	C1	1	0	Control
chrI:12203799:12205809:C15C6.2:WBGene00007601	C15C6.2	2	4	3	1	C1	1	0	Control
chrI:12203799:12205809:C15C6.2:WBGene00007601	C15C6.2	2	18	1	1	C1	1	0	Control
chrI:12207096:12212688:C15C6.3:WBGene00007602	C15C6.3	2	12	1	1	C1	1	0	Control
chrI:12202898:12203022:C15C6.6:WBGene00195683	C15C6.6	2	4	1	1	C1	0	1	Control
chrV:12736227:12736352:C15C8.10:WBGene00196942	C15C8.10	2	8	1	1	C1	1	0	Control
chrV:12736227:12736352:C15C8.10:WBGene00196942	C15C8.10	1	20	1	0	C1	1	0	Control
chrII:6968391:6968562:C15F1.14:WBGene00198924	C15F1.14	2	12	1	1	C1	0	1	Control
chrII:6968391:6968562:C15F1.14:WBGene00198924	C15F1.14	2	18	1	1	C1	1	0	Control
chrII:6967899:6970615:C15F1.5:WBGene00015796	C15F1.5	2	4	1	1	C1	1	0	Control
chrV:14393803:14394463:C15H11.1:WBGene00007613	C15H11.1	2	14	1	1	C1	0	1	Control
chrV:14409093:14409889:C15H11.16:WBGene00206494	C15H11.16	2	2	5	1	C1	0	1	Control
chrV:14409093:14409889:C15H11.16:WBGene00206494	C15H11.16	1	14	7	0	C1	0	1	Control
chrIII:9650421:9651971:C15H7.3:WBGene00007610	C15H7.3	2	2	1	1	C1	1	0	Control
chrIII:9650421:9651971:C15H7.3:WBGene00007610	C15H7.3	2	6	1	1	C1	1	0	Control
chrIII:9650421:9651971:C15H7.3:WBGene00007610	C15H7.3	2	10	1	1	C1	1	0	Control
chrIII:9639498:9639636:C15H7.6:WBGene00195509	C15H7.6	1	20	1	0	C1	0	1	Control
chrIII:9639843:9639990:C15H7.7:WBGene00196291	C15H7.7	2	4	7	1	C1	1	0	Control
chrIII:9639843:9639990:C15H7.7:WBGene00196291	C15H7.7	2	14	3	1	C1	1	0	Control
chrX:6126825:6126975:C15H9.13:WBGene00201343	C15H9.13	2	14	1	1	C1	0	1	Control
chrII:4231384:4234620:C16A11.10:WBGene00185089	C16A11.10	2	14	1	1	C1	1	0	Control
chrII:4229544:4230795:C16A11.3:WBGene00015816	C16A11.3	2	8	1	1	C1	1	0	Control
chrII:4223304:4226330:C16A11.5:WBGene00015818	C16A11.5	1	20	1	0	C1	1	0	Control
chrII:4255847:4256989:C16A11.7:WBGene00015820	C16A11.7	2	2	1	1	C1	1	0	Control
chrII:4255847:4256989:C16A11.7:WBGene00015820	C16A11.7	2	6	1	1	C1	1	0	Control
chrII:4255847:4256989:C16A11.7:WBGene00015820	C16A11.7	2	14	1	1	C1	1	0	Control
chrII:4255847:4256989:C16A11.7:WBGene00015820	C16A11.7	1	20	1	0	C1	1	0	Control
chrIII:6374414:6374548:C16A3.11:WBGene00023469	C16A3.11	2	16	1	1	C1	1	0	Control
chrIII:6375044:6375184:C16A3.15:WBGene00200702	C16A3.15	2	4	1	1	C1	1	0	Control
chrX:3963113:3963263:C16B8.10:WBGene00200530	C16B8.10	2	10	1	1	C1	1	0	Control
chrX:3963113:3963263:C16B8.10:WBGene00200530	C16B8.10	2	14	1	1	C1	1	0	Control
chrX:3985103:3985465:C16B8.5:WBGene00022926	C16B8.5	2	10	1	1	C1	0	1	Control
chrX:3971862:3972002:C16B8.6:WBGene00197079	C16B8.6	2	6	1	1	C1	0	1	Control
chrX:3971862:3972002:C16B8.6:WBGene00197079	C16B8.6	2	18	1	1	C1	0	1	Control
chrII:1894211:1894438:C16C4.1:WBGene00015825	C16C4.1	2	6	1	1	C1	0	1	Control
chrII:1864577:1864971:C16C4.17:WBGene00044359	C16C4.17	1	20	1	0	C1	1	0	Control
chrII:1892104:1892567:C16C4.19:WBGene00305103	C16C4.19	2	4	1	1	C1	1	0	Control
chrII:3440826:3442497:C16C8.17:WBGene00015854	C16C8.17	2	4	1	1	C1	0	1	Control
chrII:3440826:3442497:C16C8.17:WBGene00015854	C16C8.17	2	10	1	1	C1	0	1	Control
chrII:3429405:3431305:C16C8.18:WBGene00015855	C16C8.18	2	6	1	1	C1	1	0	Control
chrII:3429405:3431305:C16C8.18:WBGene00015855	C16C8.18	2	12	1	1	C1	1	0	Control
chrII:3449229:3449866:C16C8.25:WBGene00305092	C16C8.25	2	8	1	1	C1	1	0	Control
chrII:3455750:3458309:C16C8.26:WBGene00305091	C16C8.26	2	4	1	1	C1	1	0	Control
chrII:3441689:3442497:C16C8.27:WBGene00305093	C16C8.27	2	10	1	1	C1	0	1	Control
chrII:9138102:9138475:C16D2.3:WBGene00195144	C16D2.3	2	8	1	1	C1	0	1	Control
chrV:8261389:8263566:C16D9.8:WBGene00015863	C16D9.8	2	2	3	1	C1	0	1	Control
chrX:6940216:6943715:C16E9.1:WBGene00015865	C16E9.1	2	12	1	1	C1	1	0	Control
chrX:6962604:6962752:C16E9.22:WBGene00200453	C16E9.22	1	20	1	0	C1	0	1	Control
chrX:6936563:6936711:C16E9.24:WBGene00201116	C16E9.24	2	8	1	1	C1	1	0	Control
chrX:6944901:6945120:C16E9.27:WBGene00201729	C16E9.27	2	18	1	1	C1	0	1	Control
chrX:6962604:6962752:C16E9.28:WBGene00202267	C16E9.28	1	20	1	0	C1	0	1	Control
chrX:17611288:17611361:C16H3.7:WBGene00201932	C16H3.7	2	8	1	1	C1	0	1	Control
chrV:3333633:3339076:C17B7.5:WBGene00015879	C17B7.5	2	14	1	1	C1	0	1	Control
chrV:3320719:3324279:C17B7.8:WBGene00015882	C17B7.8	2	4	1	1	C1	1	0	Control
chrII:5537834:5539095:C17C3.11:WBGene00015893	C17C3.11	2	2	5	1	C1	1	0	Control
chrII:5537834:5539095:C17C3.11:WBGene00015893	C17C3.11	2	16	3	1	C1	1	0	Control
chrII:5566081:5566692:C17C3.13:WBGene00015895	C17C3.13	2	14	1	1	C1	1	0	Control
chrII:5566081:5567338:C17C3.2:WBGene00015888	C17C3.2	2	14	1	1	C1	1	0	Control
chrI:11601861:11602018:C17D12.18:WBGene00219821	C17D12.18	2	12	1	1	C1	1	0	Control
chrI:11586222:11587334:C17D12.5:WBGene00007639	C17D12.5	2	6	3	1	C1	1	0	Control
chrI:11586222:11587334:C17D12.5:WBGene00007639	C17D12.5	2	14	1	1	C1	1	0	Control
chrI:11609314:11609445:C17D12.8:WBGene00045375	C17D12.8	2	4	1	1	C1	1	0	Control
chrI:11609314:11609445:C17D12.8:WBGene00045375	C17D12.8	1	14	7	0	C1	1	0	Control
chrI:9428316:9428410:C17E4.16:WBGene00197864	C17E4.16	2	8	1	1	C1	0	1	Control
chrI:9428316:9428410:C17E4.18:WBGene00200265	C17E4.18	2	8	1	1	C1	0	1	Control
chrI:6669183:6669592:C17F3.1:WBGene00015907	C17F3.1	2	8	1	1	C1	0	1	Control
chrI:6669183:6669592:C17F3.1:WBGene00015907	C17F3.1	2	12	1	1	C1	0	1	Control
chrII:3243673:3244170:C17F4.12:WBGene00044374	C17F4.12	1	8	13	0	C1	0	1	Control
chrII:3240531:3241745:C17F4.3:WBGene00015911	C17F4.3	2	8	7	1	C1	0	1	Control
chrII:3240531:3241745:C17F4.3:WBGene00015911	C17F4.3	2	18	1	1	C1	0	1	Control
chrX:9932366:9932496:C17G1.11:WBGene00199365	C17G1.11	2	14	1	1	C1	0	1	Control
chrX:9931714:9931859:C17G1.13:WBGene00200358	C17G1.13	2	4	3	1	C1	1	0	Control
chrX:9931714:9931859:C17G1.13:WBGene00200358	C17G1.13	2	10	1	1	C1	1	0	Control
chrX:9931714:9931859:C17G1.13:WBGene00200358	C17G1.13	2	16	1	1	C1	1	0	Control
chrII:5599928:5600504:C17G10.14:WBGene00271650	C17G10.14	2	4	3	1	C1	1	0	Control
chrII:5599928:5600504:C17G10.14:WBGene00271650	C17G10.14	2	16	3	1	C1	1	0	Control
chrII:5583035:5584751:C17G10.3:WBGene00015917	C17G10.3	2	10	1	1	C1	1	0	Control
chrII:5599929:5603294:C17G10.6:WBGene00015918	C17G10.6	2	6	1	1	C1	1	0	Control
chrII:5599929:5603294:C17G10.6:WBGene00015918	C17G10.6	2	18	1	1	C1	1	0	Control
chrI:13085105:13103119:C17H1.2:WBGene00007655	C17H1.2	2	4	1	1	C1	1	0	Control
chrIV:6793911:6795217:C17H12.3:WBGene00015929	C17H12.3	2	6	1	1	C1	1	0	Control
chrIV:6793911:6795217:C17H12.3:WBGene00015929	C17H12.3	2	14	1	1	C1	1	0	Control
chrIV:6793911:6795217:C17H12.3:WBGene00015929	C17H12.3	2	18	1	1	C1	1	0	Control
chrIV:6790114:6790334:C17H12.33:WBGene00198975	C17H12.33	2	4	1	1	C1	0	1	Control
chrIV:6815911:6817654:C17H12.5:WBGene00015931	C17H12.5	2	2	1	1	C1	1	0	Control
chrIV:6815911:6817654:C17H12.5:WBGene00015931	C17H12.5	2	6	1	1	C1	1	0	Control
chrIV:6815911:6817654:C17H12.5:WBGene00015931	C17H12.5	2	10	1	1	C1	1	0	Control
chrIV:6815911:6817654:C17H12.5:WBGene00015931	C17H12.5	2	14	3	1	C1	1	0	Control
chrIV:6815911:6817654:C17H12.5:WBGene00015931	C17H12.5	1	20	1	0	C1	1	0	Control
chrIV:6818605:6820575:C17H12.8:WBGene00015933	C17H12.8	2	4	1	1	C1	1	0	Control
chrX:8054572:8054708:C18A11.10:WBGene00197761	C18A11.10	2	2	1	1	C1	0	1	Control
chrX:8054572:8054708:C18A11.10:WBGene00197761	C18A11.10	2	8	1	1	C1	0	1	Control
chrX:8045517:8047552:C18A11.4:WBGene00015950	C18A11.4	1	20	1	0	C1	0	1	Control
chrII:5731032:5731741:C18A3.11:WBGene00044668	C18A3.11	2	4	1	1	C1	1	0	Control
chrII:5701661:5701726:C18A3.12:WBGene00044704	C18A3.12	2	14	1	1	C1	0	1	Control
chrII:5701657:5701726:C18A3.14:WBGene00195841	C18A3.14	2	14	1	1	C1	0	1	Control
chrII:5729596:5730443:C18A3.7:WBGene00015944	C18A3.7	2	8	1	1	C1	1	0	Control
chrII:5729596:5730443:C18A3.7:WBGene00015944	C18A3.7	1	20	1	0	C1	1	0	Control
chrX:15016209:15016339:C18B12.10:WBGene00195785	C18B12.10	2	4	3	1	C1	1	0	Control
chrX:15016209:15016339:C18B12.10:WBGene00195785	C18B12.10	2	16	3	1	C1	1	0	Control
chrX:3628315:3630884:C18B2.1:WBGene00015952	C18B2.1	2	2	1	1	C1	0	1	Control
chrX:3628315:3630884:C18B2.1:WBGene00015952	C18B2.1	2	18	1	1	C1	0	1	Control
chrV:5576221:5576373:C18C4.17:WBGene00219824	C18C4.17	2	12	1	1	C1	0	1	Control
chrII:10073630:10073761:C18D1.15:WBGene00198249	C18D1.15	2	2	1	1	C1	0	1	Control
chrII:10073483:10073761:C18D1.20:WBGene00201930	C18D1.20	2	2	1	1	C1	0	1	Control
chrII:10073483:10073761:C18D1.20:WBGene00201930	C18D1.20	2	6	1	1	C1	0	1	Control
chrII:10065830:10065983:C18D1.21:WBGene00219825	C18D1.21	2	4	1	1	C1	0	1	Control
chrIII:11807733:11808469:C18D11.10:WBGene00194727	C18D11.10	2	4	5	1	C1	0	1	Control
chrIII:11810555:11811048:C18D11.6:WBGene00007682	C18D11.6	2	2	1	1	C1	1	0	Control
chrV:17530154:17530762:C18D4.12:WBGene00219493	C18D4.12	2	10	1	1	C1	0	1	Control
chrIII:6273159:6276026:C18F10.2:WBGene00015977	C18F10.2	2	6	1	1	C1	1	0	Control
chrIII:6273159:6276026:C18F10.2:WBGene00015977	C18F10.2	2	12	1	1	C1	1	0	Control
chrIV:8062583:8062698:C18F3.6:WBGene00195520	C18F3.6	2	8	1	1	C1	1	0	Control
chrIV:8062583:8062698:C18F3.6:WBGene00195520	C18F3.6	2	14	1	1	C1	1	0	Control
chrV:4745568:4748089:C18G1.7:WBGene00015985	C18G1.7	1	20	1	0	C1	0	1	Control
chrV:4767885:4769753:C18G1.9:WBGene00015987	C18G1.9	2	6	5	1	C1	1	0	Control
chrV:4767885:4769753:C18G1.9:WBGene00015987	C18G1.9	2	14	1	1	C1	1	0	Control
chrV:4767885:4769753:C18G1.9:WBGene00015987	C18G1.9	1	20	1	0	C1	1	0	Control
chrIII:7689322:7694398:C18H2.5:WBGene00015992	C18H2.5	2	10	1	1	C1	0	1	Control
chrIII:7689322:7694398:C18H2.5:WBGene00015992	C18H2.5	2	14	1	1	C1	1	0	Control
chrIV:615543:620925:C18H7.1:WBGene00015993	C18H7.1	2	6	3	1	C1	0	1	Control
chrIV:615543:620925:C18H7.1:WBGene00015993	C18H7.1	1	14	7	0	C1	0	1	Control
chrIV:589029:592485:C18H7.6:WBGene00015996	C18H7.6	2	10	5	1	C1	1	0	Control
chrII:6700009:6700132:C18H9.10:WBGene00199673	C18H9.10	2	4	1	1	C1	0	1	Control
chrII:6700009:6700132:C18H9.10:WBGene00199673	C18H9.10	2	12	5	1	C1	0	1	Control
chrII:6700435:6700584:C18H9.11:WBGene00202353	C18H9.11	2	8	1	1	C1	1	0	Control
chrII:6700435:6700584:C18H9.11:WBGene00202353	C18H9.11	2	16	3	1	C1	1	0	Control
chrII:6692747:6695566:C18H9.5:WBGene00016003	C18H9.5	2	8	1	1	C1	0	1	Control
chrX:9391644:9393332:C23F12.3:WBGene00016008	C23F12.3	2	4	1	1	C1	1	0	Control
chrX:9391644:9393332:C23F12.3:WBGene00016008	C23F12.3	2	8	1	1	C1	1	0	Control
chrX:9391644:9393332:C23F12.3:WBGene00016008	C23F12.3	2	14	1	1	C1	1	0	Control
chrX:9409153:9409317:C23F12.7:WBGene00195951	C23F12.7	2	10	1	1	C1	0	1	Control
chrX:9409153:9409317:C23F12.7:WBGene00195951	C23F12.7	2	14	1	1	C1	0	1	Control
chrX:9394049:9395281:C23F12.9:WBGene00304782	C23F12.9	2	8	1	1	C1	1	0	Control
chrX:9394049:9395281:C23F12.9:WBGene00304782	C23F12.9	2	12	1	1	C1	1	0	Control
chrIII:6209283:6212904:C23G10.1:WBGene00016010	C23G10.1	2	2	1	1	C1	1	0	Control
chrIII:6209283:6212904:C23G10.1:WBGene00016010	C23G10.1	2	6	1	1	C1	1	0	Control
chrIII:6209283:6212904:C23G10.1:WBGene00016010	C23G10.1	2	14	1	1	C1	1	0	Control
chrIII:6209283:6212904:C23G10.1:WBGene00016010	C23G10.1	2	18	1	1	C1	1	0	Control
chrIII:6186624:6186821:C23G10.12:WBGene00219827	C23G10.12	2	6	1	1	C1	0	1	Control
chrII:82913:83019:C23H3.10:WBGene00197273	C23H3.10	2	16	1	1	C1	0	1	Control
chrII:82913:83019:C23H3.11:WBGene00199372	C23H3.11	2	16	1	1	C1	0	1	Control
chrX:12205768:12205903:C23H4.10:WBGene00197205	C23H4.10	2	2	1	1	C1	1	0	Control
chrX:12205768:12205903:C23H4.10:WBGene00197205	C23H4.10	2	6	5	1	C1	1	0	Control
chrX:12205768:12205903:C23H4.10:WBGene00197205	C23H4.10	2	16	1	1	C1	1	0	Control
chrX:12205768:12205903:C23H4.10:WBGene00197205	C23H4.10	1	20	1	0	C1	1	0	Control
chrX:12202044:12202191:C23H4.12:WBGene00199761	C23H4.12	2	16	1	1	C1	0	1	Control
chrX:12235605:12240798:C23H4.6:WBGene00007694	C23H4.6	2	12	1	1	C1	1	0	Control
chrIV:2133480:2134708:C23H5.12:WBGene00077523	C23H5.12	2	6	1	1	C1	1	0	Control
chrIV:2133480:2134708:C23H5.12:WBGene00077523	C23H5.12	2	10	1	1	C1	1	0	Control
chrIV:2111889:2113422:C23H5.8:WBGene00016027	C23H5.8	2	6	1	1	C1	1	0	Control
chrIV:2111889:2113422:C23H5.8:WBGene00016027	C23H5.8	2	10	5	1	C1	1	0	Control
chrIV:2111889:2113422:C23H5.8:WBGene00016027	C23H5.8	1	18	3	0	C1	1	0	Control
chrX:4321111:4321261:C24A8.12:WBGene00201136	C24A8.12	2	6	1	1	C1	0	1	Control
chrX:4321111:4321261:C24A8.12:WBGene00201136	C24A8.12	2	16	1	1	C1	0	1	Control
chrX:4326224:4326372:C24A8.13:WBGene00201800	C24A8.13	2	12	1	1	C1	1	0	Control
chrV:9181688:9181838:C24B5.8:WBGene00196834	C24B5.8	2	14	1	1	C1	1	0	Control
chrIV:5163292:5164351:C24D10.2:WBGene00016054	C24D10.2	2	2	5	1	C1	1	0	Control
chrIV:5163292:5164351:C24D10.2:WBGene00016054	C24D10.2	2	10	1	1	C1	1	0	Control
chrIV:5163292:5164351:C24D10.2:WBGene00016054	C24D10.2	2	14	1	1	C1	1	0	Control
chrIV:5163292:5164351:C24D10.2:WBGene00016054	C24D10.2	1	18	3	0	C1	1	0	Control
chrIV:10222035:10222243:C24F3.7:WBGene00202030	C24F3.7	2	10	1	1	C1	0	1	Control
chrI:4078903:4079024:C24G7.6:WBGene00219830	C24G7.6	2	2	1	1	C1	1	0	Control
chrI:4078903:4079024:C24G7.6:WBGene00219830	C24G7.6	2	6	3	1	C1	1	0	Control
chrI:4078903:4079024:C24G7.6:WBGene00219830	C24G7.6	2	14	1	1	C1	1	0	Control
chrI:4078903:4079024:C24G7.6:WBGene00219830	C24G7.6	1	20	1	0	C1	1	0	Control
chrIII:11787689:11789496:C24H11.1:WBGene00007699	C24H11.1	2	12	1	1	C1	1	0	Control
chrIII:11787689:11789496:C24H11.1:WBGene00007699	C24H11.1	2	16	3	1	C1	1	0	Control
chrIII:11794574:11794719:C24H11.11:WBGene00200125	C24H11.11	2	4	1	1	C1	1	0	Control
chrIII:11794574:11794718:C24H11.12:WBGene00200841	C24H11.12	2	4	1	1	C1	1	0	Control
chrIII:11790496:11792300:C24H11.2:WBGene00007700	C24H11.2	2	12	1	1	C1	1	0	Control
chrIII:11790496:11792300:C24H11.2:WBGene00007700	C24H11.2	2	16	3	1	C1	1	0	Control
chrII:415067:415132:C24H12.13:WBGene00196220	C24H12.13	2	2	1	1	C1	0	1	Control
chrII:422318:423142:C24H12.8:WBGene00016077	C24H12.8	2	8	1	1	C1	1	0	Control
chrIV:7009832:7010781:C25A8.2:WBGene00016083	C25A8.2	2	12	1	1	C1	0	1	Control
chrIV:6999509:7001526:C25A8.5:WBGene00016085	C25A8.5	2	12	1	1	C1	1	0	Control
chrIV:6999509:7001526:C25A8.5:WBGene00016085	C25A8.5	1	20	1	0	C1	1	0	Control
chrX:6635356:6635492:C25B8.10:WBGene00198646	C25B8.10	2	6	1	1	C1	1	0	Control
chrX:6635356:6635492:C25B8.10:WBGene00198646	C25B8.10	2	10	1	1	C1	1	0	Control
chrV:9046247:9046387:C25E10.15:WBGene00201795	C25E10.15	2	2	1	1	C1	1	0	Control
chrV:9046247:9046387:C25E10.15:WBGene00201795	C25E10.15	1	20	1	0	C1	1	0	Control
chrV:9033566:9035604:C25E10.4:WBGene00016094	C25E10.4	2	2	1	1	C1	1	0	Control
chrV:9033566:9035604:C25E10.4:WBGene00016094	C25E10.4	2	10	1	1	C1	1	0	Control
chrV:9049977:9051200:C25E10.7:WBGene00016096	C25E10.7	2	4	3	1	C1	0	1	Control
chrV:9049977:9051200:C25E10.7:WBGene00016096	C25E10.7	2	10	1	1	C1	0	1	Control
chrV:9049977:9051200:C25E10.7:WBGene00016096	C25E10.7	2	18	1	1	C1	0	1	Control
chrX:5480218:5480496:C25F6.26:WBGene00201503	C25F6.26	2	4	1	1	C1	1	0	Control
chrX:5480218:5480496:C25F6.26:WBGene00201503	C25F6.26	2	10	1	1	C1	1	0	Control
chrX:5480218:5480496:C25F6.26:WBGene00201503	C25F6.26	2	14	1	1	C1	1	0	Control
chrV:19421470:19426774:C25F9.2:WBGene00007723	C25F9.2	2	16	3	1	C1	0	1	Control
chrV:19395049:19396609:C25F9.8:WBGene00007727	C25F9.8	1	20	1	0	C1	0	1	Control
chrV:19416610:19418026:C25F9.9:WBGene00007728	C25F9.9	2	10	1	1	C1	1	0	Control
chrIV:12456959:12458561:C25G4.7:WBGene00007734	C25G4.7	2	4	1	1	C1	0	1	Control
chrIV:12456959:12458561:C25G4.7:WBGene00007734	C25G4.7	2	14	1	1	C1	0	1	Control
chrIV:12459738:12463437:C25G4.8:WBGene00007735	C25G4.8	2	14	1	1	C1	1	0	Control
chrII:5699323:5701435:C25H3.1:WBGene00016111	C25H3.1	2	2	7	1	C1	0	1	Control
chrII:5699323:5701435:C25H3.1:WBGene00016111	C25H3.1	2	12	1	1	C1	0	1	Control
chrII:5699323:5701435:C25H3.1:WBGene00016111	C25H3.1	2	16	3	1	C1	0	1	Control
chrII:5679413:5679605:C25H3.20:WBGene00201757	C25H3.20	2	4	1	1	C1	1	0	Control
chrIV:8033892:8034288:C26B2.15:WBGene00271646	C26B2.15	2	4	1	1	C1	1	0	Control
chrIV:8021145:8022122:C26B2.2:WBGene00016125	C26B2.2	2	2	1	1	C1	1	0	Control
chrIV:8021145:8022122:C26B2.2:WBGene00016125	C26B2.2	2	8	1	1	C1	1	0	Control
chrX:5339398:5339538:C26B9.9:WBGene00199902	C26B9.9	2	4	7	1	C1	1	0	Control
chrX:5339398:5339538:C26B9.9:WBGene00199902	C26B9.9	2	16	1	1	C1	1	0	Control
chrX:5339398:5339538:C26B9.9:WBGene00199902	C26B9.9	1	20	1	0	C1	1	0	Control
chrI:7518821:7519001:C26C6.13:WBGene00219834	C26C6.13	2	2	7	1	C1	1	0	Control
chrI:7518821:7519001:C26C6.13:WBGene00219834	C26C6.13	2	14	3	1	C1	1	0	Control
chrI:7518821:7519001:C26C6.13:WBGene00219834	C26C6.13	1	20	1	0	C1	1	0	Control
chrV:13297519:13298050:C26E1.1:WBGene00007747	C26E1.1	2	2	5	1	C1	1	0	Control
chrV:13297519:13298050:C26E1.1:WBGene00007747	C26E1.1	2	10	1	1	C1	1	0	Control
chrIII:4956865:4957673:C26E6.1:WBGene00016137	C26E6.1	2	14	1	1	C1	0	1	Control
chrIII:4947432:4947485:C26E6.15:WBGene00201838	C26E6.15	2	14	1	1	C1	0	1	Control
chrII:5069763:5071365:C27A2.7:WBGene00044386	C27A2.7	2	18	1	1	C1	1	0	Control
chrV:12153156:12154273:C27A7.8:WBGene00007758	C27A7.8	2	8	1	1	C1	0	1	Control
chrV:12153156:12154273:C27A7.8:WBGene00007758	C27A7.8	2	14	1	1	C1	0	1	Control
chrIV:8915471:8916110:C27B7.9:WBGene00007765	C27B7.9	2	18	1	1	C1	1	0	Control
chrV:1416172:1423699:C27C7.11:WBGene00201172	C27C7.11	2	12	1	1	C1	1	0	Control
chrV:1416172:1423699:C27C7.13:WBGene00202040	C27C7.13	2	12	1	1	C1	1	0	Control
chrII:5181773:5181976:C27D6.14:WBGene00202400	C27D6.14	2	2	1	1	C1	0	1	Control
chrII:5181773:5181976:C27D6.14:WBGene00202400	C27D6.14	2	12	1	1	C1	0	1	Control
chrII:5181773:5181976:C27D6.14:WBGene00202400	C27D6.14	2	16	3	1	C1	0	1	Control
chrII:4755577:4756851:C27D9.2:WBGene00016164	C27D9.2	2	14	1	1	C1	0	1	Control
chrIII:4968390:4968517:C27F2.14:WBGene00199754	C27F2.14	2	14	1	1	C1	0	1	Control
chrII:7161224:7161612:C27H5.12:WBGene00271810	C27H5.12	2	14	5	1	C1	1	0	Control
chrII:7185276:7187210:C27H5.6:WBGene00016175	C27H5.6	2	14	1	1	C1	1	0	Control
chrIV:8501478:8502983:C28C12.1:WBGene00016177	C28C12.1	2	6	1	1	C1	1	0	Control
chrIV:8501478:8502983:C28C12.1:WBGene00016177	C28C12.1	1	18	3	0	C1	1	0	Control
chrIV:9738500:9739311:C28D4.10:WBGene00007796	C28D4.10	2	2	5	1	C1	1	0	Control
chrIV:9738500:9739311:C28D4.10:WBGene00007796	C28D4.10	2	10	1	1	C1	1	0	Control
chrIV:9738500:9739311:C28D4.10:WBGene00007796	C28D4.10	2	14	1	1	C1	1	0	Control
chrIV:9738500:9739311:C28D4.10:WBGene00007796	C28D4.10	1	20	1	0	C1	1	0	Control
chrIV:9743759:9745005:C28D4.4:WBGene00007792	C28D4.4	1	20	1	0	C1	0	1	Control
chrIV:9745548:9746862:C28D4.5:WBGene00007793	C28D4.5	2	8	1	1	C1	0	1	Control
chrIV:9741874:9743147:C28D4.7:WBGene00007794	C28D4.7	2	2	7	1	C1	1	0	Control
chrIV:9741874:9743147:C28D4.7:WBGene00007794	C28D4.7	2	16	3	1	C1	1	0	Control
chrX:8847115:8848482:C28G1.10:WBGene00219376	C28G1.10	2	8	1	1	C1	0	1	Control
chrX:8836015:8837855:C28G1.2:WBGene00016187	C28G1.2	2	2	1	1	C1	1	0	Control
chrX:8836015:8837855:C28G1.2:WBGene00016187	C28G1.2	2	6	3	1	C1	1	0	Control
chrX:8836015:8837855:C28G1.2:WBGene00016187	C28G1.2	2	16	3	1	C1	1	0	Control
chrX:8836067:8836195:C28G1.8:WBGene00201350	C28G1.8	2	4	1	1	C1	1	0	Control
chrX:8835725:8835942:C28G1.9:WBGene00202191	C28G1.9	2	4	1	1	C1	1	0	Control
chrX:8835725:8835942:C28G1.9:WBGene00202191	C28G1.9	2	8	1	1	C1	1	0	Control
chrX:8835725:8835942:C28G1.9:WBGene00202191	C28G1.9	1	14	7	0	C1	1	0	Control
chrV:10839688:10839837:C29A12.18:WBGene00200734	C29A12.18	2	10	1	1	C1	0	1	Control
chrV:10812062:10812344:C29A12.22:WBGene00206498	C29A12.22	2	2	1	1	C1	1	0	Control
chrV:10812062:10812344:C29A12.22:WBGene00206498	C29A12.22	2	14	1	1	C1	1	0	Control
chrV:10812062:10812344:C29A12.22:WBGene00206498	C29A12.22	1	20	1	0	C1	1	0	Control
chrIII:7937826:7940931:C29E4.10:WBGene00016207	C29E4.10	2	6	1	1	C1	1	0	Control
chrIII:7920122:7921086:C29E4.14:WBGene00044634	C29E4.14	2	8	3	1	C1	1	0	Control
chrIII:7920122:7921086:C29E4.14:WBGene00044634	C29E4.14	2	14	1	1	C1	1	0	Control
chrIII:7920122:7921086:C29E4.14:WBGene00044634	C29E4.14	2	18	1	1	C1	1	0	Control
chrIII:7955827:7956712:C29E4.9:WBGene00016206	C29E4.9	2	6	1	1	C1	1	0	Control
chrIII:7955827:7956712:C29E4.9:WBGene00016206	C29E4.9	1	20	1	0	C1	1	0	Control
chrIV:11883036:11883186:C29E6.17:WBGene00202266	C29E6.17	2	6	1	1	C1	0	1	Control
chrV:15346673:15347411:C29F3.3:WBGene00007804	C29F3.3	2	8	1	1	C1	0	1	Control
chrV:15346673:15347411:C29F3.3:WBGene00007804	C29F3.3	1	20	1	0	C1	0	1	Control
chrV:15359677:15359827:C29F3.9:WBGene00197891	C29F3.9	2	8	3	1	C1	1	0	Control
chrV:15359677:15359827:C29F3.9:WBGene00197891	C29F3.9	2	14	1	1	C1	1	0	Control
chrIV:11222012:11223978:C29F4.3:WBGene00007809	C29F4.3	2	8	1	1	C1	1	0	Control
chrII:6303260:6303345:C29F5.11:WBGene00219839	C29F5.11	2	4	3	1	C1	1	0	Control
chrII:6303260:6303345:C29F5.11:WBGene00219839	C29F5.11	2	10	1	1	C1	1	0	Control
chrIII:95393:97726:C29F9.8:WBGene00016222	C29F9.8	1	20	1	0	C1	0	1	Control
chrIII:8222225:8223792:C30A5.4:WBGene00016239	C30A5.4	2	6	1	1	C1	1	0	Control
chrIII:8222225:8223792:C30A5.4:WBGene00016239	C30A5.4	1	20	1	0	C1	1	0	Control
chrII:6201569:6203010:C30B5.17:WBGene00269379	C30B5.17	2	4	3	1	C1	0	1	Control
chrII:6201569:6203010:C30B5.17:WBGene00269379	C30B5.17	2	10	3	1	C1	0	1	Control
chrII:6201569:6203010:C30B5.17:WBGene00269379	C30B5.17	1	20	1	0	C1	0	1	Control
chrIII:4121483:4121631:C30D11.3:WBGene00200316	C30D11.3	2	14	1	1	C1	1	0	Control
chrIII:4134264:4134414:C30D11.4:WBGene00201040	C30D11.4	2	2	1	1	C1	0	1	Control
chrIII:4134264:4134414:C30D11.4:WBGene00201040	C30D11.4	2	6	1	1	C1	0	1	Control
chrIII:4134264:4134414:C30D11.4:WBGene00201040	C30D11.4	2	10	1	1	C1	0	1	Control
chrIII:4134264:4134414:C30D11.4:WBGene00201040	C30D11.4	2	18	1	1	C1	0	1	Control
chrX:16923935:16928163:C30E1.4:WBGene00016253	C30E1.4	2	4	3	1	C1	1	0	Control
chrX:16923935:16928163:C30E1.4:WBGene00016253	C30E1.4	2	10	1	1	C1	1	0	Control
chrX:16923935:16928163:C30E1.4:WBGene00016253	C30E1.4	2	14	1	1	C1	1	0	Control
chrX:16923935:16928163:C30E1.4:WBGene00016253	C30E1.4	1	20	1	0	C1	1	0	Control
chrX:16076784:16085215:C30F2.2:WBGene00007816	C30F2.2	2	16	1	1	C1	0	1	Control
chrX:16082383:16085799:C30F2.3:WBGene00007817	C30F2.3	2	16	3	1	C1	0	1	Control
chrX:16075012:16076570:C30F2.4:WBGene00007818	C30F2.4	2	6	1	1	C1	1	0	Control
chrX:16075012:16076570:C30F2.4:WBGene00007818	C30F2.4	2	10	1	1	C1	1	0	Control
chrX:16075012:16076570:C30F2.4:WBGene00007818	C30F2.4	2	18	1	1	C1	1	0	Control
chrI:5084897:5085028:C30F8.6:WBGene00196879	C30F8.6	2	2	11	1	C1	1	0	Control
chrI:5084897:5085028:C30F8.6:WBGene00196879	C30F8.6	2	18	1	1	C1	1	0	Control
chrII:7299341:7301633:C30G12.1:WBGene00016273	C30G12.1	2	8	1	1	C1	1	0	Control
chrII:7277622:7278010:C30G12.10:WBGene00284859	C30G12.10	2	10	1	1	C1	1	0	Control
chrII:7277622:7278010:C30G12.10:WBGene00284859	C30G12.10	2	18	1	1	C1	1	0	Control
chrII:7272126:7272579:C30G12.11:WBGene00284861	C30G12.11	2	4	3	1	C1	0	1	Control
chrX:17043967:17045629:C30G4.2:WBGene00016268	C30G4.2	2	2	1	1	C1	0	1	Control
chrX:17043967:17045629:C30G4.2:WBGene00016268	C30G4.2	2	6	3	1	C1	0	1	Control
chrX:17043967:17045629:C30G4.2:WBGene00016268	C30G4.2	2	14	1	1	C1	0	1	Control
chrV:14942134:14945704:C30G7.3:WBGene00044177	C30G7.3	2	10	1	1	C1	1	0	Control
chrV:14942134:14945704:C30G7.3:WBGene00044177	C30G7.3	2	14	5	1	C1	1	0	Control
chrV:2931551:2932988:C31B8.1:WBGene00016279	C31B8.1	2	16	1	1	C1	0	1	Control
chrV:2925181:2927722:C31B8.12:WBGene00016285	C31B8.12	2	14	1	1	C1	0	1	Control
chrV:2930052:2931170:C31B8.16:WBGene00044602	C31B8.16	2	4	1	1	C1	0	1	Control
chrV:2911081:2913001:C31B8.9:WBGene00016284	C31B8.9	2	2	1	1	C1	1	0	Control
chrV:2911081:2913001:C31B8.9:WBGene00016284	C31B8.9	2	6	1	1	C1	1	0	Control
chrV:2911081:2913001:C31B8.9:WBGene00016284	C31B8.9	2	16	1	1	C1	1	0	Control
chrII:13655836:13662090:C31C9.6:WBGene00007840	C31C9.6	2	16	1	1	C1	0	1	Control
chrV:18172483:18178759:C31G12.4:WBGene00007853	C31G12.4	2	12	1	1	C1	1	0	Control
chrIV:5797452:5800233:C31H1.1:WBGene00016286	C31H1.1	2	10	1	1	C1	1	0	Control
chrIV:5794931:5796825:C31H1.5:WBGene00016288	C31H1.5	2	10	1	1	C1	0	1	Control
chrI:9041373:9042005:C31H5.7:WBGene00007858	C31H5.7	2	4	3	1	C1	1	0	Control
chrI:9041373:9042005:C31H5.7:WBGene00007858	C31H5.7	2	16	3	1	C1	1	0	Control
chrIII:3637326:3637466:C32A3.5:WBGene00196381	C32A3.5	2	18	1	1	C1	0	1	Control
chrII:960532:960857:C32B5.18:WBGene00235351	C32B5.18	2	16	1	1	C1	1	0	Control
chrII:968405:970523:C32B5.6:WBGene00016299	C32B5.6	2	14	1	1	C1	1	0	Control
chrII:968405:970523:C32B5.6:WBGene00016299	C32B5.6	1	20	1	0	C1	1	0	Control
chrII:6321339:6323079:C32D5.4:WBGene00016312	C32D5.4	2	6	1	1	C1	1	0	Control
chrII:6321339:6323079:C32D5.4:WBGene00016312	C32D5.4	2	10	1	1	C1	1	0	Control
chrII:6321339:6323079:C32D5.4:WBGene00016312	C32D5.4	1	16	5	0	C1	1	0	Control
chrI:5232998:5235277:C32E12.1:WBGene00016327	C32E12.1	2	6	1	1	C1	1	0	Control
chrI:5230548:5241914:C32E12.4:WBGene00016330	C32E12.4	2	12	1	1	C1	1	0	Control
chrI:5197861:5197884:C32E12.6:WBGene00003316	C32E12.6	2	8	1	1	C1	1	0	Control
chrI:5197776:5197907:C32E12.8:WBGene00202452	C32E12.8	2	8	1	1	C1	1	0	Control
chrI:3796152:3796706:C32E8.1:WBGene00016320	C32E8.1	2	6	3	1	C1	1	0	Control
chrI:3796152:3796706:C32E8.1:WBGene00016320	C32E8.1	2	14	1	1	C1	1	0	Control
chrI:3773869:3774500:C32E8.12:WBGene00194702	C32E8.12	2	2	1	1	C1	0	1	Control
chrI:3773869:3774500:C32E8.12:WBGene00194702	C32E8.12	2	14	1	1	C1	0	1	Control
chrI:3777312:3777938:C32E8.13:WBGene00284853	C32E8.13	1	20	1	0	C1	0	1	Control
chrI:3783834:3784289:C32E8.4:WBGene00016322	C32E8.4	2	4	1	1	C1	1	0	Control
chrI:3783834:3784289:C32E8.4:WBGene00016322	C32E8.4	2	12	1	1	C1	1	0	Control
chrI:3783834:3784289:C32E8.4:WBGene00016322	C32E8.4	1	16	5	0	C1	1	0	Control
chrIV:12938212:12939071:C32H11.11:WBGene00007874	C32H11.11	2	2	3	1	C1	1	0	Control
chrIV:12938212:12939071:C32H11.11:WBGene00007874	C32H11.11	2	14	3	1	C1	1	0	Control
chrIV:12918610:12920393:C32H11.3:WBGene00007866	C32H11.3	2	8	1	1	C1	1	0	Control
chrIV:12921263:12923293:C32H11.4:WBGene00007867	C32H11.4	2	14	1	1	C1	0	1	Control
chrII:11383326:11384570:C33B4.5:WBGene00007893	C33B4.5	2	18	1	1	C1	1	0	Control
chrII:11393847:11394152:C33B4.8:WBGene00196111	C33B4.8	2	4	1	1	C1	1	0	Control
chrII:11372004:11372154:C33B4.9:WBGene00197007	C33B4.9	2	16	1	1	C1	0	1	Control
chrII:2197845:2198675:C33C12.1:WBGene00016334	C33C12.1	2	2	1	1	C1	0	1	Control
chrII:2197845:2198675:C33C12.1:WBGene00016334	C33C12.1	2	14	1	1	C1	0	1	Control
chrII:2197845:2198675:C33C12.1:WBGene00016334	C33C12.1	2	18	1	1	C1	0	1	Control
chrII:2169061:2169511:C33C12.12:WBGene00219322	C33C12.12	2	4	1	1	C1	1	0	Control
chrII:2169061:2169511:C33C12.12:WBGene00219322	C33C12.12	2	8	1	1	C1	1	0	Control
chrII:2174580:2175467:C33C12.7:WBGene00016339	C33C12.7	2	4	1	1	C1	1	0	Control
chrII:2174580:2175467:C33C12.7:WBGene00016339	C33C12.7	2	8	1	1	C1	1	0	Control
chrII:2174580:2175467:C33C12.7:WBGene00016339	C33C12.7	2	14	1	1	C1	1	0	Control
chrX:3063494:3063629:C33D12.13:WBGene00199800	C33D12.13	2	8	1	1	C1	1	0	Control
chrX:3064887:3065033:C33D12.9:WBGene00195466	C33D12.9	2	4	7	1	C1	1	0	Control
chrX:3064887:3065033:C33D12.9:WBGene00195466	C33D12.9	2	14	1	1	C1	1	0	Control
chrX:3064887:3065033:C33D12.9:WBGene00195466	C33D12.9	2	18	1	1	C1	1	0	Control
chrX:10489062:10489821:C33D3.4:WBGene00007895	C33D3.4	2	14	1	1	C1	0	1	Control
chrX:10491343:10497139:C33D3.5:WBGene00007896	C33D3.5	2	4	5	1	C1	0	1	Control
chrX:10491343:10497139:C33D3.5:WBGene00007896	C33D3.5	1	12	9	0	C1	0	1	Control
chrIV:8790739:8793294:C33D9.3:WBGene00007898	C33D9.3	2	8	1	1	C1	1	0	Control
chrX:17293094:17294828:C33E10.8:WBGene00016349	C33E10.8	2	12	1	1	C1	1	0	Control
chrII:4836303:4837759:C33F10.12:WBGene00016358	C33F10.12	2	18	1	1	C1	0	1	Control
chrII:4818453:4818602:C33F10.18:WBGene00197302	C33F10.18	2	16	3	1	C1	1	0	Control
chrII:4823332:4825196:C33F10.8:WBGene00016356	C33F10.8	2	16	1	1	C1	1	0	Control
chrX:14083593:14083662:C33G3.8:WBGene00195937	C33G3.8	2	2	1	1	C1	0	1	Control
chrX:14083593:14083662:C33G3.8:WBGene00195937	C33G3.8	2	16	3	1	C1	0	1	Control
chrI:10671459:10672614:C34B2.4:WBGene00016389	C34B2.4	2	10	1	1	C1	0	1	Control
chrV:13095953:13097734:C34B4.5:WBGene00007910	C34B4.5	2	4	1	1	C1	1	0	Control
chrIII:3453193:3454260:C34C12.12:WBGene00219295	C34C12.12	2	6	1	1	C1	1	0	Control
chrIII:3453193:3454260:C34C12.12:WBGene00219295	C34C12.12	2	16	1	1	C1	1	0	Control
chrIII:3453193:3454260:C34C12.12:WBGene00219295	C34C12.12	1	20	1	0	C1	1	0	Control
chrII:8694425:8695883:C34C6.10:WBGene00206355	C34C6.10	2	2	3	1	C1	1	0	Control
chrII:8685922:8686579:C34C6.9:WBGene00194940	C34C6.9	2	2	1	1	C1	1	0	Control
chrII:8685922:8686579:C34C6.9:WBGene00194940	C34C6.9	2	8	1	1	C1	1	0	Control
chrII:8685922:8686579:C34C6.9:WBGene00194940	C34C6.9	2	14	1	1	C1	1	0	Control
chrX:8018026:8018098:C34D10.5:WBGene00303044	C34D10.5	2	2	1	1	C1	0	1	Control
chrIV:7154655:7156010:C34D4.2:WBGene00016398	C34D4.2	2	14	1	1	C1	1	0	Control
chrIV:7153622:7154193:C34D4.3:WBGene00016399	C34D4.3	2	14	1	1	C1	0	1	Control
chrIII:5262674:5263399:C34E10.9:WBGene00016410	C34E10.9	2	6	1	1	C1	1	0	Control
chrIII:5262674:5263399:C34E10.9:WBGene00016410	C34E10.9	2	10	1	1	C1	1	0	Control
chrIII:5262674:5263399:C34E10.9:WBGene00016410	C34E10.9	2	14	1	1	C1	1	0	Control
chrIII:5262674:5263399:C34E10.9:WBGene00016410	C34E10.9	1	18	3	0	C1	1	0	Control
chrX:11814028:11814194:C34E11.13:WBGene00199538	C34E11.13	2	4	1	1	C1	1	0	Control
chrX:11814028:11814194:C34E11.13:WBGene00199538	C34E11.13	2	10	1	1	C1	1	0	Control
chrX:11814028:11814194:C34E11.13:WBGene00199538	C34E11.13	1	20	1	0	C1	1	0	Control
chrII:5228052:5228193:C34F11.10:WBGene00195586	C34F11.10	2	4	1	1	C1	1	0	Control
chrII:5228052:5228193:C34F11.10:WBGene00195586	C34F11.10	2	8	1	1	C1	1	0	Control
chrII:5228052:5228193:C34F11.11:WBGene00198153	C34F11.11	2	4	1	1	C1	1	0	Control
chrII:5228052:5228193:C34F11.11:WBGene00198153	C34F11.11	2	8	1	1	C1	1	0	Control
chrII:5186135:5186274:C34F11.18:WBGene00201571	C34F11.18	2	6	1	1	C1	0	1	Control
chrX:11224783:11226695:C34F6.12:WBGene00195211	C34F6.12	2	10	1	1	C1	1	0	Control
chrX:11224783:11226695:C34F6.12:WBGene00195211	C34F6.12	2	14	1	1	C1	1	0	Control
chrX:11224783:11226695:C34F6.12:WBGene00195211	C34F6.12	1	20	1	0	C1	1	0	Control
chrI:5896617:5897405:C34G6.3:WBGene00016420	C34G6.3	2	6	1	1	C1	1	0	Control
chrI:5896617:5897405:C34G6.3:WBGene00016420	C34G6.3	2	14	1	1	C1	1	0	Control
chrX:6149258:6149478:C34H3.23:WBGene00202391	C34H3.23	2	8	1	1	C1	1	0	Control
chrX:6134401:6134690:C34H3.6:WBGene00196363	C34H3.6	2	14	1	1	C1	0	1	Control
chrIV:1555591:1558019:C34H4.1:WBGene00016424	C34H4.1	2	16	3	1	C1	0	1	Control
chrIV:1553751:1555567:C34H4.2:WBGene00016425	C34H4.2	2	18	1	1	C1	0	1	Control
chrV:5387840:5387989:C35A11.9:WBGene00198778	C35A11.9	2	16	1	1	C1	0	1	Control
chrV:10497058:10499416:C35A5.4:WBGene00007948	C35A5.4	2	16	1	1	C1	1	0	Control
chrIV:4077642:4079001:C35B1.8:WBGene00016437	C35B1.8	2	4	1	1	C1	1	0	Control
chrIV:4077642:4079001:C35B1.8:WBGene00016437	C35B1.8	2	10	1	1	C1	1	0	Control
chrIV:4077642:4079001:C35B1.8:WBGene00016437	C35B1.8	2	16	1	1	C1	1	0	Control
chrIV:4077642:4079001:C35B1.8:WBGene00016437	C35B1.8	1	20	1	0	C1	1	0	Control
chrIV:4080147:4080946:C35B1.9:WBGene00195006	C35B1.9	2	10	1	1	C1	0	1	Control
chrX:11536675:11537124:C35C5.9:WBGene00007958	C35C5.9	2	8	1	1	C1	0	1	Control
chrIII:4875837:4875962:C35D10.19:WBGene00199657	C35D10.19	2	14	1	1	C1	0	1	Control
chrIII:4868920:4870112:C35D10.3:WBGene00016441	C35D10.3	2	14	1	1	C1	0	1	Control
chrIV:16337020:16338500:C35D6.13:WBGene00045101	C35D6.13	2	2	1	1	C1	0	1	Control
chrIV:16337020:16338500:C35D6.13:WBGene00045101	C35D6.13	2	10	1	1	C1	0	1	Control
chrIV:16337020:16338500:C35D6.13:WBGene00045101	C35D6.13	2	18	1	1	C1	0	1	Control
chrIV:16346813:16347489:C35D6.3:WBGene00007960	C35D6.3	2	18	1	1	C1	1	0	Control
chrI:10823362:10828405:C35E7.5:WBGene00016457	C35E7.5	2	12	1	1	C1	1	0	Control
chrI:10806921:10808238:C35E7.9:WBGene00016461	C35E7.9	2	2	1	1	C1	1	0	Control
chrI:10806921:10808238:C35E7.9:WBGene00016461	C35E7.9	2	6	1	1	C1	1	0	Control
chrI:10806921:10808238:C35E7.9:WBGene00016461	C35E7.9	2	16	3	1	C1	1	0	Control
chrI:8722387:8722612:C36B1.15:WBGene00197142	C36B1.15	2	14	1	1	C1	1	0	Control
chrI:8728587:8728708:C36B1.16:WBGene00198377	C36B1.16	2	6	1	1	C1	0	1	Control
chrX:7112888:7114863:C36B7.1:WBGene00016464	C36B7.1	2	14	1	1	C1	1	0	Control
chrX:7106406:7108436:C36B7.2:WBGene00016465	C36B7.2	2	8	1	1	C1	1	0	Control
chrX:7083253:7086012:C36B7.4:WBGene00016467	C36B7.4	2	8	1	1	C1	1	0	Control
chrX:7089020:7096449:C36B7.5:WBGene00016468	C36B7.5	2	12	1	1	C1	1	0	Control
chrV:3158405:3159165:C36C5.12:WBGene00016481	C36C5.12	2	2	1	1	C1	1	0	Control
chrV:3158405:3159165:C36C5.12:WBGene00016481	C36C5.12	2	6	5	1	C1	1	0	Control
chrV:3158405:3159165:C36C5.12:WBGene00016481	C36C5.12	2	18	1	1	C1	1	0	Control
chrV:3166559:3167268:C36C5.4:WBGene00016473	C36C5.4	2	4	1	1	C1	1	0	Control
chrV:3166559:3167268:C36C5.4:WBGene00016473	C36C5.4	2	16	1	1	C1	1	0	Control
chrX:1681751:1681886:C36C9.10:WBGene00219849	C36C9.10	2	12	1	1	C1	0	1	Control
chrX:1689145:1690097:C36C9.11:WBGene00304785	C36C9.11	2	10	1	1	C1	0	1	Control
chrX:1689144:1690110:C36C9.12:WBGene00304786	C36C9.12	2	10	1	1	C1	0	1	Control
chrI:9555801:9556018:C36F7.18:WBGene00199250	C36F7.18	2	6	1	1	C1	0	1	Control
chrI:9575302:9575377:C36F7.25:WBGene00202155	C36F7.25	2	6	1	1	C1	1	0	Control
chrIV:12743036:12744813:C36H8.1:WBGene00007987	C36H8.1	2	8	1	1	C1	1	0	Control
chrIV:12743036:12744813:C36H8.1:WBGene00007987	C36H8.1	1	18	3	0	C1	1	0	Control
chrI:6790699:6790838:C37A2.9:WBGene00201755	C37A2.9	2	8	1	1	C1	1	0	Control
chrI:6790699:6790838:C37A2.9:WBGene00201755	C37A2.9	2	14	1	1	C1	1	0	Control
chrI:6790699:6790838:C37A2.9:WBGene00201755	C37A2.9	2	18	1	1	C1	1	0	Control
chrI:14154770:14155249:C37A5.3:WBGene00014698	C37A5.3	2	2	1	1	C1	1	0	Control
chrI:14154770:14155249:C37A5.3:WBGene00014698	C37A5.3	2	16	1	1	C1	1	0	Control
chrI:14150634:14151041:C37A5.6:WBGene00014700	C37A5.6	2	4	3	1	C1	1	0	Control
chrI:14150634:14151041:C37A5.6:WBGene00014700	C37A5.6	2	10	1	1	C1	1	0	Control
chrV:7862274:7863070:C37C3.10:WBGene00016502	C37C3.10	2	2	1	1	C1	1	0	Control
chrV:7862274:7863070:C37C3.10:WBGene00016502	C37C3.10	2	18	1	1	C1	1	0	Control
chrV:7854864:7854964:C37C3.16:WBGene00219851	C37C3.16	2	10	1	1	C1	0	1	Control
chrX:14180450:14181705:C37E2.3:WBGene00007995	C37E2.3	2	4	1	1	C1	1	0	Control
chrX:14199624:14199771:C37E2.7:WBGene00200595	C37E2.7	2	8	1	1	C1	1	0	Control
chrX:14200424:14200645:C37E2.9:WBGene00201941	C37E2.9	2	6	1	1	C1	0	1	Control
chrV:1495633:1497985:C38C3.3:WBGene00016512	C38C3.3	2	2	1	1	C1	1	0	Control
chrX:5558054:5561330:C38C5.1:WBGene00016518	C38C5.1	2	8	1	1	C1	1	0	Control
chrV:17573207:17574227:C38D9.13:WBGene00235090	C38D9.13	2	8	1	1	C1	1	0	Control
chrV:17573207:17574227:C38D9.13:WBGene00235090	C38D9.13	2	14	1	1	C1	1	0	Control
chrIII:10380841:10380887:C38H2.4:WBGene00199924	C38H2.4	2	2	3	1	C1	1	0	Control
chrIII:10380841:10380887:C38H2.4:WBGene00199924	C38H2.4	2	10	1	1	C1	1	0	Control
chrIII:10380841:10380887:C38H2.4:WBGene00199924	C38H2.4	1	20	1	0	C1	1	0	Control
chrX:10457116:10457266:C39B10.10:WBGene00199560	C39B10.10	2	2	1	1	C1	0	1	Control
chrX:10457116:10457266:C39B10.10:WBGene00199560	C39B10.10	2	14	5	1	C1	0	1	Control
chrX:10456883:10457012:C39B10.11:WBGene00200782	C39B10.11	2	18	1	1	C1	0	1	Control
chrX:10447342:10447946:C39B10.5:WBGene00008025	C39B10.5	2	4	1	1	C1	0	1	Control
chrX:10447342:10447946:C39B10.5:WBGene00008025	C39B10.5	2	8	7	1	C1	0	1	Control
chrX:10447342:10447946:C39B10.5:WBGene00008025	C39B10.5	1	18	3	0	C1	0	1	Control
chrIII:2238966:2240172:C39B5.10:WBGene00016528	C39B5.10	2	2	1	1	C1	1	0	Control
chrIII:2211419:2217130:C39B5.14:WBGene00189950	C39B5.14	2	4	1	1	C1	0	1	Control
chrIII:2211419:2217130:C39B5.14:WBGene00189950	C39B5.14	2	10	1	1	C1	0	1	Control
chrIII:2208244:2211242:C39B5.5:WBGene00016523	C39B5.5	2	4	1	1	C1	1	0	Control
chrIII:2208244:2211242:C39B5.5:WBGene00016523	C39B5.5	2	14	1	1	C1	1	0	Control
chrX:7907963:7913930:C39D10.7:WBGene00016534	C39D10.7	2	4	1	1	C1	1	0	Control
chrX:7907963:7913930:C39D10.7:WBGene00016534	C39D10.7	2	8	1	1	C1	1	0	Control
chrX:7907963:7913930:C39D10.7:WBGene00016534	C39D10.7	2	12	1	1	C1	1	0	Control
chrX:4760695:4760894:C39E6.11:WBGene00199153	C39E6.11	2	2	3	1	C1	0	1	Control
chrX:4760695:4760894:C39E6.11:WBGene00199153	C39E6.11	2	10	1	1	C1	0	1	Control
chrX:4754677:4755118:C39E6.2:WBGene00016537	C39E6.2	2	6	1	1	C1	0	1	Control
chrX:4754677:4755118:C39E6.2:WBGene00016537	C39E6.2	2	18	1	1	C1	0	1	Control
chrIV:13089933:13090212:C39E9.18:WBGene00199305	C39E9.18	2	16	1	1	C1	1	0	Control
chrIV:13072659:13076720:C39E9.7:WBGene00008031	C39E9.7	2	2	5	1	C1	0	1	Control
chrIV:13072659:13076720:C39E9.7:WBGene00008031	C39E9.7	2	10	1	1	C1	0	1	Control
chrIV:13072659:13076720:C39E9.7:WBGene00008031	C39E9.7	1	14	7	0	C1	0	1	Control
chrIV:13079445:13082781:C39E9.8:WBGene00008032	C39E9.8	2	14	1	1	C1	0	1	Control
chrIV:5631894:5633379:C39H7.1:WBGene00016541	C39H7.1	2	10	1	1	C1	0	1	Control
chrIV:5631894:5633379:C39H7.1:WBGene00016541	C39H7.1	2	14	3	1	C1	0	1	Control
chrIV:5631894:5633379:C39H7.1:WBGene00016541	C39H7.1	1	20	1	0	C1	0	1	Control
chrX:13644952:13645221:C40C9.16:WBGene00202225	C40C9.16	2	2	3	1	C1	0	1	Control
chrX:13644952:13645221:C40C9.16:WBGene00202225	C40C9.16	2	18	1	1	C1	0	1	Control
chrX:13647604:13648349:C40C9.3:WBGene00008036	C40C9.3	2	6	1	1	C1	0	1	Control
chrIII:9325047:9327043:C40H1.7:WBGene00008042	C40H1.7	2	4	1	1	C1	1	0	Control
chrX:11753301:11753655:C40H5.15:WBGene00199858	C40H5.15	2	2	9	1	C1	1	0	Control
chrX:11753301:11753655:C40H5.15:WBGene00199858	C40H5.15	2	14	1	1	C1	1	0	Control
chrX:5417069:5417291:C41A3.5:WBGene00196365	C41A3.5	2	4	1	1	C1	1	0	Control
chrX:5417069:5417291:C41A3.5:WBGene00196365	C41A3.5	2	8	3	1	C1	1	0	Control
chrX:5417069:5417291:C41A3.5:WBGene00196365	C41A3.5	2	14	1	1	C1	1	0	Control
chrX:5417069:5417291:C41A3.5:WBGene00196365	C41A3.5	1	20	1	0	C1	1	0	Control
chrX:5439411:5439559:C41A3.6:WBGene00196927	C41A3.6	2	10	1	1	C1	1	0	Control
chrII:8130694:8130981:C41C4.16:WBGene00219852	C41C4.16	2	18	1	1	C1	0	1	Control
chrII:8133675:8133746:C41C4.19:WBGene00219855	C41C4.19	2	12	1	1	C1	1	0	Control
chrII:8107644:8108954:C41C4.9:WBGene00008054	C41C4.9	2	10	1	1	C1	0	1	Control
chrI:4427023:4428044:C41D11.10:WBGene00195180	C41D11.10	2	8	1	1	C1	0	1	Control
chrX:5722042:5722229:C41G11.11:WBGene00197235	C41G11.11	2	4	1	1	C1	1	0	Control
chrX:5730729:5730855:C41G11.14:WBGene00199293	C41G11.14	2	2	1	1	C1	0	1	Control
chrX:5730729:5730855:C41G11.14:WBGene00199293	C41G11.14	2	6	1	1	C1	0	1	Control
chrX:5728959:5729182:C41G11.15:WBGene00199652	C41G11.15	2	2	1	1	C1	0	1	Control
chrX:5729878:5730021:C41G11.20:WBGene00202052	C41G11.20	2	2	5	1	C1	1	0	Control
chrX:5729878:5730021:C41G11.20:WBGene00202052	C41G11.20	1	18	3	0	C1	1	0	Control
chrX:5730732:5730864:C41G11.7:WBGene00196435	C41G11.7	2	2	1	1	C1	0	1	Control
chrX:5730732:5730864:C41G11.7:WBGene00196435	C41G11.7	2	6	1	1	C1	0	1	Control
chrV:15229232:15229337:C41G6.17:WBGene00189971	C41G6.17	2	4	1	1	C1	0	1	Control
chrI:9533801:9534337:C41G7.15:WBGene00219284	C41G7.15	2	8	3	1	C1	1	0	Control
chrI:9533801:9534337:C41G7.15:WBGene00219284	C41G7.15	2	14	1	1	C1	1	0	Control
chrI:9533801:9534337:C41G7.15:WBGene00219284	C41G7.15	1	20	1	0	C1	1	0	Control
chrI:9531626:9532869:C41G7.8:WBGene00077525	C41G7.8	2	8	1	1	C1	0	1	Control
chrI:9531626:9532869:C41G7.8:WBGene00077525	C41G7.8	2	14	1	1	C1	0	1	Control
chrI:9531626:9532869:C41G7.8:WBGene00077525	C41G7.8	2	18	1	1	C1	0	1	Control
chrX:5100017:5100171:C42D8.16:WBGene00199268	C42D8.16	2	2	1	1	C1	1	0	Control
chrX:5100017:5100171:C42D8.16:WBGene00199268	C42D8.16	2	6	5	1	C1	1	0	Control
chrX:5100017:5100171:C42D8.16:WBGene00199268	C42D8.16	2	14	5	1	C1	1	0	Control
chrX:5106160:5107039:C42D8.9:WBGene00044299	C42D8.9	2	2	1	1	C1	1	0	Control
chrX:9699757:9699874:C43C3.11:WBGene00200063	C43C3.11	2	10	1	1	C1	0	1	Control
chrX:9674309:9674899:C43C3.4:WBGene00195084	C43C3.4	2	2	1	1	C1	1	0	Control
chrX:9674309:9674899:C43C3.4:WBGene00195084	C43C3.4	2	6	1	1	C1	1	0	Control
chrX:9699772:9699889:C43C3.7:WBGene00197414	C43C3.7	2	10	1	1	C1	0	1	Control
chrX:9702239:9702380:C43C3.8:WBGene00198229	C43C3.8	2	2	5	1	C1	1	0	Control
chrX:9702239:9702380:C43C3.8:WBGene00198229	C43C3.8	2	10	1	1	C1	1	0	Control
chrV:19321900:19322487:C43D7.4:WBGene00008067	C43D7.4	2	2	1	1	C1	1	0	Control
chrV:19321900:19322487:C43D7.4:WBGene00008067	C43D7.4	1	14	7	0	C1	1	0	Control
chrIV:10587519:10589172:C43F9.4:WBGene00008072	C43F9.4	2	8	1	1	C1	0	1	Control
chrIV:6559045:6559195:C43G2.28:WBGene00198137	C43G2.28	2	14	1	1	C1	0	1	Control
chrIV:6564320:6564470:C43G2.29:WBGene00198834	C43G2.29	2	8	1	1	C1	1	0	Control
chrIV:6578209:6579420:C43G2.3:WBGene00016612	C43G2.3	2	10	1	1	C1	1	0	Control
chrIV:6578209:6579420:C43G2.3:WBGene00016612	C43G2.3	2	14	1	1	C1	1	0	Control
chrX:2415581:2415730:C43H6.10:WBGene00200426	C43H6.10	2	4	1	1	C1	0	1	Control
chrX:2415581:2415730:C43H6.10:WBGene00200426	C43H6.10	2	10	1	1	C1	0	1	Control
chrX:2415581:2415730:C43H6.10:WBGene00200426	C43H6.10	2	16	1	1	C1	0	1	Control
chrX:2409606:2409642:C43H6.12:WBGene00303045	C43H6.12	2	10	1	1	C1	1	0	Control
chrX:2409606:2409642:C43H6.12:WBGene00303045	C43H6.12	2	14	1	1	C1	1	0	Control
chrX:2409606:2409642:C43H6.12:WBGene00303045	C43H6.12	1	20	1	0	C1	1	0	Control
chrIV:1103510:1104618:C44B12.9:WBGene00044462	C44B12.9	2	2	1	1	C1	1	0	Control
chrIV:1103510:1104618:C44B12.9:WBGene00044462	C44B12.9	2	6	1	1	C1	1	0	Control
chrII:6898186:6898286:C44B7.15:WBGene00196542	C44B7.15	2	14	1	1	C1	0	1	Control
chrX:969073:970270:C44C1.6:WBGene00016645	C44C1.6	2	8	3	1	C1	0	1	Control
chrX:969073:970270:C44C1.6:WBGene00016645	C44C1.6	2	14	1	1	C1	0	1	Control
chrX:11690313:11690789:C44C10.10:WBGene00008090	C44C10.10	2	6	5	1	C1	1	0	Control
chrX:11690313:11690789:C44C10.10:WBGene00008090	C44C10.10	1	20	1	0	C1	1	0	Control
chrX:11707891:11710190:C44C10.11:WBGene00043985	C44C10.11	2	8	1	1	C1	1	0	Control
chrX:11713900:11714049:C44C10.14:WBGene00201279	C44C10.14	2	4	1	1	C1	0	1	Control
chrX:11713900:11714049:C44C10.14:WBGene00201279	C44C10.14	2	10	1	1	C1	0	1	Control
chrX:11713900:11714049:C44C10.14:WBGene00201279	C44C10.14	2	14	1	1	C1	0	1	Control
chrX:11702524:11704507:C44C10.3:WBGene00008084	C44C10.3	2	4	1	1	C1	1	0	Control
chrX:11686999:11688269:C44C10.7:WBGene00008088	C44C10.7	1	20	1	0	C1	0	1	Control
chrX:7606459:7606664:C44E12.4:WBGene00198528	C44E12.4	2	8	1	1	C1	0	1	Control
chrX:7606459:7606664:C44E12.4:WBGene00198528	C44E12.4	2	16	1	1	C1	0	1	Control
chrX:7607907:7608048:C44E12.6:WBGene00199233	C44E12.6	2	4	1	1	C1	0	1	Control
chrX:7607907:7608048:C44E12.6:WBGene00199233	C44E12.6	2	16	3	1	C1	0	1	Control
chrX:7608137:7608281:C44E12.7:WBGene00199765	C44E12.7	2	18	1	1	C1	0	1	Control
chrX:7608137:7608281:C44E12.8:WBGene00200789	C44E12.8	2	18	1	1	C1	0	1	Control
chrV:12835687:12839853:C44H9.4:WBGene00008099	C44H9.4	2	2	5	1	C1	0	1	Control
chrV:12835687:12839853:C44H9.4:WBGene00008099	C44H9.4	2	14	1	1	C1	0	1	Control
chrV:12835687:12839853:C44H9.4:WBGene00008099	C44H9.4	1	18	3	0	C1	0	1	Control
chrV:11042709:11043980:C45B11.2:WBGene00008105	C45B11.2	2	4	1	1	C1	0	1	Control
chrV:11042709:11043980:C45B11.2:WBGene00008105	C45B11.2	2	10	3	1	C1	0	1	Control
chrV:11042709:11043980:C45B11.2:WBGene00008105	C45B11.2	2	18	1	1	C1	0	1	Control
chrV:11041798:11042406:C45B11.5:WBGene00008106	C45B11.5	2	4	1	1	C1	1	0	Control
chrV:11040319:11040668:C45B11.9:WBGene00185117	C45B11.9	2	4	1	1	C1	1	0	Control
chrV:11040319:11040668:C45B11.9:WBGene00185117	C45B11.9	2	14	1	1	C1	1	0	Control
chrX:6086123:6086567:C45B2.1:WBGene00016658	C45B2.1	2	14	1	1	C1	0	1	Control
chrX:6046879:6047029:C45B2.10:WBGene00196764	C45B2.10	2	14	1	1	C1	1	0	Control
chrX:6084738:6085189:C45B2.2:WBGene00016659	C45B2.2	2	14	1	1	C1	0	1	Control
chrX:6082959:6083411:C45B2.3:WBGene00016660	C45B2.3	2	10	1	1	C1	0	1	Control
chrX:6082959:6083411:C45B2.3:WBGene00016660	C45B2.3	2	14	1	1	C1	0	1	Control
chrX:6082959:6083411:C45B2.3:WBGene00016660	C45B2.3	2	18	1	1	C1	0	1	Control
chrX:6087975:6088408:C45B2.8:WBGene00016662	C45B2.8	2	12	1	1	C1	0	1	Control
chrX:6087975:6088408:C45B2.8:WBGene00016662	C45B2.8	1	20	1	0	C1	0	1	Control
chrI:3105030:3105218:C45E1.10:WBGene00219857	C45E1.10	2	2	1	1	C1	0	1	Control
chrI:3105030:3105218:C45E1.10:WBGene00219857	C45E1.10	2	8	3	1	C1	0	1	Control
chrI:3105030:3105218:C45E1.10:WBGene00219857	C45E1.10	2	14	3	1	C1	0	1	Control
chrI:3109606:3110781:C45E1.5:WBGene00195056	C45E1.5	2	8	1	1	C1	0	1	Control
chrIII:5056843:5061898:C45G9.10:WBGene00016681	C45G9.10	2	4	1	1	C1	0	1	Control
chrIII:5056843:5061898:C45G9.10:WBGene00016681	C45G9.10	2	14	1	1	C1	0	1	Control
chrIII:5070324:5071609:C45G9.12:WBGene00016683	C45G9.12	2	16	1	1	C1	1	0	Control
chrIII:5070324:5071609:C45G9.12:WBGene00016683	C45G9.12	1	20	1	0	C1	1	0	Control
chrIII:5050100:5052020:C45G9.15:WBGene00050919	C45G9.15	2	2	1	1	C1	1	0	Control
chrIII:5050100:5052020:C45G9.15:WBGene00050919	C45G9.15	1	18	3	0	C1	1	0	Control
chrIII:5062649:5063876:C45G9.4:WBGene00016675	C45G9.4	2	4	7	1	C1	1	0	Control
chrIII:5062649:5063876:C45G9.4:WBGene00016675	C45G9.4	1	14	7	0	C1	1	0	Control
chrIII:5052468:5054361:C45G9.8:WBGene00016679	C45G9.8	2	2	1	1	C1	0	1	Control
chrIII:5052468:5054361:C45G9.8:WBGene00016679	C45G9.8	1	12	9	0	C1	0	1	Control
chrV:2175541:2177503:C45H4.18:WBGene00044087	C45H4.18	2	6	1	1	C1	0	1	Control
chrV:2175541:2177503:C45H4.18:WBGene00044087	C45H4.18	2	14	1	1	C1	0	1	Control
chrIV:7763930:7767111:C46A5.1:WBGene00016698	C46A5.1	2	18	1	1	C1	1	0	Control
chrIV:7751706:7751854:C46A5.13:WBGene00196576	C46A5.13	2	8	1	1	C1	1	0	Control
chrIV:7757287:7757413:C46A5.14:WBGene00198161	C46A5.14	2	8	1	1	C1	1	0	Control
chrIV:7757274:7757351:C46A5.15:WBGene00219858	C46A5.15	2	8	1	1	C1	1	0	Control
chrIV:9225124:9227781:C46C2.3:WBGene00008111	C46C2.3	2	4	1	1	C1	1	0	Control
chrIV:9212420:9214389:C46C2.6:WBGene00008114	C46C2.6	2	2	11	1	C1	0	1	Control
chrII:3724224:3725909:C46E10.1:WBGene00016707	C46E10.1	2	6	1	1	C1	0	1	Control
chrII:3725840:3728134:C46E10.8:WBGene00016712	C46E10.8	2	10	1	1	C1	1	0	Control
chrII:3725840:3728134:C46E10.8:WBGene00016712	C46E10.8	2	18	1	1	C1	1	0	Control
chrII:1898235:1898948:C46F9.6:WBGene00305104	C46F9.6	2	2	1	1	C1	0	1	Control
chrII:1898235:1898948:C46F9.6:WBGene00305104	C46F9.6	2	10	1	1	C1	0	1	Control
chrII:1898235:1898948:C46F9.6:WBGene00305104	C46F9.6	2	14	1	1	C1	0	1	Control
chrIV:6005422:6005598:C46G7.111:WBGene00235389	C46G7.111	2	2	5	1	C1	1	0	Control
chrIV:6005422:6005598:C46G7.111:WBGene00235389	C46G7.111	2	10	1	1	C1	1	0	Control
chrIV:6005422:6005598:C46G7.111:WBGene00235389	C46G7.111	1	14	7	0	C1	1	0	Control
chrIV:6010191:6011645:C46G7.5:WBGene00044502	C46G7.5	2	10	1	1	C1	1	0	Control
chrIV:6010191:6011645:C46G7.5:WBGene00044502	C46G7.5	1	20	1	0	C1	1	0	Control
chrI:5044739:5044883:C46H11.12:WBGene00198245	C46H11.12	2	10	1	1	C1	1	0	Control
chrI:5020747:5023210:C46H11.6:WBGene00016730	C46H11.6	2	2	5	1	C1	1	0	Control
chrI:5020747:5023210:C46H11.6:WBGene00016730	C46H11.6	2	10	1	1	C1	1	0	Control
chrI:5020747:5023210:C46H11.6:WBGene00016730	C46H11.6	1	16	5	0	C1	1	0	Control
chrX:1209399:1210851:C46H3.1:WBGene00016724	C46H3.1	2	4	1	1	C1	1	0	Control
chrX:1209399:1210851:C46H3.1:WBGene00016724	C46H3.1	2	8	3	1	C1	1	0	Control
chrX:1209399:1210851:C46H3.1:WBGene00016724	C46H3.1	2	14	1	1	C1	1	0	Control
chrIV:13740950:13742344:C47A4.3:WBGene00008124	C47A4.3	2	10	1	1	C1	0	1	Control
chrX:7747026:7747419:C47C12.9:WBGene00201316	C47C12.9	2	4	1	1	C1	1	0	Control
chrX:7747026:7747419:C47C12.9:WBGene00201316	C47C12.9	2	8	11	1	C1	1	0	Control
chrIV:9969399:9971258:C47E12.11:WBGene00008154	C47E12.11	2	6	1	1	C1	0	1	Control
chrIV:9971992:9972729:C47E12.12:WBGene00008155	C47E12.12	2	4	1	1	C1	1	0	Control
chrIV:9975473:9976384:C47E12.14:WBGene00044240	C47E12.14	2	4	3	1	C1	1	0	Control
chrIV:9975473:9976384:C47E12.14:WBGene00044240	C47E12.14	2	10	1	1	C1	1	0	Control
chrIV:9975473:9976384:C47E12.14:WBGene00044240	C47E12.14	2	14	3	1	C1	1	0	Control
chrIV:9975473:9976384:C47E12.14:WBGene00044240	C47E12.14	1	20	1	0	C1	1	0	Control
chrIV:9974671:9975484:C47E12.9:WBGene00008152	C47E12.9	2	10	1	1	C1	0	1	Control
chrIV:9974671:9975484:C47E12.9:WBGene00008152	C47E12.9	2	14	1	1	C1	0	1	Control
chrV:14688615:14688959:C47E8.11:WBGene00044180	C47E8.11	2	2	1	1	C1	1	0	Control
chrV:14668952:14669340:C47E8.12:WBGene00195235	C47E8.12	2	10	1	1	C1	0	1	Control
chrI:12173761:12173912:C47F8.10:WBGene00199719	C47F8.10	2	12	1	1	C1	0	1	Control
chrI:12321936:12324062:C47F8.5:WBGene00008161	C47F8.5	1	20	1	0	C1	0	1	Control
chrI:12173724:12173911:C47F8.9:WBGene00014288	C47F8.9	2	12	1	1	C1	0	1	Control
chrII:11271004:11271151:C47G2.15:WBGene00197312	C47G2.15	2	6	1	1	C1	0	1	Control
chrII:11271004:11271151:C47G2.15:WBGene00197312	C47G2.15	2	18	1	1	C1	0	1	Control
chrII:11286673:11286857:C47G2.22:WBGene00202430	C47G2.22	2	2	9	1	C1	1	0	Control
chrII:11286673:11286857:C47G2.22:WBGene00202430	C47G2.22	1	14	7	0	C1	1	0	Control
chrII:11294769:11296020:C47G2.8:WBGene00044161	C47G2.8	2	8	1	1	C1	1	0	Control
chrIV:7405476:7405506:C48A7.16:WBGene00303046	C48A7.16	2	2	1	1	C1	0	1	Control
chrIV:7405476:7405506:C48A7.16:WBGene00303046	C48A7.16	2	16	1	1	C1	0	1	Control
chrIV:7407688:7407829:C48A7.6:WBGene00195665	C48A7.6	2	10	1	1	C1	0	1	Control
chrIV:7397575:7397850:C48A7.9:WBGene00197672	C48A7.9	2	8	1	1	C1	1	0	Control
chrIII:9597343:9598361:C48B4.12:WBGene00008175	C48B4.12	2	2	1	1	C1	0	1	Control
chrIII:9597343:9598361:C48B4.12:WBGene00008175	C48B4.12	2	6	1	1	C1	0	1	Control
chrIII:9597343:9598361:C48B4.12:WBGene00008175	C48B4.12	2	14	1	1	C1	0	1	Control
chrIII:9597343:9598361:C48B4.12:WBGene00008175	C48B4.12	2	18	1	1	C1	0	1	Control
chrIII:9557449:9558563:C48B4.6:WBGene00008169	C48B4.6	2	2	1	1	C1	1	0	Control
chrI:6889201:6891522:C48B6.4:WBGene00016742	C48B6.4	2	2	1	1	C1	0	1	Control
chrIV:13200139:13200289:C48D1.12:WBGene00196217	C48D1.12	2	2	1	1	C1	0	1	Control
chrIV:13200139:13200289:C48D1.12:WBGene00196217	C48D1.12	2	6	1	1	C1	0	1	Control
chrIV:13200139:13200289:C48D1.12:WBGene00196217	C48D1.12	1	20	1	0	C1	0	1	Control
chrIV:13207391:13209364:C48D1.9:WBGene00194643	C48D1.9	2	2	1	1	C1	0	1	Control
chrI:6264564:6264709:C48E7.13:WBGene00198267	C48E7.13	2	2	1	1	C1	1	0	Control
chrI:14213680:14215848:C49A1.1:WBGene00008184	C49A1.1	2	16	1	1	C1	1	0	Control
chrIV:6228189:6230025:C49A9.1:WBGene00016755	C49A9.1	2	2	3	1	C1	1	0	Control
chrIV:6228189:6230025:C49A9.1:WBGene00016755	C49A9.1	2	14	1	1	C1	1	0	Control
chrIV:6204038:6204256:C49A9.39:WBGene00200785	C49A9.39	2	4	1	1	C1	0	1	Control
chrIV:6204038:6204256:C49A9.39:WBGene00200785	C49A9.39	2	10	1	1	C1	0	1	Control
chrIV:6204038:6204256:C49A9.39:WBGene00200785	C49A9.39	2	18	1	1	C1	0	1	Control
chrIV:17316172:17316510:C49C3.20:WBGene00185097	C49C3.20	2	14	1	1	C1	0	1	Control
chrIV:8654577:8656829:C49C8.1:WBGene00016765	C49C8.1	2	4	1	1	C1	1	0	Control
chrIV:8654577:8656829:C49C8.1:WBGene00016765	C49C8.1	2	10	1	1	C1	1	0	Control
chrIV:8644731:8645345:C49C8.3:WBGene00016767	C49C8.3	2	2	1	1	C1	1	0	Control
chrIV:8657405:8658218:C49C8.6:WBGene00016770	C49C8.6	2	2	3	1	C1	1	0	Control
chrIV:8657405:8658218:C49C8.6:WBGene00016770	C49C8.6	2	14	3	1	C1	1	0	Control
chrIV:8657405:8658218:C49C8.6:WBGene00016770	C49C8.6	1	20	1	0	C1	1	0	Control
chrII:3855920:3856588:C49D10.7:WBGene00016775	C49D10.7	2	8	1	1	C1	0	1	Control
chrX:11994765:11995839:C49F5.7:WBGene00008211	C49F5.7	2	10	1	1	C1	0	1	Control
chrX:13376910:13376949:C49F8.14:WBGene00303047	C49F8.14	2	2	1	1	C1	0	1	Control
chrX:13376910:13376949:C49F8.14:WBGene00303047	C49F8.14	2	6	1	1	C1	0	1	Control
chrX:13376910:13376949:C49F8.14:WBGene00303047	C49F8.14	2	16	1	1	C1	0	1	Control
chrX:13361200:13362586:C49F8.15:WBGene00304787	C49F8.15	2	4	1	1	C1	0	1	Control
chrV:4040408:4042021:C49G7.10:WBGene00016788	C49G7.10	2	12	3	1	C1	0	1	Control
chrV:4040408:4042021:C49G7.10:WBGene00016788	C49G7.10	1	20	1	0	C1	0	1	Control
chrV:4038409:4039939:C49G7.12:WBGene00077593	C49G7.12	2	2	1	1	C1	1	0	Control
chrV:4038409:4039939:C49G7.12:WBGene00077593	C49G7.12	2	18	1	1	C1	1	0	Control
chrV:4036110:4038072:C49G7.13:WBGene00269425	C49G7.13	2	6	1	1	C1	1	0	Control
chrV:4036110:4038072:C49G7.13:WBGene00269425	C49G7.13	2	12	1	1	C1	1	0	Control
chrV:4036110:4038072:C49G7.13:WBGene00269425	C49G7.13	2	18	1	1	C1	1	0	Control
chrV:4046404:4047433:C49G7.3:WBGene00016781	C49G7.3	2	8	1	1	C1	1	0	Control
chrV:4046404:4047433:C49G7.3:WBGene00016781	C49G7.3	1	20	1	0	C1	0	1	Control
chrV:4034475:4036024:C49G7.7:WBGene00016785	C49G7.7	2	10	1	1	C1	0	1	Control
chrI:12562755:12564210:C49G9.2:WBGene00045474	C49G9.2	2	4	1	1	C1	0	1	Control
chrI:12562755:12564210:C49G9.2:WBGene00045474	C49G9.2	2	8	1	1	C1	0	1	Control
chrI:12562755:12564210:C49G9.2:WBGene00045474	C49G9.2	2	16	1	1	C1	0	1	Control
chrIV:7926600:7926813:C49H3.15:WBGene00201576	C49H3.15	2	2	1	1	C1	1	0	Control
chrIV:7926600:7926813:C49H3.15:WBGene00201576	C49H3.15	2	12	1	1	C1	1	0	Control
chrIV:7926600:7926813:C49H3.15:WBGene00201576	C49H3.15	2	18	1	1	C1	1	0	Control
chrV:13322364:13324983:C50B6.7:WBGene00008220	C50B6.7	2	6	1	1	C1	0	1	Control
chrII:106188:107520:C50D2.3:WBGene00016807	C50D2.3	1	20	1	0	C1	1	0	Control
chrII:12301076:12302429:C50E10.1:WBGene00016825	C50E10.1	2	8	1	1	C1	0	1	Control
chrV:7618413:7620401:C50E3.15:WBGene00044550	C50E3.15	2	6	1	1	C1	0	1	Control
chrV:7598993:7600249:C50E3.9:WBGene00016820	C50E3.9	2	2	1	1	C1	0	1	Control
chrV:7598993:7600249:C50E3.9:WBGene00016820	C50E3.9	2	6	1	1	C1	0	1	Control
chrV:7598993:7600249:C50E3.9:WBGene00016820	C50E3.9	2	10	1	1	C1	0	1	Control
chrV:7598993:7600249:C50E3.9:WBGene00016820	C50E3.9	1	18	3	0	C1	0	1	Control
chrI:3881815:3888314:C50F2.2:WBGene00016836	C50F2.2	2	12	1	1	C1	1	0	Control
chrV:9550063:9550207:C50F4.17:WBGene00195366	C50F4.17	2	16	1	1	C1	0	1	Control
chrV:3069897:3071648:C50H11.13:WBGene00016858	C50H11.13	2	4	3	1	C1	0	1	Control
chrV:3069897:3071648:C50H11.13:WBGene00016858	C50H11.13	2	16	1	1	C1	0	1	Control
chrV:3054553:3055908:C50H11.8:WBGene00016855	C50H11.8	2	6	5	1	C1	0	1	Control
chrV:9916974:9919167:C50H2.4:WBGene00008240	C50H2.4	2	8	1	1	C1	1	0	Control
chrV:9918769:9919790:C50H2.5:WBGene00008241	C50H2.5	2	4	1	1	C1	1	0	Control
chrV:9918769:9919790:C50H2.5:WBGene00008241	C50H2.5	2	14	1	1	C1	1	0	Control
chrV:12303598:12303693:C51F7.4:WBGene00219860	C51F7.4	2	8	1	1	C1	1	0	Control
chrV:12303598:12303693:C51F7.4:WBGene00219860	C51F7.4	2	12	3	1	C1	1	0	Control
chrIV:17166374:17166458:C52D10.131:WBGene00219861	C52D10.131	2	2	3	1	C1	1	0	Control
chrIV:17166374:17166458:C52D10.131:WBGene00219861	C52D10.131	2	8	7	1	C1	1	0	Control
chrIV:17166374:17166458:C52D10.131:WBGene00219861	C52D10.131	1	20	1	0	C1	1	0	Control
chrII:1852802:1853092:C52E2.2:WBGene00016881	C52E2.2	2	2	5	1	C1	1	0	Control
chrII:1852802:1853092:C52E2.2:WBGene00016881	C52E2.2	2	10	1	1	C1	1	0	Control
chrII:1852802:1853092:C52E2.2:WBGene00016881	C52E2.2	2	16	3	1	C1	1	0	Control
chrV:11996161:11996631:C52E4.12:WBGene00194785	C52E4.12	2	2	3	1	C1	0	1	Control
chrV:11996161:11996631:C52E4.12:WBGene00194785	C52E4.12	2	8	1	1	C1	0	1	Control
chrX:12845781:12846143:C52G5.3:WBGene00008261	C52G5.3	2	2	1	1	C1	1	0	Control
chrX:12844810:12844960:C52G5.4:WBGene00195380	C52G5.4	2	10	1	1	C1	1	0	Control
chrV:5758791:5760232:C53A3.1:WBGene00016891	C53A3.1	2	8	1	1	C1	1	0	Control
chrV:5758223:5758838:C53A3.4:WBGene00303231	C53A3.4	1	18	3	0	C1	1	0	Control
chrV:14556970:14558866:C53A5.9:WBGene00008267	C53A5.9	2	8	1	1	C1	1	0	Control
chrIV:8966182:8967997:C53B4.2:WBGene00008272	C53B4.2	2	10	1	1	C1	0	1	Control
chrIV:8966182:8967997:C53B4.2:WBGene00008272	C53B4.2	2	16	1	1	C1	0	1	Control
chrX:6844695:6845980:C53B7.3:WBGene00016894	C53B7.3	2	6	1	1	C1	0	1	Control
chrX:6844695:6845980:C53B7.3:WBGene00016894	C53B7.3	2	16	3	1	C1	0	1	Control
chrX:17340783:17342407:C53C11.1:WBGene00016899	C53C11.1	1	20	1	0	C1	1	0	Control
chrX:17337225:17338698:C53C11.2:WBGene00016900	C53C11.2	2	16	1	1	C1	1	0	Control
chrX:13048557:13050885:C53C7.3:WBGene00008279	C53C7.3	2	12	1	1	C1	1	0	Control
chrIV:9001296:9001422:C53D6.12:WBGene00045116	C53D6.12	2	16	1	1	C1	0	1	Control
chrIV:9001292:9001424:C53D6.18:WBGene00196165	C53D6.18	2	16	1	1	C1	0	1	Control
chrIII:3548293:3549019:C54C6.11:WBGene00219296	C54C6.11	2	14	1	1	C1	0	1	Control
chrIII:3549474:3549850:C54C6.5:WBGene00008287	C54C6.5	2	10	1	1	C1	1	0	Control
chrIII:3545579:3546419:C54C6.7:WBGene00044166	C54C6.7	2	2	1	1	C1	1	0	Control
chrI:12447166:12448240:C54C8.3:WBGene00008291	C54C8.3	2	4	1	1	C1	1	0	Control
chrI:12447166:12448240:C54C8.3:WBGene00008291	C54C8.3	2	8	3	1	C1	1	0	Control
chrV:12418591:12419428:C54D10.3:WBGene00008298	C54D10.3	2	4	7	1	C1	0	1	Control
chrV:12447421:12448705:C54D10.9:WBGene00008303	C54D10.9	2	2	1	1	C1	1	0	Control
chrX:7842540:7845557:C54D2.1:WBGene00016915	C54D2.1	2	12	1	1	C1	1	0	Control
chrX:7861155:7861304:C54D2.11:WBGene00198223	C54D2.11	2	14	1	1	C1	1	0	Control
chrX:7861155:7861304:C54D2.11:WBGene00198223	C54D2.11	2	16	1	1	C1	0	1	Control
chrX:7844354:7844499:C54D2.15:WBGene00200711	C54D2.15	2	2	5	1	C1	0	1	Control
chrX:7844354:7844499:C54D2.15:WBGene00200711	C54D2.15	2	10	1	1	C1	0	1	Control
chrX:7844354:7844499:C54D2.15:WBGene00200711	C54D2.15	1	16	5	0	C1	0	1	Control
chrIV:2175605:2177579:C54E4.1:WBGene00016917	C54E4.1	2	14	1	1	C1	1	0	Control
chrV:7536737:7538118:C54F6.12:WBGene00016929	C54F6.12	2	6	1	1	C1	0	1	Control
chrV:7536737:7538118:C54F6.12:WBGene00016929	C54F6.12	2	14	1	1	C1	0	1	Control
chrV:7536737:7538118:C54F6.12:WBGene00016929	C54F6.12	1	20	1	0	C1	0	1	Control
chrV:7527454:7527955:C54F6.17:WBGene00235092	C54F6.17	2	2	5	1	C1	1	0	Control
chrV:7527454:7527955:C54F6.17:WBGene00235092	C54F6.17	2	10	1	1	C1	1	0	Control
chrV:7527454:7527955:C54F6.17:WBGene00235092	C54F6.17	1	14	7	0	C1	1	0	Control
chrV:7524746:7525440:C54F6.20:WBGene00271796	C54F6.20	2	4	1	1	C1	1	0	Control
chrV:7529115:7529450:C54F6.5:WBGene00016923	C54F6.5	1	20	1	0	C1	1	0	Control
chrV:14641054:14642678:C54G10.1:WBGene00008319	C54G10.1	2	2	1	1	C1	1	0	Control
chrV:14641054:14642678:C54G10.1:WBGene00008319	C54G10.1	2	18	1	1	C1	1	0	Control
chrV:14656554:14656699:C54G10.5:WBGene00201062	C54G10.5	2	4	1	1	C1	1	0	Control
chrI:7993294:7993579:C54G4.11:WBGene00197258	C54G4.11	2	2	9	1	C1	1	0	Control
chrI:7993294:7993579:C54G4.11:WBGene00197258	C54G4.11	1	14	7	0	C1	1	0	Control
chrI:7993435:7993579:C54G4.12:WBGene00197825	C54G4.12	2	4	1	1	C1	1	0	Control
chrI:8005126:8006448:C54G4.3:WBGene00008313	C54G4.3	2	4	1	1	C1	0	1	Control
chrI:8005126:8006448:C54G4.3:WBGene00008313	C54G4.3	2	12	3	1	C1	0	1	Control
chrI:8005126:8006448:C54G4.3:WBGene00008313	C54G4.3	2	18	1	1	C1	0	1	Control
chrX:5525174:5525380:C54G7.11:WBGene00197880	C54G7.11	2	12	1	1	C1	1	0	Control
chrX:5534334:5534484:C54G7.14:WBGene00199797	C54G7.14	2	2	1	1	C1	0	1	Control
chrX:5534334:5534484:C54G7.14:WBGene00199797	C54G7.14	2	16	3	1	C1	0	1	Control
chrV:11520514:11521554:C55A6.11:WBGene00008340	C55A6.11	2	6	1	1	C1	1	0	Control
chrI:6502166:6503920:C55B7.10:WBGene00016946	C55B7.10	2	10	1	1	C1	1	0	Control
chrI:6518396:6518619:C55B7.13:WBGene00200022	C55B7.13	2	2	1	1	C1	1	0	Control
chrI:6518396:6518619:C55B7.13:WBGene00200022	C55B7.13	2	8	1	1	C1	1	0	Control
chrI:6499536:6501410:C55B7.3:WBGene00016942	C55B7.3	2	6	9	1	C1	1	0	Control
chrI:6499536:6501410:C55B7.3:WBGene00016942	C55B7.3	1	18	3	0	C1	1	0	Control
chrI:2560371:2561828:C55C2.3:WBGene00016949	C55C2.3	2	6	1	1	C1	1	0	Control
chrIV:5685286:5688273:C55C3.3:WBGene00016953	C55C3.3	2	2	1	1	C1	0	1	Control
chrIV:5678846:5682647:C55C3.7:WBGene00043065	C55C3.7	2	2	1	1	C1	0	1	Control
chrIV:5678846:5682647:C55C3.7:WBGene00043065	C55C3.7	2	6	1	1	C1	0	1	Control
chrIV:5706884:5706981:C55C3.72:WBGene00197485	C55C3.72	2	10	1	1	C1	0	1	Control
chrIV:5703406:5703451:C55C3.73:WBGene00303049	C55C3.73	2	8	1	1	C1	1	0	Control
chrIV:7885487:7885570:C55F2.3:WBGene00022968	C55F2.3	2	4	1	1	C1	0	1	Control
chrIV:7885487:7885570:C55F2.3:WBGene00022968	C55F2.3	2	16	3	1	C1	0	1	Control
chrV:13562779:13562973:C56A3.14:WBGene00201409	C56A3.14	2	4	1	1	C1	1	0	Control
chrV:13562779:13562973:C56A3.14:WBGene00201409	C56A3.14	1	14	7	0	C1	1	0	Control
chrII:6579682:6581336:C56C10.6:WBGene00016963	C56C10.6	2	12	1	1	C1	1	0	Control
chrII:6527603:6527750:C56E6.12:WBGene00195977	C56E6.12	2	2	11	1	C1	1	0	Control
chrII:6527603:6527750:C56E6.12:WBGene00195977	C56E6.12	1	20	1	0	C1	1	0	Control
chrIII:6335235:6335385:C56G2.16:WBGene00196131	C56G2.16	2	4	1	1	C1	0	1	Control
chrIII:6358897:6359005:C56G2.20:WBGene00219864	C56G2.20	2	2	1	1	C1	0	1	Control
chrIII:6360218:6360385:C56G2.21:WBGene00219865	C56G2.21	1	20	1	0	C1	0	1	Control
chrX:13542573:13544599:cah-4:WBGene00000282	cah-4	2	18	1	1	C1	0	1	Control
chrII:5480483:5482041:cal-8:WBGene00017394	cal-8	2	2	1	1	C1	1	0	Control
chrV:4934705:4939085:catp-2:WBGene00015338	catp-2	2	4	3	1	C1	0	1	Control
chrV:8076011:8079916:catp-3:WBGene00015660	catp-3	2	6	1	1	C1	0	1	Control
chrV:8076011:8079916:catp-3:WBGene00015660	catp-3	1	14	7	0	C1	0	1	Control
chrII:14593580:14597657:catp-4:WBGene00007248	catp-4	2	12	3	1	C1	1	0	Control
chrIII:9766515:9774825:cbp-1:WBGene00000366	cbp-1	2	12	1	1	C1	1	0	Control
chrIV:14071502:14076743:ccar-1:WBGene00003085	ccar-1	2	12	1	1	C1	1	0	Control
chrI:3487811:3499706:ccep-290:WBGene00021643	ccep-290	2	12	1	1	C1	1	0	Control
chrV:5582800:5583021:CD4.13:WBGene00196854	CD4.13	2	14	1	1	C1	1	0	Control
chrV:5586954:5587086:CD4.19:WBGene00235161	CD4.19	2	14	1	1	C1	0	1	Control
chrI:3318829:3330673:cdap-2:WBGene00021549	cdap-2	2	12	1	1	C1	1	0	Control
chrIII:2910905:2935961:cdh-1:WBGene00019994	cdh-1	2	12	1	1	C1	1	0	Control
chrII:14843176:14850905:cdh-7:WBGene00000399	cdh-7	2	12	1	1	C1	1	0	Control
chrX:4653162:4654157:ceh-1:WBGene00000428	ceh-1	2	4	1	1	C1	1	0	Control
chrII:12582178:12603680:ceh-100:WBGene00012584	ceh-100	2	12	1	1	C1	1	0	Control
chrI:5840281:5841940:ceh-12:WBGene00000436	ceh-12	2	14	5	1	C1	1	0	Control
chrX:3672273:3673918:ceh-63:WBGene00045215	ceh-63	2	8	1	1	C1	1	0	Control
chrII:8703314:8703829:ceh-7:WBGene00000432	ceh-7	2	10	1	1	C1	0	1	Control
chrII:8703314:8703829:ceh-7:WBGene00000432	ceh-7	2	18	1	1	C1	0	1	Control
chrV:9921336:9922194:ceh-75:WBGene00008242	ceh-75	2	8	7	1	C1	0	1	Control
chrV:7993788:7994666:ceh-76:WBGene00022395	ceh-76	2	18	1	1	C1	1	0	Control
chrII:1732275:1733291:ceh-82:WBGene00018433	ceh-82	2	4	1	1	C1	1	0	Control
chrII:1732275:1733291:ceh-82:WBGene00018433	ceh-82	2	10	1	1	C1	1	0	Control
chrII:1732275:1733291:ceh-82:WBGene00018433	ceh-82	2	14	1	1	C1	1	0	Control
chrII:1732275:1733291:ceh-82:WBGene00018433	ceh-82	2	18	1	1	C1	1	0	Control
chrII:1999742:2000820:ceh-84:WBGene00016557	ceh-84	2	10	1	1	C1	0	1	Control
chrII:2683331:2684308:ceh-87:WBGene00018022	ceh-87	2	4	1	1	C1	1	0	Control
chrIII:11581599:11589133:ceh-92:WBGene00013431	ceh-92	2	12	1	1	C1	1	0	Control
chrIII:12101744:12107541:cest-12:WBGene00013540	cest-12	2	2	1	1	C1	0	1	Control
chrIII:12101744:12107541:cest-12:WBGene00013540	cest-12	2	6	1	1	C1	0	1	Control
chrIII:12101744:12107541:cest-12:WBGene00013540	cest-12	2	16	3	1	C1	0	1	Control
chrV:14171638:14175355:cest-2.2:WBGene00013874	cest-2.2	2	4	3	1	C1	1	0	Control
chrV:14171638:14175355:cest-2.2:WBGene00013874	cest-2.2	2	10	1	1	C1	1	0	Control
chrV:6669822:6672036:cest-28:WBGene00019654	cest-28	2	2	3	1	C1	1	0	Control
chrV:6669822:6672036:cest-28:WBGene00019654	cest-28	2	10	1	1	C1	1	0	Control
chrV:6669822:6672036:cest-28:WBGene00019654	cest-28	2	14	1	1	C1	1	0	Control
chrV:5260331:5263099:cest-30:WBGene00015071	cest-30	2	14	1	1	C1	0	1	Control
chrV:6674266:6676426:cest-31:WBGene00019653	cest-31	2	18	1	1	C1	1	0	Control
chrI:9077564:9080024:chaf-1:WBGene00011532	chaf-1	2	12	1	1	C1	1	0	Control
chrI:9077564:9080024:chaf-1:WBGene00011532	chaf-1	1	20	1	0	C1	1	0	Control
chrIII:10203820:10209704:chc-1:WBGene00011867	chc-1	2	12	1	1	C1	1	0	Control
chrI:4685861:4698575:chd-7:WBGene00007053	chd-7	2	12	1	1	C1	1	0	Control
chrII:4627810:4638384:che-10:WBGene00018051	che-10	2	12	1	1	C1	1	0	Control
chrIV:5741344:5742980:chil-11:WBGene00016665	chil-11	2	8	5	1	C1	0	1	Control
chrIV:5741344:5742980:chil-11:WBGene00016665	chil-11	1	20	1	0	C1	0	1	Control
chrV:15241583:15243943:chil-12:WBGene00010799	chil-12	2	6	1	1	C1	0	1	Control
chrV:15241583:15243943:chil-12:WBGene00010799	chil-12	2	10	3	1	C1	0	1	Control
chrV:15241583:15243943:chil-12:WBGene00010799	chil-12	1	18	3	0	C1	0	1	Control
chrII:9436623:9438327:chil-13:WBGene00010945	chil-13	2	10	1	1	C1	0	1	Control
chrV:1455061:1456670:chil-14:WBGene00019980	chil-14	2	2	3	1	C1	0	1	Control
chrV:1455061:1456670:chil-14:WBGene00019980	chil-14	2	8	1	1	C1	0	1	Control
chrV:1455061:1456670:chil-14:WBGene00019980	chil-14	2	12	3	1	C1	0	1	Control
chrV:1455061:1456670:chil-14:WBGene00019980	chil-14	1	18	3	0	C1	0	1	Control
chrII:9438608:9440160:chil-17:WBGene00011159	chil-17	2	6	1	1	C1	1	0	Control
chrII:9438608:9440160:chil-17:WBGene00011159	chil-17	2	10	1	1	C1	1	0	Control
chrII:9438608:9440160:chil-17:WBGene00011159	chil-17	2	14	3	1	C1	1	0	Control
chrII:9873248:9874521:chil-2:WBGene00007466	chil-2	2	14	1	1	C1	0	1	Control
chrII:9873248:9874521:chil-2:WBGene00007466	chil-2	1	20	1	0	C1	0	1	Control
chrII:9464469:9466195:chil-22:WBGene00011166	chil-22	2	18	1	1	C1	0	1	Control
chrII:9472690:9474405:chil-25:WBGene00011846	chil-25	2	14	1	1	C1	1	0	Control
chrII:9475054:9476375:chil-26:WBGene00011847	chil-26	2	2	9	1	C1	0	1	Control
chrII:9475054:9476375:chil-26:WBGene00011847	chil-26	2	14	1	1	C1	0	1	Control
chrII:9475054:9476375:chil-26:WBGene00011847	chil-26	1	18	3	0	C1	0	1	Control
chrII:9477866:9479695:chil-27:WBGene00011848	chil-27	1	20	1	0	C1	0	1	Control
chrII:9853810:9855695:chil-4:WBGene00007469	chil-4	2	4	1	1	C1	0	1	Control
chrII:9853810:9855695:chil-4:WBGene00007469	chil-4	2	12	1	1	C1	0	1	Control
chrII:9858020:9859665:chil-5:WBGene00007470	chil-5	2	2	3	1	C1	1	0	Control
chrII:9858020:9859665:chil-5:WBGene00007470	chil-5	2	14	1	1	C1	1	0	Control
chrII:9858020:9859665:chil-5:WBGene00007470	chil-5	1	20	1	0	C1	1	0	Control
chrII:9855935:9857857:chil-6:WBGene00007471	chil-6	1	20	1	0	C1	0	1	Control
chrII:9843379:9847006:chil-9:WBGene00014162	chil-9	2	10	1	1	C1	0	1	Control
chrII:9843379:9847006:chil-9:WBGene00014162	chil-9	2	18	1	1	C1	0	1	Control
chrIV:7003622:7009268:cht-3:WBGene00016084	cht-3	2	6	1	1	C1	1	0	Control
chrIV:7003622:7009268:cht-3:WBGene00016084	cht-3	2	10	1	1	C1	1	0	Control
chrIV:7003622:7009268:cht-3:WBGene00016084	cht-3	2	14	1	1	C1	1	0	Control
chrX:10782927:10783922:clc-4:WBGene00000525	clc-4	2	12	1	1	C1	1	0	Control
chrX:10782927:10783922:clc-4:WBGene00000525	clc-4	1	20	1	0	C1	1	0	Control
chrI:11234301:11235176:clec-100:WBGene00013179	clec-100	2	2	1	1	C1	0	1	Control
chrI:11234301:11235176:clec-100:WBGene00013179	clec-100	2	6	1	1	C1	0	1	Control
chrI:11560620:11564387:clec-101:WBGene00008853	clec-101	2	10	1	1	C1	1	0	Control
chrI:11560620:11564387:clec-101:WBGene00008853	clec-101	2	16	3	1	C1	1	0	Control
chrI:12579896:12580957:clec-102:WBGene00009359	clec-102	2	4	1	1	C1	1	0	Control
chrI:12683219:12684383:clec-103:WBGene00012036	clec-103	2	4	1	1	C1	1	0	Control
chrI:12859494:12861293:clec-104:WBGene00012480	clec-104	2	2	1	1	C1	1	0	Control
chrI:12859494:12861293:clec-104:WBGene00012480	clec-104	2	10	5	1	C1	1	0	Control
chrI:12859494:12861293:clec-104:WBGene00012480	clec-104	1	18	3	0	C1	1	0	Control
chrI:12864229:12865568:clec-105:WBGene00012488	clec-105	2	8	1	1	C1	0	1	Control
chrI:13204496:13205403:clec-110:WBGene00008909	clec-110	2	4	1	1	C1	1	0	Control
chrI:13204496:13205403:clec-110:WBGene00008909	clec-110	2	10	1	1	C1	1	0	Control
chrI:13915663:13917809:clec-111:WBGene00013502	clec-111	1	20	1	0	C1	0	1	Control
chrI:14054563:14057019:clec-113:WBGene00009822	clec-113	2	2	1	1	C1	1	0	Control
chrI:14054563:14057019:clec-113:WBGene00009822	clec-113	2	6	1	1	C1	1	0	Control
chrI:14054563:14057019:clec-113:WBGene00009822	clec-113	1	20	1	0	C1	1	0	Control
chrI:14251082:14252416:clec-116:WBGene00010576	clec-116	2	8	1	1	C1	0	1	Control
chrI:14251082:14252416:clec-116:WBGene00010576	clec-116	2	16	1	1	C1	0	1	Control
chrII:609768:612461:clec-118:WBGene00021032	clec-118	2	18	1	1	C1	0	1	Control
chrII:3106064:3108032:clec-122:WBGene00021290	clec-122	1	20	1	0	C1	0	1	Control
chrII:3114233:3116762:clec-123:WBGene00021288	clec-123	2	8	3	1	C1	1	0	Control
chrII:3516004:3518898:clec-125:WBGene00021118	clec-125	2	6	1	1	C1	0	1	Control
chrII:3516004:3518898:clec-125:WBGene00021118	clec-125	2	12	1	1	C1	0	1	Control
chrII:3519493:3520710:clec-126:WBGene00021117	clec-126	2	6	1	1	C1	1	0	Control
chrI:12631184:12632555:clec-13:WBGene00010399	clec-13	2	18	1	1	C1	0	1	Control
chrII:4257048:4258783:clec-135:WBGene00015821	clec-135	2	2	1	1	C1	0	1	Control
chrII:4618879:4619800:clec-138:WBGene00018049	clec-138	2	2	1	1	C1	0	1	Control
chrII:4619990:4621750:clec-139:WBGene00018050	clec-139	2	4	1	1	C1	0	1	Control
chrII:4619990:4621750:clec-139:WBGene00018050	clec-139	2	18	1	1	C1	0	1	Control
chrII:5405748:5407634:clec-141:WBGene00017139	clec-141	2	12	1	1	C1	1	0	Control
chrII:5405748:5407634:clec-141:WBGene00017139	clec-141	1	18	3	0	C1	1	0	Control
chrII:13588775:13590552:clec-145:WBGene00013013	clec-145	2	18	1	1	C1	0	1	Control
chrII:13590640:13593797:clec-146:WBGene00013008	clec-146	2	4	1	1	C1	1	0	Control
chrII:13590640:13593797:clec-146:WBGene00013008	clec-146	2	16	1	1	C1	1	0	Control
chrIII:174608:175833:clec-148:WBGene00018246	clec-148	2	6	3	1	C1	1	0	Control
chrI:12631184:12632555:clec-15:WBGene00011584	clec-15	2	18	1	1	C1	0	1	Control
chrIII:4635246:4637534:clec-153:WBGene00008660	clec-153	2	4	1	1	C1	0	1	Control
chrIII:4635246:4637534:clec-153:WBGene00008660	clec-153	1	20	1	0	C1	0	1	Control
chrIII:4843433:4844418:clec-157:WBGene00017810	clec-157	2	14	1	1	C1	1	0	Control
chrIII:4843433:4844418:clec-157:WBGene00017810	clec-157	2	18	1	1	C1	1	0	Control
chrIII:6858740:6859581:clec-158:WBGene00020067	clec-158	2	10	1	1	C1	0	1	Control
chrIII:6858740:6859581:clec-158:WBGene00020067	clec-158	2	14	1	1	C1	0	1	Control
chrIV:716622:717765:clec-164:WBGene00021949	clec-164	2	4	1	1	C1	0	1	Control
chrIV:716622:717765:clec-164:WBGene00021949	clec-164	2	8	1	1	C1	0	1	Control
chrIV:3940214:3941708:clec-174:WBGene00021580	clec-174	2	10	1	1	C1	1	0	Control
chrIV:3940214:3941708:clec-174:WBGene00021580	clec-174	2	16	1	1	C1	0	1	Control
chrIV:4422328:4426566:clec-175:WBGene00019950	clec-175	2	4	1	1	C1	1	0	Control
chrIV:7183411:7184697:clec-179:WBGene00016597	clec-179	2	2	1	1	C1	1	0	Control
chrIV:7183411:7184697:clec-179:WBGene00016597	clec-179	2	6	1	1	C1	1	0	Control
chrIV:8596066:8597048:clec-181:WBGene00044511	clec-181	2	4	1	1	C1	0	1	Control
chrIV:8596066:8597048:clec-181:WBGene00044511	clec-181	2	8	1	1	C1	0	1	Control
chrIV:8796880:8798355:clec-182:WBGene00007897	clec-182	2	8	1	1	C1	0	1	Control
chrIV:9328005:9328785:clec-183:WBGene00011855	clec-183	2	10	1	1	C1	0	1	Control
chrIV:12866108:12869080:clec-186:WBGene00014138	clec-186	2	16	1	1	C1	0	1	Control
chrIV:15120836:15122548:clec-189:WBGene00010954	clec-189	2	4	1	1	C1	1	0	Control
chrIV:15120836:15122548:clec-189:WBGene00010954	clec-189	2	8	3	1	C1	1	0	Control
chrIV:15120836:15122548:clec-189:WBGene00010954	clec-189	1	16	5	0	C1	1	0	Control
chrII:1744482:1745859:clec-19:WBGene00018105	clec-19	2	2	5	1	C1	1	0	Control
chrII:1744482:1745859:clec-19:WBGene00018105	clec-19	2	10	1	1	C1	1	0	Control
chrII:1744482:1745859:clec-19:WBGene00018105	clec-19	1	20	1	0	C1	1	0	Control
chrIV:16804856:16806460:clec-193:WBGene00013774	clec-193	2	2	3	1	C1	1	0	Control
chrIV:16804856:16806460:clec-193:WBGene00013774	clec-193	2	8	3	1	C1	1	0	Control
chrIV:16804856:16806460:clec-193:WBGene00013774	clec-193	1	14	7	0	C1	1	0	Control
chrIV:17347167:17351076:clec-198:WBGene00008203	clec-198	2	2	7	1	C1	0	1	Control
chrIV:17347167:17351076:clec-198:WBGene00008203	clec-198	2	16	3	1	C1	0	1	Control
chrIV:17351885:17358096:clec-199:WBGene00007820	clec-199	2	16	1	1	C1	0	1	Control
chrII:3020560:3023431:clec-2:WBGene00015198	clec-2	2	10	1	1	C1	0	1	Control
chrII:3020560:3023431:clec-2:WBGene00015198	clec-2	2	18	1	1	C1	0	1	Control
chrIV:17361442:17364583:clec-202:WBGene00007822	clec-202	2	8	1	1	C1	1	0	Control
chrIV:17361442:17364583:clec-202:WBGene00007822	clec-202	2	14	1	1	C1	1	0	Control
chrV:1088282:1089891:clec-203:WBGene00021744	clec-203	2	6	3	1	C1	0	1	Control
chrV:1757166:1760303:clec-204:WBGene00021603	clec-204	2	6	1	1	C1	0	1	Control
chrV:2351675:2352932:clec-209:WBGene00021224	clec-209	2	4	7	1	C1	0	1	Control
chrV:2351675:2352932:clec-209:WBGene00021224	clec-209	2	14	3	1	C1	0	1	Control
chrV:2351675:2352932:clec-209:WBGene00021224	clec-209	1	20	1	0	C1	0	1	Control
chrV:3118376:3120323:clec-210:WBGene00022261	clec-210	2	2	3	1	C1	1	0	Control
chrV:3118376:3120323:clec-210:WBGene00022261	clec-210	2	8	1	1	C1	1	0	Control
chrV:3118376:3120323:clec-210:WBGene00022261	clec-210	2	14	1	1	C1	1	0	Control
chrV:3118376:3120323:clec-210:WBGene00022261	clec-210	1	20	1	0	C1	1	0	Control
chrV:7566231:7570390:clec-212:WBGene00017603	clec-212	2	10	1	1	C1	1	0	Control
chrV:7566231:7570390:clec-212:WBGene00017603	clec-212	2	14	1	1	C1	1	0	Control
chrV:7605157:7607211:clec-213:WBGene00016815	clec-213	2	2	1	1	C1	0	1	Control
chrV:7610369:7611905:clec-214:WBGene00016813	clec-214	2	8	1	1	C1	0	1	Control
chrV:7610369:7611905:clec-214:WBGene00016813	clec-214	2	14	1	1	C1	0	1	Control
chrV:7610369:7611905:clec-214:WBGene00016813	clec-214	1	18	3	0	C1	0	1	Control
chrV:7951595:7952955:clec-216:WBGene00017822	clec-216	2	8	1	1	C1	0	1	Control
chrV:7957246:7958840:clec-217:WBGene00017824	clec-217	2	6	1	1	C1	0	1	Control
chrV:11273147:11278161:clec-223:WBGene00007282	clec-223	2	4	1	1	C1	0	1	Control
chrV:11273147:11278161:clec-223:WBGene00007282	clec-223	2	8	3	1	C1	0	1	Control
chrV:11273147:11278161:clec-223:WBGene00007282	clec-223	1	20	1	0	C1	0	1	Control
chrV:12177072:12179438:clec-224:WBGene00044790	clec-224	2	10	1	1	C1	1	0	Control
chrV:12177072:12179438:clec-224:WBGene00044790	clec-224	2	14	1	1	C1	1	0	Control
chrV:15349448:15350662:clec-231:WBGene00007805	clec-231	2	2	1	1	C1	1	0	Control
chrV:15349448:15350662:clec-231:WBGene00007805	clec-231	2	8	3	1	C1	1	0	Control
chrV:15349448:15350662:clec-231:WBGene00007805	clec-231	2	14	1	1	C1	1	0	Control
chrV:16432008:16433572:clec-234:WBGene00009150	clec-234	2	2	5	1	C1	1	0	Control
chrV:16432008:16433572:clec-234:WBGene00009150	clec-234	2	10	9	1	C1	1	0	Control
chrV:16956528:16958076:clec-239:WBGene00013621	clec-239	2	4	1	1	C1	1	0	Control
chrV:16862011:16863890:clec-24:WBGene00009856	clec-24	2	16	1	1	C1	1	0	Control
chrV:16862011:16863890:clec-24:WBGene00009856	clec-24	1	20	1	0	C1	1	0	Control
chrV:17010013:17011849:clec-240:WBGene00009905	clec-240	2	6	1	1	C1	0	1	Control
chrV:17010013:17011849:clec-240:WBGene00009905	clec-240	1	20	1	0	C1	0	1	Control
chrV:18189559:18191047:clec-246:WBGene00008892	clec-246	2	2	5	1	C1	1	0	Control
chrV:18189559:18191047:clec-246:WBGene00008892	clec-246	2	10	1	1	C1	1	0	Control
chrV:18282896:18290590:clec-247:WBGene00013058	clec-247	2	2	5	1	C1	0	1	Control
chrV:18282896:18290590:clec-247:WBGene00013058	clec-247	2	10	1	1	C1	0	1	Control
chrV:18282896:18290590:clec-247:WBGene00013058	clec-247	1	20	1	0	C1	0	1	Control
chrV:16843240:16844706:clec-25:WBGene00044331	clec-25	2	6	1	1	C1	0	1	Control
chrV:16843240:16844706:clec-25:WBGene00044331	clec-25	2	14	1	1	C1	0	1	Control
chrV:18738954:18742208:clec-250:WBGene00045364	clec-250	2	6	1	1	C1	0	1	Control
chrV:18738954:18742208:clec-250:WBGene00045364	clec-250	2	14	1	1	C1	0	1	Control
chrV:18753499:18754428:clec-254:WBGene00008700	clec-254	2	10	1	1	C1	0	1	Control
chrV:18769766:18770723:clec-255:WBGene00008696	clec-255	1	20	1	0	C1	0	1	Control
chrV:19982993:19986313:clec-260:WBGene00013357	clec-260	2	2	1	1	C1	0	1	Control
chrV:20289887:20294488:clec-261:WBGene00013834	clec-261	2	6	1	1	C1	1	0	Control
chrV:16854632:16856260:clec-27:WBGene00013607	clec-27	2	10	1	1	C1	1	0	Control
chrV:16865703:16867256:clec-28:WBGene00009857	clec-28	2	14	1	1	C1	1	0	Control
chrV:16737672:16739200:clec-29:WBGene00012024	clec-29	2	10	1	1	C1	1	0	Control
chrV:16856418:16858077:clec-31:WBGene00009854	clec-31	2	2	1	1	C1	1	0	Control
chrV:16856418:16858077:clec-31:WBGene00009854	clec-31	2	6	1	1	C1	1	0	Control
chrV:16856418:16858077:clec-31:WBGene00009854	clec-31	2	10	1	1	C1	1	0	Control
chrV:16856418:16858077:clec-31:WBGene00009854	clec-31	2	16	1	1	C1	1	0	Control
chrV:16860227:16861869:clec-32:WBGene00009860	clec-32	2	8	3	1	C1	1	0	Control
chrV:16860227:16861869:clec-32:WBGene00009860	clec-32	2	16	1	1	C1	1	0	Control
chrV:16867677:16869845:clec-33:WBGene00009859	clec-33	2	6	1	1	C1	0	1	Control
chrV:16867677:16869845:clec-33:WBGene00009859	clec-33	2	14	1	1	C1	0	1	Control
chrV:16735764:16737404:clec-34:WBGene00012023	clec-34	2	10	1	1	C1	1	0	Control
chrV:16852267:16854056:clec-35:WBGene00013608	clec-35	2	10	3	1	C1	1	0	Control
chrV:16733900:16735594:clec-38:WBGene00012025	clec-38	2	10	1	1	C1	1	0	Control
chrV:16739267:16741588:clec-39:WBGene00012022	clec-39	2	6	3	1	C1	1	0	Control
chrV:16739267:16741588:clec-39:WBGene00012022	clec-39	2	12	3	1	C1	1	0	Control
chrV:16739267:16741588:clec-39:WBGene00012022	clec-39	2	18	1	1	C1	1	0	Control
chrII:12578330:12581113:clec-4:WBGene00012583	clec-4	2	12	1	1	C1	1	0	Control
chrV:18191411:18194168:clec-42:WBGene00008891	clec-42	1	18	3	0	C1	0	1	Control
chrII:944065:946157:clec-43:WBGene00019917	clec-43	2	10	5	1	C1	1	0	Control
chrV:7638100:7638657:clec-45:WBGene00017199	clec-45	1	20	1	0	C1	0	1	Control
chrIV:8167163:8168813:clec-52:WBGene00015052	clec-52	2	14	1	1	C1	0	1	Control
chrIV:8167163:8168813:clec-52:WBGene00015052	clec-52	1	18	3	0	C1	0	1	Control
chrV:14479283:14482317:clec-55:WBGene00008597	clec-55	2	8	1	1	C1	0	1	Control
chrII:10474220:10476139:clec-58:WBGene00014043	clec-58	2	4	1	1	C1	1	0	Control
chrII:10474220:10476139:clec-58:WBGene00014043	clec-58	2	8	1	1	C1	1	0	Control
chrIII:4885659:4887442:clec-6:WBGene00016451	clec-6	2	4	1	1	C1	1	0	Control
chrII:10480042:10481873:clec-60:WBGene00014046	clec-60	2	6	3	1	C1	0	1	Control
chrII:10488729:10490514:clec-61:WBGene00014047	clec-61	2	10	1	1	C1	1	0	Control
chrII:12893063:12895098:clec-62:WBGene00009393	clec-62	2	8	1	1	C1	0	1	Control
chrII:12893063:12895098:clec-62:WBGene00009393	clec-62	1	16	5	0	C1	0	1	Control
chrII:12898241:12900436:clec-64:WBGene00009395	clec-64	2	10	1	1	C1	1	0	Control
chrIV:3922164:3924515:clec-67:WBGene00018971	clec-67	2	6	1	1	C1	0	1	Control
chrIV:3922164:3924515:clec-67:WBGene00018971	clec-67	1	14	7	0	C1	0	1	Control
chrIV:3926416:3929024:clec-68:WBGene00018970	clec-68	2	10	1	1	C1	0	1	Control
chrV:7328391:7330113:clec-7:WBGene00017364	clec-7	2	18	1	1	C1	0	1	Control
chrIV:3932726:3936294:clec-70:WBGene00021581	clec-70	2	12	1	1	C1	0	1	Control
chrIV:3957004:3960185:clec-74:WBGene00021585	clec-74	2	4	3	1	C1	0	1	Control
chrIV:3957004:3960185:clec-74:WBGene00021585	clec-74	1	20	1	0	C1	0	1	Control
chrIV:3960733:3962846:clec-75:WBGene00021586	clec-75	2	14	1	1	C1	1	0	Control
chrIV:3965331:3969023:clec-76:WBGene00021587	clec-76	2	16	3	1	C1	0	1	Control
chrIV:2823805:2828016:clec-80:WBGene00043062	clec-80	2	2	1	1	C1	1	0	Control
chrV:16705080:16706647:clec-9:WBGene00013493	clec-9	2	6	1	1	C1	0	1	Control
chrV:16705080:16706647:clec-9:WBGene00013493	clec-9	2	14	1	1	C1	0	1	Control
chrV:16705080:16706647:clec-9:WBGene00013493	clec-9	1	20	1	0	C1	0	1	Control
chrI:11015482:11017537:clec-92:WBGene00013125	clec-92	2	8	1	1	C1	0	1	Control
chrI:11015482:11017537:clec-92:WBGene00013125	clec-92	2	14	1	1	C1	0	1	Control
chrI:11015482:11017537:clec-92:WBGene00013125	clec-92	1	20	1	0	C1	0	1	Control
chrI:11142109:11144135:clec-93:WBGene00013929	clec-93	2	6	1	1	C1	1	0	Control
chrI:11156726:11158833:clec-99:WBGene00013933	clec-99	2	4	1	1	C1	1	0	Control
chrI:11156726:11158833:clec-99:WBGene00013933	clec-99	2	10	1	1	C1	1	0	Control
chrI:11156726:11158833:clec-99:WBGene00013933	clec-99	2	14	1	1	C1	1	0	Control
chrI:11156726:11158833:clec-99:WBGene00013933	clec-99	2	18	1	1	C1	1	0	Control
chrX:4094866:4100573:clh-4:WBGene00000531	clh-4	2	12	1	1	C1	1	0	Control
chrX:4094866:4100573:clh-4:WBGene00000531	clh-4	2	14	3	1	C1	0	1	Control
chrI:13676254:13677792:clpr-1:WBGene00012233	clpr-1	2	2	1	1	C1	0	1	Control
chrI:13676254:13677792:clpr-1:WBGene00012233	clpr-1	2	18	1	1	C1	0	1	Control
chrI:11302285:11305218:clpr-3:WBGene00010417	clpr-3	2	6	1	1	C1	0	1	Control
chrI:11302285:11305218:clpr-3:WBGene00010417	clpr-3	1	20	1	0	C1	0	1	Control
chrI:11302285:11305218:clpr-4:WBGene00013184	clpr-4	2	6	1	1	C1	0	1	Control
chrI:11302285:11305218:clpr-4:WBGene00013184	clpr-4	1	20	1	0	C1	0	1	Control
chrIV:7734646:7736409:clx-1:WBGene00000551	clx-1	2	2	5	1	C1	0	1	Control
chrIV:7734646:7736409:clx-1:WBGene00000551	clx-1	2	10	1	1	C1	0	1	Control
chrIV:7734646:7736409:clx-1:WBGene00000551	clx-1	2	14	1	1	C1	0	1	Control
chrIV:7734646:7736409:clx-1:WBGene00000551	clx-1	1	18	3	0	C1	0	1	Control
chrV:1442587:1442917:cnc-11:WBGene00044900	cnc-11	2	2	1	1	C1	1	0	Control
chrV:1449664:1450189:cnc-2:WBGene00000556	cnc-2	2	4	5	1	C1	1	0	Control
chrV:1449664:1450189:cnc-2:WBGene00000556	cnc-2	2	16	1	1	C1	1	0	Control
chrV:1449664:1450189:cnc-2:WBGene00000556	cnc-2	1	20	1	0	C1	1	0	Control
chrV:20394072:20394735:cnc-7:WBGene00010005	cnc-7	2	14	1	1	C1	0	1	Control
chrIV:9477521:9481037:cng-3:WBGene00000563	cng-3	2	14	1	1	C1	1	0	Control
chrIII:3826377:3829205:cnnm-5:WBGene00011260	cnnm-5	2	10	1	1	C1	1	0	Control
chrIII:3826377:3829205:cnnm-5:WBGene00011260	cnnm-5	2	14	1	1	C1	1	0	Control
chrIV:1459856:1460786:col-106:WBGene00000680	col-106	2	6	5	1	C1	0	1	Control
chrIV:1459856:1460786:col-106:WBGene00000680	col-106	2	14	3	1	C1	0	1	Control
chrIV:1459856:1460786:col-106:WBGene00000680	col-106	1	20	1	0	C1	0	1	Control
chrIV:1768620:1769702:col-108:WBGene00000682	col-108	2	2	3	1	C1	1	0	Control
chrIV:1768620:1769702:col-108:WBGene00000682	col-108	2	10	1	1	C1	1	0	Control
chrIV:7245342:7246653:col-114:WBGene00000688	col-114	2	6	1	1	C1	1	0	Control
chrIV:8355905:8357919:col-116:WBGene00000690	col-116	2	6	1	1	C1	1	0	Control
chrIV:8355905:8357919:col-116:WBGene00000690	col-116	2	14	3	1	C1	1	0	Control
chrIV:8978463:8979812:col-119:WBGene00000693	col-119	2	8	1	1	C1	1	0	Control
chrV:10423897:10425198:col-12:WBGene00000601	col-12	2	8	1	1	C1	0	1	Control
chrIV:9563359:9564441:col-122:WBGene00000696	col-122	2	12	1	1	C1	1	0	Control
chrIV:9821920:9823133:col-123:WBGene00000697	col-123	2	8	1	1	C1	1	0	Control
chrIV:11225504:11226530:col-125:WBGene00000699	col-125	2	12	1	1	C1	1	0	Control
chrIV:12108668:12110439:col-129:WBGene00000703	col-129	2	4	1	1	C1	0	1	Control
chrIV:12108668:12110439:col-129:WBGene00000703	col-129	2	12	1	1	C1	0	1	Control
chrIV:12108668:12110439:col-129:WBGene00000703	col-129	2	16	3	1	C1	0	1	Control
chrV:10420789:10425081:col-13:WBGene00000602	col-13	2	8	1	1	C1	0	1	Control
chrV:10420789:10425081:col-13:WBGene00000602	col-13	2	14	1	1	C1	0	1	Control
chrIV:17182797:17183740:col-138:WBGene00000711	col-138	2	6	3	1	C1	1	0	Control
chrV:4652862:4654023:col-139:WBGene00000712	col-139	2	12	1	1	C1	1	0	Control
chrV:5835854:5836871:col-140:WBGene00000713	col-140	2	4	1	1	C1	0	1	Control
chrV:6829665:6830739:col-141:WBGene00000714	col-141	2	2	1	1	C1	1	0	Control
chrV:6829665:6830739:col-141:WBGene00000714	col-141	2	14	1	1	C1	1	0	Control
chrV:6829665:6830739:col-141:WBGene00000714	col-141	1	18	3	0	C1	1	0	Control
chrV:6835634:6836862:col-143:WBGene00000716	col-143	2	6	1	1	C1	1	0	Control
chrV:6835634:6836862:col-143:WBGene00000716	col-143	2	12	1	1	C1	1	0	Control
chrV:6835634:6836862:col-143:WBGene00000716	col-143	2	16	1	1	C1	1	0	Control
chrV:6835634:6836862:col-143:WBGene00000716	col-143	1	20	1	0	C1	1	0	Control
chrV:9161990:9163005:col-145:WBGene00000718	col-145	2	8	1	1	C1	0	1	Control
chrV:9161990:9163005:col-145:WBGene00000718	col-145	2	18	1	1	C1	0	1	Control
chrV:9629942:9631160:col-146:WBGene00000719	col-146	2	8	1	1	C1	0	1	Control
chrV:9632028:9633338:col-147:WBGene00000720	col-147	2	18	1	1	C1	0	1	Control
chrV:10241752:10242789:col-148:WBGene00000721	col-148	2	10	1	1	C1	0	1	Control
chrV:10241752:10242789:col-148:WBGene00000721	col-148	2	18	1	1	C1	0	1	Control
chrV:10291696:10292869:col-149:WBGene00000722	col-149	2	14	3	1	C1	0	1	Control
chrV:10393530:10395232:col-151:WBGene00000724	col-151	2	2	5	1	C1	1	0	Control
chrV:10393530:10395232:col-151:WBGene00000724	col-151	2	14	1	1	C1	1	0	Control
chrV:10560920:10562150:col-152:WBGene00000725	col-152	2	6	1	1	C1	1	0	Control
chrV:10560920:10562150:col-152:WBGene00000725	col-152	2	12	1	1	C1	1	0	Control
chrV:13198219:13202176:col-159:WBGene00000732	col-159	2	4	5	1	C1	0	1	Control
chrV:13198219:13202176:col-159:WBGene00000732	col-159	1	16	5	0	C1	0	1	Control
chrV:13200983:13202192:col-160:WBGene00000733	col-160	2	4	5	1	C1	0	1	Control
chrV:13200983:13202192:col-160:WBGene00000733	col-160	1	14	7	0	C1	0	1	Control
chrV:13317026:13318011:col-161:WBGene00000734	col-161	2	2	9	1	C1	0	1	Control
chrV:13317026:13318011:col-161:WBGene00000734	col-161	1	14	7	0	C1	0	1	Control
chrV:13441962:13443416:col-162:WBGene00000735	col-162	2	16	1	1	C1	1	0	Control
chrX:2093468:2094846:col-164:WBGene00000737	col-164	2	6	1	1	C1	0	1	Control
chrX:6279800:6281015:col-166:WBGene00000739	col-166	2	12	1	1	C1	1	0	Control
chrX:6323487:6324539:col-167:WBGene00000740	col-167	2	12	1	1	C1	1	0	Control
chrX:6326190:6327375:col-168:WBGene00000741	col-168	2	12	1	1	C1	1	0	Control
chrX:6329159:6330141:col-169:WBGene00000742	col-169	2	12	1	1	C1	1	0	Control
chrII:4866435:4867574:col-17:WBGene00000606	col-17	2	4	1	1	C1	0	1	Control
chrII:4866435:4867574:col-17:WBGene00000606	col-17	2	8	3	1	C1	0	1	Control
chrX:6331619:6332694:col-170:WBGene00000743	col-170	2	12	1	1	C1	1	0	Control
chrX:9233635:9234618:col-175:WBGene00000748	col-175	2	4	3	1	C1	1	0	Control
chrX:10077596:10078738:col-176:WBGene00000749	col-176	2	12	1	1	C1	1	0	Control
chrX:11199454:11200464:col-178:WBGene00000751	col-178	2	14	1	1	C1	0	1	Control
chrX:11199454:11200464:col-178:WBGene00000751	col-178	2	18	1	1	C1	0	1	Control
chrX:11201464:11202491:col-179:WBGene00000752	col-179	2	2	9	1	C1	1	0	Control
chrX:13466628:13467764:col-183:WBGene00000756	col-183	1	20	1	0	C1	0	1	Control
chrX:13469454:13470471:col-184:WBGene00000757	col-184	2	10	1	1	C1	0	1	Control
chrX:13469454:13470471:col-184:WBGene00000757	col-184	2	18	1	1	C1	0	1	Control
chrX:13510035:13511097:col-185:WBGene00000758	col-185	1	18	3	0	C1	0	1	Control
chrX:421706:423033:col-19:WBGene00000608	col-19	2	2	3	1	C1	1	0	Control
chrX:421706:423033:col-19:WBGene00000608	col-19	2	8	1	1	C1	1	0	Control
chrX:421706:423033:col-19:WBGene00000608	col-19	2	12	7	1	C1	1	0	Control
chrI:7385845:7386943:col-35:WBGene00000612	col-35	2	2	5	1	C1	0	1	Control
chrI:7385845:7386943:col-35:WBGene00000612	col-35	2	10	1	1	C1	0	1	Control
chrI:7385845:7386943:col-35:WBGene00000612	col-35	2	18	1	1	C1	0	1	Control
chrII:7167506:7168662:col-36:WBGene00000613	col-36	2	10	1	1	C1	1	0	Control
chrII:7167506:7168662:col-36:WBGene00000613	col-36	2	18	1	1	C1	1	0	Control
chrV:12166705:12167757:col-37:WBGene00000614	col-37	2	4	3	1	C1	1	0	Control
chrV:12166705:12167757:col-37:WBGene00000614	col-37	2	10	1	1	C1	1	0	Control
chrII:8568034:8569089:col-38:WBGene00000615	col-38	2	10	1	1	C1	1	0	Control
chrII:1104939:1106967:col-40:WBGene00000617	col-40	2	2	9	1	C1	0	1	Control
chrX:15175031:15176481:col-41:WBGene00000618	col-41	2	8	1	1	C1	1	0	Control
chrV:18638483:18639591:col-42:WBGene00013489	col-42	2	4	1	1	C1	0	1	Control
chrX:13591474:13592542:col-44:WBGene00000621	col-44	2	12	1	1	C1	1	0	Control
chrI:745887:748288:col-47:WBGene00000624	col-47	1	20	1	0	C1	1	0	Control
chrI:3137184:3138447:col-49:WBGene00000626	col-49	2	2	3	1	C1	0	1	Control
chrI:3651229:3652702:col-50:WBGene00000627	col-50	2	4	1	1	C1	1	0	Control
chrI:3651229:3652702:col-50:WBGene00000627	col-50	2	8	3	1	C1	1	0	Control
chrI:6199672:6200193:col-55:WBGene00000632	col-55	2	4	7	1	C1	1	0	Control
chrI:6199672:6200193:col-55:WBGene00000632	col-55	1	14	7	0	C1	1	0	Control
chrI:7202204:7203533:col-61:WBGene00000637	col-61	2	8	1	1	C1	0	1	Control
chrI:8243694:8244963:col-63:WBGene00000639	col-63	2	8	1	1	C1	1	0	Control
chrI:8243694:8244963:col-63:WBGene00000639	col-63	2	16	3	1	C1	1	0	Control
chrI:7401673:7402753:col-7:WBGene00000596	col-7	2	14	1	1	C1	0	1	Control
chrI:7401673:7402753:col-7:WBGene00000596	col-7	1	18	3	0	C1	0	1	Control
chrII:3500076:3502570:col-71:WBGene00000647	col-71	2	12	1	1	C1	1	0	Control
chrII:4872097:4873127:col-73:WBGene00000649	col-73	2	2	1	1	C1	1	0	Control
chrII:4872097:4873127:col-73:WBGene00000649	col-73	2	8	1	1	C1	1	0	Control
chrII:10703595:10704572:col-79:WBGene00000655	col-79	2	4	3	1	C1	1	0	Control
chrII:10707200:10708286:col-80:WBGene00000656	col-80	2	2	5	1	C1	0	1	Control
chrII:10707200:10708286:col-80:WBGene00000656	col-80	2	10	1	1	C1	0	1	Control
chrII:10707200:10708286:col-80:WBGene00000656	col-80	1	14	7	0	C1	0	1	Control
chrII:11012396:11013820:col-81:WBGene00000657	col-81	2	6	1	1	C1	1	0	Control
chrII:11012396:11013820:col-81:WBGene00000657	col-81	2	12	3	1	C1	1	0	Control
chrII:11012396:11013820:col-81:WBGene00000657	col-81	1	20	1	0	C1	1	0	Control
chrII:11868533:11869687:col-84:WBGene00000659	col-84	2	12	1	1	C1	1	0	Control
chrII:14090074:14094690:col-87:WBGene00000662	col-87	2	4	1	1	C1	0	1	Control
chrII:14090074:14094690:col-87:WBGene00000662	col-87	2	14	5	1	C1	0	1	Control
chrX:13590034:13591207:col-9:WBGene00000598	col-9	2	14	1	1	C1	1	0	Control
chrIII:8262354:8263664:col-91:WBGene00000666	col-91	2	8	1	1	C1	0	1	Control
chrIII:11705649:11706647:col-96:WBGene00000671	col-96	2	4	3	1	C1	0	1	Control
chrIII:11705649:11706647:col-96:WBGene00000671	col-96	2	10	1	1	C1	0	1	Control
chrIII:11705649:11706647:col-96:WBGene00000671	col-96	1	18	3	0	C1	0	1	Control
chrX:2858021:2862472:comt-1:WBGene00018741	comt-1	2	8	1	1	C1	1	0	Control
chrV:2052227:2053609:comt-5:WBGene00021492	comt-5	2	14	3	1	C1	0	1	Control
chrII:7724902:7752728:cpna-2:WBGene00015061	cpna-2	2	12	1	1	C1	1	0	Control
chrV:16533003:16534110:cpr-2:WBGene00000782	cpr-2	2	6	1	1	C1	1	0	Control
chrV:1132597:1134036:cpr-5:WBGene00000785	cpr-5	2	12	1	1	C1	1	0	Control
chrV:1134565:1139182:cpr-8:WBGene00021070	cpr-8	2	6	1	1	C1	1	0	Control
chrV:1134565:1139182:cpr-8:WBGene00021070	cpr-8	2	12	1	1	C1	1	0	Control
chrV:13873194:13875891:cpt-5:WBGene00008629	cpt-5	1	20	1	0	C1	1	0	Control
chrII:13601455:13605057:csp-1:WBGene00000819	csp-1	2	6	1	1	C1	0	1	Control
chrIV:6307738:6315719:csp-2:WBGene00000820	csp-2	2	2	5	1	C1	0	1	Control
chrI:11888500:11890558:csp-3:WBGene00000821	csp-3	2	2	1	1	C1	1	0	Control
chrI:11888500:11890558:csp-3:WBGene00000821	csp-3	2	8	1	1	C1	1	0	Control
chrI:11888500:11890558:csp-3:WBGene00000821	csp-3	2	14	1	1	C1	1	0	Control
chrX:17714967:17718721:cTel55X.1:WBGene00007068	cTel55X.1	2	12	1	1	C1	1	0	Control
chrX:6421035:6430610:ctsa-2:WBGene00019617	ctsa-2	2	12	1	1	C1	1	0	Control
chrII:9875178:9878008:ctsa-3.2:WBGene00007462	ctsa-3.2	2	16	3	1	C1	0	1	Control
chrII:11269121:11271660:cut-1:WBGene00000851	cut-1	2	10	5	1	C1	1	0	Control
chrV:13414901:13416061:cut-2:WBGene00009983	cut-2	2	12	1	1	C1	1	0	Control
chrII:10436134:10440087:cut-4:WBGene00008482	cut-4	2	2	1	1	C1	0	1	Control
chrII:10436134:10440087:cut-4:WBGene00008482	cut-4	2	16	1	1	C1	0	1	Control
chrV:13403960:13406114:cutl-1:WBGene00009979	cutl-1	2	2	1	1	C1	1	0	Control
chrV:13403960:13406114:cutl-1:WBGene00009979	cutl-1	2	6	1	1	C1	1	0	Control
chrV:13403960:13406114:cutl-1:WBGene00009979	cutl-1	2	12	1	1	C1	1	0	Control
chrV:13403960:13406114:cutl-1:WBGene00009979	cutl-1	2	16	1	1	C1	1	0	Control
chrIV:11878548:11884134:cutl-27:WBGene00007802	cutl-27	2	14	1	1	C1	1	0	Control
chrI:8954558:8957394:cutl-7:WBGene00009961	cutl-7	2	8	3	1	C1	1	0	Control
chrI:8954558:8957394:cutl-7:WBGene00009961	cutl-7	2	14	3	1	C1	1	0	Control
chrX:13182113:13189961:cwp-5:WBGene00009844	cwp-5	2	4	1	1	C1	0	1	Control
chrX:13182113:13189961:cwp-5:WBGene00009844	cwp-5	2	10	1	1	C1	0	1	Control
chrX:13182113:13189961:cwp-5:WBGene00009844	cwp-5	1	20	1	0	C1	0	1	Control
chrV:12611681:12612260:cyc-2.2:WBGene00013854	cyc-2.2	2	18	1	1	C1	1	0	Control
chrIII:13021008:13023949:cyp-13A11:WBGene00008809	cyp-13A11	2	4	1	1	C1	1	0	Control
chrIII:13021008:13023949:cyp-13A11:WBGene00008809	cyp-13A11	2	8	1	1	C1	1	0	Control
chrIII:13024546:13028014:cyp-13A12:WBGene00008810	cyp-13A12	2	12	1	1	C1	1	0	Control
chrII:9795760:9797740:cyp-13A4:WBGene00011671	cyp-13A4	2	4	1	1	C1	0	1	Control
chrII:9795760:9797740:cyp-13A4:WBGene00011671	cyp-13A4	2	10	1	1	C1	0	1	Control
chrII:9795760:9797740:cyp-13A4:WBGene00011671	cyp-13A4	2	16	3	1	C1	0	1	Control
chrII:9803619:9805510:cyp-13A7:WBGene00000372	cyp-13A7	2	4	1	1	C1	1	0	Control
chrII:9803619:9805510:cyp-13A7:WBGene00000372	cyp-13A7	2	12	1	1	C1	1	0	Control
chrII:9803619:9805510:cyp-13A7:WBGene00000372	cyp-13A7	1	20	1	0	C1	1	0	Control
chrX:13265040:13267356:cyp-14A1:WBGene00010705	cyp-14A1	2	14	1	1	C1	1	0	Control
chrX:13265040:13267356:cyp-14A1:WBGene00010705	cyp-14A1	2	18	1	1	C1	1	0	Control
chrX:13271836:13274218:cyp-14A3:WBGene00010707	cyp-14A3	2	4	7	1	C1	0	1	Control
chrX:13271836:13274218:cyp-14A3:WBGene00010707	cyp-14A3	2	16	1	1	C1	0	1	Control
chrX:13282044:13284204:cyp-14A4:WBGene00011009	cyp-14A4	2	2	1	1	C1	1	0	Control
chrV:5421017:5423488:cyp-14A5:WBGene00000373	cyp-14A5	1	20	1	0	C1	0	1	Control
chrIV:4197466:4198365:cyp-25A6:WBGene00019438	cyp-25A6	2	8	3	1	C1	1	0	Control
chrV:7781810:7784593:cyp-32A1:WBGene00016147	cyp-32A1	2	16	3	1	C1	0	1	Control
chrV:2179585:2181759:cyp-33C1:WBGene00016686	cyp-33C1	1	20	1	0	C1	0	1	Control
chrV:2183487:2186599:cyp-33C2:WBGene00016697	cyp-33C2	2	2	1	1	C1	1	0	Control
chrV:2247253:2249410:cyp-33C6:WBGene00018264	cyp-33C6	2	18	1	1	C1	0	1	Control
chrV:16173742:16175857:cyp-33D1:WBGene00010589	cyp-33D1	2	8	1	1	C1	0	1	Control
chrV:16173742:16175857:cyp-33D1:WBGene00010589	cyp-33D1	2	16	1	1	C1	0	1	Control
chrV:18832265:18837214:cyp-33D3:WBGene00012448	cyp-33D3	2	2	7	1	C1	0	1	Control
chrV:18832265:18837214:cyp-33D3:WBGene00012448	cyp-33D3	2	14	1	1	C1	0	1	Control
chrV:18832265:18837214:cyp-33D3:WBGene00012448	cyp-33D3	1	18	3	0	C1	0	1	Control
chrV:15288776:15291107:cyp-34A2:WBGene00011699	cyp-34A2	2	2	3	1	C1	0	1	Control
chrV:15288776:15291107:cyp-34A2:WBGene00011699	cyp-34A2	2	8	1	1	C1	0	1	Control
chrV:15288776:15291107:cyp-34A2:WBGene00011699	cyp-34A2	1	16	5	0	C1	0	1	Control
chrV:3955765:3957715:cyp-34A5:WBGene00015040	cyp-34A5	2	2	5	1	C1	1	0	Control
chrV:3955765:3957715:cyp-34A5:WBGene00015040	cyp-34A5	2	10	7	1	C1	1	0	Control
chrV:3955765:3957715:cyp-34A5:WBGene00015040	cyp-34A5	1	20	1	0	C1	1	0	Control
chrV:7359928:7361773:cyp-35A1:WBGene00015399	cyp-35A1	2	2	13	1	C1	0	1	Control
chrV:7359928:7361773:cyp-35A1:WBGene00015399	cyp-35A1	1	18	3	0	C1	0	1	Control
chrV:3939031:3941237:cyp-35B1:WBGene00019472	cyp-35B1	2	14	1	1	C1	0	1	Control
chrV:3942163:3944519:cyp-35B2:WBGene00019471	cyp-35B2	2	10	3	1	C1	1	0	Control
chrX:1485905:1486185:D1005.10:WBGene00206384	D1005.10	2	2	3	1	C1	0	1	Control
chrX:1485905:1486185:D1005.10:WBGene00206384	D1005.10	2	10	1	1	C1	0	1	Control
chrX:1470679:1472980:D1005.5:WBGene00016999	D1005.5	2	2	1	1	C1	1	0	Control
chrX:1470679:1472980:D1005.5:WBGene00016999	D1005.5	2	12	7	1	C1	1	0	Control
chrX:8902995:8903117:D1009.8:WBGene00196390	D1009.8	2	8	1	1	C1	0	1	Control
chrV:8118263:8120417:D1014.7:WBGene00017020	D1014.7	2	8	1	1	C1	0	1	Control
chrV:8118263:8120417:D1014.7:WBGene00017020	D1014.7	2	14	1	1	C1	0	1	Control
chrV:8118263:8120417:D1014.7:WBGene00017020	D1014.7	2	18	1	1	C1	0	1	Control
chrII:7471623:7472555:D1022.17:WBGene00271809	D1022.17	2	6	3	1	C1	1	0	Control
[truncated: 47,449 more rows]

## Sheet: C
Condition	Generation	Total_new_epimut	Lg_epimut	Percentage
Control	2	2629	977	37.1624
Control	4	1841	411	22.3248
Control	6	1803	386	21.4088
Control	8	1640	325	19.8171
Control	10	1864	290	15.5579
Control	12	1606	878	54.67
Control	14	1249	296	23.699
Control	16	1485	342	23.0303
Control	18	2034	506	24.8771
Low dose	2	2562	655	25.566
Low dose	4	1664	425	25.5409
Low dose	6	1701	241	14.1681
Low dose	8	1657	167	10.0785
Low dose	10	1500	342	22.8
Low dose	12	1614	510	31.5985
Low dose	14	1414	249	17.6096
Low dose	16	1406	235	16.7141
Low dose	18	1660	319	19.2169
High dose	2	2429	911	37.5051
High dose	4	1392	394	28.3046
High dose	6	1687	348	20.6283
High dose	8	1625	560	34.4615
High dose	10	1351	441	32.6425
High dose	12	1324	334	25.2266
High dose	14	1413	262	18.5421
High dose	16	1678	352	20.9774
High dose	18	1659	284	17.1187
Summary
Condition	count	mean	sd
Control	9	26.9497	11.9147
High dose	9	26.1563	7.43603
Low dose	9	20.3658	6.63715

## Sheet: D
Term	log_OR	p_val	neg_log_P	find_alpha	find_size	Condition
peptidyl-serine modification (GO:0018209)	1.15284	2.47852e-13	29.0259	1	29.0259	High dose
peptidyl-serine modification (GO:0018209)	1.25706	3.86118e-15	33.1878	1	33.1878	Low dose
protein phosphorylation (GO:0006468)	1.10103	3.23e-13	28.7611	1	28.7611	Control
protein phosphorylation (GO:0006468)	1.15343	8.32056e-16	34.7226	1	34.7226	High dose
protein phosphorylation (GO:0006468)	1.2578	5.52378e-18	39.7375	1	39.7375	Low dose
protein serine/threonine kinase activity (GO:0004674)	1.10129	2.29871e-14	31.4038	1	31.4038	Control
protein serine/threonine kinase activity (GO:0004674)	1.15417	6.77964e-19	41.8352	1	41.8352	High dose
protein serine/threonine kinase activity (GO:0004674)	1.25835	4.07881e-20	44.6459	1	44.6459	Low dose
protein kinase activity (GO:0004672)	1.10167	4.37896e-16	35.3646	1	35.3646	Control
protein kinase activity (GO:0004672)	1.15483	3.23492e-23	51.7855	1	51.7855	High dose
protein kinase activity (GO:0004672)	1.2589	3.0173e-22	49.5525	1	49.5525	Low dose
G-protein coupled olfactory receptor activity (GO:0038022)	1.1027	1.14715e-20	45.9144	1	45.9144	Control
G-protein coupled receptor activity (GO:0004930)	1.10309	2.20033e-22	49.8683	1	49.8683	Control
G-protein coupled receptor activity (GO:0004930)	1.15299	5.96143e-14	30.4509	1	30.4509	High dose
G-protein coupled receptor activity (GO:0004930)	1.25743	1.45906e-16	36.4636	1	36.4636	Low dose
olfactory receptor activity (GO:0004984)	1.10373	3.02681e-25	56.4571	1	56.4571	Control
olfactory receptor activity (GO:0004984)	1.15343	8.32056e-16	34.7226	1	34.7226	High dose
olfactory receptor activity (GO:0004984)	1.25817	2.09406e-19	43.01	1	43.01	Low dose
nucleus (GO:0005634)	1.10451	1.11427e-28	64.3642	1	64.3642	Control
nucleus (GO:0005634)	1.16348	4.16695e-59	134.425	1	134.425	High dose
nucleus (GO:0005634)	1.26483	5.40264e-45	101.929	1	101.929	Low dose
integral component of plasma membrane (GO:0005887)	1.10464	2.98249e-29	65.6822	1	65.6822	Control
integral component of plasma membrane (GO:0005887)	1.15572	6.4055e-27	60.3126	1	60.3126	High dose
integral component of plasma membrane (GO:0005887)	1.25964	4.3545e-25	56.0934	1	56.0934	Low dose
sensory perception of chemical stimulus (GO:0007606)	1.10502	5.71667e-31	69.6368	1	69.6368	Control
sensory perception of chemical stimulus (GO:0007606)	1.15373	4.83295e-17	37.5685	1	37.5685	High dose
sensory perception of chemical stimulus (GO:0007606)	1.26019	3.2244e-27	60.9991	1	60.9991	Low dose
detection of chemical stimulus involved in sensory perception (GO:0050907)	1.10502	5.71667e-31	69.6368	1	69.6368	Control
detection of chemical stimulus involved in sensory perception (GO:0050907)	1.15373	4.83295e-17	37.5685	1	37.5685	High dose
detection of chemical stimulus involved in sensory perception (GO:0050907)	1.26019	3.2244e-27	60.9991	1	60.9991	Low dose

## Sheet: E
Analysis	Description	p_val	neg_log_P	log_odds	find_alpha	find_size
Control	piRNA	1	0	0.100275843418189	0.3	1
Control	ChrX	0.014409418633265	6.1168440604956	-0.41170372791726	1	5.22557
Control	Regulated	4.63218612954887e-76	250.254841986873	1.78897622097243	1	15.9345
Control	Active	1	0	-0.099329608640167	0.3	1
Low dose	piRNA	1	0	-0.199362968636211	0.3	1
Low dose	ChrX	0.264468850420441	1.91883028555512	-0.289119610365192	0.3	1.88045
Low dose	Regulated	1.25786092444676e-34	112.614582806896	1.33452180828651	1	13.6305
Low dose	Active	0.0714957800128113	3.80599809941182	-0.256400596786371	0.3	3.85655
High dose	piRNA	0.763375201356544	0.389535774277098	0.27282236942446	0.3	2.72034
High dose	ChrX	0.00518808808378272	7.59058131067044	-0.439622467923348	1	5.84842
High dose	Regulated	1.76238388576902e-31	102.162242732475	1.09542079740991	1	13.3494
High dose	Active	0.471972002102424	1.0832268150164	-0.146156594330526	0.3	0.230671
