# Supplementary material for: Cisplatin exposure alters tRNA-derived small RNAs but does not affect epimutations in C. elegans
Source: BMC Biol. 2023 Nov 29;21:276. doi: 10.1186/s12915-023-01767-z (PMC10688063; doi:10.1186/s12915-023-01767-z)
Supplement: Supplementary file 17 — Additional file 17: Table S7. Stepwise analysis of association of gene expression changes and 22G-RNAs epimutations in the different exposure conditions. To test the association between 22G-RNAs epimutations and gene expression epimutations, we first looked at all genes as a background regardless of whether they had expression change or not. Then, the proportion of genes with gene expression epimutation was compared to the proportion of genes which had 22G-RNAs epimutation. The overlap, in which genes had both expression changes and 22G-RNA epimutations, was calculated (Test 1). In a second time, only genes with gene expression epimutation were selected and among these genes, the proportion of genes with inherited expression changes was compared with the proportion of genes with 22G-RNA epimutations and the overlap was calculated (Test 2). In third, among genes with genes expression changes, the proportion of ones with inherited expression change was compared with the proportion of genes with simultaneous 22G-RNA epimutation. The overlap of genes with both conditions was calculated (Test 3) Finally, this third analysis was repeated but among genes with BOTH gene expression change and 22G-RNA epimutation (Test 4). Odds ratios and p-values for each test and in each condition were calculated with Fisher’s Exact Test. Cells in yellow indicate significantly increased odds of association, cells in grey indicate no significant association. [file 12915_2023_1767_MOESM17_ESM.xlsx]

## Sheet: table_epimut_loci_conditions
Sup.Table 7
Condition	Test	Association tested	Background	Odds Ratio	p-value
Control	1	Gene exp. change & 22G-RNA epimutations	All genes	1.16002	0.111
Control	2	Inherited gene exp. change & 22G-RNA epimutations	All genes with RNA-seq changes	1.79943	0.00294
Control	3	Inherited gene exp. change & simultaneous 22G-RNA epimutations	All genes with RNA-seq changes	8.39111	3.02e-17
Control	4	Inherited gene exp. change & simultaneous 22G-RNA epimutations	All genes with RNA-seq changes and 22G-RNA epimutations	9.20666	2.49e-05
Low dose	1	Gene exp. change & 22G-RNA epimutations	All genes	1.43006	6.39e-05
Low dose	2	Inherited gene exp. change & 22G-RNA epimutations	All genes with RNA-seq changes	1.43042	0.0651
Low dose	3	Inherited gene exp. change & simultaneous 22G-RNA epimutations	All genes with RNA-seq changes	8.88227	1.81e-17
Low dose	4	Inherited gene exp. change & simultaneous 22G-RNA epimutations	All genes with RNA-seq changes and 22G-RNA epimutations	5.53207	2.6e-06
High dose	1	Gene exp. change & 22G-RNA epimutations	All genes	1.28418	0.0154
High dose	2	Inherited gene exp. change & 22G-RNA epimutations	All genes with RNA-seq changes	0.962584	0.922
High dose	3	Inherited gene exp. change & simultaneous 22G-RNA epimutations	All genes with RNA-seq changes	4.91193	2.38e-09
High dose	4	Inherited gene exp. change & simultaneous 22G-RNA epimutations	All genes with RNA-seq changes and 22G-RNA epimutations	1.78171	0.144
