# Supplementary material for: Cisplatin exposure alters tRNA-derived small RNAs but does not affect epimutations in C. elegans
Source: BMC Biol. 2023 Nov 29;21:276. doi: 10.1186/s12915-023-01767-z (PMC10688063; doi:10.1186/s12915-023-01767-z)
Supplement: Supplementary file 23 — Additional file 23. Data supporting Fig. 5. [file 12915_2023_1767_MOESM23_ESM.xlsx]

## Sheet: A
Data supporting Figure 5
V1	V2	V3	V4	V5	V6	V7	V8	V9	V10	V11	V12	V13	V14	V15	V16	V17	V18	V19	V20	V21	V22	V23	V24	V25	V26	V27	V28	V29	V30	V31	V32	V33	V34	V35	V36	V37	V38	V39	V40	V41	V42	V43	V44	V45	V46	V47	V48	V49	V50
49.7976	61.6933	340.757	149.648	29.0782	108.828	160.14	179.95	46.5166	87.2107	83.2838	51.1607	64.126	75.2876	38.1785	41.4144	33.1405	11.4863	27.1742	91.6207	20.7567	83.6365	72.8581	28.3051	97.0131	103.19	173.995	13.1904	67.1314	15.8511	53.6193	63.7476	149.828	47.8094	119.265	68.1459	52.3584	39.6809	198.818	100.702	16.308	159.898	57.0188	185.312	197.571	17.2558	176.672	264.414	10.0055	87.8441
540.983	892.929	907.38	1147.3	300.896	567.56	464.564	692.71	325.616	679.382	539.073	720.087	353.322	676.393	213.351	312.201	47.784	193.544	131.845	867.497	189.863	871.438	476.889	371.826	608.428	130.109	914.942	97.6087	360.068	85.4017	296.379	202.329	531.121	345.29	597.355	1228.33	161.182	129.726	295.241	176.228	50.881	308.929	122.331	572.675	443.461	72.4744	419.179	184.216	117.065	586.452
1346.8	8061.25	12195.4	22563.5	8337.85	8458.3	22659	12749.3	8545.6	9631.94	8896.22	2421.18	10867.5	5929.79	7521.17	3511.94	6234.27	4350.44	3694.69	2638.44	2612.29	2965.05	8352.18	4649.76	17305.5	16399.3	10619.6	2544.68	12710.7	2451.74	8117.13	5985.35	13435.5	21142.4	16301.3	3143.23	19848	5733.88	16856.9	4164.51	2256.38	5688.02	2872.71	13682	28517.9	7105.94	9003.59	7641.8	4744.62	4733.68
46.4023	178.586	65.2791	161.287	51.835	122.604	188.679	104.487	20.8101	134.584	43.9133	20.4643	427.507	115.919	185.84	57.3431	14.6435	18.3781	55.8581	66.1061	31.7455	36.4223	61.819	83.6287	106.595	911.883	77.2227	18.9941	39.6685	15.8511	76.5989	31.8738	88.3602	103.587	184.039	86.886	111.903	32.0499	197.965	64.9689	9.1325	35.7054	53.9087	736.468	312.463	39.8801	65.8352	37.3197	88.0486	97.742
495.712	411.288	605.79	1415	716.84	675.011	388.458	1840.13	433.339	574.945	590.558	523.118	469	1302.59	737.744	407.136	355.297	71.2151	269.729	513.772	609.27	754.077	614.878	387.265	1541.43	598.949	349.946	235.844	593.502	293.73	844.356	437.918	671.345	498.014	691.945	1468.54	382.935	70.2046	2818.44	492.951	178.084	448.646	1234.72	2344.5	2497.55	397.267	821.69	280.295	243.134	556.758
182.214	373.407	554.873	1544.7	624.548	657.102	1214.53	727.538	630.423	605.091	698.069	246.85	548.214	524.623	141.485	159.286	454.718	336.549	214.878	313.134	139.802	279.238	687.736	438.729	852.757	586.611	413.483	110.799	773.537	232.267	400.671	421.288	721.288	1098.29	1011.7	298.138	910.626	468.539	568.295	431.231	235.488	602.334	157.579	564.306	911.618	315.59	677.519	335.083	73.0403	551.809
96.1999	267.337	376.008	596.928	149.184	2124.22	1184.4	379.249	366.012	237.945	325.564	240.455	203.694	414.679	74.6727	119.783	97.1094	94.7621	91.5871	172.804	70.2065	227.977	208.639	167.257	288.644	622.503	334.306	72.2832	326.503	284.996	209.763	187.085	388.977	405.052	468.836	233.4	316.204	158.723	733.835	315.099	125.246	350.844	109.891	1419.14	1006.11	133.445	332.509	477.215	60.0332	165.79
291.995	314.96	362.952	736.599	174.469	303.066	226.732	433.427	145.671	370.376	272.565	365.799	260.276	411.094	161.136	145.906	74.7588	86.1473	74.4775	369.962	103.783	357.478	256.107	235.447	367.692	210.866	424.236	69.6451	209.023	87.0192	220.369	137.196	321.746	249.671	305.36	519.612	101.637	129.726	209.058	168.107	37.1823	234.414	101.597	598.978	310.315	60.2036	221.673	154.043	77.0426	382.307
391.59	3677.78	5483.45	17269.3	2605.66	5893.26	12072.3	6393.05	4832.83	7225.57	5430.1	812.176	4996.8	2998.36	787.713	1080.6	2000.76	2545.37	892.22	1058.86	496.329	1192.49	5610.07	2390.49	9556.39	7310.77	4435.9	704.365	11934.1	783.496	3370.94	2251.95	7748.8	11759.8	8166.59	1192.55	14471.5	3284.35	7485.12	1921.45	1316.38	2999.25	633.427	7118.39	12493.1	3468.03	4353.46	2600.47	372.206	1530.47
63.3788	148.28	125.336	214.495	97.3486	85.4095	296.496	96.7471	69.775	62.4472	81.7695	67.7879	85.5013	102.774	69.0582	35.043	33.1405	25.8442	31.7032	56.828	20.1462	62.0529	77.2737	64.3298	62.28	173.852	83.0877	22.1598	61.0285	20.0565	36.5318	55.4327	47.0614	87.6505	118.237	100.515	51.3318	36.6285	107.515	638.319	19.5696	85.3824	39.3948	838.091	185.76	36.0455	98.3361	44.466	45.0249	108.877
56.5882	654.814	544.428	1290.29	87.2345	446.334	703.981	328.94	168.929	651.388	354.335	102.321	314.343	362.097	60.6365	129.978	145.664	136.113	102.155	156.567	43.9554	171.32	360.979	279.191	348.528	787.382	406.641	84.4183	273.103	36.878	399.493	90.0781	578.183	867.209	847.195	175.476	1041.01	160.25	942.039	158.362	65.2321	234.414	93.3035	1098.72	1765.25	418.741	480.847	204.067	41.0227	116.301
141.47	436.182	432.148	1104.07	300.896	431.18	618.361	563.068	341.53	495.271	507.274	370.915	289.196	406.314	180.225	172.029	134.874	175.741	63.9097	212.235	137.971	446.511	426.109	289.484	517.403	784.018	391.978	83.8907	1298.38	99.9588	296.968	223.117	312.142	513.951	578.848	393.542	371.642	212.14	411.289	287.487	168.299	464.17	144.102	1022.21	674.318	129.61	386.678	146.103	83.0459	377.358
50.9294	85.5047	138.392	300.958	273.082	158.421	221.976	218.649	307.255	162.578	189.281	54.9978	197.408	141.015	25.8266	33.1315	143.352	98.208	51.8323	70.7451	45.1763	49.9121	92.7284	88.7751	482.67	97.5816	101.66	44.3196	273.103	153.982	57.1546	90.0781	129.659	528.559	234.418	69.8495	562.597	91.5712	89.5961	96.6412	90.6726	79.1728	53.9087	105.21	195.423	138.813	69.1686	95.2843	17.0094	75.4717
698.298	2306.46	2308.27	5124.6	1198.53	2678	4366.58	3436.46	2150.78	1695.76	1862.53	839.036	1141.69	2788.03	446.913	422.427	854.717	728.806	420.194	737.604	765.556	1168.21	1800.48	1038.28	2898.42	4665.97	2423.23	596.732	6562.09	273.35	2080.55	1018.58	1903.59	3042.54	2975.46	1282.85	2165.18	1428.51	4062.54	1726.55	581.218	1516.7	578.482	10206.5	4528.02	993.551	2346.73	1401.47	236.13	1106.09
607.757	600.697	825.128	1396.71	437.437	759.043	445.537	830.09	395.391	694.455	610.243	1160.07	399.844	666.833	163.943	307.741	131.791	300.941	138.89	651.783	206.956	973.96	577.345	425.863	601.241	484.543	1044.95	164.616	418.045	148.806	329.965	253.605	456.207	521.919	609.693	1194.26	163.235	259.452	268.788	229.015	86.7587	416.045	103.671	1024.6	616.335	119.64	517.515	229.476	129.071	729.972
130.153	147.198	232.394	375.782	276.875	219.034	209.292	297.981	206.877	170.115	204.424	172.667	192.378	252.154	30.3182	57.3431	121.001	62.0261	76.9936	214.555	68.9855	171.32	182.145	142.812	232.352	160.393	144.67	62.7861	189.188	111.605	120.791	116.409	205.533	389.115	375.275	248.732	303.884	97.676	84.4763	127.501	132.421	128.85	110.928	237.917	199.718	105.452	145.837	90.5201	66.0365	167.027
130.153	371.242	326.396	613.555	174.469	249.341	1209.77	454.712	159.136	208.875	193.824	154.761	213.753	699.099	218.404	143.358	81.6952	49.3911	73.9742	276.022	116.604	157.83	250.588	298.49	310.202	1275.29	280.543	60.148	193.766	50.7881	418.937	113.637	324.628	273.576	319.754	366.284	246.393	85.4665	1740.72	387.377	36.53	190.946	266.433	2086.26	1968.19	141.114	1025.03	156.425	86.0475	193.01
97.3317	361.501	849.934	1400.04	188.376	624.041	2032.66	551.459	346.427	517.881	832.838	230.223	276.622	473.236	134.748	155.463	205.009	188.376	142.413	260.945	80.5848	323.754	518.838	307.496	576.09	3097.94	613.871	101.302	312.771	94.4595	419.526	404.659	624.284	831.352	719.705	206.141	1033.82	265.557	1277.38	383.316	123.941	647.354	119.221	2172.34	2663.99	364.289	895.025	907.583	61.0337	314.259
40.7435	89.834	144.92	342.527	27.8139	90.9198	144.284	234.128	78.3438	135.661	95.3978	47.3237	237.643	240.203	473.863	126.155	61.6567	38.4791	43.7807	69.5853	88.5212	40.4693	109.287	122.227	152.107	280.407	104.593	31.6569	117.48	30.0847	202.693	36.0313	135.422	189.91	206.658	132.884	108.823	53.4165	683.49	82.8353	8.48017	52.7819	115.074	1032.97	723.711	81.294	305.009	55.5825	150.083	123.724
58.8517	269.502	105.752	236.111	87.2345	230.055	418.583	183.82	95.4815	48.4504	72.684	70.346	55.3244	174.476	143.169	49.6973	52.4082	21.2497	36.7355	91.6207	58.6071	118.71	67.3385	70.7627	80.2454	173.852	50.8301	33.7673	45.7714	78.9319	90.1511	85.9207	104.688	127.492	127.491	132.884	85.2108	18.3142	287.561	2135.85	21.5266	189.394	91.2301	949.278	313.536	30.2935	130.837	62.7288	14.0077	76.7089
229.748	361.501	787.266	1566.31	699.14	783.839	745.205	953.927	908.298	700.916	766.211	315.917	772.027	440.97	59.5136	124.243	706.74	643.233	216.89	247.028	159.338	453.256	740.724	376.972	1812.11	404.908	461.381	148.787	1490.62	531.82	259.258	512.752	523.438	2321.41	1155.64	434.43	1498.89	1517.03	295.241	446.661	770.391	450.198	147.212	425.621	967.453	636.931	314.176	366.05	71.0392	372.409
63.3788	567.145	133.169	345.852	155.505	438.068	700.81	210.909	212.997	158.271	130.226	94.6473	57.8391	130.259	16.8435	40.1401	162.62	60.8775	40.2581	73.0646	47.6183	122.757	183.249	72.0493	160.491	181.704	177.905	37.4606	227.331	38.172	108.417	60.976	130.619	281.544	200.489	131.181	172.475	86.9926	201.378	192.47	70.4507	119.535	50.7986	259.437	323.2	78.6098	99.1695	77.8155	12.0066	121.25
81.487	191.574	191.921	364.142	126.427	126.737	220.39	268.957	121.188	185.188	113.569	67.7879	338.233	175.671	387.4	109.589	77.0709	79.2555	59.8839	144.969	81.1953	72.8447	103.768	133.806	258.702	278.164	191.59	26.3807	91.5428	60.8164	121.38	55.4327	173.839	191.238	268.347	124.366	245.366	39.6809	325.959	64.9689	24.1359	105.564	46.6518	640.823	248.037	75.5421	135.837	56.3765	73.0403	152.181
1880.99	3180.99	5778.51	9600.72	2840.81	4592.83	2819.09	8347.34	2516.79	4167.81	4439.78	2728.15	2959.86	4315.29	1331.19	1620.9	1755.68	2694.69	1516.22	2937.66	1222.2	5908.51	4409.02	3341.29	7086.74	7588.93	3780.98	1415.59	2721.87	1256.12	4127.5	3456.23	4034.79	5618.93	6097.95	5632.25	4618.84	7620.25	7224.86	4326.12	1536.87	5242.48	2298.38	17675.2	12023.9	2466.81	6247.68	2012.88	792.438	4768.33
145.997	3078.17	647.569	786.481	394.452	1007.01	1568.1	563.068	115.067	356.379	268.022	102.321	419.962	276.055	86.4631	89.8375	103.275	72.3638	94.6065	179.762	65.933	153.783	234.029	124.8	674.301	693.166	340.171	73.3384	196.817	95.7534	242.76	130.267	238.188	517.935	622.03	224.881	768.95	82.4141	855.003	197.343	53.4903	246.833	174.167	1034.16	1458.16	260.754	334.176	265.208	52.0287	113.826
73.5646	108.234	109.669	307.609	125.163	115.716	125.258	191.559	89.3609	97.9774	84.798	94.6473	74.185	167.306	29.7568	43.3259	62.4274	28.1415	21.6387	105.538	64.1016	84.9854	109.287	48.8906	143.723	176.096	108.503	27.9636	123.583	47.5532	77.1882	85.9207	113.332	112.883	135.716	146.514	74.9444	53.4165	182.605	83.6474	41.0962	82.2776	90.1934	395.732	192.202	38.7297	122.503	66.699	18.0099	95.2675
54.3246	74.6813	190.615	412.362	141.598	184.595	134.771	247.673	153.015	144.274	140.825	63.9509	192.378	136.235	80.8486	77.7317	123.313	49.3911	51.8323	71.9048	44.5658	64.7508	190.976	90.0617	286.248	146.933	100.683	48.0129	210.548	67.2862	138.467	63.7476	131.58	204.518	274.516	137.995	176.581	71.7308	356.678	162.422	71.103	144.374	87.0833	208.028	327.495	88.5798	135.837	52.4064	35.0193	70.5227
115.44	265.173	556.178	1208.82	216.19	475.263	745.205	673.36	416.201	478.044	475.475	159.877	282.909	353.732	131.379	123.606	241.232	194.693	73.471	172.804	97.6786	311.613	516.63	198.136	580.881	441.921	412.506	119.241	1196.16	101.576	204.46	299.337	360.164	423.644	491.455	180.587	289.511	297.606	408.729	307.79	165.69	580.6	133.735	663.538	504.665	113.121	374.177	212.008	59.0326	275.905
70.1693	725.166	455.648	455.594	91.0273	425.67	453.465	416.013	94.2574	249.789	151.425	69.067	187.349	227.058	55.022	74.546	80.1538	70.6408	79.0065	112.496	34.798	76.8916	132.469	135.093	347.331	502.489	255.128	60.148	97.6456	47.2297	242.17	119.18	202.652	409.036	354.712	120.959	408.601	73.257	611.813	116.132	37.8346	169.212	153.432	1139.37	1396.95	225.476	369.177	91.3141	37.0204	107.64
691.507	1247.94	2023.65	4363.06	1144.16	1491.91	1474.55	1698.88	2874.24	1385.68	1650.53	676.6	1051.16	1401.78	611.979	900.923	1048.94	1244.54	604.375	944.041	562.873	1214.08	1623.85	1375.37	1692.34	3561.17	1519.04	638.413	509.588	507.558	879.12	1044.91	1376.31	2897.78	1911.33	1032.41	1681.63	2924.17	1316.64	1605.54	727.338	1692.12	496.582	4950.83	3035.5	1021.54	2051.72	773.391	330.182	2269.1
36.2164	102.822	95.3075	171.263	44.2494	114.339	664.342	135.446	132.205	103.361	134.768	25.5804	56.5818	60.9471	22.4579	13.38	22.3506	431.311	12.5807	82.3426	12.2098	98.4752	67.3385	43.7442	46.71	113.284	178.883	20.0493	112.903	12.2927	48.3163	29.1022	121.975	147.412	137.772	37.4802	119.09	254.873	91.3027	65.781	25.4405	85.3824	15.5506	139.881	112.744	22.6243	60.0017	202.479	16.0088	37.1172
76.9599	147.198	315.951	859.642	348.938	380.21	291.74	317.331	241.152	352.073	377.048	115.112	367.153	247.374	56.7063	107.678	177.263	168.274	110.207	149.608	62.8806	128.153	331.173	306.21	459.914	177.217	201.365	92.3325	472.971	123.574	207.996	184.314	388.016	702.532	740.268	155.032	458.906	215.192	157.86	175.416	118.722	308.929	58.0555	170.966	233.005	162.588	303.342	159.601	41.0227	296.938
69.0376	83.34	169.726	374.119	273.082	188.728	141.113	330.875	222.79	175.498	162.025	109.996	264.048	191.207	92.0776	75.8203	231.213	47.0939	82.5291	100.899	75.0904	121.408	217.47	97.7812	470.693	149.176	77.2227	48.5405	306.668	119.692	124.915	110.865	190.166	463.485	367.049	274.287	432.214	71.7308	462.487	191.658	159.819	153.688	175.203	377.798	627.073	190.581	154.171	67.493	59.0326	148.469
[truncated: 12 more columns]

## Sheet: B & C
Control
V1	V2	V3	V4	V5	V6	V7	V8	V9	V10	V11	V12	V13	V14	V15	V16	V17	V18	V19	V20	V21
0.879864	6.51815	5.65971	10.348	0.814008	4.65108	28.7376	1.97468	2.29282	1.80368	11.8347	3.11987	7.86429	27.3091	5.27335	11.99	3.44722	4.76683	9.86096	3.3406	14.2329
0.879864	13.7605	5.65971	10.348	6.51206	7.44173	86.2127	3.29114	5.3499	3.00613	15.7796	0.779968	1.57286	26.0086	0	1.99834	4.30903	3.17789	9.86096	3.3406	10.6747
3.51946	15.209	10.6906	7.76101	0.814008	21.395	35.2267	5.92404	4.58563	10.2209	17.3576	3.11987	12.5829	15.6052	5.27335	23.98	8.61806	7.15024	18.0784	6.6812	8.89556
1.75973	5.06967	2.51543	3.10441	2.44202	3.72087	10.1972	3.29114	5.3499	3.00613	0.78898	0	4.71858	2.60086	0	11.99	0.861806	2.38341	1.64349	0.83515	0
4.39932	7.96662	1.88657	3.62181	0	3.72087	12.0512	0	6.11417	1.80368	3.15592	0.779968	0	3.9013	3.51557	15.9867	2.58542	2.38341	8.21747	0.83515	1.77911
0	10.8636	3.14428	3.62181	0.814008	2.79065	3.70807	4.60759	6.87845	3.60736	1.57796	0	6.29144	14.3047	19.3356	17.985	2.58542	2.38341	1.64349	3.3406	0
0.879864	6.51815	5.03085	6.20881	7.32607	4.65108	13.9053	3.29114	4.58563	3.00613	3.15592	0	20.4472	23.4078	14.0623	19.9834	0	2.38341	11.5045	2.50545	19.5702
7.91878	7.24239	6.28857	13.4524	3.25603	12.0928	14.8323	1.97468	7.64272	5.41104	0.78898	0	12.5829	9.10302	10.5467	15.9867	9.47986	8.73918	13.1479	1.6703	3.55823
0	2.89695	3.14428	3.10441	1.62802	6.51152	8.34317	5.92404	5.3499	4.20859	0.78898	1.55994	6.29144	11.7039	0	1.99834	0.861806	5.5613	9.86096	2.50545	8.89556
11.4382	16.6575	26.412	30.5267	25.2342	41.8597	32.4456	43.443	35.9208	35.4724	30.7702	11.6995	59.7686	37.7125	110.74	23.98	33.6104	35.7512	44.3743	16.703	19.5702
7.03892	33.315	17.608	14.4872	7.32607	16.7439	27.8106	15.7974	13.7569	12.6258	10.2567	2.3399	44.04	40.3134	65.038	27.9767	9.47986	19.0673	26.2959	8.3515	14.2329
4.39932	26.0726	16.3503	21.2134	15.4661	22.3252	70.4534	18.4304	6.11417	5.41104	9.46776	14.0394	12.5829	54.6181	89.6469	27.9767	9.47986	61.9688	21.3654	17.5381	30.2449
8.79864	54.3179	38.9891	35.1833	24.4202	47.441	91.7748	42.1265	31.3351	30.6626	25.2474	15.5994	48.7586	97.5324	87.8891	41.9651	32.7486	135.855	34.5134	28.3951	51.5943
17.5973	34.0392	35.8448	48.6357	10.5821	48.3713	71.3804	41.4683	20.6353	16.8343	11.0457	7.79968	40.8943	130.043	112.498	63.9467	38.7813	65.1466	39.4438	27.5599	72.9436
12.3181	23.1756	27.6697	28.9744	13.0241	53.0223	87.1397	42.7848	19.8711	23.4478	46.5498	11.6995	69.2058	62.4207	184.567	63.9467	40.5049	92.9531	31.2264	30.0654	51.5943
21.1167	99.9449	96.2151	85.8885	38.2584	124.649	127.002	72.405	64.1988	72.1472	124.659	50.6979	119.537	249.683	216.207	163.864	88.766	175.578	128.192	58.4605	126.317
34.3147	49.2482	60.3702	57.4315	25.2342	63.2547	108.461	53.9746	46.6206	27.6564	53.6506	21.0591	97.5172	107.936	451.75	81.9318	55.1556	125.526	47.6613	33.406	135.213
80.0677	94.8753	100.617	161.429	77.3307	157.207	235.463	91.4936	235.396	88.3803	120.714	56.1577	206.045	232.777	625.771	131.89	99.1077	314.611	216.941	72.658	190.365
32.555	36.9362	61.628	43.4617	37.4443	79.0684	122.366	64.5063	62.6703	34.8711	35.5041	23.399	116.392	153.451	256.636	67.9434	46.5375	96.131	78.8877	33.406	149.445
26.3959	31.8665	46.5354	60.0185	61.0506	71.6267	96.4099	40.1519	49.6777	34.2699	54.4396	14.8194	44.04	111.837	237.301	59.9501	51.7083	78.6527	87.1051	25.0545	103.189
29.9154	52.1452	53.4528	238.004	33.3743	75.3475	102.899	61.8733	55.7918	49.3006	44.1829	14.0394	114.819	176.859	175.778	161.865	62.05	85.8029	85.4617	41.7575	128.096
42.2335	26.7968	35.216	42.9443	26.0482	55.813	63.0373	29.6202	56.5561	30.6626	30.7702	17.9393	58.1958	80.6268	52.7335	49.9584	25.8542	53.2296	37.8003	24.2193	74.7227
25.5161	55.7664	46.5354	76.0579	57.7945	79.0684	42.6428	53.9746	61.906	37.8773	44.9719	29.6388	58.1958	226.275	152.927	115.903	43.0903	58.7909	83.8182	33.406	71.1645
49.2724	50.6967	59.1125	89.5104	25.2342	61.3943	43.5699	53.3164	55.0276	43.8895	41.8159	32.7586	105.382	84.5281	110.74	89.9251	29.3014	64.3522	70.6702	58.4605	108.526
29.0355	55.0421	50.9374	72.4361	38.2584	51.1619	63.9643	41.4683	50.4419	57.7178	65.4853	35.8785	80.2158	80.6268	45.7024	141.882	62.05	78.6527	98.6096	56.7902	30.2449
111.743	138.33	123.256	203.339	169.314	179.532	102.899	121.772	185.718	194.797	215.392	177.053	215.482	293.898	131.834	439.634	166.329	211.329	185.715	127.778	183.249
27.2758	55.7664	57.8548	85.3711	56.1665	140.463	93.6289	54.6328	81.7771	83.5705	86.7878	73.317	75.4972	79.3263	142.38	117.902	126.685	115.198	138.053	60.1308	74.7227
11.4382	27.5211	27.0408	21.7308	17.9082	19.5345	52.84	17.1139	25.9852	16.8343	11.8347	13.2595	17.3014	23.4078	0	17.985	20.6833	34.9567	46.0178	2.50545	19.5702
5.27919	23.1756	7.54628	20.1786	14.6521	18.6043	40.7888	12.5063	12.9926	9.61963	11.0457	12.4795	14.1557	11.7039	0	31.9734	20.6833	7.15024	3.28699	12.5272	19.5702
9.67851	39.1089	25.1543	21.7308	23.6062	25.1158	29.6646	28.3038	22.9282	17.4356	21.3025	8.57965	44.04	42.9142	36.9134	35.97	31.8868	26.2176	21.3654	12.5272	60.4898
418.815	563.458	546.476	686.591	481.892	448.364	344.851	389.67	1098.26	391.398	447.352	295.608	536.345	916.804	500.968	1840.47	724.779	953.366	1173.45	440.959	1192.01
22.8765	60.836	54.7105	62.0881	43.1424	59.5339	85.2857	53.3164	84.8342	33.6687	37.871	23.399	53.4772	115.738	203.903	147.877	64.6354	44.4904	108.471	43.4278	177.911
36.9543	58.6633	36.4737	42.4269	35.0023	53.9526	70.4534	44.7594	73.3701	32.4662	19.7245	34.3186	66.0601	84.5281	156.443	145.879	79.2861	57.2019	103.54	35.0763	87.1765
26.3959	125.293	28.9274	43.9791	45.5844	63.2547	114.95	48.0506	19.1068	47.4969	44.9719	38.2184	56.6229	62.4207	161.716	71.9401	34.4722	41.3125	44.3743	35.9114	81.8392
14.9577	58.6633	21.3811	34.6659	15.4661	43.7202	105.68	19.0886	19.1068	24.6503	29.1923	19.4992	25.1657	52.0173	123.045	63.9467	24.1306	29.3954	36.1569	15.8678	44.4778
20.2369	69.5269	38.9891	41.9095	25.2342	54.8828	132.564	32.2531	48.1491	22.8466	33.9261	33.5386	53.4772	78.0259	133.591	91.9234	21.5451	22.2452	54.2353	20.8787	55.1525
164.535	207.856	158.472	187.817	70.8187	191.625	259.565	117.164	92.4769	146.699	85.2098	180.953	154.14	375.825	279.487	429.642	50.8465	133.471	198.863	185.403	224.168
22.8765	84.7359	62.8857	57.4315	35.8163	107.905	425.501	35.5443	97.0625	30.6626	64.6964	44.4582	61.3415	130.043	101.951	111.907	44.8139	59.5853	75.6007	50.9441	65.8272
10.5584	32.5907	48.422	60.5359	19.5362	78.1382	211.36	33.5696	35.1565	36.6748	53.6506	40.5583	77.0701	187.262	184.567	101.915	18.0979	31.7789	65.7397	23.3842	67.6063
20.2369	42.0058	32.0717	40.3573	16.2802	53.0223	247.514	20.405	29.8066	30.0613	33.9261	17.1593	22.02	106.635	47.4601	71.9401	33.6104	23.8341	37.8003	24.2193	26.6867
11.4382	52.1452	123.256	121.072	39.8864	243.717	290.157	39.4936	49.6777	54.1104	107.301	29.6388	55.0501	184.661	279.487	143.88	41.3667	27.8065	65.7397	60.9659	55.1525
4.39932	38.3846	39.618	50.7053	15.4661	384.179	183.55	30.9367	37.4493	24.0491	36.2931	7.01971	28.3115	81.9272	70.3113	87.9268	38.7813	35.7512	26.2959	29.2302	24.9076
2.63959	18.8302	25.7831	42.9443	8.95408	459.527	135.345	15.1392	29.8066	16.2331	35.5041	11.6995	34.6029	67.6225	89.6469	89.9251	14.6507	15.8894	36.1569	14.1975	33.8031
7.91878	23.8999	47.7931	46.5661	17.0942	194.415	70.4534	27.6455	30.5709	24.0491	52.0727	28.8588	50.3315	127.442	61.5224	113.905	11.2035	37.3401	46.0178	22.549	28.4658
4.39932	20.2787	42.7623	31.0441	8.95408	129.3	61.1832	22.3797	42.0349	19.8405	38.66	29.6388	58.1958	87.1289	54.4913	83.9301	18.0979	46.0793	133.123	33.406	23.1285
4.39932	26.7968	35.216	31.0441	15.4661	43.7202	97.3369	10.5316	42.7992	27.0552	52.8617	23.399	72.3515	57.219	124.803	45.9617	14.6507	30.9844	57.5223	12.5272	33.8031
13.198	19.5544	35.8448	49.1531	20.3502	67.9058	81.5776	38.8354	40.5064	16.8343	47.3388	17.1593	34.6029	114.438	40.429	83.9301	37.0576	23.8341	47.6613	16.703	51.5943
12.3181	45.627	44.6488	34.1485	42.3284	38.1389	92.7018	38.8354	54.2633	24.0491	22.8804	30.4187	51.9043	87.1289	144.138	63.9467	26.716	38.1346	24.6524	26.7248	48.036
3.51946	31.1423	36.4737	31.5615	13.0241	62.3245	68.5994	15.1392	16.0497	43.2883	47.3388	21.8391	36.1758	57.219	175.778	15.9867	13.7889	23.8341	44.3743	12.5272	8.89556
7.91878	18.106	17.608	18.6264	8.95408	32.5576	80.6506	17.1139	22.9282	29.4601	14.9906	15.5994	185.597	80.6268	581.826	115.903	10.3417	24.6286	70.6702	18.3733	188.586
14.9577	14.4848	6.91742	15.0046	8.95408	10.2324	54.6941	15.1392	15.2854	15.0307	11.8347	10.9195	91.2258	50.7168	344.525	53.9551	21.5451	12.7115	37.8003	12.5272	122.759
23.7563	50.6967	33.9583	41.9095	48.8405	39.9993	113.096	23.6962	34.3922	33.6687	31.5592	22.6191	56.6229	66.322	156.443	81.9318	36.1958	49.2572	47.6613	33.406	48.036
6.15905	10.8636	10.0617	21.2134	6.51206	11.1626	106.607	15.1392	19.1068	6.01227	11.0457	7.01971	12.5829	62.4207	63.2802	21.9817	18.9597	18.2728	31.2264	16.703	32.024
24.6362	37.6604	32.0717	52.2575	52.9105	37.2087	73.2345	21.7215	64.9631	30.6626	38.66	46.7981	81.7887	79.3263	123.045	59.9501	42.2285	61.9688	42.7308	25.8896	48.036
35.1946	26.7968	45.9065	60.0185	56.1665	52.0921	59.3292	38.8354	31.3351	44.4908	29.9812	60.0575	97.5172	59.8199	114.256	97.9185	31.025	74.6803	34.5134	49.2738	76.5019
260.44	220.169	230.79	251.457	167.686	291.158	165.936	171.797	154.383	213.435	202.768	376.724	309.853	435.645	362.103	589.509	117.206	255.82	294.185	282.281	343.369
190.051	167.299	124.514	166.603	83.8428	208.368	124.22	113.215	86.3627	150.307	123.081	287.028	220.2	399.233	402.532	555.537	31.8868	109.637	198.863	172.041	284.658
37.8342	26.7968	25.7831	32.0789	22.7922	23.2554	25.0295	21.7215	22.1639	18.0368	13.4127	28.8588	58.1958	63.7212	147.654	73.9384	27.5778	19.8618	19.7219	47.6035	120.98
64.2301	34.0392	27.6697	33.6311	33.3743	34.418	54.6941	40.8101	47.3848	22.2454	26.8253	28.8588	17.3014	49.4164	77.3424	57.9517	56.8792	30.1899	19.7219	33.406	46.2569
58.071	34.7635	38.3603	40.3573	26.0482	33.4878	32.4456	35.5443	35.9208	22.8466	20.5135	38.2184	58.1958	59.8199	45.7024	53.9551	25.8542	27.012	21.3654	33.406	49.8152
41.3536	42.0058	59.1125	36.2181	35.0023	41.8597	35.2267	40.8101	55.0276	30.6626	35.5041	47.578	34.6029	52.0173	66.7957	103.913	28.4396	38.9291	39.4438	68.4823	49.8152
22.8765	15.209	127.658	23.8004	13.8381	40.9295	38.9348	34.886	12.2283	34.2699	31.5592	22.6191	22.02	62.4207	52.7335	65.9451	9.47986	7.15024	59.1658	52.6144	8.89556
11.4382	15.209	9.43285	18.6264	4.88405	10.2324	25.9565	8.55695	8.40699	9.61963	7.10082	17.1593	9.43715	7.80259	22.8512	13.9884	13.7889	3.17789	13.1479	12.5272	12.4538
21.1167	23.1756	25.1543	24.8352	4.88405	14.8835	41.7158	11.1899	12.9926	18.0368	6.31184	24.179	25.1657	20.8069	35.1557	9.99168	18.9597	10.3281	11.5045	21.7139	14.2329
5.27919	11.5878	1.88657	5.69141	0.814008	6.51152	14.8323	10.5316	5.3499	5.41104	3.9449	10.1396	26.7386	23.4078	17.5778	3.99667	8.61806	3.17789	6.57397	7.51635	14.2329
0.879864	5.06967	4.402	2.0696	6.51206	6.51152	11.1242	1.97468	4.58563	2.40491	2.36694	3.89984	3.14572	11.7039	0	7.99334	1.72361	0	6.57397	2.50545	1.77911
0	0.724239	0.628857	3.10441	0.814008	9.30216	5.56211	0	1.52854	2.40491	3.9449	0.779968	9.43715	9.10302	0	0	2.58542	2.38341	1.64349	0.83515	5.33734
0	7.24239	2.51543	3.62181	0	5.5813	2.78106	1.97468	6.87845	1.80368	3.15592	0	4.71858	3.9013	0	5.99501	6.89445	0	4.93048	0.83515	0
3.51946	4.34543	1.88657	4.13921	0	0.930216	1.85404	0.658227	0.764272	3.00613	1.57796	1.55994	1.57286	1.30043	0	1.99834	4.30903	1.58894	1.64349	0.83515	3.55823
0	2.17272	0.628857	1.0348	0.814008	0	1.85404	1.31645	1.52854	0.601227	0	0	6.29144	0	0	0	0	0	3.28699	2.50545	0
0.879864	0	0.628857	0	0	0	0	0.658227	0	0.601227	0.78898	0	0	2.60086	0	1.99834	0	2.38341	0	0.83515	1.77911
Low dose
V1	V2	V3	V4	V5	V6	V7	V8	V9	V10	V11	V12	V13	V14	V15	V16	V17	V18	V19	V20
0.641528	1.20684	12.6742	8.01696	33.1743	9.61664	17.3582	10.0311	3.71288	67.9797	5.44937	1.64707	3.33615	12.0581	3.59588	14.6587	0	29.0457	4.06611	0
5.77376	10.8616	6.33709	6.01272	25.083	13.4633	21.6978	8.35921	4.6411	36.6045	2.72468	5.49024	5.00422	18.4891	2.39725	10.9941	5.72453	11.4423	27.7851	4.61467
7.05681	8.4479	7.6045	11.0233	33.9834	26.9266	60.7538	15.0466	50.1239	52.2921	9.08228	17.5688	7.50634	7.23486	2.39725	3.66469	22.8981	20.244	24.3966	1.84587
0.641528	1.20684	1.26742	0	29.1286	1.92333	0	3.34368	4.6411	15.6876	2.72468	3.29414	3.33615	5.62711	2.39725	3.66469	5.72453	7.92156	11.5206	3.69173
0	6.03421	0	16.0339	12.9461	2.88499	8.67911	4.17961	8.35398	13.073	3.63291	2.74512	5.00422	3.21549	4.7945	5.49703	5.72453	2.64052	2.03305	0.922933
2.56611	4.82737	5.06967	7.01484	8.09129	0	4.33956	0.835921	4.6411	57.5213	2.72468	6.03926	0	4.82324	2.39725	7.32937	5.72453	23.7647	15.5867	2.7688
0	2.41369	1.26742	6.01272	31.556	6.73165	4.33956	4.17961	4.6411	54.9067	0	4.94121	5.83826	6.43099	0	11.9102	0	29.9259	18.2975	0
2.56611	14.4821	13.9416	14.0297	12.9461	6.73165	17.3582	2.50776	8.35398	23.5315	0	8.23535	14.1786	10.4504	1.19863	8.24554	57.2453	39.6078	8.13221	0.922933
1.92459	6.03421	7.6045	14.0297	27.5104	9.61664	8.67911	3.34368	6.49754	23.5315	2.72468	4.39219	5.00422	10.4504	0	7.32937	17.1736	38.7276	9.48758	2.7688
8.33987	39.8258	22.8135	72.1526	84.9585	54.8149	52.0747	41.7961	39.9134	78.4382	25.4304	21.4119	51.7103	62.7021	15.5821	109.024	74.4189	82.7363	39.3057	22.1504
13.4721	24.1369	24.0809	28.0594	43.693	30.7733	47.7351	16.7184	15.7797	190.866	7.26582	20.3139	24.1871	43.4092	16.7808	34.8145	57.2453	149.629	220.247	4.61467
10.906	19.3095	19.0113	30.0636	108.423	24.0416	56.4142	9.19513	11.1386	130.73	9.99051	13.7256	25.0211	33.7627	5.99313	34.8145	83.0057	94.1786	193.818	6.46053
25.6611	48.2737	35.4877	55.1166	32.3652	80.7798	73.7725	44.3038	38.9852	146.418	15.4399	41.7258	52.5444	52.2518	20.3766	77.8746	114.491	89.7777	197.206	23.0733
2.56611	61.549	30.418	50.106	199.046	56.7382	60.7538	23.4058	20.4208	311.138	8.17405	36.2356	43.3699	46.6247	14.3835	25.6528	100.179	397.838	92.8428	12.9211
22.4535	36.2053	35.4877	33.07	218.465	64.4315	104.149	28.4213	38.057	167.335	28.1551	23.608	42.5359	45.8208	49.1437	31.1498	97.317	132.026	55.5701	25.8421
46.8316	127.925	68.4405	132.28	327.697	144.25	186.601	45.9757	103.961	535.994	38.1456	74.1182	105.089	95.6609	81.5066	163.079	483.723	710.3	126.727	40.6091
41.6994	77.2379	20.2787	72.1526	169.917	72.1248	173.582	24.2417	43.6263	243.158	25.4304	30.1963	59.2167	44.213	44.3492	35.7307	194.634	209.481	52.8594	64.6053
71.8512	194.302	119.137	140.297	245.975	154.828	299.429	74.397	139.233	517.692	60.8513	70.275	226.024	136.658	147.431	189.647	1093.39	451.529	90.8097	138.44
32.718	111.03	76.045	96.2035	267.013	112.515	99.8098	46.8116	103.961	355.586	37.2373	29.0982	83.4037	63.506	77.9107	68.7129	226.119	324.784	40.6611	52.6072
33.3595	82.0653	31.6854	106.225	267.013	102.898	203.959	35.1087	74.2576	284.992	30.8798	36.7846	93.4122	57.075	32.3629	91.6171	168.874	142.588	60.9916	69.22
30.7934	82.0653	48.1619	101.214	761.39	87.5115	238.676	20.0621	69.6165	486.317	17.2563	50.5102	74.2293	58.6828	73.1162	83.3716	125.94	360.871	125.372	66.4512
22.4535	63.9627	39.2899	58.1229	190.145	55.7765	130.187	48.4834	56.6214	175.179	18.1646	29.0982	42.5359	46.6247	39.5547	64.132	103.042	64.2527	33.2065	27.688
28.2273	102.582	46.8944	74.1569	290.477	86.5498	173.582	29.2572	106.745	444.483	16.3481	40.0787	100.084	84.4067	57.5341	71.4614	188.91	345.028	159.934	49.8384
66.0774	111.03	54.499	108.229	278.34	152.905	229.996	27.5854	87.2526	266.69	38.1456	52.1572	54.2124	75.5641	55.1368	62.2997	137.389	280.775	99.6196	53.5301
51.3223	101.375	82.3821	95.2014	118.942	97.1281	182.261	59.3504	85.3962	196.095	53.5854	54.3533	85.0718	84.4067	31.1643	94.3657	300.538	54.5707	61.6693	45.2237
160.382	314.986	158.427	212.449	296.141	206.758	355.844	238.238	199.567	677.183	126.244	126.275	249.377	268.494	153.424	279.432	558.142	87.1372	223.636	265.805
50.6808	139.994	60.836	95.2014	103.569	99.0514	312.448	51.8271	50.1239	287.607	113.528	60.9416	105.089	169.617	82.7052	134.677	357.783	99.4596	77.9337	68.2971
14.1136	31.3779	22.8135	21.0445	53.4025	28.8499	112.828	23.4058	8.35398	88.8966	13.6234	16.4707	25.0211	32.1549	9.58901	10.9941	45.7962	17.6035	48.1156	24.9192
7.05681	20.5163	7.6045	25.053	50.9751	14.425	39.056	20.898	3.71288	57.5213	4.54114	15.3727	14.1786	35.3704	14.3835	24.7366	45.7962	18.4836	44.0495	11.0752
7.05681	38.619	26.6158	26.0551	29.1286	39.4282	177.922	45.9757	27.8466	81.0528	9.08228	12.6275	27.5232	36.9782	19.178	16.4911	74.4189	15.8431	84.7106	26.7651
394.54	1006.51	888.46	807.709	865.768	909.735	3671.26	341.892	697.093	2350.53	450.481	466.121	951.637	898.731	533.389	403.115	2922.37	378.475	973.833	595.292
19.2459	60.3421	58.3012	82.1738	111.66	63.4699	243.015	22.5699	104.889	232.7	47.2279	54.9024	66.723	73.1525	79.1093	43.0601	166.011	77.4553	68.4461	30.4568
30.7934	90.5132	54.499	79.1675	135.934	75.0098	338.485	28.4213	121.597	180.408	24.5222	37.8826	69.2251	71.5447	43.1505	30.2337	177.46	92.4182	87.4213	23.0733
25.6611	84.479	35.4877	93.1971	64.7303	53.8532	164.903	29.2572	53.8367	159.491	37.2373	29.6473	41.7019	73.9564	45.5478	72.3775	28.6227	88.8975	98.9419	20.3045
24.3781	25.3437	22.8135	43.0912	176.39	32.6966	104.149	15.0466	37.1288	101.97	23.6139	24.157	33.3615	30.5472	46.7464	35.7307	42.934	55.4509	222.281	23.9963
27.5857	54.3079	40.5574	33.07	101.141	74.0482	91.1307	30.0932	62.1907	251.002	29.9715	38.4316	65.889	43.4092	31.1643	38.4792	45.7962	117.063	372.049	24.9192
155.891	234.127	191.38	202.428	313.133	326.966	559.803	80.2484	116.956	567.369	75.3829	125.177	137.616	178.46	297.259	82.4554	157.425	238.527	447.272	41.532
43.6239	74.8242	74.7776	65.1378	259.73	116.361	160.564	42.632	132.735	397.42	61.7595	53.8043	76.7314	68.3292	20.3766	107.192	111.628	176.915	894.543	45.2237
34.6425	59.1353	57.0338	69.1463	232.22	77.8948	125.847	34.2728	69.6165	334.67	36.3291	35.6865	70.0591	60.2905	34.7602	90.701	94.4548	239.407	54.8924	28.6109
18.6043	44.6532	41.8248	35.0742	109.232	74.0482	86.7911	15.8825	71.4729	282.377	39.962	30.7453	52.5444	49.0363	9.58901	74.2099	17.1736	146.109	70.4792	28.6109
37.8502	231.714	83.6496	124.263	585.809	126.94	151.884	61.0222	45.4828	569.984	75.3829	120.785	110.927	130.228	62.3286	234.54	151.7	741.986	126.049	31.3797
19.2459	103.788	39.2899	49.1039	186.909	91.3581	69.4329	34.2728	65.9036	269.304	34.5127	35.6865	50.0422	89.23	23.9725	110.857	31.4849	215.642	102.33	48.9155
16.0382	68.79	36.7551	34.0721	554.253	54.8149	104.149	18.3903	87.2526	193.481	20.8892	26.9022	48.3742	80.3874	13.1849	70.5452	31.4849	167.233	25.752	22.1504
27.5857	57.9284	48.1619	50.106	419.938	83.6648	112.828	38.4524	68.6882	211.783	26.3386	51.6082	45.038	81.1912	26.3698	45.8086	88.7302	184.836	48.7933	35.9944
21.812	42.2395	21.5461	41.0869	51.7843	80.7798	121.508	27.5854	82.6115	162.106	31.788	40.6277	29.1913	39.3898	14.3835	18.3234	105.904	73.0544	19.6528	17.5357
19.8874	27.7574	40.5574	24.0509	89.8133	47.1216	104.149	20.0621	317.451	112.428	16.3481	26.3531	43.3699	37.7821	29.9657	52.2218	117.353	63.3725	31.8512	23.0733
14.1136	53.1011	54.499	60.1272	104.378	56.7382	86.7911	25.0776	217.203	345.128	14.5316	77.4123	64.2209	90.0338	26.3698	104.444	80.1434	304.54	43.3718	28.6109
40.4163	67.5832	24.0809	45.0954	46.9295	74.0482	86.7911	50.1553	45.4828	151.647	21.7975	40.6277	64.2209	35.3704	29.9657	45.8086	91.5925	107.381	42.0164	35.0715
13.4721	38.619	21.5461	34.0721	57.4482	28.8499	99.8098	32.6009	11.1386	180.408	14.5316	25.8041	27.5232	10.4504	25.1711	22.9043	48.6585	87.1372	25.752	28.6109
10.906	48.2737	40.5574	55.1166	54.2116	29.8116	69.4329	24.2417	25.9901	214.398	11.807	24.7061	35.8636	65.9176	37.1574	56.8026	31.4849	164.592	38.628	4.61467
10.2645	13.2753	16.4764	25.053	39.6473	35.5816	73.7725	11.7029	28.7748	112.428	7.26582	16.4707	19.1829	24.9201	22.7739	33.8983	28.6227	96.8191	20.3305	16.6128
32.718	90.5132	43.0922	51.1081	57.4482	66.3548	95.4702	41.7961	33.4159	128.116	36.3291	29.6473	70.8932	74.7602	67.1231	46.7247	85.868	91.538	52.1817	19.3816
4.4907	21.7232	17.7438	32.0678	41.2656	28.8499	56.4142	15.8825	25.9901	164.72	12.7152	9.88242	13.3446	20.0968	19.178	24.7366	40.0717	99.4596	30.4958	27.688
34.6425	86.8927	35.4877	101.214	73.6307	43.2749	125.847	78.5766	25.9901	196.095	16.3481	31.8434	68.3911	76.368	44.3492	32.9822	120.215	74.8147	32.5289	47.0696
50.6808	89.3064	41.8248	65.1378	84.9585	126.94	108.489	29.2572	29.703	151.647	26.3386	44.4709	76.7314	75.5641	58.7327	42.1439	100.179	66.013	30.4958	29.5339
256.611	387.396	221.798	287.608	243.548	583.73	785.46	160.497	274.753	949.102	118.978	174.589	202.671	295.825	443.492	84.2878	291.951	162.832	126.049	86.7557
162.307	185.854	233.205	185.392	153.735	345.238	659.613	58.5145	214.419	685.027	39.962	81.2555	95.0803	149.52	391.951	32.9822	151.7	244.688	52.1817	31.3797
28.8688	49.4805	27.8832	31.0657	33.1743	72.1248	99.8098	35.1087	24.1337	138.574	14.5316	21.9609	28.3573	31.3511	43.1505	17.4073	37.2095	37.8475	14.2314	22.1504
35.2841	34.9984	16.4764	55.1166	8.09129	68.2782	56.4142	35.9446	41.7699	86.282	10.8987	32.3924	41.7019	37.7821	51.5409	21.9881	100.179	21.1242	25.0743	30.4568
42.3409	51.8942	26.6158	37.0784	59.8755	75.9715	73.7725	25.0776	32.4877	120.272	29.9715	24.157	50.8763	38.5859	46.7464	53.1379	71.5566	29.0457	26.4297	44.3008
61.5867	65.1695	40.5574	67.142	38.0291	97.1281	104.149	13.3747	47.3392	78.4382	22.7057	37.8826	60.8847	55.4673	59.9313	35.7307	134.526	86.257	34.5619	35.9944
26.9442	54.3079	22.8135	40.0848	57.4482	129.825	104.149	23.4058	10.2104	253.617	10.8987	65.8828	28.3573	42.6053	27.5684	23.8205	71.5566	192.758	43.3718	14.7669
12.8306	26.5505	7.6045	20.0424	16.1826	18.2716	26.0373	7.52329	1.85644	26.1461	10.8987	7.13731	9.17441	11.2542	33.5615	0.916171	45.7962	18.4836	39.3057	7.38347
12.189	25.3437	6.33709	12.0254	24.2739	38.4666	17.3582	4.17961	8.35398	60.1359	8.17405	12.6275	20.0169	13.6658	20.3766	7.32937	11.4491	19.3638	15.5867	12.9211
1.92459	15.689	6.33709	7.01484	16.1826	13.4633	39.056	4.17961	0	47.0629	3.63291	12.0785	8.34037	8.03874	13.1849	5.49703	11.4491	50.1699	2.71074	7.38347
4.4907	8.4479	5.06967	4.00848	23.4647	8.65498	0	4.17961	0	10.4584	0.908228	3.84316	3.33615	3.21549	2.39725	0	11.4491	22.8845	5.42148	3.69173
1.92459	1.20684	2.53483	3.00636	8.09129	2.88499	4.33956	3.34368	0	5.22921	0.908228	2.74512	4.17019	3.21549	3.59588	2.74851	0	0	0	0.922933
1.28306	3.62053	0	5.0106	4.85477	3.84666	13.0187	0	8.35398	5.22921	0.908228	0.549024	2.50211	2.41162	0	0	0	4.40087	0	1.84587
0	1.20684	3.80225	0	8.09129	6.73165	13.0187	0.835921	0.92822	2.61461	0	1.64707	0	2.41162	2.39725	0.916171	2.86227	0	0	0.922933
0.641528	0	0	0	7.28216	0.961664	8.67911	0	0	10.4584	0	0.549024	1.66807	0.803874	2.39725	0	5.72453	0	0	0
1.92459	2.41369	3.80225	0	1.61826	1.92333	8.67911	0	0	5.22921	0.908228	0.549024	1.66807	0.803874	3.59588	0	0	0	0	0
High dose
V1	V2	V3	V4	V5	V6	V7	V8	V9	V10	V11	V12	V13	V14	V15	V16	V17	V18	V19	V20	V21
0.776627	1.67219	181.382	20.5032	15.1875	9.17608	11.8316	3.69144	4.532	1.55584	31.1271	17.5443	3.28001	18.7029	11.1169	27.3039	13.4723	170.707	4.52447	4.85591	3.52113
0.776627	0	22.3377	31.78	43.664	3.27717	25.3535	0.738287	5.43841	1.55584	18.6762	38.9874	7.21602	9.35144	16.0578	39.5188	18.654	152.252	8.29485	5.82709	3.52113
6.98964	3.34439	15.1897	44.0819	49.3593	17.0413	37.1851	1.47657	7.25121	3.11169	62.2541	23.3924	6.56002	14.0272	34.586	17.9631	31.09	84.5846	7.54078	5.82709	4.69484
1.94157	3.34439	9.82861	14.3523	9.49218	5.24347	1.69023	0.738287	1.8128	0	0	13.6456	3.93601	10.5204	9.88171	5.02967	6.218	67.6677	1.50816	1.94236	2.93427
1.16494	0	8.04159	18.4529	3.79687	5.89891	8.45115	1.47657	0.906401	0.777922	6.22541	4.87342	5.24802	5.84465	11.1169	7.18524	5.18166	23.0685	3.01631	1.94236	0
2.71819	4.18048	8.9351	8.20129	13.289	5.89891	5.07069	2.95315	0	0.777922	6.22541	12.6709	1.96801	3.50679	4.94086	7.90376	10.3633	36.9097	0	4.85591	0
0.776627	2.50829	29.4858	22.5535	28.4765	5.24347	6.76092	0.738287	5.43841	4.66753	24.9017	21.4431	6.56002	8.18251	24.7043	10.7779	7.25433	58.4403	1.50816	7.76945	1.76056
2.32988	3.34439	14.2962	34.8555	36.0703	17.0413	11.8316	0	8.15761	7.77922	28.0144	17.5443	11.808	9.35144	33.3508	16.526	7.25433	89.1983	2.26223	10.683	8.80282
4.65976	15.8858	33.0599	51.2581	13.289	13.1087	6.76092	1.47657	5.43841	1.55584	24.9017	16.5696	5.90402	15.1961	14.8226	11.4964	3.109	52.2887	6.03262	1.94236	5.28169
14.7559	19.2302	227.845	70.7361	140.484	48.5021	87.892	11.0743	32.6304	15.5584	96.4939	34.1139	18.3681	40.9125	130.933	51.7337	39.3806	110.729	15.0816	69.925	14.0845
6.60133	6.68877	65.2262	134.296	55.0546	51.1239	38.8753	7.38287	17.2216	7.77922	49.8033	67.2532	15.744	32.73	72.8776	58.2004	42.4896	366.021	16.5897	11.6542	14.6714
11.6494	7.52487	377.061	106.617	91.1249	24.2511	57.4678	5.9063	13.596	10.8909	18.6762	55.557	15.744	39.7436	61.7607	25.8669	42.4896	149.177	12.8193	24.2795	7.04226
18.639	4.18048	74.1613	107.642	93.0233	55.7119	152.121	9.59774	33.5368	23.3377	80.9304	102.342	28.8641	58.4465	121.051	53.8893	74.6159	246.064	39.9661	41.7608	24.061
5.8247	8.36096	411.908	233.737	170.859	95.038	125.077	11.8126	20.8472	14.0026	52.916	140.355	33.4561	52.6018	109.934	111.371	68.3979	609.009	33.1794	32.049	42.2535
17.4741	22.5746	464.625	132.246	115.805	38.6706	84.5115	15.504	29.9112	19.4481	112.057	71.1519	20.3361	46.7572	67.9368	52.4522	48.7076	222.996	12.0652	61.1844	28.169
34.1716	45.1492	282.349	443.895	537.257	226.125	229.871	21.4103	74.3249	75.4584	233.453	211.506	83.9683	182.353	240.867	195.438	169.959	961.189	49.015	121.398	85.0939
13.9793	31.7717	716.595	164.026	182.25	59.6445	120.006	20.672	54.3841	38.1182	96.4939	73.1013	33.4561	63.1222	96.3467	61.793	74.6159	284.512	38.458	67.9827	26.9953
31.0651	65.2155	1887.99	343.429	637.874	100.937	329.595	70.1373	112.394	68.4571	435.779	144.253	59.6962	143.778	240.867	163.823	212.448	421.385	57.3099	307.864	62.2066
14.7559	76.0848	612.948	223.485	182.25	112.079	87.892	22.8869	77.9505	36.5623	136.959	94.5444	53.7922	80.6562	93.8763	81.1932	82.9066	347.566	39.212	91.291	36.385
12.426	49.3297	362.765	222.46	243	98.9706	77.7506	10.336	57.1033	22.5597	161.861	86.7469	35.4241	74.8115	118.581	168.853	84.9793	476.75	27.9009	104.888	46.3615
13.2027	60.1989	2382.1	395.712	400.57	142.229	108.175	18.4572	60.7289	19.4481	168.086	159.848	57.0722	91.1765	156.872	189.69	95.3426	779.716	43.7365	67.9827	63.9672
14.3676	19.2302	815.774	85.0884	117.703	49.813	60.8483	14.0275	29.0048	24.1156	87.1558	41.9114	22.3041	39.7436	102.523	61.793	46.635	189.162	18.0979	68.9539	15.2582
17.4741	41.8048	610.267	259.366	332.226	144.851	69.2994	12.5509	57.1033	53.6766	108.945	138.405	43.9521	101.697	130.933	150.89	89.1246	859.687	55.8017	64.0979	67.4883
36.1132	25.919	663.878	153.774	180.351	158.615	202.828	10.336	35.3496	34.2286	199.213	136.456	45.2641	129.751	160.578	397.344	112.96	1667.09	43.7365	87.4063	46.3615
27.1819	7.52487	98.2861	75.8619	199.336	60.9554	98.0334	8.85945	66.1673	28.0052	158.748	79.9241	31.4881	101.697	109.934	86.2228	115.033	298.353	59.5721	79.6368	19.3662
78.051	35.9521	230.526	271.668	495.492	205.806	162.262	32.4846	247.447	161.03	357.961	189.089	70.1922	220.928	438.501	142.986	241.465	287.588	85.9649	209.775	68.662
38.8313	22.5746	121.517	108.667	267.679	97.0043	96.3431	13.2892	119.645	56.7883	189.875	105.266	59.6962	118.062	228.515	71.8524	172.031	95.3499	52.0314	108.772	32.277
6.21302	6.68877	113.476	36.9058	68.3437	19.663	40.5655	0.738287	20.8472	14.7805	37.3525	20.4684	16.4001	30.3922	30.8804	12.9334	24.872	35.3717	6.03262	26.2219	17.0188
4.27145	6.68877	73.2678	11.2768	15.1875	21.6293	35.4948	1.47657	12.6896	8.55714	28.0144	14.6203	11.152	18.7029	33.3508	13.652	22.7993	41.5234	5.27854	24.2795	8.80282
9.31952	10.0332	88.4575	26.6542	24.6797	20.9739	37.1851	6.64459	19.0344	18.6701	40.4652	28.2658	17.7121	19.8718	28.4099	40.9559	40.417	79.9709	6.7867	27.1931	11.7371
290.07	224.91	910.486	1083.6	2116.76	908.432	872.159	121.817	1181.95	346.175	1578.14	812.887	485.442	1060.22	1693.48	640.923	1204.22	490.591	314.45	1484.94	301.643
15.5325	24.2468	229.632	87.1387	134.789	72.0978	92.9627	21.4103	72.5121	38.1182	124.508	71.1519	33.4561	94.6833	134.638	67.5412	105.706	359.869	22.6223	106.83	26.9953
17.0858	41.8048	159.938	95.34	112.008	71.4423	50.7069	24.3635	90.6401	37.3403	180.537	84.7975	41.3281	95.8522	143.285	66.1042	109.851	87.6604	36.1957	102.945	39.9061
21.3572	24.2468	243.035	103.541	113.906	52.4347	72.6799	8.12116	54.3841	48.2312	84.0431	27.2912	23.6161	50.264	150.696	51.0152	59.071	259.905	25.6386	39.8184	30.5164
12.0377	10.8693	293.965	106.617	102.516	41.2924	96.3431	2.95315	36.256	21.7818	121.396	82.8482	14.432	32.73	55.5846	73.2894	76.6886	335.263	9.04893	37.8761	23.4742
18.639	42.6409	321.663	179.403	159.469	85.8619	256.915	9.59774	25.3792	25.6714	180.537	90.6456	27.5521	67.7979	127.227	127.179	209.339	822.778	34.6876	62.1556	22.3005
53.5873	63.5433	833.645	347.53	216.422	173.69	535.803	28.0549	207.566	166.475	479.357	277.785	103.648	251.32	235.926	280.943	373.08	1171.88	157.602	179.668	146.127
32.6183	32.6078	453.903	297.297	218.32	108.802	610.173	5.9063	42.6008	38.1182	376.638	149.127	45.9201	106.373	161.813	174.601	189.649	1185.72	53.5395	69.925	35.7981
31.0651	35.9521	354.723	314.725	151.875	101.592	353.258	5.9063	32.6304	29.561	239.678	148.152	32.1441	94.6833	140.814	117.119	141.978	985.795	35.4416	59.242	33.4507
21.3572	10.8693	109.008	336.253	180.351	79.3075	231.562	4.42972	8.15761	26.4493	202.326	140.355	34.7681	72.4736	117.345	124.305	97.4153	1050.39	29.409	33.9913	22.8873
36.5015	51.838	557.55	1206.61	598.007	327.062	464.813	11.8126	57.1033	46.6753	317.496	462	80.0322	181.184	327.332	320.462	257.01	1536.36	78.4241	67.0115	78.0517
23.2988	12.5414	226.058	417.241	273.375	114.701	131.838	5.9063	21.7536	21.7818	71.5923	193.962	32.8001	88.8387	112.404	163.105	161.668	672.063	24.8846	22.3372	38.7324
13.591	19.2302	301.113	326.001	146.18	99.626	101.414	8.85945	22.66	12.4468	99.6066	124.76	26.8961	51.4329	82.7593	97.0007	69.4343	489.053	9.80301	19.4236	18.1925
22.5222	27.5912	456.583	305.498	148.078	100.937	245.083	6.64459	32.6304	21.0039	133.846	138.405	40.0161	75.9804	88.9354	102.749	116.069	661.298	51.2773	43.7031	29.3427
24.8521	10.0332	57.1846	120.969	49.3593	48.5021	267.056	17.7189	29.0048	10.113	112.057	86.7469	25.5841	61.9533	64.2311	54.6078	136.796	193.776	57.3099	39.8184	15.8451
15.5325	10.8693	323.451	85.0884	83.5312	25.5619	131.838	2.21486	31.724	16.3364	80.9304	57.5064	20.9921	40.9125	80.2889	34.4891	58.0346	186.086	21.8683	67.0115	15.2582
19.804	29.2634	115.263	347.53	252.492	114.701	123.387	8.12116	29.9112	34.2286	96.4939	162.772	28.2081	67.7979	109.934	270.165	76.6886	2177.67	31.6713	47.5879	31.6902
14.3676	25.0829	44.6755	160.95	195.539	60.9554	81.1311	3.69144	29.9112	26.4493	62.2541	73.1013	16.4001	43.2504	93.8763	81.1932	55.962	521.349	30.1631	29.1354	18.7794
8.93121	19.2302	54.5041	137.372	89.2265	38.6706	60.8483	3.69144	18.128	67.6792	71.5923	55.557	12.464	28.0543	53.1142	44.5485	35.2353	250.678	13.5734	51.4726	34.6244
11.6494	29.2634	109.902	118.919	68.3437	56.3673	37.1851	53.895	53.4777	10.113	46.6906	46.7848	24.2721	49.0951	54.3494	76.1635	36.2716	530.576	18.0979	32.049	41.0798
8.5429	55.1824	58.9716	101.491	94.9218	34.0826	16.9023	36.9144	30.8176	11.6688	12.4508	44.8355	9.18403	37.4058	70.4072	38.8003	21.763	219.92	8.29485	28.1643	23.4742
17.4741	11.7054	89.351	134.296	165.164	70.7869	76.0604	14.7657	45.32	26.4493	161.861	69.2026	28.8641	58.4465	161.813	104.904	75.6523	316.808	25.6386	37.8761	20.5399
6.98964	30.9356	70.5873	88.1639	26.5781	58.3336	21.973	6.64459	14.5024	16.3364	21.7889	72.1266	9.18403	25.7165	55.5846	144.423	24.872	1061.15	17.3438	9.71181	15.2582
17.0858	44.3131	69.6938	118.919	138.586	57.6782	87.892	7.38287	38.0688	36.5623	96.4939	68.2279	21.6481	72.4736	101.288	183.942	49.744	1101.14	41.4743	71.8674	24.061
24.0754	18.3941	91.138	132.246	187.945	70.1315	74.3701	6.64459	78.8569	39.674	108.945	77.9747	20.9921	92.3455	107.464	68.9783	62.18	306.043	61.8344	78.6657	18.1925
61.7418	63.5433	580.781	353.681	351.211	245.132	270.437	73.0905	309.083	369.513	385.976	276.81	124.64	251.32	374.27	176.038	320.227	479.825	237.534	195.207	105.634
29.5118	26.7551	417.269	313.699	155.672	157.96	202.828	40.6058	193.063	248.157	221.002	199.81	70.1922	205.732	197.634	191.127	232.138	1094.99	176.454	135.965	89.2019
6.60133	15.0497	108.115	112.768	47.4609	48.5021	27.0437	6.64459	29.9112	33.4506	71.5923	38.9874	16.4001	38.5747	56.8198	52.4522	45.5986	196.851	24.8846	52.4438	25.2348
13.2027	10.8693	43.782	24.6039	36.0703	31.4608	47.3265	1.47657	25.3792	35.7844	43.5779	42.8861	7.87202	24.5475	67.9368	22.2742	32.1263	46.1371	21.1142	37.8761	13.4977
9.31952	28.4273	73.2678	85.0884	96.8202	66.1989	59.1581	5.9063	28.0984	24.8935	74.705	57.5064	10.496	44.4193	93.8763	42.3929	37.308	116.881	18.8519	42.732	21.1268
20.1923	33.4439	56.2911	71.7613	130.992	73.4086	92.9627	7.38287	45.32	24.1156	87.1558	45.8102	13.776	32.73	100.052	41.6744	59.071	124.57	34.6876	68.9539	18.1925
29.1235	13.3775	76.8418	125.07	72.1406	123.877	474.955	2.21486	40.788	20.226	130.734	197.861	44.6081	58.4465	121.051	88.3784	198.976	613.623	36.9498	17.4813	34.0376
3.49482	5.85268	34.8469	29.7297	11.3906	13.7641	18.5925	0.738287	19.9408	6.22338	31.1271	12.6709	5.24802	7.01358	14.8226	8.62228	11.3997	67.6677	1.50816	16.5101	3.52113
5.43639	13.3775	82.2029	38.9561	37.9687	19.663	13.5218	2.95315	11.7832	17.1143	46.6906	20.4684	5.24802	18.7029	14.8226	10.0593	24.872	86.1225	18.8519	18.4524	3.52113
4.65976	15.0497	38.4209	42.0316	15.1875	21.6293	13.5218	0	7.25121	3.88961	24.9017	27.2912	7.21602	21.0407	24.7043	51.7337	17.6177	281.436	3.01631	11.6542	10.5634
0	2.50829	13.4026	12.3019	3.79687	8.52064	3.38046	0.738287	1.8128	0.777922	9.33812	6.82279	3.28001	10.5204	11.1169	31.615	7.25433	119.956	2.26223	5.82709	0.586855
0.388313	5.85268	11.6156	18.4529	3.79687	5.24347	0	0	1.8128	3.11169	0	4.87342	0.656002	1.16893	7.41128	2.15557	1.03633	16.9169	0	5.82709	2.93427
0	0.836096	16.9767	2.05032	1.89844	2.62174	0	0	3.6256	0	0	0.974684	0	4.67572	4.94086	2.15557	5.18166	9.22741	1.50816	6.79827	0.586855
0.776627	4.18048	13.4026	0	3.79687	3.27717	1.69023	0	0	3.11169	6.22541	0.974684	0	2.33786	6.17607	0	0	1.5379	0.754078	1.94236	0
0.776627	0	8.04159	1.02516	0	1.9663	3.38046	0	0.906401	0	0	2.92405	0	0	0	0	0	1.5379	0.754078	3.88472	0
0	0	4.46755	4.10065	0	2.62174	0	0	0	0	3.11271	3.89874	0	0	4.94086	0	0	0	0	0	0

## Sheet: D
names	A_0_tRNA.bed	A_10_tRNA.bed	A_12_tRNA.bed	A_14_tRNA.bed	A_16_tRNA.bed	A_18_tRNA.bed	A_2_tRNA.bed	A_20_tRNA.bed	A_4_tRNA.bed	A_6_tRNA.bed	A_8_tRNA.bed	B_0_tRNA.bed	B_10_tRNA.bed	B_12_tRNA.bed	B_14_tRNA.bed	B_16_tRNA.bed	B_18_tRNA.bed	B_2_tRNA.bed	B_20_tRNA.bed	B_4_tRNA.bed	B_8_tRNA.bed	C_0_tRNA.bed	C_12_tRNA.bed	C_14_tRNA.bed	C_16_tRNA.bed	C_18_tRNA.bed	C_2_tRNA.bed	C_20_tRNA.bed	C_4_tRNA.bed	C_6_tRNA.bed	C_8_tRNA.bed	D_0_tRNA.bed	D_10_tRNA.bed	D_12_tRNA.bed	D_14_tRNA.bed	D_16_tRNA.bed	D_18_tRNA.bed	D_2_tRNA.bed	D_20_tRNA.bed	D_4_tRNA.bed	D_8_tRNA.bed	E_0_tRNA.bed	E_10_tRNA.bed	E_12_tRNA.bed	E_14_tRNA.bed	E_16_tRNA.bed	E_18_tRNA.bed	E_2_tRNA.bed	E_20_tRNA.bed
Trp.CCA	540.983	1136.5	1101.95	1335.11	291.341	443.59	317.125	542.102	347.285	1049.2	450.079	720.087	179.038	436.221	218.24	246.581	71.9048	423.735	159.949	893.891	174.611	871.438	422.281	152.481	775.062	37.525	1033.26	109.006	303.636	316.191	564.179	202.329	942.116	266.925	886.715	615.227	127.501	81.6371	225.703	288.184	80.1957	308.929	45.2486	399.178	327.937	189.104	622.332	240.516	26.8657
Gly.GCC	1346.8	10260.2	14810.5	26257.2	8073.08	6610.79	15467.7	9977.4	9114.27	14875	7427.57	2421.18	5506.85	3824.26	7693.53	2773.78	9381.26	9524.6	4482.23	2718.72	2402.44	2965.05	7395.78	1906.8	22045	4729.77	11992.9	2841.82	10718.6	9077.31	15451.5	5985.35	23832.3	16344	24197.7	1574.33	15700.5	3608.36	12886.6	6810.18	3556.37	5688.02	1062.57	9536.94	21088.8	18541.2	13367.1	9977.26	1088.87
Pro.AGG	46.4023	227.3	79.2771	187.689	50.189	95.8241	128.798	81.7695	22.1949	207.844	36.6638	20.4643	216.629	74.7588	190.098	45.2903	22.0354	40.2359	67.7645	68.1173	29.1953	36.4223	54.7401	34.2949	135.788	262.998	87.2089	21.212	33.4515	58.6869	145.812	31.8738	156.735	80.0776	273.187	43.5181	88.5201	20.1692	151.338	106.243	14.3941	35.7054	19.94	513.348	231.064	104.057	97.742	48.7252	20.2067
Leu.AAG	495.712	523.478	735.691	1646.64	694.077	527.571	265.173	1440.05	462.176	887.909	493.065	523.118	237.655	840.073	754.651	321.561	534.647	155.914	327.223	529.403	560.326	754.077	544.469	158.812	1963.59	172.744	395.2	263.383	500.486	1087.5	1607.29	437.918	1190.85	384.989	1027.12	735.541	302.917	44.1801	2154.62	806.119	280.685	448.646	456.704	1634.21	1846.93	1036.57	1219.92	365.957	55.7981
Tyr.GTA	182.214	475.263	673.855	1797.56	604.716	513.574	829.071	569.358	672.375	934.466	582.828	246.85	277.795	338.341	144.728	125.807	684.256	736.82	260.68	322.661	128.572	279.238	608.984	179.916	1086.31	169.186	466.954	123.737	652.304	859.943	762.707	421.288	1279.44	849.028	1501.77	149.327	720.343	294.854	434.446	705.188	371.162	602.334	58.2863	393.344	674.136	823.455	1005.88	437.49	16.7624
Lys.CTT	96.1999	340.261	456.636	694.644	144.446	1660.23	808.506	296.793	390.369	367.468	271.818	240.455	103.218	267.436	76.384	94.6065	146.129	207.466	111.109	178.061	64.5666	227.977	184.748	68.5899	367.697	179.538	377.537	80.7235	275.331	1055.17	399.299	187.085	689.977	313.124	695.941	116.902	250.13	99.8854	560.996	515.279	197.405	350.844	40.647	989.195	744.011	348.192	493.659	623.06	13.7773
Cys.GCA	291.995	400.874	440.781	857.18	168.929	236.869	154.774	339.192	155.364	571.986	227.568	365.799	131.889	265.124	164.829	115.239	112.496	188.606	90.3527	381.218	95.4463	357.478	226.781	96.5534	468.394	60.8164	479.097	77.7774	176.264	322.179	419.489	137.196	570.721	193.008	453.277	260.255	80.399	81.6371	159.819	274.904	58.6045	234.414	37.5793	417.512	229.476	157.087	329.106	201.121	17.6809
Glu.CTC	391.59	4680.99	6659.28	20096.3	2522.92	4606.02	8240.92	5003.08	5154.44	11158.7	4533.66	812.176	2532.01	1933.71	805.765	853.471	3010.72	5572.68	1082.4	1091.07	456.458	1192.49	4967.67	980.307	12173.7	2108.52	5009.54	786.612	10063.7	2900.81	6416.83	2251.95	13745	9090.86	12122.5	597.307	11447.5	2066.86	5722.16	3142.14	2074.81	2999.25	234.296	4961.81	9238.61	9049	6463.35	3395.21	85.4192
Arg.TCG	63.3788	188.728	152.212	249.608	94.2574	66.7539	202.397	75.7125	74.4182	96.4396	68.2705	67.7879	43.3259	66.281	70.6408	27.6774	49.8695	56.5818	38.4609	58.557	18.5278	62.0529	68.4252	26.3807	79.3371	50.1412	93.8323	24.7473	51.4638	74.2569	69.5409	55.4327	83.4787	67.758	175.511	50.3445	40.6056	23.0505	82.1925	1043.84	30.8445	85.3824	14.5716	584.183	137.368	94.0519	145.994	58.0555	10.333
Gly.TCC	56.5882	833.432	661.171	1501.52	84.4644	348.843	480.558	257.423	180.17	1005.96	295.839	102.321	159.286	233.525	62.0261	102.658	219.194	297.997	123.93	161.331	40.4243	171.32	319.643	114.492	443.983	227.091	459.227	94.2756	230.301	136.537	760.463	90.0781	1025.6	670.393	1257.58	87.8895	823.481	100.846	720.163	258.968	102.815	234.414	34.5116	765.855	1305.39	1092.6	713.888	266.433	9.41449
Glu.TTC	141.47	555.162	524.814	1284.8	291.341	336.999	422.112	440.647	364.258	764.866	423.53	370.915	146.543	262.041	184.355	135.871	202.957	384.756	77.5324	218.693	126.887	446.511	377.316	118.713	659.108	226.12	442.668	93.6864	1094.89	370.087	565.3	223.117	553.685	397.308	859.243	197.111	293.984	133.501	314.419	470.126	265.263	464.17	53.3013	712.52	498.654	338.187	574.08	190.754	19.0586
Gly.GCC.1	50.9294	108.828	168.067	350.225	264.41	123.818	151.527	171.11	327.701	251.075	158.033	54.9978	100.032	90.9437	26.4185	26.1678	215.714	215.011	62.8806	72.8975	41.5472	49.9121	82.1102	36.4054	614.862	28.1437	114.807	49.4947	230.301	570.101	108.798	90.0781	229.992	408.601	347.971	34.9851	445.037	57.6262	68.4937	158.037	142.913	79.1728	19.94	73.3354	144.514	362.2	102.691	124.405	3.90357
Asp.GTC	698.298	2935.61	2803.24	5963.49	1160.47	2093.06	2980.76	2689.31	2293.91	2618.83	1555.05	839.036	578.528	1798.06	457.155	333.639	1286.17	1595.61	509.76	760.046	704.057	1168.21	1594.31	425.785	3692.23	1345.72	2736.59	666.411	5533.65	1012.05	3960.47	1018.58	3376.63	2352.02	4416.78	642.532	1712.74	898.969	3105.7	2823.41	916.081	1516.7	213.972	7114.37	3348.45	2592.43	3484.07	1829.79	54.1907
Gly.GCC.2	607.757	764.553	1002.06	1625.35	423.546	593.248	304.137	649.613	421.703	1072.47	509.5	1160.07	202.612	430.056	167.7	243.058	198.318	658.863	168.496	671.613	190.331	973.96	511.234	174.64	765.908	139.748	1180.08	183.837	352.527	550.938	628.111	253.605	809.232	403.468	905.029	598.161	129.126	163.274	205.481	374.507	136.744	416.045	38.3462	714.187	455.776	312.172	768.326	299.608	29.6212
Cys.GCA.1	130.153	187.35	282.226	437.297	268.083	171.191	142.869	233.195	220.643	262.715	170.676	172.667	97.4832	162.62	31.013	45.2903	182.082	135.796	93.4051	221.083	63.4437	171.32	161.288	58.5652	295.988	46.2593	163.379	70.1175	159.538	413.204	229.934	116.409	364.58	300.804	557.058	124.581	240.385	61.4679	64.5798	208.502	208.714	128.85	41.0305	165.838	147.691	275.152	216.517	118.184	15.155
Ser.CGA	130.153	472.508	396.385	713.994	168.929	194.878	825.824	355.849	169.726	322.574	161.826	154.761	108.315	450.865	223.409	113.226	122.934	108.134	89.7422	284.42	107.237	157.83	221.893	122.407	395.16	367.81	316.822	67.1714	163.398	188.038	797.477	113.637	575.832	211.487	474.644	183.459	194.907	53.7844	1330.74	633.474	57.5764	190.946	98.5498	1454.21	1455.47	368.203	1521.81	204.231	19.7475
Val.AAC	97.3317	460.109	1032.19	1629.22	182.394	487.734	1387.56	431.561	369.48	799.783	695.347	230.223	140.172	305.201	137.836	122.787	308.495	412.418	172.769	268.884	74.1112	323.754	459.426	126.1	733.868	893.483	693.255	113.131	263.752	349.726	798.599	404.659	1107.37	642.674	1068.33	103.249	817.796	167.116	976.525	626.834	195.348	647.354	44.0982	1514.21	1970	950.525	1328.8	1184.95	14.0069
Met.CAT	40.7435	114.339	175.995	398.598	26.9307	71.0606	98.4927	183.224	83.5573	209.507	79.6489	47.3237	120.42	154.913	484.722	99.6388	92.7804	84.244	53.1127	71.7025	81.4101	40.4693	96.7727	50.1234	193.766	80.8728	118.118	35.3534	99.0678	111.385	385.84	36.0313	240.214	146.809	306.764	66.5571	86.0838	33.6153	522.509	135.46	13.3659	52.7819	42.5643	720.02	535.18	212.117	452.83	72.5694	34.4432
Ala.AGC	58.8517	343.016	128.429	274.762	84.4644	179.805	285.737	143.854	101.835	74.8238	60.6849	70.346	28.0344	112.524	146.45	39.2516	78.8634	46.5228	44.5658	94.4083	53.8991	118.71	59.6276	29.0188	102.223	50.1412	57.4033	37.7102	38.5979	292.237	171.609	85.9207	185.697	98.5571	189.247	66.5571	67.4052	11.5252	219.832	3492.74	33.9289	189.394	33.7447	661.685	231.858	79.0437	194.247	81.8998	3.2147
Gly.GCC.3	229.748	460.109	956.082	1822.72	676.939	612.628	508.699	746.525	968.742	1082.45	639.72	315.917	391.207	284.392	60.8775	98.1291	1063.5	1408.26	263.122	254.544	146.538	453.256	655.904	154.591	2308.4	116.78	521.046	166.161	1257	1969.01	493.516	512.752	928.487	1794.56	1715.43	217.591	1185.68	954.674	225.703	730.421	1214.24	450.198	54.4517	296.675	715.426	1661.92	466.44	477.921	16.3031
His.GTG	63.3788	721.848	161.725	402.468	150.567	342.383	478.393	165.053	227.171	244.424	108.727	94.6473	29.3087	84.0073	17.2295	31.7032	244.708	133.281	48.8393	75.2876	43.793	122.757	162.265	29.5464	204.446	52.4056	200.912	41.8348	191.703	141.328	206.379	60.976	231.696	217.647	297.606	65.7038	136.435	54.7449	153.948	314.745	111.04	119.535	18.7897	180.838	239.005	205.113	147.232	101.597	2.75546
Val.TAC	81.487	243.83	233.075	423.752	122.412	99.0541	150.445	210.481	129.253	285.993	94.8201	67.7879	171.392	113.294	396.278	86.5549	115.976	173.517	72.6484	149.38	74.6727	72.8447	91.8852	54.8719	329.554	80.2259	216.366	29.4611	77.1957	225.166	231.055	55.4327	308.36	147.836	398.335	62.2906	194.095	24.9713	249.187	106.243	38.0415	105.564	17.2558	446.679	183.422	197.109	201.67	73.6061	16.7624
Gly.GCC.4	22.6353	48.2151	84.0337	164.47	80.792	51.6804	106.069	72.684	223.255	121.381	73.3275	14.0692	34.4058	23.1213	9.18905	10.0645	75.3841	201.18	28.0826	27.4859	11.229	26.9795	55.7176	14.2456	286.834	6.46983	85.0011	7.07067	158.251	299.423	28.0407	47.1178	80.0714	210.46	138.883	17.0659	220.082	54.7449	25.4405	83.6664	173.757	60.5439	2.68424	36.6677	94.4902	209.116	24.7448	85.0099	3.2147
Ala.AGC.1	108.649	191.483	242.588	371.509	133.429	130.278	75.7636	160.511	96.6131	329.225	135.277	172.667	96.2089	114.836	64.8977	41.7678	125.254	137.054	81.1953	201.962	48.846	171.32	159.333	53.8167	279.206	22.6444	149.028	46.5486	135.093	229.957	198.528	131.653	327.1	201.221	355.602	62.2906	98.2654	36.4966	55.4473	128.82	99.7305	144.374	21.8574	83.3357	96.8724	169.093	200.433	94.3402	4.59243
Gln.TTG	1880.99	4048.69	7017.61	11172.4	2750.6	3589.64	1924.4	6532.48	2684.28	6436.51	3706.83	2728.15	1499.84	2783.03	1361.7	1280.21	2641.92	5899.59	1839.41	3027.04	1124.02	5908.51	3904.14	1370.21	9027.64	2188.74	4269.92	1580.88	2295.29	4650.64	7857	3456.23	7157.02	4343.7	9051.81	2821	3653.69	4795.46	5523.2	7074.46	2422.32	5242.48	850.136	12320.3	8891.61	6436.56	9275.59	2628.05	181.86
Pro.TGG	145.997	3917.82	786.429	915.228	381.926	787.05	1070.43	440.647	122.725	550.371	223.775	102.321	212.806	178.034	88.4446	70.9549	155.407	158.429	114.772	185.231	60.6365	153.783	207.23	51.1786	858.977	199.918	384.161	81.9019	165.971	354.517	462.111	130.267	422.504	400.388	923.343	112.635	608.271	51.8636	653.626	322.713	84.3083	246.833	64.4217	720.854	1078.3	680.376	496.134	346.26	11.9403
Leu.AAG.1	54.3246	95.0526	231.489	479.866	137.102	144.274	91.9987	193.824	163.198	222.809	117.577	63.9509	97.4832	87.8608	82.7014	61.3936	185.561	108.134	62.8806	74.0926	40.9858	64.7508	169.108	36.933	364.645	42.3774	113.703	53.6193	177.55	249.12	263.582	63.7476	233.4	158.102	407.492	69.117	139.683	45.1405	272.67	265.608	112.068	144.374	32.2108	145.004	242.181	231.128	201.67	68.4226	8.03676
Leu.CAA	115.44	337.505	675.441	1406.7	209.325	371.453	508.699	526.959	443.898	738.261	396.98	159.877	143.358	228.13	134.39	97.6259	363.003	426.249	89.1317	178.061	89.8318	311.613	457.471	81.2526	739.971	127.456	465.85	133.164	1008.69	376.075	389.205	299.337	638.867	327.497	729.517	90.4494	229.015	187.285	312.462	503.327	261.15	580.6	49.4667	462.513	373.197	295.163	555.521	276.8	13.5477
Pro.CGG	70.1693	922.974	553.354	530.174	88.1368	332.693	309.549	325.564	100.53	385.758	126.427	69.067	94.9346	146.435	56.2829	58.8775	120.615	154.657	95.8471	115.919	32.0026	76.8916	117.3	55.3995	442.457	144.924	288.121	67.1714	82.3421	174.863	460.989	119.18	359.469	316.204	526.534	60.584	323.22	46.101	467.714	189.91	59.6327	169.212	56.7524	794.189	1033.04	588.325	548.098	119.221	8.496
Gln.CTG	691.507	1588.34	2457.59	5077.29	1107.83	1166.04	1006.57	1329.51	3065.51	2139.96	1378.05	676.6	532.653	904.042	626.004	711.562	1578.43	2724.73	733.2	972.764	517.656	1214.08	1437.91	564.02	2155.83	1027.09	1715.48	712.959	429.723	1879.18	1673.47	1044.91	2441.33	2240.12	2837.18	517.098	1330.24	1840.2	1006.53	2625.53	1146.39	1692.12	183.678	3450.93	2244.74	2665.47	3046.09	1009.75	75.7751
Tyr.GTA.1	76.9599	187.35	383.701	1000.37	337.858	297.162	199.15	248.337	257.2	543.72	314.803	115.112	186.046	159.537	58.0059	85.0452	266.744	368.41	133.698	154.16	57.8292	128.153	293.251	125.572	585.874	51.1116	227.405	103.114	398.845	457.518	395.934	184.314	688.273	543.091	1098.85	77.65	363.014	135.422	120.679	286.856	187.123	308.929	21.4739	119.17	172.306	424.234	450.356	208.378	9.41449
Leu.AAG.2	69.0376	106.073	206.12	435.362	264.41	147.505	96.3281	258.937	237.616	271.028	135.277	109.996	133.8	123.313	94.1878	59.8839	347.927	103.105	100.121	103.969	69.0582	121.408	192.568	40.0987	599.605	43.0244	87.2089	54.2085	258.606	443.146	237.785	110.865	337.322	358.296	544.849	137.381	341.899	45.1405	353.558	313.417	251.897	153.688	64.8051	263.341	463.717	497.275	228.89	88.12	13.5477
Pro.AGG.1	20.3717	635.061	158.554	276.697	75.8956	144.274	204.562	104.483	62.668	129.695	51.835	16.6272	43.963	43.1597	12.0606	8.05162	70.7451	65.3834	37.24	35.8512	14.0362	26.9795	35.1901	14.2456	212.074	43.6713	96.0402	15.909	65.6164	94.6177	128.987	26.3305	132.884	89.3173	215.192	23.8923	162.422	21.1296	173.517	131.476	72.9986	49.677	21.8574	170.838	341.435	186.103	132.385	62.2024	0.918486
Trp.CCA.1	189.005	208.014	225.147	481.801	172.601	143.198	81.1753	207.452	157.975	247.75	145.391	185.458	84.7403	216.569	57.4316	103.665	113.656	233.871	110.499	192.402	90.3932	161.877	208.208	99.1915	361.594	31.0552	168.898	88.9726	186.556	263.492	310.691	152.44	342.433	164.262	404.44	138.234	115.32	48.9823	81.5401	189.91	55.5201	150.584	13.4212	184.172	146.897	118.065	299.412	113.001	14.9254
Gly.GCC.5	30.5576	111.583	163.311	332.81	179.946	86.134	100.657	174.139	169.726	219.483	92.2916	57.5558	86.6517	45.4718	13.2093	18.1161	255.146	187.349	51.8917	37.0463	43.793	29.6775	108.503	24.7979	479.074	10.9987	64.0268	24.1581	163.398	479.077	79.6355	76.22	153.328	195.061	248.768	25.5989	157.55	77.7954	31.3114	191.238	116.181	91.5921	15.722	49.1681	72.2572	260.144	81.6579	72.5694	3.44432
[truncated: 13 more columns]

## Sheet: E
	median_cont	median_high	pvalue
Trp.CCA	436.221	495.031	0.980148
Gly.GCC	7693.53	9977.26	0.294063
Pro.AGG	68.1173	97.742	0.566651
Leu.AAG	527.571	750.352	0.0586647
Tyr.GTA	513.574	533.222	0.439498
Lys.CTT	240.455	350.844	0.125815
Cys.GCA	227.568	269.512	0.368971
Glu.CTC	3010.72	4961.81	0.239853
Arg.TCG	67.7879	90.0431	0.690365
Gly.TCC	219.194	325.351	0.0971616
Glu.TTC	336.999	364.647	0.330173
Gly.GCC.1	123.818	101.904	0.424818
Asp.GTC	1555.05	2088.74	0.0920974
Gly.GCC.2	509.5	455.776	0.940492
Cys.GCA.1	171.191	162.989	0.765173
Ser.CGA	169.726	343.939	0.0433268
Val.AAC	308.495	647.354	0.0294487
Met.CAT	92.7804	148.494	0.0872427
Ala.AGC	84.4644	103.728	0.382495
Gly.GCC.3	508.699	578.319	0.803447
His.GTG	133.281	117.165	0.746237
Val.TAC	129.253	147.054	0.746237
Gly.GCC.4	51.6804	46.6334	0.803447
Ala.AGC.1	130.278	144.374	0.803447
Gln.TTG	2750.6	5242.48	0.0100084
Pro.TGG	185.231	326.469	0.469697
Leu.AAG.1	97.4832	145.004	0.342808
Leu.CAA	337.505	373.197	0.424818
Pro.CGG	120.615	183.5	0.153045
Gln.CTG	1107.83	1700.04	0.17618
Tyr.GTA.1	199.15	230.106	0.618407
Leu.AAG.2	123.313	199.42	0.239853
Pro.AGG.1	62.668	74.4902	0.410422
Trp.CCA.1	172.601	184.172	0.454459
Gly.GCC.5	92.2916	75.1628	0.485207

## Sheet: F
AGO	value
WAGO4	0.00555187
Sago2	0.0549613
Sago1	0.0143723
Rde1	0.0685704
PRG1	0.0183804
PPW2	0.00828643
PPW1	0.00376106
Wago4	0.00440163
Sago2	0.0087321
Sago1	0.0142917
Rde1	0.0694894
PRG1	0.0169427
PPW2	0.00229853
PPW1	0.00547678
HRDE1	0.00171175
Ergo1	0.185699
Csr1	0.0154782
Alg5	0.0463736
Alg4	0.0131861
Alg3	0.0655635
Alg2	0.00404866
Wago10	0.214521
Wago1	0.000312846
Nrde3	0.0475732
C04F12.1	0.0414852
Ergo1	0.135976
Alg1	0.00237177
WAGO4	0.00555187

## Sheet: G
Transitions	Condition	Lineage	UP	DOWN	Total	Generation
transitions_at_2	Control	C1	1	0	1	2
transitions_at_4	Control	C1	0	0	0	4
transitions_at_6	Control	C1	0	1	1	6
transitions_at_8	Control	C1	0	0	0	8
transitions_at_10	Control	C1	0	0	0	10
transitions_at_12	Control	C1	0	0	0	12
transitions_at_14	Control	C1	0	1	1	14
transitions_at_16	Control	C1	0	0	0	16
transitions_at_18	Control	C1	0	1	1	18
transitions_at_20	Control	C1	0	0	0	20
transitions_at_2	Control	C2	2	1	3	2
transitions_at_4	Control	C2	0	0	0	4
transitions_at_6	Control	C2	NA	NA	NA	6
transitions_at_8	Control	C2	1	0	1	8
transitions_at_10	Control	C2	0	0	0	10
transitions_at_12	Control	C2	1	0	1	12
transitions_at_14	Control	C2	0	0	0	14
transitions_at_16	Control	C2	1	0	1	16
transitions_at_18	Control	C2	0	0	0	18
transitions_at_20	Control	C2	0	0	0	20
transitions_at_2	Low dose	L1	1	0	1	2
transitions_at_4	Low dose	L1	0	0	0	4
transitions_at_6	Low dose	L1	0	0	0	6
transitions_at_8	Low dose	L1	0	0	0	8
transitions_at_10	Low dose	L1	NA	NA	NA	10
transitions_at_12	Low dose	L1	0	0	0	12
transitions_at_14	Low dose	L1	0	1	1	14
transitions_at_16	Low dose	L1	0	0	0	16
transitions_at_18	Low dose	L1	0	0	0	18
transitions_at_20	Low dose	L1	0	1	1	20
transitions_at_2	Low dose	L2	1	1	2	2
transitions_at_4	Low dose	L2	0	1	1	4
transitions_at_6	Low dose	L2	NA	NA	NA	6
transitions_at_8	Low dose	L2	0	1	1	8
transitions_at_10	Low dose	L2	1	1	2	10
transitions_at_12	Low dose	L2	0	0	0	12
transitions_at_14	Low dose	L2	0	0	0	14
transitions_at_16	Low dose	L2	1	0	1	16
transitions_at_18	Low dose	L2	1	1	2	18
transitions_at_20	Low dose	L2	0	0	0	20
transitions_at_2	High dose	H1	1	0	1	2
transitions_at_4	High dose	H1	1	1	2	4
transitions_at_6	High dose	H1	NA	NA	NA	6
transitions_at_8	High dose	H1	0	2	2	8
transitions_at_10	High dose	H1	0	1	1	10
transitions_at_12	High dose	H1	1	1	2	12
transitions_at_14	High dose	H1	1	0	1	14
transitions_at_16	High dose	H1	0	0	0	16
transitions_at_18	High dose	H1	0	2	2	18
transitions_at_20	High dose	H1	1	0	1	20
transitions_at_2	High dose	H2	1	1	2	2
transitions_at_4	High dose	H2	1	1	2	4
transitions_at_6	High dose	H2	1	1	2	6
transitions_at_8	High dose	H2	0	1	1	8
transitions_at_10	High dose	H2	0	0	0	10
transitions_at_12	High dose	H2	1	1	2	12
transitions_at_14	High dose	H2	2	0	2	14
transitions_at_16	High dose	H2	1	1	2	16
transitions_at_18	High dose	H2	0	0	0	18
transitions_at_20	High dose	H2	0	1	1	20

## Sheet: H
Data_type	names	gene	number_transitions	onset_gen	length	complete	Lineage	is_up	is_down	Condition
22G	Gene:WBGene00000018:22G:abl-1, M79.1:CSR	abl-1, M79.1	2	4	1	1	C1	0	1	Control
22G	Gene:WBGene00000018:22G:abl-1, M79.1:CSR	abl-1, M79.1	2	10	9	1	C1	0	1	Control
22G	Gene:WBGene00000034:22G:abu-11, T01D1.6:WAGO	abu-11, T01D1.6	1	20	1	0	C1	0	1	Control
22G	Gene:WBGene00000066:22G:act-4, M03F4.2:CSR	act-4, M03F4.2	1	2	19	0	C1	0	1	Control
22G	Gene:WBGene00000075:22G:adm-4, ZK154.7:WAGO	adm-4, ZK154.7	2	8	1	1	C1	1	0	Control
22G	Gene:WBGene00000075:22G:adm-4, ZK154.7:WAGO	adm-4, ZK154.7	2	12	3	1	C1	1	0	Control
22G	Gene:WBGene00000075:22G:adm-4, ZK154.7:WAGO	adm-4, ZK154.7	1	18	3	0	C1	1	0	Control
22G	Gene:WBGene00000140:22G:anc-1, ZK973.6:WAGO	anc-1, ZK973.6	2	4	3	1	C1	1	0	Control
22G	Gene:WBGene00000140:22G:anc-1, ZK973.6:WAGO	anc-1, ZK973.6	2	10	9	1	C1	1	0	Control
22G	Gene:WBGene00000161:22G:apa-2, T20B5.1:CSR	apa-2, T20B5.1	2	8	1	1	C1	1	0	Control
22G	Gene:WBGene00000177:22G:aqp-9, K07A1.16:WAGO	aqp-9, K07A1.16	2	6	11	1	C1	0	1	Control
22G	Gene:WBGene00000195:22G:arr-1, F53H8.2:CSR	arr-1, F53H8.2	2	6	1	1	C1	1	0	Control
22G	Gene:WBGene00000195:22G:arr-1, F53H8.2:CSR	arr-1, F53H8.2	2	16	1	1	C1	1	0	Control
22G	Gene:WBGene00000195:22G:arr-1, F53H8.2:CSR	arr-1, F53H8.2	1	20	1	0	C1	1	0	Control
22G	Gene:WBGene00000214:22G:asp-1, Y39B6A.20:CSR	asp-1, Y39B6A.20	2	16	1	1	C1	0	1	Control
22G	Gene:WBGene00000224:22G:atgp-1, F26D10.9:WAGO	atgp-1, F26D10.9	2	16	1	1	C1	1	0	Control
22G	Gene:WBGene00000294:22G:cas-1, F41G4.2:WAGO	cas-1, F41G4.2	2	4	1	1	C1	1	0	Control
22G	Gene:WBGene00000294:22G:cas-1, F41G4.2:WAGO	cas-1, F41G4.2	2	12	3	1	C1	1	0	Control
22G	Gene:WBGene00000368:22G:ccb-1, T28F2.5:WAGO	ccb-1, T28F2.5	2	4	1	1	C1	1	0	Control
22G	Gene:WBGene00000368:22G:ccb-1, T28F2.5:WAGO	ccb-1, T28F2.5	2	8	1	1	C1	1	0	Control
22G	Gene:WBGene00000368:22G:ccb-1, T28F2.5:WAGO	ccb-1, T28F2.5	2	12	1	1	C1	1	0	Control
22G	Gene:WBGene00000368:22G:ccb-1, T28F2.5:WAGO	ccb-1, T28F2.5	2	18	1	1	C1	1	0	Control
22G	Gene:WBGene00000407:22G:cdk-5, T27E9.3:WAGO	cdk-5, T27E9.3	2	12	1	1	C1	1	0	Control
22G	Gene:WBGene00000414:22G:cec-1, ZK1236.2:CSR	cec-1, ZK1236.2	2	2	3	1	C1	0	1	Control
22G	Gene:WBGene00000414:22G:cec-1, ZK1236.2:CSR	cec-1, ZK1236.2	2	16	1	1	C1	0	1	Control
22G	Gene:WBGene00000414:22G:cec-1, ZK1236.2:CSR	cec-1, ZK1236.2	1	20	1	0	C1	0	1	Control
22G	Gene:WBGene00000460:22G:ceh-39, T26C11.7:WAGO	ceh-39, T26C11.7	2	8	1	1	C1	1	0	Control
22G	Gene:WBGene00000460:22G:ceh-39, T26C11.7:WAGO	ceh-39, T26C11.7	2	18	1	1	C1	1	0	Control
22G	Gene:WBGene00000462:22G:ceh-41, T26C11.5:WAGO	ceh-41, T26C11.5	2	4	1	1	C1	1	0	Control
22G	Gene:WBGene00000462:22G:ceh-41, T26C11.5:WAGO	ceh-41, T26C11.5	2	8	5	1	C1	1	0	Control
22G	Gene:WBGene00000462:22G:ceh-41, T26C11.5:WAGO	ceh-41, T26C11.5	2	16	3	1	C1	1	0	Control
22G	Gene:WBGene00000463:22G:C28A5.4, ceh-43:WAGO	C28A5.4, ceh-43	2	6	3	1	C1	1	0	Control
22G	Gene:WBGene00000463:22G:C28A5.4, ceh-43:WAGO	C28A5.4, ceh-43	2	12	5	1	C1	1	0	Control
22G	Gene:WBGene00000463:22G:C28A5.4, ceh-43:WAGO	C28A5.4, ceh-43	1	20	1	0	C1	1	0	Control
22G	Gene:WBGene00000481:22G:cha-1, ZC416.8:WAGO	cha-1, ZC416.8	2	8	5	1	C1	0	1	Control
22G	Gene:WBGene00000481:22G:cha-1, ZC416.8:WAGO	cha-1, ZC416.8	1	18	3	0	C1	0	1	Control
22G	Gene:WBGene00000482:22G:chd-3, T14G8.1:CSR, WAGO	chd-3, T14G8.1	2	8	1	1	C1	1	0	Control
22G	Gene:WBGene00000497:22G:chs-2, F48A11.1:WAGO	chs-2, F48A11.1	2	12	1	1	C1	1	0	Control
22G	Gene:WBGene00000535:22G:cpi-1, K08B4.6:WAGO	cpi-1, K08B4.6	2	6	1	1	C1	0	1	Control
22G	Gene:WBGene00000535:22G:cpi-1, K08B4.6:WAGO	cpi-1, K08B4.6	2	10	3	1	C1	0	1	Control
22G	Gene:WBGene00000535:22G:cpi-1, K08B4.6:WAGO	cpi-1, K08B4.6	2	16	1	1	C1	0	1	Control
22G	Gene:WBGene00000544:22G:clp-3, Y47H10A.1:WAGO	clp-3, Y47H10A.1	2	2	1	1	C1	1	0	Control
22G	Gene:WBGene00000544:22G:clp-3, Y47H10A.1:WAGO	clp-3, Y47H10A.1	2	8	1	1	C1	1	0	Control
22G	Gene:WBGene00000544:22G:clp-3, Y47H10A.1:WAGO	clp-3, Y47H10A.1	2	12	5	1	C1	1	0	Control
22G	Gene:WBGene00000615:22G:col-38, F54C9.4:WAGO	col-38, F54C9.4	2	12	7	1	C1	1	0	Control
22G	Gene:WBGene00000622:22G:col-45, F53G12.7:WAGO	col-45, F53G12.7	2	8	3	1	C1	1	0	Control
22G	Gene:WBGene00000709:22G:col-136, Y51H4A.28:WAGO	col-136, Y51H4A.28	2	18	1	1	C1	1	0	Control
22G	Gene:WBGene00000759:22G:col-186, E03G2.4:WAGO	col-186, E03G2.4	2	10	1	1	C1	0	1	Control
22G	Gene:WBGene00000803:22G:csb-1, F53H4.1:WAGO	csb-1, F53H4.1	2	4	1	1	C1	1	0	Control
22G	Gene:WBGene00000803:22G:csb-1, F53H4.1:WAGO	csb-1, F53H4.1	2	8	5	1	C1	1	0	Control
22G	Gene:WBGene00000803:22G:csb-1, F53H4.1:WAGO	csb-1, F53H4.1	2	18	1	1	C1	1	0	Control
22G	Gene:WBGene00000820:22G:csp-2, Y73B6BL.7:WAGO	csp-2, Y73B6BL.7	2	8	1	1	C1	1	0	Control
22G	Gene:WBGene00000821:22G:csp-3, Y47H9C.6:WAGO	csp-3, Y47H9C.6	2	8	1	1	C1	1	0	Control
22G	Gene:WBGene00000835:22G:cuc-1, ZK652.11:CSR	cuc-1, ZK652.11	2	4	1	1	C1	0	1	Control
22G	Gene:WBGene00000885:22G:cyn-9, T27D1.1:CSR	cyn-9, T27D1.1	1	20	1	0	C1	0	1	Control
22G	Gene:WBGene00000895:22G:B0412.1, dac-1:WAGO	B0412.1, dac-1	2	14	1	1	C1	0	1	Control
22G	Gene:WBGene00000895:22G:B0412.1, dac-1:WAGO	B0412.1, dac-1	1	20	1	0	C1	0	1	Control
22G	Gene:WBGene00000900:22G:C05D2.1, daf-4:CSR	C05D2.1, daf-4	2	12	1	1	C1	1	0	Control
22G	Gene:WBGene00000903:22G:B0412.2, daf-7:WAGO	B0412.2, daf-7	2	8	1	1	C1	1	0	Control
22G	Gene:WBGene00000959:22G:dgk-2, F46H6.2:WAGO	dgk-2, F46H6.2	2	6	1	1	C1	1	0	Control
22G	Gene:WBGene00000959:22G:dgk-2, F46H6.2:WAGO	dgk-2, F46H6.2	2	12	7	1	C1	1	0	Control
22G	Gene:WBGene00000970:22G:C17G10.8, dhs-6:CSR	C17G10.8, dhs-6	2	2	1	1	C1	1	0	Control
22G	Gene:WBGene00000982:22G:dhs-19, T11F9.11:WAGO	dhs-19, T11F9.11	2	8	1	1	C1	1	0	Control
22G	Gene:WBGene00000982:22G:dhs-19, T11F9.11:WAGO	dhs-19, T11F9.11	2	12	1	1	C1	1	0	Control
22G	Gene:WBGene00000982:22G:dhs-19, T11F9.11:WAGO	dhs-19, T11F9.11	2	16	1	1	C1	1	0	Control
22G	Gene:WBGene00000988:22G:dhs-25, F09E10.3:CSR	dhs-25, F09E10.3	2	2	1	1	C1	1	0	Control
22G	Gene:WBGene00000988:22G:dhs-25, F09E10.3:CSR	dhs-25, F09E10.3	2	10	5	1	C1	1	0	Control
22G	Gene:WBGene00001018:22G:C28H8.12, dnc-2:CSR	C28H8.12, dnc-2	2	4	1	1	C1	1	0	Control
22G	Gene:WBGene00001018:22G:C28H8.12, dnc-2:CSR	C28H8.12, dnc-2	2	16	1	1	C1	1	0	Control
22G	Gene:WBGene00001033:22G:dnj-15, K08D10.2:CSR	dnj-15, K08D10.2	2	2	15	1	C1	0	1	Control
22G	Gene:WBGene00001033:22G:dnj-15, K08D10.2:CSR	dnj-15, K08D10.2	1	20	1	0	C1	0	1	Control
22G	Gene:WBGene00001119:22G:C04C3.5, dyf-3:WAGO	C04C3.5, dyf-3	1	6	15	0	C1	0	1	Control
22G	Gene:WBGene00001145:22G:C16C2.2, eat-16:WAGO	C16C2.2, eat-16	2	16	1	1	C1	1	0	Control
22G	Gene:WBGene00001155:22G:ech-6, T05G5.6:ALG, CSR	ech-6, T05G5.6	1	20	1	0	C1	1	0	Control
22G	Gene:WBGene00001175:22G:C46F4.1, egl-6:CSR	C46F4.1, egl-6	2	16	1	1	C1	0	1	Control
22G	Gene:WBGene00001177:22G:B0348.4, egl-8:WAGO	B0348.4, egl-8	2	8	1	1	C1	1	0	Control
22G	Gene:WBGene00001189:22G:egl-21, F01D4.4:WAGO	egl-21, F01D4.4	2	6	3	1	C1	1	0	Control
22G	Gene:WBGene00001189:22G:egl-21, F01D4.4:WAGO	egl-21, F01D4.4	1	20	1	0	C1	1	0	Control
22G	Gene:WBGene00001193:22G:C23H3.1, egl-26:CSR	C23H3.1, egl-26	2	18	1	1	C1	1	0	Control
22G	Gene:WBGene00001230:22G:eif-3.G, F22B5.2:ALG, CSR	eif-3.G, F22B5.2	2	10	1	1	C1	1	0	Control
22G	Gene:WBGene00001233:22G:eif-3.K, T16G1.11:CSR	eif-3.K, T16G1.11	2	2	1	1	C1	1	0	Control
22G	Gene:WBGene00001335:22G:F35A5.8:WAGO	F35A5.8	2	8	1	1	C1	1	0	Control
22G	Gene:WBGene00001394:22G:fat-2, W02A2.1:WAGO	fat-2, W02A2.1	2	4	1	1	C1	1	0	Control
22G	Gene:WBGene00001394:22G:fat-2, W02A2.1:WAGO	fat-2, W02A2.1	1	16	5	0	C1	1	0	Control
22G	Gene:WBGene00001430:22G:C50F2.6, fkb-5:WAGO	C50F2.6, fkb-5	2	12	3	1	C1	1	0	Control
22G	Gene:WBGene00001430:22G:C50F2.6, fkb-5:WAGO	C50F2.6, fkb-5	2	18	1	1	C1	1	0	Control
22G	Gene:WBGene00001470:22G:baz-2, ZK783.4:CSR	baz-2, ZK783.4	2	2	1	1	C1	1	0	Control
22G	Gene:WBGene00001484:22G:fox-1, T07D1.4:CSR	fox-1, T07D1.4	2	18	1	1	C1	1	0	Control
22G	Gene:WBGene00001520:22G:gas-1, K09A9.5:WAGO	gas-1, K09A9.5	2	6	3	1	C1	1	0	Control
22G	Gene:WBGene00001520:22G:gas-1, K09A9.5:WAGO	gas-1, K09A9.5	2	12	1	1	C1	1	0	Control
22G	Gene:WBGene00001520:22G:gas-1, K09A9.5:WAGO	gas-1, K09A9.5	2	16	3	1	C1	1	0	Control
22G	Gene:WBGene00001615:22G:C06A8.9, glr-4:WAGO	C06A8.9, glr-4	1	20	1	0	C1	0	1	Control
22G	Gene:WBGene00001638:22G:B0416.6, gly-13:WAGO	B0416.6, gly-13	2	8	1	1	C1	1	0	Control
22G	Gene:WBGene00001638:22G:B0416.6, gly-13:WAGO	B0416.6, gly-13	2	12	7	1	C1	1	0	Control
22G	Gene:WBGene00001639:22G:gly-14, M01F1.1:WAGO	gly-14, M01F1.1	2	6	1	1	C1	0	1	Control
22G	Gene:WBGene00001666:22G:gpa-4, T07A9.7:WAGO	gpa-4, T07A9.7	2	4	15	1	C1	1	0	Control
22G	Gene:WBGene00001682:22G:F08B6.2, gpc-2:CSR	F08B6.2, gpc-2	2	16	1	1	C1	0	1	Control
22G	Gene:WBGene00001708:22G:F19C6.1, grk-1:CSR	F19C6.1, grk-1	2	4	1	1	C1	1	0	Control
22G	Gene:WBGene00001950:22G:hlh-3, T24B8.6:CSR	hlh-3, T24B8.6	2	2	1	1	C1	1	0	Control
22G	Gene:WBGene00001950:22G:hlh-3, T24B8.6:CSR	hlh-3, T24B8.6	2	6	1	1	C1	1	0	Control
22G	Gene:WBGene00001950:22G:hlh-3, T24B8.6:CSR	hlh-3, T24B8.6	2	10	1	1	C1	1	0	Control
22G	Gene:WBGene00001950:22G:hlh-3, T24B8.6:CSR	hlh-3, T24B8.6	2	14	1	1	C1	1	0	Control
22G	Gene:WBGene00001975:22G:F45E4.9, hmg-5:CSR	F45E4.9, hmg-5	2	6	3	1	C1	0	1	Control
22G	Gene:WBGene00001975:22G:F45E4.9, hmg-5:CSR	F45E4.9, hmg-5	1	18	3	0	C1	0	1	Control
22G	Gene:WBGene00002048:22G:B0244.2, ida-1:WAGO	B0244.2, ida-1	2	4	9	1	C1	1	0	Control
22G	Gene:WBGene00002048:22G:B0244.2, ida-1:WAGO	B0244.2, ida-1	1	18	3	0	C1	1	0	Control
22G	Gene:WBGene00002177:22G:F35C8.3, jkk-1:WAGO	F35C8.3, jkk-1	2	6	3	1	C1	0	1	Control
22G	Gene:WBGene00002181:22G:K03D10.1, kal-1:WAGO	K03D10.1, kal-1	2	4	1	1	C1	1	0	Control
22G	Gene:WBGene00002181:22G:K03D10.1, kal-1:WAGO	K03D10.1, kal-1	2	8	5	1	C1	1	0	Control
22G	Gene:WBGene00002181:22G:K03D10.1, kal-1:WAGO	K03D10.1, kal-1	2	16	3	1	C1	1	0	Control
22G	Gene:WBGene00002196:22G:kin-10, T01G9.6:CSR	kin-10, T01G9.6	2	10	1	1	C1	1	0	Control
22G	Gene:WBGene00002220:22G:C15C7.2, gcc-1:WAGO	C15C7.2, gcc-1	1	4	17	0	C1	1	0	Control
22G	Gene:WBGene00002259:NA:lbp-7, T22G5.2:unk	lbp-7, T22G5.2	2	10	1	1	C1	0	1	Control
22G	Gene:WBGene00002260:NA:lbp-8, T22G5.6:unk	lbp-8, T22G5.6	2	2	9	1	C1	1	0	Control
22G	Gene:WBGene00002260:NA:lbp-8, T22G5.6:unk	lbp-8, T22G5.6	2	14	1	1	C1	1	0	Control
22G	Gene:WBGene00002260:NA:lbp-8, T22G5.6:unk	lbp-8, T22G5.6	1	18	3	0	C1	1	0	Control
22G	Gene:WBGene00002261:22G:F58A3.1, ldb-1:CSR	F58A3.1, ldb-1	2	2	1	1	C1	1	0	Control
22G	Gene:WBGene00002915:22G:H19M22.2, let-805:WAGO	H19M22.2, let-805	2	16	1	1	C1	1	0	Control
22G	Gene:WBGene00003066:22G:lpl-1, ZC410.7:WAGO	lpl-1, ZC410.7	2	6	1	1	C1	1	0	Control
22G	Gene:WBGene00003066:22G:lpl-1, ZC410.7:WAGO	lpl-1, ZC410.7	2	10	1	1	C1	1	0	Control
22G	Gene:WBGene00003066:22G:lpl-1, ZC410.7:WAGO	lpl-1, ZC410.7	1	20	1	0	C1	1	0	Control
22G	Gene:WBGene00003081:22G:lsm-7, ZK593.7:CSR	lsm-7, ZK593.7	2	12	1	1	C1	1	0	Control
22G	Gene:WBGene00003084:22G:lst-2, R160.7:CSR	lst-2, R160.7	2	6	1	1	C1	1	0	Control
22G	Gene:WBGene00003084:22G:lst-2, R160.7:CSR	lst-2, R160.7	2	12	3	1	C1	1	0	Control
22G	Gene:WBGene00003084:22G:lst-2, R160.7:CSR	lst-2, R160.7	1	18	3	0	C1	1	0	Control
22G	Gene:WBGene00003161:22G:mdf-2, Y69A2AR.30:CSR	mdf-2, Y69A2AR.30	1	20	1	0	C1	0	1	Control
22G	Gene:WBGene00003411:22G:F14F4.3, mrp-5:WAGO	F14F4.3, mrp-5	1	6	15	0	C1	1	0	Control
22G	Gene:WBGene00003517:22G:F31F6.6, nac-1:WAGO	F31F6.6, nac-1	2	8	1	1	C1	1	0	Control
22G	Gene:WBGene00003517:22G:F31F6.6, nac-1:WAGO	F31F6.6, nac-1	2	12	1	1	C1	1	0	Control
22G	Gene:WBGene00003517:22G:F31F6.6, nac-1:WAGO	F31F6.6, nac-1	2	16	3	1	C1	1	0	Control
22G	Gene:WBGene00003520:22G:F45G2.1, nas-1:WAGO	F45G2.1, nas-1	2	4	1	1	C1	1	0	Control
22G	Gene:WBGene00003593:22G:F42A10.2, nfm-1:WAGO	F42A10.2, nfm-1	1	8	13	0	C1	1	0	Control
22G	Gene:WBGene00003599:22G:nhl-3, W04H10.3:CSR	nhl-3, W04H10.3	2	18	1	1	C1	1	0	Control
22G	Gene:WBGene00003602:22G:H01A20.1, nhr-3:WAGO	H01A20.1, nhr-3	1	18	3	0	C1	1	0	Control
22G	Gene:WBGene00003612:22G:nhr-13, Y5H2B.2:CSR	nhr-13, Y5H2B.2	2	6	1	1	C1	1	0	Control
22G	Gene:WBGene00003627:22G:F58G6.5, nhr-34:CSR	F58G6.5, nhr-34	1	20	1	0	C1	1	0	Control
22G	Gene:WBGene00003630:22G:nhr-40, T03G6.2:WAGO	nhr-40, T03G6.2	2	10	1	1	C1	1	0	Control
22G	Gene:WBGene00003630:22G:nhr-40, T03G6.2:WAGO	nhr-40, T03G6.2	2	18	1	1	C1	1	0	Control
22G	Gene:WBGene00003638:22G:nhr-48, ZK662.3:WAGO	nhr-48, ZK662.3	2	18	1	1	C1	1	0	Control
22G	Gene:WBGene00003654:22G:C45E1.1, nhr-64:WAGO	C45E1.1, nhr-64	2	4	1	1	C1	1	0	Control
22G	Gene:WBGene00003654:22G:C45E1.1, nhr-64:WAGO	C45E1.1, nhr-64	2	16	1	1	C1	1	0	Control
22G	Gene:WBGene00003674:22G:nhr-84, T06C12.7:WAGO	nhr-84, T06C12.7	2	2	17	1	C1	1	0	Control
22G	Gene:WBGene00003690:22G:C28D4.1, nhr-100:CSR	C28D4.1, nhr-100	2	10	1	1	C1	1	0	Control
22G	Gene:WBGene00003690:22G:C28D4.1, nhr-100:CSR	C28D4.1, nhr-100	2	16	1	1	C1	1	0	Control
22G	Gene:WBGene00003750:22G:M01D7.5, nlp-12:WAGO	M01D7.5, nlp-12	2	18	1	1	C1	1	0	Control
22G	Gene:WBGene00003836:22G:nxt-1, Y71F9AM.5:CSR	nxt-1, Y71F9AM.5	2	2	1	1	C1	0	1	Control
22G	Gene:WBGene00003848:22G:odr-1, R01E6.1:WAGO	odr-1, R01E6.1	2	10	3	1	C1	1	0	Control
22G	Gene:WBGene00003848:22G:odr-1, R01E6.1:WAGO	odr-1, R01E6.1	2	18	1	1	C1	1	0	Control
22G	Gene:WBGene00003883:22G:osm-1, T27B1.1:WAGO	osm-1, T27B1.1	2	16	1	1	C1	1	0	Control
22G	Gene:WBGene00003911:22G:C09B8.7, pak-1:WAGO	C09B8.7, pak-1	2	8	1	1	C1	1	0	Control
22G	Gene:WBGene00003970:22G:F46C3.1, pek-1:WAGO	F46C3.1, pek-1	2	4	1	1	C1	1	0	Control
22G	Gene:WBGene00003983:22G:pes-10, Y46G5A.27:CSR	pes-10, Y46G5A.27	2	4	1	1	C1	1	0	Control
22G	Gene:WBGene00003983:22G:pes-10, Y46G5A.27:CSR	pes-10, Y46G5A.27	1	20	1	0	C1	1	0	Control
22G	Gene:WBGene00004089:22G:ppk-3, VF11C1L.1:WAGO	ppk-3, VF11C1L.1	2	4	1	1	C1	1	0	Control
22G	Gene:WBGene00004089:22G:ppk-3, VF11C1L.1:WAGO	ppk-3, VF11C1L.1	2	8	1	1	C1	1	0	Control
22G	Gene:WBGene00004089:22G:ppk-3, VF11C1L.1:WAGO	ppk-3, VF11C1L.1	2	12	1	1	C1	1	0	Control
22G	Gene:WBGene00004120:22G:F29C12.1, pqn-32:WAGO	F29C12.1, pqn-32	1	4	17	0	C1	1	0	Control
22G	Gene:WBGene00004121:22G:F35B3.5, ptrn-1:CSR	F35B3.5, ptrn-1	2	2	1	1	C1	1	0	Control
22G	Gene:WBGene00004148:22G:pqn-65, T13H2.4:WAGO	pqn-65, T13H2.4	2	4	11	1	C1	1	0	Control
22G	Gene:WBGene00004148:22G:pqn-65, T13H2.4:WAGO	pqn-65, T13H2.4	2	18	1	1	C1	1	0	Control
22G	Gene:WBGene00004192:22G:prx-2, ZK809.7:CSR	prx-2, ZK809.7	1	16	5	0	C1	1	0	Control
22G	Gene:WBGene00004210:22G:ptc-3, Y110A2AL.8:WAGO	ptc-3, Y110A2AL.8	2	4	3	1	C1	1	0	Control
22G	Gene:WBGene00004210:22G:ptc-3, Y110A2AL.8:WAGO	ptc-3, Y110A2AL.8	2	10	9	1	C1	1	0	Control
22G	Gene:WBGene00004245:22G:puf-9, W06B11.2:WAGO	puf-9, W06B11.2	2	4	1	1	C1	1	0	Control
22G	Gene:WBGene00004245:22G:puf-9, W06B11.2:WAGO	puf-9, W06B11.2	2	18	1	1	C1	1	0	Control
22G	Gene:WBGene00004273:22G:rab-10, T23H2.5:CSR	rab-10, T23H2.5	2	2	3	1	C1	0	1	Control
22G	Gene:WBGene00004273:22G:rab-10, T23H2.5:CSR	rab-10, T23H2.5	2	14	1	1	C1	0	1	Control
22G	Gene:WBGene00004313:22G:F54E4.1, rbc-1:WAGO	F54E4.1, rbc-1	2	2	3	1	C1	1	0	Control
22G	Gene:WBGene00004352:22G:rgs-9, ZC53.7:WAGO	rgs-9, ZC53.7	2	12	1	1	C1	1	0	Control
22G	Gene:WBGene00004352:22G:rgs-9, ZC53.7:WAGO	rgs-9, ZC53.7	2	16	1	1	C1	1	0	Control
22G	Gene:WBGene00004377:22G:F49E7.1, rme-6:WAGO	F49E7.1, rme-6	2	8	1	1	C1	1	0	Control
22G	Gene:WBGene00004377:22G:F49E7.1, rme-6:WAGO	F49E7.1, rme-6	2	12	1	1	C1	1	0	Control
22G	Gene:WBGene00004444:22G:rpl-30, Y106G6H.3:CSR	rpl-30, Y106G6H.3	1	20	1	0	C1	1	0	Control
22G	Gene:WBGene00004449:22G:rpl-35, ZK652.4:CSR	rpl-35, ZK652.4	2	2	1	1	C1	0	1	Control
22G	Gene:WBGene00004449:22G:rpl-35, ZK652.4:CSR	rpl-35, ZK652.4	2	6	1	1	C1	0	1	Control
22G	Gene:WBGene00004449:22G:rpl-35, ZK652.4:CSR	rpl-35, ZK652.4	2	10	3	1	C1	0	1	Control
22G	Gene:WBGene00004449:22G:rpl-35, ZK652.4:CSR	rpl-35, ZK652.4	1	18	3	0	C1	0	1	Control
22G	Gene:WBGene00004745:22G:F52E10.1, sdc-1:WAGO	F52E10.1, sdc-1	2	8	1	1	C1	1	0	Control
22G	Gene:WBGene00004745:22G:F52E10.1, sdc-1:WAGO	F52E10.1, sdc-1	2	12	1	1	C1	1	0	Control
22G	Gene:WBGene00004745:22G:F52E10.1, sdc-1:WAGO	F52E10.1, sdc-1	2	18	1	1	C1	1	0	Control
22G	Gene:WBGene00004749:22G:F57C7.3, sdn-1:CSR	F57C7.3, sdn-1	2	6	1	1	C1	1	0	Control
22G	Gene:WBGene00004758:22G:R03G5.2, sek-1:CSR	R03G5.2, sek-1	2	6	1	1	C1	1	0	Control
22G	Gene:WBGene00004778:22G:K02F2.6, ser-3:WAGO	K02F2.6, ser-3	1	14	7	0	C1	1	0	Control
22G	Gene:WBGene00004788:22G:C54H2.5, sft-4:CSR	C54H2.5, sft-4	2	16	3	1	C1	1	0	Control
22G	Gene:WBGene00004820:22G:skr-14, Y47D7A.8:CSR	skr-14, Y47D7A.8	2	8	5	1	C1	1	0	Control
22G	Gene:WBGene00004820:22G:skr-14, Y47D7A.8:CSR	skr-14, Y47D7A.8	2	16	3	1	C1	1	0	Control
22G	Gene:WBGene00004829:22G:M02A10.3, sli-1:CSR	M02A10.3, sli-1	1	20	1	0	C1	0	1	Control
22G	Gene:WBGene00004857:22G:R13F6.9, sma-3:WAGO	R13F6.9, sma-3	1	12	9	0	C1	1	0	Control
22G	Gene:WBGene00004951:22G:K10B3.10, spc-1:WAGO	K10B3.10, spc-1	2	16	1	1	C1	1	0	Control
22G	Gene:WBGene00004997:NA:spp-12, T22G5.7:unk	spp-12, T22G5.7	2	18	1	1	C1	0	1	Control
22G	Gene:WBGene00005078:22G:F49B2.5, src-2:WAGO	F49B2.5, src-2	2	14	5	1	C1	1	0	Control
22G	Gene:WBGene00005191:22G:srg-34, Y51A2D.12:WAGO	srg-34, Y51A2D.12	2	4	1	1	C1	0	1	Control
22G	Gene:WBGene00005191:22G:srg-34, Y51A2D.12:WAGO	srg-34, Y51A2D.12	2	8	1	1	C1	0	1	Control
22G	Gene:WBGene00005257:22G:M02H5.10, srh-34:WAGO	M02H5.10, srh-34	2	12	1	1	C1	0	1	Control
22G	Gene:WBGene00005257:22G:M02H5.10, srh-34:WAGO	M02H5.10, srh-34	1	20	1	0	C1	0	1	Control
22G	Gene:WBGene00005387:22G:srh-171, Y60A3A.5:WAGO	srh-171, Y60A3A.5	2	8	1	1	C1	1	0	Control
22G	Gene:WBGene00005387:22G:srh-171, Y60A3A.5:WAGO	srh-171, Y60A3A.5	2	18	1	1	C1	1	0	Control
22G	Gene:WBGene00006130:22G:str-68, Y73C8C.6:WAGO	str-68, Y73C8C.6	2	18	1	1	C1	1	0	Control
22G	Gene:WBGene00006364:22G:F59F5.6, syd-2:WAGO	F59F5.6, syd-2	2	16	1	1	C1	1	0	Control
22G	Gene:WBGene00006374:22G:syx-4, T01B11.3:CSR	syx-4, T01B11.3	2	12	1	1	C1	1	0	Control
22G	Gene:WBGene00006431:22G:C02F12.4, tag-52:CSR	C02F12.4, tag-52	1	20	1	0	C1	1	0	Control
22G	Gene:WBGene00006434:22G:F09E5.15, prdx-2:CSR	F09E5.15, prdx-2	2	6	1	1	C1	1	0	Control
22G	Gene:WBGene00006436:22G:ttn-1, W06H8.8:ERGO, WAGO	ttn-1, W06H8.8	2	2	13	1	C1	1	0	Control
22G	Gene:WBGene00006436:22G:ttn-1, W06H8.8:ERGO, WAGO	ttn-1, W06H8.8	2	18	1	1	C1	1	0	Control
22G	Gene:WBGene00006495:22G:cpna-1, F31D5.3:WAGO	cpna-1, F31D5.3	2	2	1	1	C1	1	0	Control
22G	Gene:WBGene00006495:22G:cpna-1, F31D5.3:WAGO	cpna-1, F31D5.3	2	6	1	1	C1	1	0	Control
22G	Gene:WBGene00006495:22G:cpna-1, F31D5.3:WAGO	cpna-1, F31D5.3	2	10	3	1	C1	1	0	Control
22G	Gene:WBGene00006495:22G:cpna-1, F31D5.3:WAGO	cpna-1, F31D5.3	1	16	5	0	C1	1	0	Control
22G	Gene:WBGene00006498:22G:R13F6.4, ten-1:CSR	R13F6.4, ten-1	2	6	1	1	C1	1	0	Control
22G	Gene:WBGene00006498:22G:R13F6.4, ten-1:CSR	R13F6.4, ten-1	2	10	1	1	C1	1	0	Control
22G	Gene:WBGene00006505:22G:lagr-1, Y6B3B.10:WAGO	lagr-1, Y6B3B.10	1	20	1	0	C1	1	0	Control
22G	Gene:WBGene00006552:22G:tbx-33, Y66A7A.8:CSR	tbx-33, Y66A7A.8	1	20	1	0	C1	1	0	Control
22G	Gene:WBGene00006578:22G:F25H2.1, tli-1:CSR	F25H2.1, tli-1	2	4	7	1	C1	1	0	Control
22G	Gene:WBGene00006578:22G:F25H2.1, tli-1:CSR	F25H2.1, tli-1	2	16	3	1	C1	1	0	Control
22G	Gene:WBGene00006580:22G:T23G4.1, tlp-1:CSR	T23G4.1, tlp-1	2	2	5	1	C1	0	1	Control
22G	Gene:WBGene00006580:22G:T23G4.1, tlp-1:CSR	T23G4.1, tlp-1	2	10	1	1	C1	0	1	Control
22G	Gene:WBGene00006580:22G:T23G4.1, tlp-1:CSR	T23G4.1, tlp-1	1	14	7	0	C1	0	1	Control
22G	Gene:WBGene00006756:22G:unc-17, ZC416.8:WAGO	unc-17, ZC416.8	2	8	5	1	C1	0	1	Control
22G	Gene:WBGene00006756:22G:unc-17, ZC416.8:WAGO	unc-17, ZC416.8	1	18	3	0	C1	0	1	Control
22G	Gene:WBGene00006771:22G:tln-1, Y71G12B.11:WAGO	tln-1, Y71G12B.11	2	8	11	1	C1	1	0	Control
22G	Gene:WBGene00006801:22G:K11C4.5, unc-68:WAGO	K11C4.5, unc-68	2	2	3	1	C1	1	0	Control
22G	Gene:WBGene00006801:22G:K11C4.5, unc-68:WAGO	K11C4.5, unc-68	2	8	5	1	C1	1	0	Control
22G	Gene:WBGene00006801:22G:K11C4.5, unc-68:WAGO	K11C4.5, unc-68	2	16	3	1	C1	1	0	Control
22G	Gene:WBGene00006815:22G:unc-83, W01A11.3:WAGO	unc-83, W01A11.3	2	2	1	1	C1	1	0	Control
22G	Gene:WBGene00006830:22G:C30D11.1, unc-103:WAGO	C30D11.1, unc-103	2	18	1	1	C1	1	0	Control
22G	Gene:WBGene00006831:22G:C52E12.2, unc-104:WAGO	C52E12.2, unc-104	2	16	1	1	C1	1	0	Control
22G	Gene:WBGene00006862:22G:C42D8.3, pnk-4:CSR	C42D8.3, pnk-4	2	8	3	1	C1	1	0	Control
22G	Gene:WBGene00006862:22G:C42D8.3, pnk-4:CSR	C42D8.3, pnk-4	2	14	3	1	C1	1	0	Control
22G	Gene:WBGene00006910:22G:R10E11.8, vha-1:ALG, CSR	R10E11.8, vha-1	2	2	1	1	C1	1	0	Control
22G	Gene:WBGene00006910:22G:R10E11.8, vha-1:ALG, CSR	R10E11.8, vha-1	2	16	1	1	C1	1	0	Control
22G	Gene:WBGene00006918:22G:vha-9, ZK970.4:ALG, CSR	vha-9, ZK970.4	2	2	1	1	C1	0	1	Control
22G	Gene:WBGene00006918:22G:vha-9, ZK970.4:ALG, CSR	vha-9, ZK970.4	2	6	9	1	C1	0	1	Control
22G	Gene:WBGene00006918:22G:vha-9, ZK970.4:ALG, CSR	vha-9, ZK970.4	1	18	3	0	C1	0	1	Control
22G	Gene:WBGene00006922:22G:F08G12.4, vhl-1:WAGO	F08G12.4, vhl-1	1	4	17	0	C1	1	0	Control
22G	Gene:WBGene00006925:22G:K09F5.2, vit-1:CSR	K09F5.2, vit-1	1	20	1	0	C1	0	1	Control
22G	Gene:WBGene00007055:22G:F41E6.6, tag-196:WAGO	F41E6.6, tag-196	2	4	3	1	C1	1	0	Control
22G	Gene:WBGene00007055:22G:F41E6.6, tag-196:WAGO	F41E6.6, tag-196	2	12	5	1	C1	1	0	Control
22G	Gene:WBGene00007059:22G:F08C6.3, vps-52:CSR	F08C6.3, vps-52	2	4	1	1	C1	1	0	Control
22G	Gene:WBGene00007059:22G:F08C6.3, vps-52:CSR	F08C6.3, vps-52	2	10	5	1	C1	1	0	Control
22G	Gene:WBGene00007059:22G:F08C6.3, vps-52:CSR	F08C6.3, vps-52	1	18	3	0	C1	1	0	Control
22G	Gene:WBGene00007114:22G:B0035.16, mttu-1:WAGO	B0035.16, mttu-1	2	16	1	1	C1	1	0	Control
22G	Gene:WBGene00007139:22G:B0285.7, mnp-1:WAGO	B0285.7, mnp-1	1	12	9	0	C1	1	0	Control
22G	Gene:WBGene00007179:22G:B0457.4:WAGO	B0457.4	2	2	3	1	C1	1	0	Control
22G	Gene:WBGene00007179:22G:B0457.4:WAGO	B0457.4	2	10	3	1	C1	1	0	Control
22G	Gene:WBGene00007179:22G:B0457.4:WAGO	B0457.4	2	16	1	1	C1	1	0	Control
22G	Gene:WBGene00007220:22G:C01B9.1:WAGO	C01B9.1	2	2	5	1	C1	0	1	Control
22G	Gene:WBGene00007220:22G:C01B9.1:WAGO	C01B9.1	1	10	11	0	C1	0	1	Control
22G	Gene:WBGene00007242:22G:C01G12.1, madf-5:WAGO	C01G12.1, madf-5	2	12	1	1	C1	1	0	Control
22G	Gene:WBGene00007242:22G:C01G12.1, madf-5:WAGO	C01G12.1, madf-5	2	16	3	1	C1	1	0	Control
22G	Gene:WBGene00007296:22G:arrd-25, C04C11.2:CSR	arrd-25, C04C11.2	2	2	1	1	C1	1	0	Control
22G	Gene:WBGene00007296:22G:arrd-25, C04C11.2:CSR	arrd-25, C04C11.2	2	8	1	1	C1	1	0	Control
22G	Gene:WBGene00007331:22G:C05C10.4, pho-11:WAGO	C05C10.4, pho-11	2	6	1	1	C1	0	1	Control
22G	Gene:WBGene00007331:22G:C05C10.4, pho-11:WAGO	C05C10.4, pho-11	2	16	1	1	C1	1	0	Control
22G	Gene:WBGene00007354:22G:C06A1.3:ALG, WAGO	C06A1.3	2	2	3	1	C1	0	1	Control
22G	Gene:WBGene00007372:22G:C06B8.7:WAGO	C06B8.7	2	2	1	1	C1	1	0	Control
22G	Gene:WBGene00007372:22G:C06B8.7:WAGO	C06B8.7	1	6	15	0	C1	1	0	Control
22G	Gene:WBGene00007400:22G:bud-31, C07A9.2:CSR	bud-31, C07A9.2	2	10	1	1	C1	1	0	Control
22G	Gene:WBGene00007400:22G:bud-31, C07A9.2:CSR	bud-31, C07A9.2	2	14	3	1	C1	1	0	Control
22G	Gene:WBGene00007487:22G:C09G1.5:WAGO	C09G1.5	2	10	3	1	C1	1	0	Control
22G	Gene:WBGene00007489:22G:C09G5.7:ALG, WAGO	C09G5.7	2	4	15	1	C1	1	0	Control
22G	Gene:WBGene00007547:22G:C13C4.2, nhr-154:CSR	C13C4.2, nhr-154	2	6	1	1	C1	0	1	Control
22G	Gene:WBGene00007547:22G:C13C4.2, nhr-154:CSR	C13C4.2, nhr-154	2	16	1	1	C1	0	1	Control
22G	Gene:WBGene00007574:22G:C14B1.3:CSR	C14B1.3	2	10	1	1	C1	0	1	Control
22G	Gene:WBGene00007642:22G:C17E4.2:CSR	C17E4.2	2	2	1	1	C1	1	0	Control
22G	Gene:WBGene00007672:22G:C18D4.2, fbxa-136:WAGO	C18D4.2, fbxa-136	1	18	3	0	C1	1	0	Control
22G	Gene:WBGene00007674:22G:C18D4.4:WAGO	C18D4.4	1	20	1	0	C1	0	1	Control
22G	Gene:WBGene00007731:22G:C25G4.3:CSR	C25G4.3	2	18	1	1	C1	0	1	Control
22G	Gene:WBGene00007750:22G:C26G2.1, syg-2:WAGO	C26G2.1, syg-2	2	8	5	1	C1	1	0	Control
22G	Gene:WBGene00007750:22G:C26G2.1, syg-2:WAGO	C26G2.1, syg-2	1	18	3	0	C1	1	0	Control
22G	Gene:WBGene00007756:22G:C27A7.5:CSR	C27A7.5	2	6	1	1	C1	1	0	Control
22G	Gene:WBGene00007813:22G:C29F7.6, jmjd-3.3:WAGO	C29F7.6, jmjd-3.3	2	12	5	1	C1	1	0	Control
22G	Gene:WBGene00007836:22G:C31C9.2:CSR	C31C9.2	2	4	1	1	C1	0	1	Control
22G	Gene:WBGene00007836:22G:C31C9.2:CSR	C31C9.2	2	8	3	1	C1	0	1	Control
22G	Gene:WBGene00007836:22G:C31C9.2:CSR	C31C9.2	2	16	1	1	C1	0	1	Control
22G	Gene:WBGene00007849:22G:C31E10.8, tbc-19:WAGO	C31E10.8, tbc-19	2	12	1	1	C1	1	0	Control
22G	Gene:WBGene00007849:22G:C31E10.8, tbc-19:WAGO	C31E10.8, tbc-19	2	16	1	1	C1	1	0	Control
22G	Gene:WBGene00007880:22G:C33A12.1:CSR	C33A12.1	2	4	1	1	C1	0	1	Control
22G	Gene:WBGene00007941:22G:C34F6.7:WAGO	C34F6.7	2	6	13	1	C1	1	0	Control
22G	Gene:WBGene00007976:22G:C36B1.9:WAGO	C36B1.9	2	18	1	1	C1	1	0	Control
22G	Gene:WBGene00007984:22G:C36F7.1, irx-1:WAGO	C36F7.1, irx-1	1	20	1	0	C1	0	1	Control
22G	Gene:WBGene00007988:22G:best-8, C37A5.1:WAGO	best-8, C37A5.1	2	10	1	1	C1	1	0	Control
22G	Gene:WBGene00007988:22G:best-8, C37A5.1:WAGO	best-8, C37A5.1	1	20	1	0	C1	1	0	Control
22G	Gene:WBGene00007991:22G:C37A5.7:CSR	C37A5.7	2	18	1	1	C1	0	1	Control
22G	Gene:WBGene00008051:22G:C41C4.3, lron-4:WAGO	C41C4.3, lron-4	2	6	1	1	C1	1	0	Control
22G	Gene:WBGene00008078:22G:C44B9.1, vps-50:WAGO	C44B9.1, vps-50	1	20	1	0	C1	1	0	Control
22G	Gene:WBGene00008085:22G:C44C10.4, smcl-1:CSR	C44C10.4, smcl-1	2	4	1	1	C1	1	0	Control
22G	Gene:WBGene00008170:22G:C48B4.7:CSR	C48B4.7	1	20	1	0	C1	1	0	Control
22G	Gene:WBGene00008316:22G:C54G4.6, dod-18:WAGO	C54G4.6, dod-18	2	4	3	1	C1	0	1	Control
22G	Gene:WBGene00008316:22G:C54G4.6, dod-18:WAGO	C54G4.6, dod-18	2	10	3	1	C1	0	1	Control
22G	Gene:WBGene00008316:22G:C54G4.6, dod-18:WAGO	C54G4.6, dod-18	1	16	5	0	C1	0	1	Control
22G	Gene:WBGene00008350:22G:CE7X_3.2:CSR	CE7X_3.2	2	8	1	1	C1	1	0	Control
22G	Gene:WBGene00008372:22G:D1054.5:WAGO	D1054.5	2	2	7	1	C1	1	0	Control
22G	Gene:WBGene00008372:22G:D1054.5:WAGO	D1054.5	2	12	1	1	C1	1	0	Control
22G	Gene:WBGene00008372:22G:D1054.5:WAGO	D1054.5	2	18	1	1	C1	1	0	Control
22G	Gene:WBGene00008413:22G:D2030.3:CSR	D2030.3	2	16	1	1	C1	1	0	Control
22G	Gene:WBGene00008459:22G:E02H1.8, mrpl-53:CSR	E02H1.8, mrpl-53	2	2	1	1	C1	0	1	Control
22G	Gene:WBGene00008459:22G:E02H1.8, mrpl-53:CSR	E02H1.8, mrpl-53	2	8	1	1	C1	0	1	Control
22G	Gene:WBGene00008459:22G:E02H1.8, mrpl-53:CSR	E02H1.8, mrpl-53	2	14	1	1	C1	0	1	Control
22G	Gene:WBGene00008464:22G:E02H4.6:CSR	E02H4.6	2	8	1	1	C1	0	1	Control
22G	Gene:WBGene00008464:22G:E02H4.6:CSR	E02H4.6	1	20	1	0	C1	0	1	Control
22G	Gene:WBGene00008582:22G:F08G5.3:WAGO	F08G5.3	1	4	17	0	C1	1	0	Control
22G	Gene:WBGene00008601:22G:F09A5.4, mob-2:CSR	F09A5.4, mob-2	2	8	1	1	C1	1	0	Control
22G	Gene:WBGene00008601:22G:F09A5.4, mob-2:CSR	F09A5.4, mob-2	2	12	1	1	C1	1	0	Control
22G	Gene:WBGene00008664:22G:F10G8.6, nubp-1:CSR	F10G8.6, nubp-1	2	16	1	1	C1	0	1	Control
22G	Gene:WBGene00008726:22G:F13A7.11:WAGO	F13A7.11	2	8	3	1	C1	1	0	Control
22G	Gene:WBGene00008726:22G:F13A7.11:WAGO	F13A7.11	1	18	3	0	C1	1	0	Control
22G	Gene:WBGene00008745:22G:F13E6.1:CSR	F13E6.1	1	18	3	0	C1	0	1	Control
22G	Gene:WBGene00008760:22G:F13E9.11:WAGO	F13E9.11	1	20	1	0	C1	1	0	Control
22G	Gene:WBGene00008805:22G:F14F3.2, git-1:CSR	F14F3.2, git-1	2	10	3	1	C1	0	1	Control
22G	Gene:WBGene00008822:22G:F14H3.3:CSR	F14H3.3	2	18	1	1	C1	1	0	Control
22G	Gene:WBGene00008825:22G:F14H3.6:CSR	F14H3.6	2	6	1	1	C1	1	0	Control
22G	Gene:WBGene00008858:22G:F15D3.8, pals-1:WAGO	F15D3.8, pals-1	2	6	1	1	C1	1	0	Control
22G	Gene:WBGene00008915:22G:F17C11.4:CSR	F17C11.4	2	2	13	1	C1	1	0	Control
22G	Gene:WBGene00008915:22G:F17C11.4:CSR	F17C11.4	2	18	1	1	C1	1	0	Control
22G	Gene:WBGene00008925:22G:F17H10.1:CSR	F17H10.1	2	4	1	1	C1	1	0	Control
22G	Gene:WBGene00008925:22G:F17H10.1:CSR	F17H10.1	2	8	1	1	C1	1	0	Control
22G	Gene:WBGene00008925:22G:F17H10.1:CSR	F17H10.1	2	14	3	1	C1	1	0	Control
22G	Gene:WBGene00008940:22G:F18H3.4:CSR	F18H3.4	2	2	1	1	C1	1	0	Control
22G	Gene:WBGene00008940:22G:F18H3.4:CSR	F18H3.4	2	6	1	1	C1	1	0	Control
22G	Gene:WBGene00008940:22G:F18H3.4:CSR	F18H3.4	2	10	1	1	C1	1	0	Control
22G	Gene:WBGene00008940:22G:F18H3.4:CSR	F18H3.4	2	14	1	1	C1	1	0	Control
22G	Gene:WBGene00008940:22G:F18H3.4:CSR	F18H3.4	2	18	1	1	C1	1	0	Control
22G	Gene:WBGene00008945:22G:F19B2.6:WAGO	F19B2.6	2	8	5	1	C1	1	0	Control
22G	Gene:WBGene00008945:22G:F19B2.6:WAGO	F19B2.6	1	18	3	0	C1	1	0	Control
22G	Gene:WBGene00008949:22G:F19B6.3:WAGO	F19B6.3	2	8	3	1	C1	1	0	Control
22G	Gene:WBGene00008949:22G:F19B6.3:WAGO	F19B6.3	2	16	1	1	C1	1	0	Control
22G	Gene:WBGene00008986:22G:F20G2.2:WAGO	F20G2.2	2	12	1	1	C1	1	0	Control
22G	Gene:WBGene00009005:22G:F21C3.6:WAGO	F21C3.6	2	8	1	1	C1	0	1	Control
22G	Gene:WBGene00009005:22G:F21C3.6:WAGO	F21C3.6	2	12	7	1	C1	0	1	Control
22G	Gene:WBGene00009013:22G:F21D5.8, mrps-33:CSR	F21D5.8, mrps-33	2	16	1	1	C1	1	0	Control
22G	Gene:WBGene00009062:NA:F22G12.2:unk	F22G12.2	2	2	1	1	C1	0	1	Control
22G	Gene:WBGene00009063:NA:F22G12.3:unk	F22G12.3	2	16	1	1	C1	1	0	Control
22G	Gene:WBGene00009126:22G:F25H5.3, pyk-1:ALG, WAGO	F25H5.3, pyk-1	1	2	19	0	C1	1	0	Control
22G	Gene:WBGene00009128:22G:F25H5.6, mrpl-54:CSR	F25H5.6, mrpl-54	1	20	1	0	C1	1	0	Control
22G	Gene:WBGene00009132:22G:F25H8.2:CSR	F25H8.2	2	16	1	1	C1	1	0	Control
22G	Gene:WBGene00009201:22G:F28C1.3:CSR	F28C1.3	2	14	1	1	C1	1	0	Control
22G	Gene:WBGene00009202:22G:aptf-4, F28C6.1:CSR	aptf-4, F28C6.1	2	6	1	1	C1	1	0	Control
22G	Gene:WBGene00009202:22G:aptf-4, F28C6.1:CSR	aptf-4, F28C6.1	2	14	1	1	C1	1	0	Control
22G	Gene:WBGene00009219:22G:dpm-3, F28D1.11:CSR	dpm-3, F28D1.11	2	8	1	1	C1	1	0	Control
22G	Gene:WBGene00009287:22G:F31C3.5, psf-2:CSR	F31C3.5, psf-2	2	2	1	1	C1	0	1	Control
22G	Gene:WBGene00009287:22G:F31C3.5, psf-2:CSR	F31C3.5, psf-2	2	16	3	1	C1	0	1	Control
22G	Gene:WBGene00009300:22G:F31F6.1:CSR	F31F6.1	2	6	1	1	C1	1	0	Control
22G	Gene:WBGene00009437:22G:F35G2.3:WAGO	F35G2.3	2	16	1	1	C1	1	0	Control
22G	Gene:WBGene00009444:22G:erh-2, F35G12.11:CSR	erh-2, F35G12.11	2	16	1	1	C1	1	0	Control
22G	Gene:WBGene00009453:22G:F36A2.3:WAGO	F36A2.3	2	4	11	1	C1	0	1	Control
22G	Gene:WBGene00009453:22G:F36A2.3:WAGO	F36A2.3	1	20	1	0	C1	0	1	Control
22G	Gene:WBGene00009469:22G:F36D3.1:CSR	F36D3.1	2	16	1	1	C1	1	0	Control
22G	Gene:WBGene00009469:22G:F36D3.1:CSR	F36D3.1	1	20	1	0	C1	1	0	Control
22G	Gene:WBGene00009495:22G:F36H1.10, hrg-6:WAGO	F36H1.10, hrg-6	1	20	1	0	C1	0	1	Control
22G	Gene:WBGene00009541:22G:cutl-17, F38E11.4:WAGO	cutl-17, F38E11.4	2	2	11	1	C1	0	1	Control
22G	Gene:WBGene00009541:22G:cutl-17, F38E11.4:WAGO	cutl-17, F38E11.4	1	20	1	0	C1	0	1	Control
22G	Gene:WBGene00009558:22G:F39B2.8:WAGO	F39B2.8	2	12	1	1	C1	1	0	Control
22G	Gene:WBGene00009561:22G:F39D8.3:WAGO	F39D8.3	2	2	13	1	C1	0	1	Control
22G	Gene:WBGene00009561:22G:F39D8.3:WAGO	F39D8.3	1	18	3	0	C1	0	1	Control
22G	Gene:WBGene00009630:22G:F42E8.1:WAGO	F42E8.1	2	12	1	1	C1	1	0	Control
22G	Gene:WBGene00009721:22G:F45D3.1:WAGO	F45D3.1	2	16	1	1	C1	1	0	Control
22G	Gene:WBGene00009734:22G:F45G2.8:CSR	F45G2.8	2	6	1	1	C1	0	1	Control
22G	Gene:WBGene00009793:22G:F46F6.2, pkn-1:WAGO	F46F6.2, pkn-1	2	2	1	1	C1	1	0	Control
22G	Gene:WBGene00009793:22G:F46F6.2, pkn-1:WAGO	F46F6.2, pkn-1	2	10	3	1	C1	1	0	Control
22G	Gene:WBGene00009793:22G:F46F6.2, pkn-1:WAGO	F46F6.2, pkn-1	2	16	1	1	C1	1	0	Control
22G	Gene:WBGene00009793:22G:F46F6.2, pkn-1:WAGO	F46F6.2, pkn-1	1	20	1	0	C1	1	0	Control
22G	Gene:WBGene00009801:22G:F47A4.5, ipla-2:WAGO	F47A4.5, ipla-2	2	6	1	1	C1	1	0	Control
22G	Gene:WBGene00009801:22G:F47A4.5, ipla-2:WAGO	F47A4.5, ipla-2	2	12	1	1	C1	1	0	Control
22G	Gene:WBGene00009801:22G:F47A4.5, ipla-2:WAGO	F47A4.5, ipla-2	1	18	3	0	C1	1	0	Control
22G	Gene:WBGene00009823:22G:F47G4.2, gadr-6:WAGO	F47G4.2, gadr-6	2	16	3	1	C1	1	0	Control
22G	Gene:WBGene00009825:22G:F47G4.4:CSR	F47G4.4	2	16	1	1	C1	1	0	Control
22G	Gene:WBGene00009825:22G:F47G4.4:CSR	F47G4.4	1	20	1	0	C1	1	0	Control
22G	Gene:WBGene00009846:22G:F48F5.2:WAGO	F48F5.2	2	4	1	1	C1	0	1	Control
22G	Gene:WBGene00009846:22G:F48F5.2:WAGO	F48F5.2	2	8	3	1	C1	0	1	Control
22G	Gene:WBGene00009915:22G:F52A8.1:CSR	F52A8.1	2	6	3	1	C1	1	0	Control
22G	Gene:WBGene00009940:22G:F52F12.7, strl-1:CSR	F52F12.7, strl-1	2	8	1	1	C1	0	1	Control
22G	Gene:WBGene00009940:22G:F52F12.7, strl-1:CSR	F52F12.7, strl-1	2	14	1	1	C1	0	1	Control
22G	Gene:WBGene00009977:22G:F53C11.8, swan-1:CSR	F53C11.8, swan-1	2	4	1	1	C1	1	0	Control
22G	Gene:WBGene00010011:22G:F53H4.6:WAGO	F53H4.6	2	18	1	1	C1	1	0	Control
22G	Gene:WBGene00010028:22G:F54B11.5:WAGO	F54B11.5	2	10	1	1	C1	1	0	Control
22G	Gene:WBGene00010028:22G:F54B11.5:WAGO	F54B11.5	1	20	1	0	C1	1	0	Control
22G	Gene:WBGene00010066:22G:F54F7.6:WAGO	F54F7.6	1	4	17	0	C1	1	0	Control
22G	Gene:WBGene00010111:22G:F55D12.2:WAGO	F55D12.2	2	4	3	1	C1	0	1	Control
22G	Gene:WBGene00010111:22G:F55D12.2:WAGO	F55D12.2	1	14	7	0	C1	0	1	Control
22G	Gene:WBGene00010119:22G:F55G7.1:WAGO	F55G7.1	2	2	17	1	C1	1	0	Control
22G	Gene:WBGene00010177:22G:F57A8.1:WAGO	F57A8.1	2	12	1	1	C1	0	1	Control
22G	Gene:WBGene00010177:22G:F57A8.1:WAGO	F57A8.1	1	18	3	0	C1	0	1	Control
22G	Gene:WBGene00010184:22G:F57A10.2:WAGO	F57A10.2	1	20	1	0	C1	1	0	Control
22G	Gene:WBGene00010204:22G:cpr-9, F57F5.1:WAGO	cpr-9, F57F5.1	2	6	3	1	C1	1	0	Control
22G	Gene:WBGene00010229:22G:F58A4.6:CSR	F58A4.6	2	4	1	1	C1	1	0	Control
22G	Gene:WBGene00010229:22G:F58A4.6:CSR	F58A4.6	2	10	1	1	C1	1	0	Control
22G	Gene:WBGene00010229:22G:F58A4.6:CSR	F58A4.6	1	20	1	0	C1	1	0	Control
22G	Gene:WBGene00010230:22G:F58A4.9, rpac-19:CSR	F58A4.9, rpac-19	2	10	1	1	C1	1	0	Control
22G	Gene:WBGene00010288:22G:F58H1.5:CSR	F58H1.5	2	10	1	1	C1	1	0	Control
22G	Gene:WBGene00010332:22G:F59D12.5:CSR	F59D12.5	2	8	1	1	C1	1	0	Control
22G	Gene:WBGene00010332:22G:F59D12.5:CSR	F59D12.5	2	16	1	1	C1	1	0	Control
22G	Gene:WBGene00010336:22G:acox-1.6, F59F4.1:WAGO	acox-1.6, F59F4.1	2	4	1	1	C1	1	0	Control
22G	Gene:WBGene00010336:22G:acox-1.6, F59F4.1:WAGO	acox-1.6, F59F4.1	2	12	1	1	C1	1	0	Control
22G	Gene:WBGene00010336:22G:acox-1.6, F59F4.1:WAGO	acox-1.6, F59F4.1	2	16	1	1	C1	1	0	Control
22G	Gene:WBGene00010385:22G:H12D21.9:WAGO	H12D21.9	2	10	1	1	C1	0	1	Control
22G	Gene:WBGene00010397:22G:H13N06.4, suox-1:CSR	H13N06.4, suox-1	2	16	3	1	C1	1	0	Control
22G	Gene:WBGene00010434:22G:H40L08.3:WAGO	H40L08.3	2	18	1	1	C1	1	0	Control
22G	Gene:WBGene00010472:22G:cdr-7, K01D12.13:WAGO	cdr-7, K01D12.13	2	16	3	1	C1	1	0	Control
22G	Gene:WBGene00010489:22G:K02B7.1:WAGO	K02B7.1	2	4	13	1	C1	1	0	Control
22G	Gene:WBGene00010519:22G:K03A11.1:CSR	K03A11.1	2	10	1	1	C1	0	1	Control
22G	Gene:WBGene00010555:22G:K04C1.5:CSR	K04C1.5	2	2	3	1	C1	0	1	Control
22G	Gene:WBGene00010555:22G:K04C1.5:CSR	K04C1.5	2	8	3	1	C1	0	1	Control
22G	Gene:WBGene00010555:22G:K04C1.5:CSR	K04C1.5	1	16	5	0	C1	0	1	Control
22G	Gene:WBGene00010587:22G:K05C4.11, sol-2:WAGO	K05C4.11, sol-2	1	20	1	0	C1	0	1	Control
22G	Gene:WBGene00010681:22G:K08F8.1, mak-1:CSR	K08F8.1, mak-1	2	10	1	1	C1	0	1	Control
22G	Gene:WBGene00010681:22G:K08F8.1, mak-1:CSR	K08F8.1, mak-1	2	16	1	1	C1	0	1	Control
22G	Gene:WBGene00010690:22G:K08H2.3:WAGO	K08H2.3	2	4	11	1	C1	1	0	Control
22G	Gene:WBGene00010690:22G:K08H2.3:WAGO	K08H2.3	2	18	1	1	C1	1	0	Control
22G	Gene:WBGene00010704:22G:K09A11.1:WAGO	K09A11.1	2	4	1	1	C1	1	0	Control
22G	Gene:WBGene00010704:22G:K09A11.1:WAGO	K09A11.1	2	8	7	1	C1	1	0	Control
22G	Gene:WBGene00010704:22G:K09A11.1:WAGO	K09A11.1	2	18	1	1	C1	1	0	Control
22G	Gene:WBGene00010712:22G:K09B11.5:ALG, WAGO	K09B11.5	2	12	1	1	C1	1	0	Control
22G	Gene:WBGene00010726:22G:K09E9.3:WAGO	K09E9.3	2	6	13	1	C1	1	0	Control
22G	Gene:WBGene00010769:22G:asah-1, K11D2.2:WAGO	asah-1, K11D2.2	2	2	7	1	C1	1	0	Control
22G	Gene:WBGene00010769:22G:asah-1, K11D2.2:WAGO	asah-1, K11D2.2	2	12	1	1	C1	1	0	Control
22G	Gene:WBGene00010804:22G:M01E5.1:WAGO	M01E5.1	2	4	1	1	C1	1	0	Control
22G	Gene:WBGene00010804:22G:M01E5.1:WAGO	M01E5.1	2	8	5	1	C1	1	0	Control
22G	Gene:WBGene00010804:22G:M01E5.1:WAGO	M01E5.1	2	16	1	1	C1	1	0	Control
22G	Gene:WBGene00010804:22G:M01E5.1:WAGO	M01E5.1	1	20	1	0	C1	1	0	Control
22G	Gene:WBGene00010811:22G:hmit-1.3, M01F1.5:WAGO	hmit-1.3, M01F1.5	2	16	3	1	C1	0	1	Control
22G	Gene:WBGene00010858:22G:M04C9.3:WAGO	M04C9.3	2	6	3	1	C1	1	0	Control
22G	Gene:WBGene00010858:22G:M04C9.3:WAGO	M04C9.3	1	12	9	0	C1	1	0	Control
22G	Gene:WBGene00010897:22G:lact-3, M28.6:WAGO	lact-3, M28.6	2	16	1	1	C1	1	0	Control
22G	Gene:WBGene00010986:22G:R03A10.6, sprr-1:WAGO	R03A10.6, sprr-1	2	8	1	1	C1	1	0	Control
22G	Gene:WBGene00010986:22G:R03A10.6, sprr-1:WAGO	R03A10.6, sprr-1	2	16	3	1	C1	1	0	Control
22G	Gene:WBGene00011062:22G:R06C7.2:CSR	R06C7.2	2	6	1	1	C1	0	1	Control
22G	Gene:WBGene00011117:22G:R07E5.11:CSR	R07E5.11	1	2	19	0	C1	0	1	Control
22G	Gene:WBGene00011119:22G:mpc-1, R07E5.13:CSR	mpc-1, R07E5.13	2	4	1	1	C1	0	1	Control
22G	Gene:WBGene00011139:22G:R08B4.3:WAGO	R08B4.3	2	6	1	1	C1	1	0	Control
22G	Gene:WBGene00011139:22G:R08B4.3:WAGO	R08B4.3	2	14	3	1	C1	1	0	Control
22G	Gene:WBGene00011235:22G:R11A5.7, suro-1:CSR	R11A5.7, suro-1	2	10	1	1	C1	0	1	Control
22G	Gene:WBGene00011261:22G:nphp-4, R13H4.1:WAGO	nphp-4, R13H4.1	1	20	1	0	C1	0	1	Control
22G	Gene:WBGene00011274:22G:R53.5:CSR	R53.5	2	16	1	1	C1	0	1	Control
22G	Gene:WBGene00011291:22G:R102.4:WAGO	R102.4	2	12	3	1	C1	0	1	Control
22G	Gene:WBGene00011303:22G:R166.3:WAGO	R166.3	2	12	1	1	C1	1	0	Control
22G	Gene:WBGene00011303:22G:R166.3:WAGO	R166.3	2	18	1	1	C1	1	0	Control
22G	Gene:WBGene00011431:22G:T04D3.1:CSR	T04D3.1	2	6	1	1	C1	1	0	Control
22G	Gene:WBGene00011431:22G:T04D3.1:CSR	T04D3.1	2	16	1	1	C1	1	0	Control
22G	Gene:WBGene00011435:22G:T04D3.8:CSR	T04D3.8	2	4	5	1	C1	0	1	Control
22G	Gene:WBGene00011435:22G:T04D3.8:CSR	T04D3.8	2	12	5	1	C1	0	1	Control
22G	Gene:WBGene00011691:22G:T10C6.10:CSR	T10C6.10	2	6	1	1	C1	0	1	Control
22G	Gene:WBGene00011691:22G:T10C6.10:CSR	T10C6.10	2	10	1	1	C1	0	1	Control
22G	Gene:WBGene00011691:22G:T10C6.10:CSR	T10C6.10	1	20	1	0	C1	0	1	Control
22G	Gene:WBGene00011721:22G:T11G6.7:WAGO	T11G6.7	2	10	1	1	C1	1	0	Control
22G	Gene:WBGene00011721:22G:T11G6.7:WAGO	T11G6.7	2	16	1	1	C1	1	0	Control
22G	Gene:WBGene00011731:22G:acbp-5, T12D8.3:CSR	acbp-5, T12D8.3	2	6	3	1	C1	1	0	Control
22G	Gene:WBGene00011731:22G:acbp-5, T12D8.3:CSR	acbp-5, T12D8.3	2	16	1	1	C1	1	0	Control
22G	Gene:WBGene00011738:22G:T12G3.2:CSR	T12G3.2	2	2	1	1	C1	1	0	Control
22G	Gene:WBGene00011738:22G:T12G3.2:CSR	T12G3.2	1	20	1	0	C1	1	0	Control
22G	Gene:WBGene00011771:22G:T14G8.3:WAGO	T14G8.3	2	8	1	1	C1	1	0	Control
22G	Gene:WBGene00011771:22G:T14G8.3:WAGO	T14G8.3	2	12	1	1	C1	1	0	Control
22G	Gene:WBGene00011771:22G:T14G8.3:WAGO	T14G8.3	1	18	3	0	C1	1	0	Control
22G	Gene:WBGene00011820:22G:T18D3.1:CSR	T18D3.1	2	6	3	1	C1	1	0	Control
22G	Gene:WBGene00011820:22G:T18D3.1:CSR	T18D3.1	2	16	1	1	C1	1	0	Control
22G	Gene:WBGene00011920:22G:T22C1.11:CSR	T22C1.11	2	18	1	1	C1	0	1	Control
22G	Gene:WBGene00011930:NA:T22G5.3:unk	T22G5.3	2	2	1	1	C1	0	1	Control
22G	Gene:WBGene00011930:NA:T22G5.3:unk	T22G5.3	2	8	1	1	C1	0	1	Control
22G	Gene:WBGene00011930:NA:T22G5.3:unk	T22G5.3	2	12	1	1	C1	0	1	Control
22G	Gene:WBGene00011930:NA:T22G5.3:unk	T22G5.3	1	20	1	0	C1	0	1	Control
22G	Gene:WBGene00011931:NA:srsx-19, T22G5.4:unk	srsx-19, T22G5.4	2	10	1	1	C1	0	1	Control
22G	Gene:WBGene00011931:NA:srsx-19, T22G5.4:unk	srsx-19, T22G5.4	2	16	1	1	C1	0	1	Control
22G	Gene:WBGene00011932:22G:sptl-3, T22G5.5:CSR	sptl-3, T22G5.5	2	4	1	1	C1	1	0	Control
22G	Gene:WBGene00011932:22G:sptl-3, T22G5.5:CSR	sptl-3, T22G5.5	2	10	1	1	C1	1	0	Control
22G	Gene:WBGene00011932:22G:sptl-3, T22G5.5:CSR	sptl-3, T22G5.5	2	18	1	1	C1	1	0	Control
22G	Gene:WBGene00011956:22G:T23F11.4:CSR	T23F11.4	2	12	3	1	C1	0	1	Control
22G	Gene:WBGene00011956:22G:T23F11.4:CSR	T23F11.4	1	20	1	0	C1	0	1	Control
22G	Gene:WBGene00011971:22G:lron-9, T23G11.6:WAGO	lron-9, T23G11.6	2	6	7	1	C1	1	0	Control
22G	Gene:WBGene00011971:22G:lron-9, T23G11.6:WAGO	lron-9, T23G11.6	1	18	3	0	C1	1	0	Control
22G	Gene:WBGene00012020:22G:gyg-2, T25E12.5:CSR	gyg-2, T25E12.5	2	12	1	1	C1	1	0	Control
22G	Gene:WBGene00012124:22G:T28D6.4:WAGO	T28D6.4	1	2	19	0	C1	1	0	Control
22G	Gene:WBGene00012136:22G:T28F4.1:CSR	T28F4.1	2	4	1	1	C1	0	1	Control
22G	Gene:WBGene00012151:22G:VH15N14R.1:ERGO, WAGO	VH15N14R.1	2	8	1	1	C1	1	0	Control
22G	Gene:WBGene00012222:22G:W03C9.6:WAGO	W03C9.6	1	6	15	0	C1	1	0	Control
22G	Gene:WBGene00012289:22G:W05H12.1:WAGO	W05H12.1	2	4	3	1	C1	1	0	Control
22G	Gene:WBGene00012289:22G:W05H12.1:WAGO	W05H12.1	2	10	3	1	C1	1	0	Control
22G	Gene:WBGene00012289:22G:W05H12.1:WAGO	W05H12.1	2	16	3	1	C1	1	0	Control
22G	Gene:WBGene00012299:22G:W06D11.1:WAGO	W06D11.1	2	4	9	1	C1	1	0	Control
22G	Gene:WBGene00012299:22G:W06D11.1:WAGO	W06D11.1	2	18	1	1	C1	1	0	Control
22G	Gene:WBGene00012317:22G:W06H12.1, ztf-6:CSR	W06H12.1, ztf-6	2	8	1	1	C1	0	1	Control
22G	Gene:WBGene00012317:22G:W06H12.1, ztf-6:CSR	W06H12.1, ztf-6	2	18	1	1	C1	0	1	Control
22G	Gene:WBGene00012354:22G:cox-4, W09C5.8:CSR	cox-4, W09C5.8	2	2	1	1	C1	1	0	Control
22G	Gene:WBGene00012354:22G:cox-4, W09C5.8:CSR	cox-4, W09C5.8	2	18	1	1	C1	1	0	Control
22G	Gene:WBGene00012355:22G:W09C5.9:WAGO	W09C5.9	1	20	1	0	C1	0	1	Control
22G	Gene:WBGene00012407:22G:Y7A5A.1:WAGO	Y7A5A.1	2	18	1	1	C1	1	0	Control
22G	Gene:WBGene00012409:22G:Y7A5A.3:WAGO	Y7A5A.3	2	4	1	1	C1	1	0	Control
22G	Gene:WBGene00012409:22G:Y7A5A.3:WAGO	Y7A5A.3	2	6	3	1	C1	0	1	Control
22G	Gene:WBGene00012435:22G:flh-1, Y11D7A.12:CSR	flh-1, Y11D7A.12	1	20	1	0	C1	0	1	Control
22G	Gene:WBGene00012483:22G:coa-5, Y18D10A.16:CSR	coa-5, Y18D10A.16	2	12	1	1	C1	1	0	Control
22G	Gene:WBGene00012486:22G:Y18D10A.21:ALG, WAGO	Y18D10A.21	1	18	3	0	C1	0	1	Control
22G	Gene:WBGene00012530:22G:Y32F6A.5:WAGO	Y32F6A.5	2	6	1	1	C1	1	0	Control
22G	Gene:WBGene00012530:22G:Y32F6A.5:WAGO	Y32F6A.5	1	20	1	0	C1	1	0	Control
22G	Gene:WBGene00012639:22G:fezf-1, Y38H8A.5:WAGO	fezf-1, Y38H8A.5	1	2	19	0	C1	0	1	Control
22G	Gene:WBGene00012647:22G:swt-4, Y39A1A.8:CSR	swt-4, Y39A1A.8	1	20	1	0	C1	1	0	Control
22G	Gene:WBGene00012671:22G:Y39B6A.9:WAGO	Y39B6A.9	2	18	1	1	C1	1	0	Control
22G	Gene:WBGene00012672:22G:Y39B6A.10:CSR	Y39B6A.10	2	16	1	1	C1	1	0	Control
22G	Gene:WBGene00012675:22G:Y39B6A.13:WAGO	Y39B6A.13	1	20	1	0	C1	1	0	Control
22G	Gene:WBGene00012699:22G:Y39B6A.41:WAGO	Y39B6A.41	1	20	1	0	C1	1	0	Control
22G	Gene:WBGene00012717:22G:Y39E4B.6:WAGO	Y39E4B.6	2	4	1	1	C1	1	0	Control
22G	Gene:WBGene00012717:22G:Y39E4B.6:WAGO	Y39E4B.6	2	8	5	1	C1	1	0	Control
22G	Gene:WBGene00012717:22G:Y39E4B.6:WAGO	Y39E4B.6	2	18	1	1	C1	1	0	Control
22G	Gene:WBGene00012721:22G:Y39E4B.13:ALG, WAGO	Y39E4B.13	2	2	9	1	C1	0	1	Control
22G	Gene:WBGene00012721:22G:Y39E4B.13:ALG, WAGO	Y39E4B.13	2	14	3	1	C1	0	1	Control
22G	Gene:WBGene00012721:22G:Y39E4B.13:ALG, WAGO	Y39E4B.13	1	20	1	0	C1	0	1	Control
22G	Gene:WBGene00012758:22G:Y41C4A.12:WAGO	Y41C4A.12	2	18	1	1	C1	1	0	Control
22G	Gene:WBGene00012759:22G:sup-1, Y41C4A.13:WAGO	sup-1, Y41C4A.13	2	6	1	1	C1	0	1	Control
22G	Gene:WBGene00012759:22G:sup-1, Y41C4A.13:WAGO	sup-1, Y41C4A.13	2	16	1	1	C1	1	0	Control
22G	Gene:WBGene00012766:22G:Y41E3.8:ALG, CSR	Y41E3.8	2	2	3	1	C1	1	0	Control
22G	Gene:WBGene00012766:22G:Y41E3.8:ALG, CSR	Y41E3.8	2	12	1	1	C1	1	0	Control
22G	Gene:WBGene00012766:22G:Y41E3.8:ALG, CSR	Y41E3.8	2	16	3	1	C1	1	0	Control
22G	Gene:WBGene00012807:22G:Y43F4B.10:CSR	Y43F4B.10	2	10	1	1	C1	1	0	Control
22G	Gene:WBGene00012864:22G:Y45F3A.9:CSR	Y45F3A.9	1	20	1	0	C1	0	1	Control
22G	Gene:WBGene00012909:22G:spds-1, Y46G5A.19:WAGO	spds-1, Y46G5A.19	2	4	1	1	C1	0	1	Control
22G	Gene:WBGene00012909:22G:spds-1, Y46G5A.19:WAGO	spds-1, Y46G5A.19	2	10	1	1	C1	0	1	Control
22G	Gene:WBGene00012927:22G:Y47D3A.14:CSR	Y47D3A.14	2	14	1	1	C1	1	0	Control
22G	Gene:WBGene00012943:22G:bed-2, Y47D3B.9:CSR	bed-2, Y47D3B.9	2	18	1	1	C1	1	0	Control
22G	Gene:WBGene00012961:22G:Y47H10A.5:WAGO	Y47H10A.5	2	4	7	1	C1	0	1	Control
22G	Gene:WBGene00012961:22G:Y47H10A.5:WAGO	Y47H10A.5	2	14	3	1	C1	0	1	Control
22G	Gene:WBGene00012961:22G:Y47H10A.5:WAGO	Y47H10A.5	1	20	1	0	C1	0	1	Control
22G	Gene:WBGene00012989:22G:Y48C3A.5:WAGO	Y48C3A.5	2	2	1	1	C1	1	0	Control
22G	Gene:WBGene00012989:22G:Y48C3A.5:WAGO	Y48C3A.5	2	6	1	1	C1	1	0	Control
22G	Gene:WBGene00012989:22G:Y48C3A.5:WAGO	Y48C3A.5	2	12	3	1	C1	1	0	Control
22G	Gene:WBGene00012989:22G:Y48C3A.5:WAGO	Y48C3A.5	2	18	1	1	C1	1	0	Control
22G	Gene:WBGene00013036:22G:fbxa-218, Y49E10.17:WAGO	fbxa-218, Y49E10.17	2	10	1	1	C1	0	1	Control
22G	Gene:WBGene00013036:22G:fbxa-218, Y49E10.17:WAGO	fbxa-218, Y49E10.17	1	20	1	0	C1	0	1	Control
22G	Gene:WBGene00013158:22G:Y53F4B.11:WAGO	Y53F4B.11	2	6	5	1	C1	1	0	Control
22G	Gene:WBGene00013162:22G:Y53F4B.16:WAGO	Y53F4B.16	2	8	1	1	C1	1	0	Control
22G	Gene:WBGene00013162:22G:Y53F4B.16:WAGO	Y53F4B.16	2	14	1	1	C1	1	0	Control
22G	Gene:WBGene00013237:22G:Y56A3A.19:ALG, CSR	Y56A3A.19	2	18	1	1	C1	1	0	Control
22G	Gene:WBGene00013256:22G:Y57A10A.13:CSR	Y57A10A.13	2	18	1	1	C1	1	0	Control
22G	Gene:WBGene00013258:22G:polg-1, Y57A10A.15:CSR, ERGO	polg-1, Y57A10A.15	2	12	3	1	C1	0	1	Control
22G	Gene:WBGene00013297:22G:Y57G11B.5:WAGO	Y57G11B.5	2	16	1	1	C1	0	1	Control
22G	Gene:WBGene00013302:22G:vti-1, Y57G11C.4:CSR	vti-1, Y57G11C.4	2	18	1	1	C1	1	0	Control
22G	Gene:WBGene00013382:22G:gcl-1, Y62E10A.16:CSR	gcl-1, Y62E10A.16	2	2	3	1	C1	1	0	Control
22G	Gene:WBGene00013382:22G:gcl-1, Y62E10A.16:CSR	gcl-1, Y62E10A.16	2	14	1	1	C1	1	0	Control
22G	Gene:WBGene00013382:22G:gcl-1, Y62E10A.16:CSR	gcl-1, Y62E10A.16	1	20	1	0	C1	1	0	Control
22G	Gene:WBGene00013404:22G:fbxb-101, Y63D3A.3:WAGO	fbxb-101, Y63D3A.3	2	8	5	1	C1	1	0	Control
22G	Gene:WBGene00013407:22G:fld-1, Y63D3A.8:CSR	fld-1, Y63D3A.8	1	20	1	0	C1	1	0	Control
22G	Gene:WBGene00013465:22G:Y67H2A.10:CSR	Y67H2A.10	1	20	1	0	C1	1	0	Control
22G	Gene:WBGene00013467:22G:Y68A4A.5:WAGO	Y68A4A.5	2	4	1	1	C1	1	0	Control
22G	Gene:WBGene00013467:22G:Y68A4A.5:WAGO	Y68A4A.5	2	10	1	1	C1	1	0	Control
22G	Gene:WBGene00013482:22G:Y69H2.7:CSR	Y69H2.7	1	2	19	0	C1	0	1	Control
22G	Gene:WBGene00013509:22G:Y71A12B.12:WAGO	Y71A12B.12	2	14	1	1	C1	1	0	Control
22G	Gene:WBGene00013576:22G:Y76A2B.4:CSR, WAGO	Y76A2B.4	2	16	1	1	C1	1	0	Control
22G	Gene:WBGene00013587:22G:Y80D3A.9:WAGO	Y80D3A.9	2	10	1	1	C1	1	0	Control
22G	Gene:WBGene00013587:22G:Y80D3A.9:WAGO	Y80D3A.9	2	16	1	1	C1	1	0	Control
22G	Gene:WBGene00013623:22G:fbxa-90, Y102A5C.19:WAGO	fbxa-90, Y102A5C.19	2	18	1	1	C1	1	0	Control
22G	Gene:WBGene00013768:22G:sld-5, Y113G7B.24:CSR	sld-5, Y113G7B.24	2	6	1	1	C1	0	1	Control
22G	Gene:WBGene00013768:22G:sld-5, Y113G7B.24:CSR	sld-5, Y113G7B.24	2	10	1	1	C1	0	1	Control
22G	Gene:WBGene00013773:22G:Y116A8A.2:WAGO	Y116A8A.2	2	8	1	1	C1	1	0	Control
22G	Gene:WBGene00013773:22G:Y116A8A.2:WAGO	Y116A8A.2	2	18	1	1	C1	1	0	Control
22G	Gene:WBGene00013795:22G:nhr-229, Y116A8C.18:ALG, WAGO	nhr-229, Y116A8C.18	2	16	1	1	C1	1	0	Control
22G	Gene:WBGene00013799:22G:athp-3, Y116A8C.22:WAGO	athp-3, Y116A8C.22	2	4	1	1	C1	1	0	Control
22G	Gene:WBGene00013799:22G:athp-3, Y116A8C.22:WAGO	athp-3, Y116A8C.22	2	8	11	1	C1	1	0	Control
22G	Gene:WBGene00013802:22G:Y116A8C.25:WAGO	Y116A8C.25	2	2	1	1	C1	0	1	Control
22G	Gene:WBGene00013823:22G:Y116F11B.7:WAGO	Y116F11B.7	2	10	3	1	C1	1	0	Control
22G	Gene:WBGene00013823:22G:Y116F11B.7:WAGO	Y116F11B.7	1	18	3	0	C1	1	0	Control
22G	Gene:WBGene00013847:22G:cls-3, ZC84.3:CSR	cls-3, ZC84.3	2	8	1	1	C1	1	0	Control
22G	Gene:WBGene00013917:22G:cdk-11.2, ZC504.3:WAGO	cdk-11.2, ZC504.3	2	4	5	1	C1	1	0	Control
22G	Gene:WBGene00013917:22G:cdk-11.2, ZC504.3:WAGO	cdk-11.2, ZC504.3	2	12	1	1	C1	1	0	Control
22G	Gene:WBGene00013917:22G:cdk-11.2, ZC504.3:WAGO	cdk-11.2, ZC504.3	2	16	3	1	C1	1	0	Control
22G	Gene:WBGene00013919:22G:ZC506.1:CSR	ZC506.1	2	2	1	1	C1	0	1	Control
22G	Gene:WBGene00013919:22G:ZC506.1:CSR	ZC506.1	2	16	1	1	C1	0	1	Control
22G	Gene:WBGene00013945:22G:ZK228.2:WAGO	ZK228.2	2	18	1	1	C1	1	0	Control
22G	Gene:WBGene00014030:22G:glb-1, ZK637.13:CSR	glb-1, ZK637.13	2	2	3	1	C1	1	0	Control
22G	Gene:WBGene00014030:22G:glb-1, ZK637.13:CSR	glb-1, ZK637.13	1	20	1	0	C1	1	0	Control
22G	Gene:WBGene00014097:22G:ZK829.9:CSR	ZK829.9	2	10	3	1	C1	1	0	Control
22G	Gene:WBGene00014105:22G:ZK856.4:WAGO	ZK856.4	2	6	3	1	C1	0	1	Control
22G	Gene:WBGene00014105:22G:ZK856.4:WAGO	ZK856.4	2	12	1	1	C1	0	1	Control
22G	Gene:WBGene00014156:22G:ZK930.6:WAGO	ZK930.6	2	6	1	1	C1	0	1	Control
22G	Gene:WBGene00014156:22G:ZK930.6:WAGO	ZK930.6	1	20	1	0	C1	0	1	Control
22G	Gene:WBGene00014228:22G:mett-10, ZK1128.2:CSR	mett-10, ZK1128.2	2	8	1	1	C1	0	1	Control
22G	Gene:WBGene00014344:NA:F22G12.t1:unk	F22G12.t1	2	2	1	1	C1	0	1	Control
22G	Gene:WBGene00014344:NA:F22G12.t1:unk	F22G12.t1	2	6	3	1	C1	0	1	Control
22G	Gene:WBGene00014344:NA:F22G12.t1:unk	F22G12.t1	2	12	3	1	C1	0	1	Control
22G	Gene:WBGene00014344:NA:F22G12.t1:unk	F22G12.t1	2	18	1	1	C1	0	1	Control
22G	Gene:WBGene00014345:NA:F22G12.t2:unk	F22G12.t2	2	2	1	1	C1	0	1	Control
22G	Gene:WBGene00014345:NA:F22G12.t2:unk	F22G12.t2	2	8	1	1	C1	0	1	Control
22G	Gene:WBGene00014345:NA:F22G12.t2:unk	F22G12.t2	2	12	3	1	C1	0	1	Control
22G	Gene:WBGene00014345:NA:F22G12.t2:unk	F22G12.t2	2	18	1	1	C1	0	1	Control
22G	Gene:WBGene00014562:22G:Y17D7B.7:WAGO	Y17D7B.7	2	2	5	1	C1	1	0	Control
22G	Gene:WBGene00014562:22G:Y17D7B.7:WAGO	Y17D7B.7	2	10	3	1	C1	1	0	Control
22G	Gene:WBGene00014562:22G:Y17D7B.7:WAGO	Y17D7B.7	1	16	5	0	C1	1	0	Control
22G	Gene:WBGene00014660:22G:B0457.3:WAGO	B0457.3	2	8	1	1	C1	1	0	Control
22G	Gene:WBGene00014660:22G:B0457.3:WAGO	B0457.3	2	12	1	1	C1	1	0	Control
22G	Gene:WBGene00014660:22G:B0457.3:WAGO	B0457.3	2	16	3	1	C1	1	0	Control
22G	Gene:WBGene00014739:22G:F21D9.7:WAGO	F21D9.7	2	8	7	1	C1	1	0	Control
22G	Gene:WBGene00014739:22G:F21D9.7:WAGO	F21D9.7	1	18	3	0	C1	1	0	Control
22G	Gene:WBGene00015001:22G:B0025.4:CSR	B0025.4	2	2	1	1	C1	0	1	Control
22G	Gene:WBGene00015001:22G:B0025.4:CSR	B0025.4	1	20	1	0	C1	0	1	Control
22G	Gene:WBGene00015025:22G:B0205.11, mrpl-9:CSR	B0205.11, mrpl-9	1	2	19	0	C1	0	1	Control
22G	Gene:WBGene00015096:22G:B0261.8:WAGO	B0261.8	2	2	1	1	C1	1	0	Control
22G	Gene:WBGene00015096:22G:B0261.8:WAGO	B0261.8	2	6	1	1	C1	1	0	Control
22G	Gene:WBGene00015153:22G:B0348.5:WAGO	B0348.5	2	4	9	1	C1	1	0	Control
22G	Gene:WBGene00015153:22G:B0348.5:WAGO	B0348.5	2	18	1	1	C1	1	0	Control
22G	Gene:WBGene00015168:22G:B0403.4, pdi-6:WAGO	B0403.4, pdi-6	2	10	1	1	C1	1	0	Control
22G	Gene:WBGene00015191:22G:B0432.10:CSR	B0432.10	2	2	3	1	C1	0	1	Control
22G	Gene:WBGene00015191:22G:B0432.10:CSR	B0432.10	2	10	9	1	C1	0	1	Control
22G	Gene:WBGene00015201:22G:B0478.2:WAGO	B0478.2	2	4	1	1	C1	1	0	Control
22G	Gene:WBGene00015205:22G:B0495.6, moa-2:CSR	B0495.6, moa-2	2	2	5	1	C1	1	0	Control
22G	Gene:WBGene00015205:22G:B0495.6, moa-2:CSR	B0495.6, moa-2	2	10	1	1	C1	1	0	Control
22G	Gene:WBGene00015205:22G:B0495.6, moa-2:CSR	B0495.6, moa-2	2	14	1	1	C1	1	0	Control
22G	Gene:WBGene00015248:22G:B0546.1, mai-2:CSR	B0546.1, mai-2	2	16	1	1	C1	0	1	Control
22G	Gene:WBGene00015285:22G:C01B12.2, gmeb-1:CSR	C01B12.2, gmeb-1	2	2	1	1	C1	0	1	Control
22G	Gene:WBGene00015285:22G:C01B12.2, gmeb-1:CSR	C01B12.2, gmeb-1	2	12	1	1	C1	0	1	Control
22G	Gene:WBGene00015285:22G:C01B12.2, gmeb-1:CSR	C01B12.2, gmeb-1	1	18	3	0	C1	0	1	Control
22G	Gene:WBGene00015429:22G:C04E7.2, sor-3:WAGO	C04E7.2, sor-3	2	10	1	1	C1	1	0	Control
22G	Gene:WBGene00015429:22G:C04E7.2, sor-3:WAGO	C04E7.2, sor-3	2	16	1	1	C1	1	0	Control
22G	Gene:WBGene00015450:22G:C04F5.8:CSR	C04F5.8	2	16	1	1	C1	1	0	Control
22G	Gene:WBGene00015477:22G:attf-4, C05D10.1:CSR	attf-4, C05D10.1	2	8	1	1	C1	1	0	Control
22G	Gene:WBGene00015488:22G:C05D11.13:WAGO	C05D11.13	2	8	5	1	C1	1	0	Control
22G	Gene:WBGene00015492:22G:C05E11.1, lnp-1:WAGO	C05E11.1, lnp-1	1	8	13	0	C1	1	0	Control
22G	Gene:WBGene00015569:22G:C07D10.5:WAGO	C07D10.5	2	2	1	1	C1	1	0	Control
22G	Gene:WBGene00015569:22G:C07D10.5:WAGO	C07D10.5	2	6	1	1	C1	1	0	Control
22G	Gene:WBGene00015569:22G:C07D10.5:WAGO	C07D10.5	2	12	1	1	C1	1	0	Control
22G	Gene:WBGene00015569:22G:C07D10.5:WAGO	C07D10.5	2	18	1	1	C1	1	0	Control
22G	Gene:WBGene00015601:22G:C08E3.9, fbxa-166:WAGO	C08E3.9, fbxa-166	1	18	3	0	C1	1	0	Control
22G	Gene:WBGene00015624:22G:C09B8.5:CSR	C09B8.5	2	2	9	1	C1	0	1	Control
22G	Gene:WBGene00015624:22G:C09B8.5:CSR	C09B8.5	2	14	1	1	C1	0	1	Control
22G	Gene:WBGene00015624:22G:C09B8.5:CSR	C09B8.5	1	20	1	0	C1	0	1	Control
22G	Gene:WBGene00015646:22G:C09E8.3, mlt-10:CSR	C09E8.3, mlt-10	2	12	3	1	C1	1	0	Control
22G	Gene:WBGene00015676:22G:C10E2.6, mct-6:CSR	C10E2.6, mct-6	2	8	1	1	C1	1	0	Control
22G	Gene:WBGene00015676:22G:C10E2.6, mct-6:CSR	C10E2.6, mct-6	2	12	3	1	C1	1	0	Control
22G	Gene:WBGene00015678:22G:C10F3.4, mcp-1:WAGO	C10F3.4, mcp-1	2	10	1	1	C1	1	0	Control
22G	Gene:WBGene00015678:22G:C10F3.4, mcp-1:WAGO	C10F3.4, mcp-1	2	14	1	1	C1	1	0	Control
22G	Gene:WBGene00015678:22G:C10F3.4, mcp-1:WAGO	C10F3.4, mcp-1	1	20	1	0	C1	1	0	Control
22G	Gene:WBGene00015746:22G:C13F10.7:CSR	C13F10.7	2	2	3	1	C1	0	1	Control
22G	Gene:WBGene00015746:22G:C13F10.7:CSR	C13F10.7	2	10	1	1	C1	0	1	Control
22G	Gene:WBGene00015746:22G:C13F10.7:CSR	C13F10.7	2	14	1	1	C1	0	1	Control
22G	Gene:WBGene00015746:22G:C13F10.7:CSR	C13F10.7	2	18	1	1	C1	0	1	Control
22G	Gene:WBGene00015868:22G:C16H3.3:WAGO	C16H3.3	1	4	17	0	C1	1	0	Control
22G	Gene:WBGene00015881:22G:C17B7.7:WAGO	C17B7.7	2	4	13	1	C1	1	0	Control
22G	Gene:WBGene00015899:22G:C17E7.4:CSR	C17E7.4	2	8	1	1	C1	1	0	Control
22G	Gene:WBGene00015945:22G:C18A3.9:CSR	C18A3.9	2	4	1	1	C1	0	1	Control
22G	Gene:WBGene00015945:22G:C18A3.9:CSR	C18A3.9	2	8	3	1	C1	0	1	Control
22G	Gene:WBGene00015945:22G:C18A3.9:CSR	C18A3.9	2	14	1	1	C1	0	1	Control
22G	Gene:WBGene00015945:22G:C18A3.9:CSR	C18A3.9	1	20	1	0	C1	0	1	Control
22G	Gene:WBGene00015955:22G:C18B2.4:WAGO	C18B2.4	2	8	5	1	C1	1	0	Control
22G	Gene:WBGene00015955:22G:C18B2.4:WAGO	C18B2.4	2	16	3	1	C1	1	0	Control
22G	Gene:WBGene00015988:22G:C18H2.1, lido-18:ALG, WAGO	C18H2.1, lido-18	2	18	1	1	C1	0	1	Control
22G	Gene:WBGene00016030:22G:C24A1.3, sel-15:WAGO	C24A1.3, sel-15	2	14	5	1	C1	0	1	Control
22G	Gene:WBGene00016172:22G:C27H5.2:WAGO	C27H5.2	2	4	1	1	C1	1	0	Control
22G	Gene:WBGene00016172:22G:C27H5.2:WAGO	C27H5.2	2	16	3	1	C1	1	0	Control
22G	Gene:WBGene00016177:22G:C28C12.1:ALG, WAGO	C28C12.1	2	2	1	1	C1	0	1	Control
22G	Gene:WBGene00016177:22G:C28C12.1:ALG, WAGO	C28C12.1	2	6	1	1	C1	0	1	Control
22G	Gene:WBGene00016264:22G:C30F12.5:WAGO	C30F12.5	2	16	1	1	C1	1	0	Control
22G	Gene:WBGene00016278:22G:C30H7.2, erp-44.1:ALG, CSR	C30H7.2, erp-44.1	2	2	1	1	C1	1	0	Control
22G	Gene:WBGene00016278:22G:C30H7.2, erp-44.1:ALG, CSR	C30H7.2, erp-44.1	2	16	1	1	C1	1	0	Control
22G	Gene:WBGene00016284:22G:C31B8.9:WAGO	C31B8.9	2	4	1	1	C1	1	0	Control
22G	Gene:WBGene00016284:22G:C31B8.9:WAGO	C31B8.9	2	8	5	1	C1	1	0	Control
22G	Gene:WBGene00016284:22G:C31B8.9:WAGO	C31B8.9	1	16	5	0	C1	1	0	Control
22G	Gene:WBGene00016319:22G:C32D5.12:WAGO	C32D5.12	1	8	13	0	C1	1	0	Control
22G	Gene:WBGene00016344:22G:C33D12.6, rsef-1:WAGO	C33D12.6, rsef-1	2	2	1	1	C1	0	1	Control
22G	Gene:WBGene00016344:22G:C33D12.6, rsef-1:WAGO	C33D12.6, rsef-1	2	6	1	1	C1	0	1	Control
22G	Gene:WBGene00016346:22G:C33E10.2, fbxa-120:WAGO	C33E10.2, fbxa-120	2	8	1	1	C1	1	0	Control
22G	Gene:WBGene00016346:22G:C33E10.2, fbxa-120:WAGO	C33E10.2, fbxa-120	2	12	1	1	C1	1	0	Control
22G	Gene:WBGene00016346:22G:C33E10.2, fbxa-120:WAGO	C33E10.2, fbxa-120	2	16	3	1	C1	1	0	Control
22G	Gene:WBGene00016453:22G:C35E7.1, vet-2:CSR	C35E7.1, vet-2	2	2	1	1	C1	0	1	Control
22G	Gene:WBGene00016453:22G:C35E7.1, vet-2:CSR	C35E7.1, vet-2	2	10	1	1	C1	0	1	Control
22G	Gene:WBGene00016453:22G:C35E7.1, vet-2:CSR	C35E7.1, vet-2	2	16	1	1	C1	0	1	Control
22G	Gene:WBGene00016469:22G:C36B7.6:WAGO	C36B7.6	1	2	19	0	C1	1	0	Control
22G	Gene:WBGene00016487:22G:C36C9.4:WAGO	C36C9.4	2	8	1	1	C1	0	1	Control
22G	Gene:WBGene00016489:22G:C36E6.1, fubl-3:WAGO	C36E6.1, fubl-3	2	2	1	1	C1	1	0	Control
22G	Gene:WBGene00016489:22G:C36E6.1, fubl-3:WAGO	C36E6.1, fubl-3	2	6	1	1	C1	1	0	Control
22G	Gene:WBGene00016489:22G:C36E6.1, fubl-3:WAGO	C36E6.1, fubl-3	2	12	3	1	C1	1	0	Control
22G	Gene:WBGene00016489:22G:C36E6.1, fubl-3:WAGO	C36E6.1, fubl-3	2	18	1	1	C1	1	0	Control
22G	Gene:WBGene00016544:22G:C40A11.1, math-18:WAGO	C40A11.1, math-18	2	12	1	1	C1	0	1	Control
22G	Gene:WBGene00016550:22G:C40A11.7:WAGO	C40A11.7	2	4	1	1	C1	1	0	Control
22G	Gene:WBGene00016550:22G:C40A11.7:WAGO	C40A11.7	1	16	5	0	C1	1	0	Control
22G	Gene:WBGene00016551:22G:C40A11.8:WAGO	C40A11.8	1	20	1	0	C1	0	1	Control
22G	Gene:WBGene00016552:22G:C40A11.9:WAGO	C40A11.9	2	8	7	1	C1	1	0	Control
22G	Gene:WBGene00016552:22G:C40A11.9:WAGO	C40A11.9	2	18	1	1	C1	1	0	Control
22G	Gene:WBGene00016602:22G:C43E11.2, mus-81:CSR	C43E11.2, mus-81	2	10	1	1	C1	0	1	Control
22G	Gene:WBGene00016614:22G:C43H6.1, trpp-12:WAGO	C43H6.1, trpp-12	2	4	1	1	C1	1	0	Control
22G	Gene:WBGene00016614:22G:C43H6.1, trpp-12:WAGO	C43H6.1, trpp-12	2	16	1	1	C1	1	0	Control
22G	Gene:WBGene00016661:22G:C45B2.6:WAGO	C45B2.6	2	4	1	1	C1	1	0	Control
22G	Gene:WBGene00016661:22G:C45B2.6:WAGO	C45B2.6	2	8	11	1	C1	1	0	Control
22G	Gene:WBGene00016703:22G:C46A5.8, rdl-1:WAGO	C46A5.8, rdl-1	2	10	1	1	C1	0	1	Control
22G	Gene:WBGene00016703:22G:C46A5.8, rdl-1:WAGO	C46A5.8, rdl-1	1	16	5	0	C1	0	1	Control
22G	Gene:WBGene00016710:22G:C46E10.4, fbxc-52:WAGO	C46E10.4, fbxc-52	2	14	1	1	C1	1	0	Control
22G	Gene:WBGene00016710:22G:C46E10.4, fbxc-52:WAGO	C46E10.4, fbxc-52	2	18	1	1	C1	1	0	Control
22G	Gene:WBGene00016723:22G:C46G7.3:WAGO	C46G7.3	2	2	1	1	C1	1	0	Control
22G	Gene:WBGene00016723:22G:C46G7.3:WAGO	C46G7.3	1	6	15	0	C1	1	0	Control
22G	Gene:WBGene00016754:22G:C48E7.11, cebp-2:CSR	C48E7.11, cebp-2	2	18	1	1	C1	1	0	Control
22G	Gene:WBGene00016808:22G:C50D2.5:CSR	C50D2.5	1	20	1	0	C1	0	1	Control
22G	Gene:WBGene00016864:22G:C52A10.3:WAGO	C52A10.3	2	18	1	1	C1	1	0	Control
22G	Gene:WBGene00016880:22G:C52E2.1, fbxb-95:WAGO	C52E2.1, fbxb-95	2	16	1	1	C1	0	1	Control
22G	Gene:WBGene00016906:22G:C53D5.5:WAGO	C53D5.5	2	4	1	1	C1	0	1	Control
22G	Gene:WBGene00016930:22G:C54G6.1, madf-6:CSR	C54G6.1, madf-6	2	4	1	1	C1	1	0	Control
22G	Gene:WBGene00016939:22G:C55B6.1:CSR	C55B6.1	2	8	1	1	C1	0	1	Control
22G	Gene:WBGene00016943:22G:acdh-1, C55B7.4:WAGO	acdh-1, C55B7.4	2	6	1	1	C1	1	0	Control
22G	Gene:WBGene00016953:22G:C55C3.3:ALG, WAGO	C55C3.3	2	6	1	1	C1	1	0	Control
22G	Gene:WBGene00016953:22G:C55C3.3:ALG, WAGO	C55C3.3	2	12	1	1	C1	1	0	Control
22G	Gene:WBGene00016970:22G:C56E6.2:CSR	C56E6.2	2	4	1	1	C1	1	0	Control
22G	Gene:WBGene00016970:22G:C56E6.2:CSR	C56E6.2	2	12	1	1	C1	1	0	Control
22G	Gene:WBGene00016980:22G:C56G2.5:ALG, CSR	C56G2.5	1	20	1	0	C1	1	0	Control
22G	Gene:WBGene00016997:22G:cebp-1, D1005.3:WAGO	cebp-1, D1005.3	2	4	15	1	C1	1	0	Control
22G	Gene:WBGene00017084:22G:E01A2.1:CSR	E01A2.1	2	16	1	1	C1	1	0	Control
22G	Gene:WBGene00017140:22G:EEED8.12:CSR	EEED8.12	1	4	17	0	C1	1	0	Control
22G	Gene:WBGene00017160:22G:F01F1.3:WAGO	F01F1.3	1	4	17	0	C1	0	1	Control
22G	Gene:WBGene00017169:22G:F01F1.15:CSR	F01F1.15	2	12	1	1	C1	1	0	Control
22G	Gene:WBGene00017178:22G:atg-16.1, F02E8.5:CSR	atg-16.1, F02E8.5	2	16	3	1	C1	1	0	Control
22G	Gene:WBGene00017187:22G:F07B7.6:WAGO	F07B7.6	2	18	1	1	C1	1	0	Control
22G	Gene:WBGene00017188:22G:F07B7.7:WAGO	F07B7.7	2	18	1	1	C1	1	0	Control
22G	Gene:WBGene00017213:22G:F07E5.8:ALG, WAGO	F07E5.8	1	20	1	0	C1	0	1	Control
22G	Gene:WBGene00017225:22G:F07G6.6, fbxa-52:ERGO, WAGO	F07G6.6, fbxa-52	2	14	1	1	C1	0	1	Control
22G	Gene:WBGene00017263:22G:F08F3.6:CSR	F08F3.6	2	2	1	1	C1	1	0	Control
22G	Gene:WBGene00017263:22G:F08F3.6:CSR	F08F3.6	2	10	1	1	C1	1	0	Control
22G	Gene:WBGene00017263:22G:F08F3.6:CSR	F08F3.6	2	16	1	1	C1	1	0	Control
22G	Gene:WBGene00017303:22G:F09F7.6:WAGO	F09F7.6	2	2	1	1	C1	1	0	Control
22G	Gene:WBGene00017303:22G:F09F7.6:WAGO	F09F7.6	2	8	3	1	C1	1	0	Control
22G	Gene:WBGene00017419:22G:F13B9.1, sec-16A.2:WAGO	F13B9.1, sec-16A.2	1	6	15	0	C1	1	0	Control
22G	Gene:WBGene00017431:22G:cest-33, F13H6.3:CSR	cest-33, F13H6.3	2	4	1	1	C1	1	0	Control
22G	Gene:WBGene00017431:22G:cest-33, F13H6.3:CSR	cest-33, F13H6.3	2	12	1	1	C1	1	0	Control
22G	Gene:WBGene00017433:22G:F13H6.5:WAGO	F13H6.5	2	14	1	1	C1	1	0	Control
22G	Gene:WBGene00017441:22G:F13H8.8:ALG, WAGO	F13H8.8	1	4	17	0	C1	0	1	Control
22G	Gene:WBGene00017515:22G:F16F9.4:WAGO	F16F9.4	2	8	1	1	C1	1	0	Control
22G	Gene:WBGene00017515:22G:F16F9.4:WAGO	F16F9.4	2	12	1	1	C1	1	0	Control
22G	Gene:WBGene00017515:22G:F16F9.4:WAGO	F16F9.4	2	16	3	1	C1	1	0	Control
22G	Gene:WBGene00017533:22G:F17A9.1, fbxa-178:WAGO	F17A9.1, fbxa-178	2	18	1	1	C1	1	0	Control
22G	Gene:WBGene00017536:22G:F17A9.4:WAGO	F17A9.4	2	4	3	1	C1	1	0	Control
22G	Gene:WBGene00017536:22G:F17A9.4:WAGO	F17A9.4	2	10	9	1	C1	1	0	Control
22G	Gene:WBGene00017698:22G:F22B7.9:WAGO	F22B7.9	1	8	13	0	C1	1	0	Control
22G	Gene:WBGene00017725:22G:F22H10.1:WAGO	F22H10.1	2	16	1	1	C1	1	0	Control
22G	Gene:WBGene00017725:22G:F22H10.1:WAGO	F22H10.1	1	20	1	0	C1	0	1	Control
22G	Gene:WBGene00017832:22G:F26F4.13, kbp-2:ALG, CSR	F26F4.13, kbp-2	2	4	11	1	C1	0	1	Control
22G	Gene:WBGene00017832:22G:F26F4.13, kbp-2:ALG, CSR	F26F4.13, kbp-2	2	18	1	1	C1	0	1	Control
22G	Gene:WBGene00017843:22G:F26G5.1:CSR	F26G5.1	2	10	1	1	C1	1	0	Control
22G	Gene:WBGene00017921:22G:F29B9.5:CSR	F29B9.5	2	4	1	1	C1	1	0	Control
22G	Gene:WBGene00017921:22G:F29B9.5:CSR	F29B9.5	2	8	1	1	C1	1	0	Control
22G	Gene:WBGene00017921:22G:F29B9.5:CSR	F29B9.5	2	14	1	1	C1	1	0	Control
22G	Gene:WBGene00017936:22G:F30B5.7, zipt-2.2:WAGO	F30B5.7, zipt-2.2	2	12	1	1	C1	0	1	Control
22G	Gene:WBGene00017939:22G:F31A3.5:CSR	F31A3.5	2	6	1	1	C1	1	0	Control
22G	Gene:WBGene00017954:22G:F31E8.4:WAGO	F31E8.4	2	14	3	1	C1	1	0	Control
22G	Gene:WBGene00017990:22G:cec-4, F32E10.2:WAGO	cec-4, F32E10.2	2	18	1	1	C1	1	0	Control
22G	Gene:WBGene00017999:22G:emc-6, F33D4.7:CSR	emc-6, F33D4.7	2	2	1	1	C1	1	0	Control
22G	Gene:WBGene00017999:22G:emc-6, F33D4.7:CSR	emc-6, F33D4.7	2	6	1	1	C1	1	0	Control
22G	Gene:WBGene00017999:22G:emc-6, F33D4.7:CSR	emc-6, F33D4.7	2	16	1	1	C1	1	0	Control
22G	Gene:WBGene00018018:22G:F33G12.6:CSR	F33G12.6	2	6	1	1	C1	0	1	Control
22G	Gene:WBGene00018018:22G:F33G12.6:CSR	F33G12.6	2	16	3	1	C1	0	1	Control
22G	Gene:WBGene00018065:22G:F35F11.2:WAGO	F35F11.2	2	6	1	1	C1	1	0	Control
22G	Gene:WBGene00018065:22G:F35F11.2:WAGO	F35F11.2	2	10	3	1	C1	1	0	Control
22G	Gene:WBGene00018075:22G:F35H12.2, tbc-11:WAGO	F35H12.2, tbc-11	2	4	1	1	C1	1	0	Control
22G	Gene:WBGene00018075:22G:F35H12.2, tbc-11:WAGO	F35H12.2, tbc-11	1	8	13	0	C1	1	0	Control
22G	Gene:WBGene00018076:22G:F35H12.4, pifk-1:CSR	F35H12.4, pifk-1	2	8	1	1	C1	1	0	Control
22G	Gene:WBGene00018164:22G:F38A5.7, sup-36:CSR	F38A5.7, sup-36	2	2	1	1	C1	0	1	Control
22G	Gene:WBGene00018193:22G:F39C12.1:WAGO	F39C12.1	2	4	1	1	C1	1	0	Control
22G	Gene:WBGene00018193:22G:F39C12.1:WAGO	F39C12.1	1	8	13	0	C1	1	0	Control
22G	Gene:WBGene00018222:22G:F40A3.7:WAGO	F40A3.7	2	8	1	1	C1	0	1	Control
22G	Gene:WBGene00018222:22G:F40A3.7:WAGO	F40A3.7	1	18	3	0	C1	0	1	Control
22G	Gene:WBGene00018238:22G:F40F4.7:WAGO	F40F4.7	2	4	1	1	C1	1	0	Control
22G	Gene:WBGene00018238:22G:F40F4.7:WAGO	F40F4.7	2	8	1	1	C1	1	0	Control
22G	Gene:WBGene00018238:22G:F40F4.7:WAGO	F40F4.7	2	12	1	1	C1	1	0	Control
22G	Gene:WBGene00018238:22G:F40F4.7:WAGO	F40F4.7	2	16	1	1	C1	1	0	Control
22G	Gene:WBGene00018309:22G:F41G4.5:WAGO	F41G4.5	1	2	19	0	C1	1	0	Control
22G	Gene:WBGene00018322:22G:F41H10.12:WAGO	F41H10.12	2	16	1	1	C1	1	0	Control
22G	Gene:WBGene00018349:22G:F42C5.9:CSR, ERGO	F42C5.9	2	2	7	1	C1	0	1	Control
22G	Gene:WBGene00018349:22G:F42C5.9:CSR, ERGO	F42C5.9	2	12	3	1	C1	0	1	Control
22G	Gene:WBGene00018438:22G:btb-6, F45C12.7:CSR	btb-6, F45C12.7	2	12	1	1	C1	1	0	Control
22G	Gene:WBGene00018439:22G:F45C12.8, fbxa-184:WAGO	F45C12.8, fbxa-184	2	10	3	1	C1	1	0	Control
22G	Gene:WBGene00018439:22G:F45C12.8, fbxa-184:WAGO	F45C12.8, fbxa-184	1	16	5	0	C1	1	0	Control
22G	Gene:WBGene00018453:22G:F45D11.6:WAGO	F45D11.6	2	10	3	1	C1	1	0	Control
22G	Gene:WBGene00018453:22G:F45D11.6:WAGO	F45D11.6	2	18	1	1	C1	1	0	Control
22G	Gene:WBGene00018496:22G:F46F5.5:WAGO	F46F5.5	2	4	1	1	C1	1	0	Control
22G	Gene:WBGene00018496:22G:F46F5.5:WAGO	F46F5.5	2	8	1	1	C1	1	0	Control
22G	Gene:WBGene00018496:22G:F46F5.5:WAGO	F46F5.5	2	18	1	1	C1	1	0	Control
22G	Gene:WBGene00018575:22G:clec-119, F47F6.5:ALG, WAGO	clec-119, F47F6.5	2	18	1	1	C1	1	0	Control
22G	Gene:WBGene00018577:22G:asna-2, F47G3.2:WAGO	asna-2, F47G3.2	1	4	17	0	C1	1	0	Control
22G	Gene:WBGene00018671:22G:F52C6.14:WAGO	F52C6.14	2	12	1	1	C1	1	0	Control
22G	Gene:WBGene00018671:22G:F52C6.14:WAGO	F52C6.14	2	16	3	1	C1	1	0	Control
22G	Gene:WBGene00018689:22G:F52D2.7:CSR	F52D2.7	2	4	3	1	C1	1	0	Control
22G	Gene:WBGene00018689:22G:F52D2.7:CSR	F52D2.7	2	16	1	1	C1	1	0	Control
22G	Gene:WBGene00018701:22G:F52E4.1, pccb-1:CSR	F52E4.1, pccb-1	2	4	1	1	C1	1	0	Control
22G	Gene:WBGene00018703:22G:F52E4.7, sec-3:CSR	F52E4.7, sec-3	2	16	1	1	C1	1	0	Control
22G	Gene:WBGene00018710:22G:F52G3.1:CSR	F52G3.1	2	2	3	1	C1	1	0	Control
22G	Gene:WBGene00018710:22G:F52G3.1:CSR	F52G3.1	1	10	11	0	C1	1	0	Control
22G	Gene:WBGene00018760:22G:F53E10.4, irg-3:WAGO	F53E10.4, irg-3	1	20	1	0	C1	0	1	Control
22G	Gene:WBGene00018768:22G:F53G2.3:WAGO	F53G2.3	1	20	1	0	C1	1	0	Control
22G	Gene:WBGene00018786:22G:F54A5.1, hmbx-1:CSR	F54A5.1, hmbx-1	2	4	1	1	C1	1	0	Control
22G	Gene:WBGene00018793:22G:F54C4.1, mrpl-40:CSR	F54C4.1, mrpl-40	1	20	1	0	C1	0	1	Control
22G	Gene:WBGene00018878:22G:F55D10.3, glit-1:WAGO	F55D10.3, glit-1	2	18	1	1	C1	1	0	Control
22G	Gene:WBGene00018901:22G:F55G1.5, slc-25A18.2:CSR	F55G1.5, slc-25A18.2	2	10	1	1	C1	1	0	Control
22G	Gene:WBGene00018901:22G:F55G1.5, slc-25A18.2:CSR	F55G1.5, slc-25A18.2	2	14	1	1	C1	1	0	Control
22G	Gene:WBGene00018943:22G:dgn-2, F56C3.6:WAGO	dgn-2, F56C3.6	2	8	1	1	C1	1	0	Control
22G	Gene:WBGene00018943:22G:dgn-2, F56C3.6:WAGO	dgn-2, F56C3.6	2	12	1	1	C1	1	0	Control
22G	Gene:WBGene00018943:22G:dgn-2, F56C3.6:WAGO	dgn-2, F56C3.6	2	18	1	1	C1	1	0	Control
22G	Gene:WBGene00019005:22G:F57B10.8:CSR	F57B10.8	1	2	19	0	C1	0	1	Control
22G	Gene:WBGene00019044:22G:F58E1.13:WAGO	F58E1.13	2	8	5	1	C1	1	0	Control
22G	Gene:WBGene00019044:22G:F58E1.13:WAGO	F58E1.13	1	16	5	0	C1	1	0	Control
22G	Gene:WBGene00019069:22G:F58H7.3, lgc-30:WAGO	F58H7.3, lgc-30	2	4	1	1	C1	1	0	Control
22G	Gene:WBGene00019069:22G:F58H7.3, lgc-30:WAGO	F58H7.3, lgc-30	1	16	5	0	C1	1	0	Control
22G	Gene:WBGene00019142:22G:btb-4, F59H6.12:WAGO	btb-4, F59H6.12	2	16	1	1	C1	1	0	Control
22G	Gene:WBGene00019250:22G:H28G03.2:WAGO	H28G03.2	1	4	17	0	C1	1	0	Control
22G	Gene:WBGene00019282:22G:K01A2.8, mps-2:ERGO, WAGO	K01A2.8, mps-2	2	4	1	1	C1	0	1	Control
22G	Gene:WBGene00019282:22G:K01A2.8, mps-2:ERGO, WAGO	K01A2.8, mps-2	2	8	1	1	C1	0	1	Control
22G	Gene:WBGene00019282:22G:K01A2.8, mps-2:ERGO, WAGO	K01A2.8, mps-2	2	12	7	1	C1	0	1	Control
22G	Gene:WBGene00019308:22G:K02E7.3:WAGO	K02E7.3	2	4	13	1	C1	1	0	Control
22G	Gene:WBGene00019333:22G:K02F3.10, moma-1:CSR	K02F3.10, moma-1	2	6	1	1	C1	1	0	Control
22G	Gene:WBGene00019354:22G:K03B4.2:CSR	K03B4.2	2	2	3	1	C1	1	0	Control
22G	Gene:WBGene00019354:22G:K03B4.2:CSR	K03B4.2	2	14	1	1	C1	1	0	Control
22G	Gene:WBGene00019372:22G:K03H9.3:WAGO	K03H9.3	2	8	1	1	C1	1	0	Control
22G	Gene:WBGene00019381:22G:K04C2.3:WAGO	K04C2.3	2	18	1	1	C1	1	0	Control
22G	Gene:WBGene00019412:22G:fbxb-49, K05F6.1:WAGO	fbxb-49, K05F6.1	2	2	3	1	C1	0	1	Control
22G	Gene:WBGene00019412:22G:fbxb-49, K05F6.1:WAGO	fbxb-49, K05F6.1	2	8	9	1	C1	0	1	Control
22G	Gene:WBGene00019412:22G:fbxb-49, K05F6.1:WAGO	fbxb-49, K05F6.1	1	20	1	0	C1	0	1	Control
22G	Gene:WBGene00019427:22G:atg-16.2, K06A1.5:CSR	atg-16.2, K06A1.5	2	14	1	1	C1	1	0	Control
22G	Gene:WBGene00019434:22G:K06A5.8, nmtn-1:WAGO	K06A5.8, nmtn-1	1	10	11	0	C1	1	0	Control
22G	Gene:WBGene00019446:22G:K06C4.14:WAGO	K06C4.14	2	18	1	1	C1	1	0	Control
22G	Gene:WBGene00019513:22G:K08A2.4, lido-7:WAGO	K08A2.4, lido-7	2	6	1	1	C1	0	1	Control
22G	Gene:WBGene00019540:22G:K08D12.6:WAGO	K08D12.6	2	4	1	1	C1	1	0	Control
22G	Gene:WBGene00019540:22G:K08D12.6:WAGO	K08D12.6	2	8	7	1	C1	1	0	Control
22G	Gene:WBGene00019540:22G:K08D12.6:WAGO	K08D12.6	2	18	1	1	C1	1	0	Control
22G	Gene:WBGene00019577:22G:K09E3.6, lido-6:WAGO	K09E3.6, lido-6	2	4	1	1	C1	1	0	Control
22G	Gene:WBGene00019577:22G:K09E3.6, lido-6:WAGO	K09E3.6, lido-6	2	8	11	1	C1	1	0	Control
22G	Gene:WBGene00019585:22G:K09F6.2:WAGO	K09F6.2	2	4	11	1	C1	1	0	Control
22G	Gene:WBGene00019589:22G:K09F6.6:WAGO	K09F6.6	1	20	1	0	C1	1	0	Control
22G	Gene:WBGene00019611:22G:K10B3.5:WAGO	K10B3.5	2	4	1	1	C1	1	0	Control
22G	Gene:WBGene00019611:22G:K10B3.5:WAGO	K10B3.5	2	8	11	1	C1	1	0	Control
22G	Gene:WBGene00019651:22G:K11D12.12:CSR	K11D12.12	2	4	1	1	C1	1	0	Control
22G	Gene:WBGene00019651:22G:K11D12.12:CSR	K11D12.12	2	8	1	1	C1	1	0	Control
22G	Gene:WBGene00019657:22G:K11G12.6:CSR	K11G12.6	2	4	3	1	C1	0	1	Control
22G	Gene:WBGene00019657:22G:K11G12.6:CSR	K11G12.6	2	12	1	1	C1	0	1	Control
22G	Gene:WBGene00019657:22G:K11G12.6:CSR	K11G12.6	2	18	1	1	C1	0	1	Control
22G	Gene:WBGene00019680:22G:K12H4.5:CSR	K12H4.5	2	16	1	1	C1	1	0	Control
22G	Gene:WBGene00019699:22G:M01D1.2, math-34:WAGO	M01D1.2, math-34	2	12	1	1	C1	0	1	Control
22G	Gene:WBGene00019699:22G:M01D1.2, math-34:WAGO	M01D1.2, math-34	2	18	1	1	C1	0	1	Control
22G	Gene:WBGene00019858:22G:R03H10.6:WAGO	R03H10.6	1	20	1	0	C1	1	0	Control
22G	Gene:WBGene00019871:22G:R04E5.8:WAGO	R04E5.8	2	8	1	1	C1	1	0	Control
22G	Gene:WBGene00019871:22G:R04E5.8:WAGO	R04E5.8	2	12	1	1	C1	1	0	Control
22G	Gene:WBGene00019871:22G:R04E5.8:WAGO	R04E5.8	2	18	1	1	C1	1	0	Control
22G	Gene:WBGene00019872:22G:R04E5.9:WAGO	R04E5.9	2	12	1	1	C1	1	0	Control
22G	Gene:WBGene00019899:22G:R05G6.5:WAGO	R05G6.5	2	4	3	1	C1	1	0	Control
22G	Gene:WBGene00019899:22G:R05G6.5:WAGO	R05G6.5	2	10	1	1	C1	1	0	Control
22G	Gene:WBGene00019938:22G:R07E4.5:WAGO	R07E4.5	2	8	3	1	C1	1	0	Control
22G	Gene:WBGene00019959:22G:R08E3.3:WAGO	R08E3.3	2	4	3	1	C1	1	0	Control
22G	Gene:WBGene00019959:22G:R08E3.3:WAGO	R08E3.3	2	12	1	1	C1	1	0	Control
22G	Gene:WBGene00019959:22G:R08E3.3:WAGO	R08E3.3	2	18	1	1	C1	1	0	Control
22G	Gene:WBGene00019985:22G:R09E12.6:WAGO	R09E12.6	2	4	13	1	C1	1	0	Control
22G	Gene:WBGene00019989:22G:R09F10.8:CSR	R09F10.8	2	6	1	1	C1	1	0	Control
22G	Gene:WBGene00019989:22G:R09F10.8:CSR	R09F10.8	2	16	1	1	C1	1	0	Control
22G	Gene:WBGene00019989:22G:R09F10.8:CSR	R09F10.8	1	20	1	0	C1	1	0	Control
22G	Gene:WBGene00019990:22G:R09H3.1:WAGO	R09H3.1	2	8	3	1	C1	0	1	Control
22G	Gene:WBGene00019990:22G:R09H3.1:WAGO	R09H3.1	2	14	1	1	C1	0	1	Control
22G	Gene:WBGene00019994:22G:cdh-1, R10F2.1:WAGO	cdh-1, R10F2.1	2	2	1	1	C1	0	1	Control
22G	Gene:WBGene00019994:22G:cdh-1, R10F2.1:WAGO	cdh-1, R10F2.1	1	4	17	0	C1	1	0	Control
22G	Gene:WBGene00020025:22G:R12C12.5:CSR	R12C12.5	2	2	3	1	C1	0	1	Control
22G	Gene:WBGene00020025:22G:R12C12.5:CSR	R12C12.5	2	8	3	1	C1	0	1	Control
22G	Gene:WBGene00020025:22G:R12C12.5:CSR	R12C12.5	1	14	7	0	C1	0	1	Control
22G	Gene:WBGene00020160:22G:igcm-3, T02C5.3:CSR	igcm-3, T02C5.3	2	2	13	1	C1	0	1	Control
22G	Gene:WBGene00020160:22G:igcm-3, T02C5.3:CSR	igcm-3, T02C5.3	1	18	3	0	C1	0	1	Control
22G	Gene:WBGene00020183:22G:T03D3.5:WAGO	T03D3.5	1	20	1	0	C1	1	0	Control
22G	Gene:WBGene00020193:22G:T03F1.12:CSR	T03F1.12	2	12	1	1	C1	1	0	Control
22G	Gene:WBGene00020207:22G:T04B8.5:WAGO	T04B8.5	2	4	1	1	C1	1	0	Control
22G	Gene:WBGene00020207:22G:T04B8.5:WAGO	T04B8.5	2	12	1	1	C1	1	0	Control
22G	Gene:WBGene00020207:22G:T04B8.5:WAGO	T04B8.5	2	16	3	1	C1	1	0	Control
22G	Gene:WBGene00020379:22G:T09B4.5:CSR	T09B4.5	2	2	1	1	C1	1	0	Control
22G	Gene:WBGene00020427:22G:sav-1, T10H10.3:CSR	sav-1, T10H10.3	1	16	5	0	C1	1	0	Control
22G	Gene:WBGene00020434:22G:T11F8.2:CSR	T11F8.2	2	6	1	1	C1	0	1	Control
22G	Gene:WBGene00020434:22G:T11F8.2:CSR	T11F8.2	2	12	1	1	C1	0	1	Control
22G	Gene:WBGene00020455:22G:fbxa-59, T12B5.8:WAGO	fbxa-59, T12B5.8	2	8	1	1	C1	0	1	Control
22G	Gene:WBGene00020455:22G:fbxa-59, T12B5.8:WAGO	fbxa-59, T12B5.8	2	12	7	1	C1	0	1	Control
22G	Gene:WBGene00020467:22G:T12F5.2:CSR	T12F5.2	2	16	1	1	C1	1	0	Control
22G	Gene:WBGene00020507:22G:T14F9.1, vha-15:CSR	T14F9.1, vha-15	2	4	3	1	C1	0	1	Control
22G	Gene:WBGene00020507:22G:T14F9.1, vha-15:CSR	T14F9.1, vha-15	2	12	5	1	C1	0	1	Control
22G	Gene:WBGene00020507:22G:T14F9.1, vha-15:CSR	T14F9.1, vha-15	1	20	1	0	C1	0	1	Control
22G	Gene:WBGene00020540:22G:pals-25, T17A3.2:WAGO	pals-25, T17A3.2	2	12	5	1	C1	1	0	Control
22G	Gene:WBGene00020572:22G:rund-1, T19D7.4:WAGO	rund-1, T19D7.4	2	8	1	1	C1	1	0	Control
22G	Gene:WBGene00020632:22G:T20F7.5:WAGO	T20F7.5	2	6	1	1	C1	0	1	Control
22G	Gene:WBGene00020767:22G:lgc-40, T24D8.1:WAGO	lgc-40, T24D8.1	2	10	3	1	C1	1	0	Control
22G	Gene:WBGene00020767:22G:lgc-40, T24D8.1:WAGO	lgc-40, T24D8.1	2	18	1	1	C1	1	0	Control
22G	Gene:WBGene00020783:22G:blos-4, T24H7.4:CSR	blos-4, T24H7.4	1	20	1	0	C1	1	0	Control
22G	Gene:WBGene00020784:22G:T24H7.5, tat-4:WAGO	T24H7.5, tat-4	2	4	3	1	C1	0	1	Control
22G	Gene:WBGene00020797:22G:T25D3.3:WAGO	T25D3.3	2	2	17	1	C1	1	0	Control
22G	Gene:WBGene00020830:22G:T26C11.4:CSR	T26C11.4	2	2	1	1	C1	1	0	Control
22G	Gene:WBGene00020830:22G:T26C11.4:CSR	T26C11.4	2	8	3	1	C1	1	0	Control
22G	Gene:WBGene00020830:22G:T26C11.4:CSR	T26C11.4	2	14	3	1	C1	1	0	Control
22G	Gene:WBGene00020930:22G:hlh-30, W02C12.3:WAGO	hlh-30, W02C12.3	2	4	1	1	C1	1	0	Control
22G	Gene:WBGene00020930:22G:hlh-30, W02C12.3:WAGO	hlh-30, W02C12.3	1	8	13	0	C1	1	0	Control
22G	Gene:WBGene00020937:22G:W02D3.12:CSR	W02D3.12	1	20	1	0	C1	0	1	Control
22G	Gene:WBGene00021001:22G:W03F9.3:WAGO	W03F9.3	1	18	3	0	C1	1	0	Control
22G	Gene:WBGene00021024:22G:W04C9.2:CSR	W04C9.2	2	8	1	1	C1	0	1	Control
22G	Gene:WBGene00021027:22G:W04C9.5:WAGO	W04C9.5	2	12	1	1	C1	1	0	Control
22G	Gene:WBGene00021039:22G:W05F2.7:WAGO	W05F2.7	2	2	1	1	C1	1	0	Control
22G	Gene:WBGene00021039:22G:W05F2.7:WAGO	W05F2.7	2	8	9	1	C1	1	0	Control
22G	Gene:WBGene00021053:22G:gadr-4, W06A11.2:WAGO	gadr-4, W06A11.2	2	4	1	1	C1	1	0	Control
22G	Gene:WBGene00021075:22G:sms-5, W07E6.3:WAGO	sms-5, W07E6.3	2	4	1	1	C1	0	1	Control
22G	Gene:WBGene00021075:22G:sms-5, W07E6.3:WAGO	sms-5, W07E6.3	2	8	1	1	C1	0	1	Control
22G	Gene:WBGene00021075:22G:sms-5, W07E6.3:WAGO	sms-5, W07E6.3	2	12	3	1	C1	0	1	Control
22G	Gene:WBGene00021293:22G:Y25C1A.6:CSR	Y25C1A.6	2	2	1	1	C1	0	1	Control
22G	Gene:WBGene00021293:22G:Y25C1A.6:CSR	Y25C1A.6	2	16	1	1	C1	0	1	Control
22G	Gene:WBGene00021304:22G:nphp-2, Y32G9A.6:WAGO	nphp-2, Y32G9A.6	1	20	1	0	C1	1	0	Control
22G	Gene:WBGene00021312:22G:szy-2, Y32H12A.4:CSR	szy-2, Y32H12A.4	2	4	5	1	C1	0	1	Control
22G	Gene:WBGene00021312:22G:szy-2, Y32H12A.4:CSR	szy-2, Y32H12A.4	2	12	1	1	C1	0	1	Control
22G	Gene:WBGene00021312:22G:szy-2, Y32H12A.4:CSR	szy-2, Y32H12A.4	1	16	5	0	C1	0	1	Control
22G	Gene:WBGene00021319:22G:Y34B4A.2:WAGO	Y34B4A.2	2	4	15	1	C1	1	0	Control
22G	Gene:WBGene00021349:22G:arl-13, Y37E3.5:WAGO	arl-13, Y37E3.5	2	2	11	1	C1	1	0	Control
22G	Gene:WBGene00021349:22G:arl-13, Y37E3.5:WAGO	arl-13, Y37E3.5	1	16	5	0	C1	1	0	Control
22G	Gene:WBGene00021353:22G:iglr-3, Y37E3.13:WAGO	iglr-3, Y37E3.13	2	12	1	1	C1	1	0	Control
22G	Gene:WBGene00021353:22G:iglr-3, Y37E3.13:WAGO	iglr-3, Y37E3.13	1	18	3	0	C1	1	0	Control
22G	Gene:WBGene00021357:22G:Y37E11AL.1:WAGO	Y37E11AL.1	2	18	1	1	C1	1	0	Control
22G	Gene:WBGene00021428:22G:Y38F2AR.10:ALG, WAGO	Y38F2AR.10	2	10	3	1	C1	1	0	Control
22G	Gene:WBGene00021461:22G:nekl-1, Y39G10AR.3:WAGO	nekl-1, Y39G10AR.3	2	10	5	1	C1	1	0	Control
22G	Gene:WBGene00021461:22G:nekl-1, Y39G10AR.3:WAGO	nekl-1, Y39G10AR.3	1	18	3	0	C1	1	0	Control
22G	Gene:WBGene00021475:22G:tbca-1, Y39G10AR.20:CSR	tbca-1, Y39G10AR.20	2	2	1	1	C1	1	0	Control
22G	Gene:WBGene00021637:22G:Y47G6A.7:WAGO	Y47G6A.7	2	10	3	1	C1	1	0	Control
22G	Gene:WBGene00021637:22G:Y47G6A.7:WAGO	Y47G6A.7	2	16	1	1	C1	1	0	Control
22G	Gene:WBGene00021647:22G:Y47G6A.22:CSR	Y47G6A.22	2	8	1	1	C1	1	0	Control
22G	Gene:WBGene00021668:22G:Y48G1BM.2:WAGO	Y48G1BM.2	1	20	1	0	C1	1	0	Control
22G	Gene:WBGene00021730:22G:Y49F6C.8:CSR	Y49F6C.8	2	10	3	1	C1	1	0	Control
22G	Gene:WBGene00021730:22G:Y49F6C.8:CSR	Y49F6C.8	2	18	1	1	C1	1	0	Control
22G	Gene:WBGene00021799:22G:Y53G8AL.1:WAGO	Y53G8AL.1	2	16	1	1	C1	1	0	Control
22G	Gene:WBGene00021802:22G:Y53G8AM.1:WAGO	Y53G8AM.1	2	6	1	1	C1	0	1	Control
22G	Gene:WBGene00021802:22G:Y53G8AM.1:WAGO	Y53G8AM.1	1	20	1	0	C1	0	1	Control
22G	Gene:WBGene00021808:22G:Y53G8AM.8:WAGO	Y53G8AM.8	2	18	1	1	C1	1	0	Control
22G	Gene:WBGene00021816:22G:Y53G8AR.9:CSR	Y53G8AR.9	2	2	3	1	C1	0	1	Control
22G	Gene:WBGene00021816:22G:Y53G8AR.9:CSR	Y53G8AR.9	2	8	1	1	C1	0	1	Control
22G	Gene:WBGene00021816:22G:Y53G8AR.9:CSR	Y53G8AR.9	2	16	1	1	C1	0	1	Control
22G	Gene:WBGene00021855:22G:Y54F10AR.2:CSR	Y54F10AR.2	2	4	1	1	C1	1	0	Control
22G	Gene:WBGene00021855:22G:Y54F10AR.2:CSR	Y54F10AR.2	2	12	1	1	C1	1	0	Control
22G	Gene:WBGene00021871:22G:dml-1, Y54G2A.5:CSR	dml-1, Y54G2A.5	2	6	1	1	C1	0	1	Control
22G	Gene:WBGene00021871:22G:dml-1, Y54G2A.5:CSR	dml-1, Y54G2A.5	2	10	1	1	C1	0	1	Control
22G	Gene:WBGene00021871:22G:dml-1, Y54G2A.5:CSR	dml-1, Y54G2A.5	2	14	3	1	C1	0	1	Control
22G	Gene:WBGene00021909:22G:Y55B1BL.1:WAGO	Y55B1BL.1	2	4	1	1	C1	0	1	Control
22G	Gene:WBGene00022026:22G:Y65B4A.2:WAGO	Y65B4A.2	2	4	1	1	C1	1	0	Control
22G	Gene:WBGene00022035:22G:Y65B4BL.3:CSR	Y65B4BL.3	2	16	1	1	C1	1	0	Control
22G	Gene:WBGene00022040:22G:Y65B4BR.1:WAGO	Y65B4BR.1	2	14	1	1	C1	1	0	Control
22G	Gene:WBGene00022060:22G:dmd-9, Y67D8A.3:WAGO	dmd-9, Y67D8A.3	2	6	1	1	C1	0	1	Control
22G	Gene:WBGene00022060:22G:dmd-9, Y67D8A.3:WAGO	dmd-9, Y67D8A.3	1	10	11	0	C1	0	1	Control
22G	Gene:WBGene00022075:22G:Y69A2AR.3:CSR	Y69A2AR.3	2	10	1	1	C1	1	0	Control
22G	Gene:WBGene00022103:22G:cdh-12, Y71D11A.1:WAGO	cdh-12, Y71D11A.1	1	10	11	0	C1	1	0	Control
22G	Gene:WBGene00022131:22G:Y71F9B.13:WAGO	Y71F9B.13	2	2	7	1	C1	1	0	Control
22G	Gene:WBGene00022145:22G:Y71G12B.5:WAGO	Y71G12B.5	2	16	1	1	C1	1	0	Control
22G	Gene:WBGene00022177:22G:Y71H2AM.12:WAGO	Y71H2AM.12	2	8	11	1	C1	1	0	Control
22G	Gene:WBGene00022190:22G:josd-1, Y71H2AR.3:CSR	josd-1, Y71H2AR.3	2	8	1	1	C1	1	0	Control
22G	Gene:WBGene00022199:22G:pfk-1.1, Y71H10A.1:CSR	pfk-1.1, Y71H10A.1	2	16	1	1	C1	0	1	Control
22G	Gene:WBGene00022209:22G:Y73B3A.7:WAGO	Y73B3A.7	2	18	1	1	C1	1	0	Control
22G	Gene:WBGene00022213:22G:Y73B3A.11:WAGO	Y73B3A.11	2	4	1	1	C1	1	0	Control
22G	Gene:WBGene00022213:22G:Y73B3A.11:WAGO	Y73B3A.11	2	14	3	1	C1	1	0	Control
22G	Gene:WBGene00022216:22G:fbxa-16, Y73B3A.14:WAGO	fbxa-16, Y73B3A.14	2	12	1	1	C1	1	0	Control
22G	Gene:WBGene00022231:22G:tyr-6, Y73B6BL.1:WAGO	tyr-6, Y73B6BL.1	2	12	1	1	C1	1	0	Control
22G	Gene:WBGene00022231:22G:tyr-6, Y73B6BL.1:WAGO	tyr-6, Y73B6BL.1	2	16	1	1	C1	1	0	Control
22G	Gene:WBGene00022268:22G:Y73E7A.1:CSR	Y73E7A.1	2	4	1	1	C1	1	0	Control
22G	Gene:WBGene00022276:22G:nlp-40, Y74C9A.2:WAGO	nlp-40, Y74C9A.2	1	18	3	0	C1	1	0	Control
22G	Gene:WBGene00022290:22G:Y75D11A.1:WAGO	Y75D11A.1	2	8	1	1	C1	0	1	Control
22G	Gene:WBGene00022309:22G:rpc-11, Y77E11A.6:CSR	rpc-11, Y77E11A.6	2	2	1	1	C1	1	0	Control
22G	Gene:WBGene00022315:22G:Y81B9A.1:WAGO	Y81B9A.1	2	4	1	1	C1	1	0	Control
22G	Gene:WBGene00022315:22G:Y81B9A.1:WAGO	Y81B9A.1	2	8	5	1	C1	1	0	Control
22G	Gene:WBGene00022315:22G:Y81B9A.1:WAGO	Y81B9A.1	1	18	3	0	C1	1	0	Control
22G	Gene:WBGene00022353:22G:pals-18, Y82E9BR.21:WAGO	pals-18, Y82E9BR.21	2	8	7	1	C1	1	0	Control
22G	Gene:WBGene00022353:22G:pals-18, Y82E9BR.21:WAGO	pals-18, Y82E9BR.21	1	20	1	0	C1	1	0	Control
22G	Gene:WBGene00022357:22G:kbp-4, Y92C3B.1:CSR	kbp-4, Y92C3B.1	2	2	1	1	C1	1	0	Control
22G	Gene:WBGene00022357:22G:kbp-4, Y92C3B.1:CSR	kbp-4, Y92C3B.1	2	6	1	1	C1	1	0	Control
22G	Gene:WBGene00022357:22G:kbp-4, Y92C3B.1:CSR	kbp-4, Y92C3B.1	2	10	1	1	C1	1	0	Control
22G	Gene:WBGene00022357:22G:kbp-4, Y92C3B.1:CSR	kbp-4, Y92C3B.1	1	14	7	0	C1	1	0	Control
22G	Gene:WBGene00022367:22G:Y92H12BM.1:CSR	Y92H12BM.1	2	14	1	1	C1	0	1	Control
22G	Gene:WBGene00022367:22G:Y92H12BM.1:CSR	Y92H12BM.1	1	20	1	0	C1	0	1	Control
22G	Gene:WBGene00022394:22G:natb-1, Y97E10AL.3:CSR	natb-1, Y97E10AL.3	2	16	1	1	C1	1	0	Control
22G	Gene:WBGene00022413:22G:Y102A11A.3:WAGO	Y102A11A.3	2	6	1	1	C1	1	0	Control
22G	Gene:WBGene00022413:22G:Y102A11A.3:WAGO	Y102A11A.3	1	20	1	0	C1	1	0	Control
22G	Gene:WBGene00022455:22G:tyms-1, Y110A7A.4:CSR	tyms-1, Y110A7A.4	2	4	1	1	C1	0	1	Control
22G	Gene:WBGene00022455:22G:tyms-1, Y110A7A.4:CSR	tyms-1, Y110A7A.4	1	8	13	0	C1	0	1	Control
22G	Gene:WBGene00022471:22G:rnf-145, Y119C1B.5:CSR	rnf-145, Y119C1B.5	2	4	1	1	C1	1	0	Control
22G	Gene:WBGene00022486:22G:fbxa-61, Y119D3B.8:WAGO	fbxa-61, Y119D3B.8	2	4	1	1	C1	0	1	Control
22G	Gene:WBGene00022486:22G:fbxa-61, Y119D3B.8:WAGO	fbxa-61, Y119D3B.8	1	8	13	0	C1	0	1	Control
22G	Gene:WBGene00022508:22G:ZC53.1:WAGO	ZC53.1	2	12	1	1	C1	1	0	Control
22G	Gene:WBGene00022508:22G:ZC53.1:WAGO	ZC53.1	2	16	1	1	C1	1	0	Control
22G	Gene:WBGene00022519:22G:ZC123.4:WAGO	ZC123.4	2	4	5	1	C1	1	0	Control
22G	Gene:WBGene00022589:22G:ZC317.6:WAGO	ZC317.6	2	12	1	1	C1	0	1	Control
22G	Gene:WBGene00022589:22G:ZC317.6:WAGO	ZC317.6	1	18	3	0	C1	0	1	Control
22G	Gene:WBGene00022613:22G:sek-3, ZC449.3:CSR	sek-3, ZC449.3	2	16	3	1	C1	1	0	Control
22G	Gene:WBGene00022691:22G:math-50, ZK250.8:WAGO	math-50, ZK250.8	1	8	13	0	C1	0	1	Control
22G	Gene:WBGene00022835:22G:ZK973.9:CSR	ZK973.9	2	2	1	1	C1	1	0	Control
22G	Gene:WBGene00022835:22G:ZK973.9:CSR	ZK973.9	2	10	1	1	C1	1	0	Control
22G	Gene:WBGene00022835:22G:ZK973.9:CSR	ZK973.9	1	18	3	0	C1	1	0	Control
22G	Gene:WBGene00022877:22G:wago-5, ZK1248.7:CSR	wago-5, ZK1248.7	1	4	17	0	C1	1	0	Control
22G	Gene:WBGene00022881:22G:ZK1248.11:CSR	ZK1248.11	1	2	19	0	C1	0	1	Control
22G	Gene:WBGene00023314:22G:H31G24.2:WAGO	H31G24.2	2	4	1	1	C1	1	0	Control
22G	Gene:WBGene00023497:22G:lin-15B, ZK662.4:WAGO	lin-15B, ZK662.4	2	8	1	1	C1	1	0	Control
22G	Gene:WBGene00043538:22G:W03G1.4:WAGO	W03G1.4	2	4	13	1	C1	1	0	Control
22G	Gene:WBGene00043707:22G:Y55F3C.6:WAGO	Y55F3C.6	2	4	13	1	C1	1	0	Control
22G	Gene:WBGene00043992:22G:bbs-4, F58A4.14:WAGO	bbs-4, F58A4.14	2	2	13	1	C1	1	0	Control
22G	Gene:WBGene00043992:22G:bbs-4, F58A4.14:WAGO	bbs-4, F58A4.14	1	18	3	0	C1	1	0	Control
22G	Gene:WBGene00044204:22G:suds-3, T07C12.14:CSR	suds-3, T07C12.14	2	8	1	1	C1	1	0	Control
22G	Gene:WBGene00044227:22G:C07A9.13:WAGO	C07A9.13	2	12	1	1	C1	1	0	Control
22G	Gene:WBGene00044227:22G:C07A9.13:WAGO	C07A9.13	2	18	1	1	C1	1	0	Control
22G	Gene:WBGene00044258:22G:Y57G11C.51:WAGO	Y57G11C.51	2	6	3	1	C1	1	0	Control
22G	Gene:WBGene00044258:22G:Y57G11C.51:WAGO	Y57G11C.51	2	12	3	1	C1	1	0	Control
22G	Gene:WBGene00044258:22G:Y57G11C.51:WAGO	Y57G11C.51	2	18	1	1	C1	1	0	Control
22G	Gene:WBGene00044341:22G:ave-1, M01G5.6:CSR	ave-1, M01G5.6	2	6	1	1	C1	0	1	Control
22G	Gene:WBGene00044341:22G:ave-1, M01G5.6:CSR	ave-1, M01G5.6	2	18	1	1	C1	0	1	Control
22G	Gene:WBGene00044347:22G:Y71G12B.30:ALG, WAGO	Y71G12B.30	2	2	1	1	C1	1	0	Control
22G	Gene:WBGene00044462:22G:C44B12.9:WAGO	C44B12.9	2	10	3	1	C1	0	1	Control
22G	Gene:WBGene00044468:22G:Y69A2AL.2:WAGO	Y69A2AL.2	2	18	1	1	C1	0	1	Control
22G	Gene:WBGene00044486:22G:Y54G2A.42:WAGO	Y54G2A.42	2	6	1	1	C1	0	1	Control
22G	Gene:WBGene00044486:22G:Y54G2A.42:WAGO	Y54G2A.42	2	16	1	1	C1	0	1	Control
22G	Gene:WBGene00044487:22G:Y54G2A.44:WAGO	Y54G2A.44	2	10	3	1	C1	1	0	Control
22G	Gene:WBGene00044487:22G:Y54G2A.44:WAGO	Y54G2A.44	1	16	5	0	C1	1	0	Control
22G	Gene:WBGene00044495:22G:Y54G2A.40:WAGO	Y54G2A.40	2	8	1	1	C1	1	0	Control
22G	Gene:WBGene00044504:22G:R13A1.10:WAGO	R13A1.10	2	6	3	1	C1	1	0	Control
22G	Gene:WBGene00044504:22G:R13A1.10:WAGO	R13A1.10	2	16	1	1	C1	1	0	Control
22G	Gene:WBGene00044585:22G:C40H5.8:WAGO	C40H5.8	2	4	1	1	C1	1	0	Control
22G	Gene:WBGene00044609:22G:tbcc-1, Y71H2AM.24:CSR	tbcc-1, Y71H2AM.24	2	8	1	1	C1	1	0	Control
22G	Gene:WBGene00044609:22G:tbcc-1, Y71H2AM.24:CSR	tbcc-1, Y71H2AM.24	2	16	1	1	C1	1	0	Control
22G	Gene:WBGene00044637:22G:rft-1, Y47D7A.16:WAGO	rft-1, Y47D7A.16	2	4	5	1	C1	1	0	Control
22G	Gene:WBGene00044666:22G:F33G12.7:CSR	F33G12.7	2	8	1	1	C1	1	0	Control
22G	Gene:WBGene00044666:22G:F33G12.7:CSR	F33G12.7	2	14	1	1	C1	1	0	Control
22G	Gene:WBGene00044693:22G:F12E12.9, fbxb-92:WAGO	F12E12.9, fbxb-92	2	18	1	1	C1	1	0	Control
22G	Gene:WBGene00044714:22G:ZK1225.10:WAGO	ZK1225.10	2	6	1	1	C1	1	0	Control
22G	Gene:WBGene00044714:22G:ZK1225.10:WAGO	ZK1225.10	1	20	1	0	C1	1	0	Control
22G	Gene:WBGene00044736:22G:gfrp-1, Y38C1AA.13:WAGO	gfrp-1, Y38C1AA.13	2	12	1	1	C1	1	0	Control
22G	Gene:WBGene00044760:22G:Y71H2AM.25:WAGO	Y71H2AM.25	2	6	1	1	C1	1	0	Control
22G	Gene:WBGene00044760:22G:Y71H2AM.25:WAGO	Y71H2AM.25	2	10	3	1	C1	1	0	Control
22G	Gene:WBGene00044760:22G:Y71H2AM.25:WAGO	Y71H2AM.25	2	16	3	1	C1	1	0	Control
22G	Gene:WBGene00044762:22G:ZK688.11:CSR	ZK688.11	2	6	1	1	C1	0	1	Control
22G	Gene:WBGene00044762:22G:ZK688.11:CSR	ZK688.11	2	18	1	1	C1	0	1	Control
22G	Gene:WBGene00044891:22G:T07C4.12:CSR	T07C4.12	2	4	1	1	C1	1	0	Control
22G	Gene:WBGene00045246:22G:C29E4.15:WAGO	C29E4.15	2	16	1	1	C1	1	0	Control
22G	Gene:WBGene00050937:22G:R02D5.8:CSR	R02D5.8	2	2	3	1	C1	1	0	Control
22G	Gene:WBGene00077658:22G:M106.8:CSR	M106.8	2	4	1	1	C1	0	1	Control
22G	Gene:WBGene00194642:22G:C25H3.17:CSR	C25H3.17	2	6	1	1	C1	1	0	Control
22G	Gene:WBGene00194642:22G:C25H3.17:CSR	C25H3.17	2	10	1	1	C1	1	0	Control
22G	Gene:WBGene00194642:22G:C25H3.17:CSR	C25H3.17	2	14	1	1	C1	1	0	Control
22G	Gene:WBGene00194642:22G:C25H3.17:CSR	C25H3.17	1	20	1	0	C1	1	0	Control
22G	Gene:WBGene00194708:22G:Y36E3A.2:WAGO	Y36E3A.2	2	10	1	1	C1	1	0	Control
22G	Gene:WBGene00194725:22G:T16H12.13:WAGO	T16H12.13	2	4	3	1	C1	1	0	Control
22G	Gene:WBGene00194725:22G:T16H12.13:WAGO	T16H12.13	1	20	1	0	C1	0	1	Control
22G	Gene:WBGene00194794:22G:F45B8.5:WAGO	F45B8.5	1	20	1	0	C1	0	1	Control
22G	Gene:WBGene00194913:22G:Y105C5A.1272:ERGO, WAGO	Y105C5A.1272	2	8	1	1	C1	0	1	Control
22G	Gene:WBGene00195142:22G:M110.10:WAGO	M110.10	2	8	1	1	C1	0	1	Control
22G	Gene:WBGene00196907:NA:F22G12.9:unk	F22G12.9	2	2	1	1	C1	0	1	Control
22G	Gene:WBGene00196907:NA:F22G12.9:unk	F22G12.9	2	8	1	1	C1	0	1	Control
22G	Gene:WBGene00196907:NA:F22G12.9:unk	F22G12.9	2	12	3	1	C1	0	1	Control
22G	Gene:WBGene00196907:NA:F22G12.9:unk	F22G12.9	2	18	1	1	C1	0	1	Control
22G	Gene:WBGene00206474:22G:T22A3.12:WAGO	T22A3.12	2	8	1	1	C1	1	0	Control
22G	Gene:WBGene00206535:22G:M162.15:WAGO	M162.15	2	4	1	1	C1	0	1	Control
22G	Gene:WBGene00206535:22G:M162.15:WAGO	M162.15	2	16	1	1	C1	0	1	Control
22G	Gene:WBGene00206535:22G:M162.15:WAGO	M162.15	1	20	1	0	C1	0	1	Control
22G	Gene:WBGene00219241:22G:Y116A8A.150:WAGO	Y116A8A.150	2	8	7	1	C1	1	0	Control
22G	Gene:WBGene00219241:22G:Y116A8A.150:WAGO	Y116A8A.150	2	18	1	1	C1	1	0	Control
22G	Gene:WBGene00219304:22G:F56D6.16:WAGO	F56D6.16	2	2	1	1	C1	0	1	Control
22G	Gene:WBGene00219304:22G:F56D6.16:WAGO	F56D6.16	2	12	1	1	C1	0	1	Control
22G	Gene:WBGene00219304:22G:F56D6.16:WAGO	F56D6.16	2	16	1	1	C1	0	1	Control
22G	Gene:WBGene00219304:22G:F56D6.16:WAGO	F56D6.16	1	20	1	0	C1	0	1	Control
22G	Gene:WBGene00219307:22G:F56D6.17:ERGO, WAGO	F56D6.17	2	16	1	1	C1	0	1	Control
22G	Gene:WBGene00235148:22G:Y60A3A.30:WAGO	Y60A3A.30	2	10	3	1	C1	1	0	Control
22G	Gene:WBGene00235148:22G:Y60A3A.30:WAGO	Y60A3A.30	1	18	3	0	C1	1	0	Control
22G	Gene:WBGene00000022:22G:abt-4, Y39D8C.1:WAGO	abt-4, Y39D8C.1	2	4	3	1	C2	0	1	Control
22G	Gene:WBGene00000034:22G:abu-11, T01D1.6:WAGO	abu-11, T01D1.6	2	4	5	1	C2	0	1	Control
22G	Gene:WBGene00000040:22G:aco-1, ZK455.1:CSR	aco-1, ZK455.1	2	18	1	1	C2	0	1	Control
22G	Gene:WBGene00000075:22G:adm-4, ZK154.7:WAGO	adm-4, ZK154.7	2	12	1	1	C2	1	0	Control
22G	Gene:WBGene00000075:22G:adm-4, ZK154.7:WAGO	adm-4, ZK154.7	2	16	1	1	C2	1	0	Control
22G	Gene:WBGene00000075:22G:adm-4, ZK154.7:WAGO	adm-4, ZK154.7	1	20	1	0	C2	1	0	Control
22G	Gene:WBGene00000094:22G:agt-2, F09E5.13:CSR	agt-2, F09E5.13	2	8	3	1	C2	1	0	Control
22G	Gene:WBGene00000094:22G:agt-2, F09E5.13:CSR	agt-2, F09E5.13	2	16	1	1	C2	1	0	Control
22G	Gene:WBGene00000107:22G:alh-1, F54D8.3:CSR	alh-1, F54D8.3	2	14	1	1	C2	1	0	Control
22G	Gene:WBGene00000137:22G:amx-1, R13G10.2:CSR	amx-1, R13G10.2	2	4	3	1	C2	1	0	Control
22G	Gene:WBGene00000137:22G:amx-1, R13G10.2:CSR	amx-1, R13G10.2	2	8	1	1	C2	0	1	Control
22G	Gene:WBGene00000145:22G:apc-11, F35G12.9:CSR	apc-11, F35G12.9	2	8	1	1	C2	1	0	Control
22G	Gene:WBGene00000161:22G:apa-2, T20B5.1:CSR	apa-2, T20B5.1	1	20	1	0	C2	1	0	Control
22G	Gene:WBGene00000177:22G:aqp-9, K07A1.16:WAGO	aqp-9, K07A1.16	2	18	1	1	C2	1	0	Control
22G	Gene:WBGene00000178:22G:aqp-10, ZK1321.3:WAGO	aqp-10, ZK1321.3	2	8	1	1	C2	1	0	Control
22G	Gene:WBGene00000178:22G:aqp-10, ZK1321.3:WAGO	aqp-10, ZK1321.3	2	14	1	1	C2	1	0	Control
22G	Gene:WBGene00000189:22G:arl-5, ZK632.8:CSR	arl-5, ZK632.8	2	2	1	1	C2	1	0	Control
22G	Gene:WBGene00000189:22G:arl-5, ZK632.8:CSR	arl-5, ZK632.8	2	16	1	1	C2	1	0	Control
22G	Gene:WBGene00000195:22G:arr-1, F53H8.2:CSR	arr-1, F53H8.2	2	10	1	1	C2	1	0	Control
22G	Gene:WBGene00000195:22G:arr-1, F53H8.2:CSR	arr-1, F53H8.2	1	16	5	0	C2	1	0	Control
22G	Gene:WBGene00000205:22G:arx-7, M01B12.3:CSR	arx-7, M01B12.3	2	8	1	1	C2	1	0	Control
22G	Gene:WBGene00000206:22G:asb-1, F35G12.10:CSR	asb-1, F35G12.10	2	10	1	1	C2	1	0	Control
22G	Gene:WBGene00000206:22G:asb-1, F35G12.10:CSR	asb-1, F35G12.10	2	14	1	1	C2	1	0	Control
22G	Gene:WBGene00000214:22G:asp-1, Y39B6A.20:CSR	asp-1, Y39B6A.20	2	4	3	1	C2	1	0	Control
22G	Gene:WBGene00000222:22G:atf-6, F45E6.2:WAGO	atf-6, F45E6.2	2	10	3	1	C2	1	0	Control
22G	Gene:WBGene00000222:22G:atf-6, F45E6.2:WAGO	atf-6, F45E6.2	2	18	1	1	C2	1	0	Control
22G	Gene:WBGene00000237:22G:bam-2, Y71F9AR.1:WAGO	bam-2, Y71F9AR.1	2	2	5	1	C2	0	1	Control
22G	Gene:WBGene00000237:22G:bam-2, Y71F9AR.1:WAGO	bam-2, Y71F9AR.1	2	14	1	1	C2	1	0	Control
22G	Gene:WBGene00000270:22G:bre-5, T12G3.8:WAGO	bre-5, T12G3.8	2	8	1	1	C2	1	0	Control
22G	Gene:WBGene00000270:22G:bre-5, T12G3.8:WAGO	bre-5, T12G3.8	1	20	1	0	C2	1	0	Control
22G	Gene:WBGene00000368:22G:ccb-1, T28F2.5:WAGO	ccb-1, T28F2.5	2	8	1	1	C2	1	0	Control
22G	Gene:WBGene00000368:22G:ccb-1, T28F2.5:WAGO	ccb-1, T28F2.5	1	20	1	0	C2	1	0	Control
22G	Gene:WBGene00000388:22G:cdc-25.3, ZK637.11:CSR	cdc-25.3, ZK637.11	2	4	3	1	C2	0	1	Control
22G	Gene:WBGene00000397:22G:cdh-5, F08B4.2:WAGO	cdh-5, F08B4.2	2	8	3	1	C2	1	0	Control
22G	Gene:WBGene00000397:22G:cdh-5, F08B4.2:WAGO	cdh-5, F08B4.2	2	16	1	1	C2	1	0	Control
22G	Gene:WBGene00000406:22G:cdk-4, F18H3.5:CSR	cdk-4, F18H3.5	2	12	1	1	C2	0	1	Control
22G	Gene:WBGene00000414:22G:cec-1, ZK1236.2:CSR	cec-1, ZK1236.2	2	8	1	1	C2	1	0	Control
22G	Gene:WBGene00000462:22G:ceh-41, T26C11.5:WAGO	ceh-41, T26C11.5	2	4	3	1	C2	1	0	Control
22G	Gene:WBGene00000462:22G:ceh-41, T26C11.5:WAGO	ceh-41, T26C11.5	2	12	1	1	C2	1	0	Control
22G	Gene:WBGene00000462:22G:ceh-41, T26C11.5:WAGO	ceh-41, T26C11.5	2	18	1	1	C2	1	0	Control
22G	Gene:WBGene00000463:22G:C28A5.4, ceh-43:WAGO	C28A5.4, ceh-43	1	18	3	0	C2	1	0	Control
22G	Gene:WBGene00000481:22G:cha-1, ZC416.8:WAGO	cha-1, ZC416.8	1	2	19	0	C2	0	1	Control
22G	Gene:WBGene00000482:22G:chd-3, T14G8.1:CSR, WAGO	chd-3, T14G8.1	2	4	13	1	C2	1	0	Control
22G	Gene:WBGene00000482:22G:chd-3, T14G8.1:CSR, WAGO	chd-3, T14G8.1	1	20	1	0	C2	1	0	Control
22G	Gene:WBGene00000509:22G:C28D4.2, cka-1:CSR	C28D4.2, cka-1	1	20	1	0	C2	1	0	Control
22G	Gene:WBGene00000535:22G:cpi-1, K08B4.6:WAGO	cpi-1, K08B4.6	2	4	3	1	C2	0	1	Control
22G	Gene:WBGene00000544:22G:clp-3, Y47H10A.1:WAGO	clp-3, Y47H10A.1	2	14	1	1	C2	0	1	Control
22G	Gene:WBGene00000544:22G:clp-3, Y47H10A.1:WAGO	clp-3, Y47H10A.1	2	18	1	1	C2	1	0	Control
22G	Gene:WBGene00000622:22G:col-45, F53G12.7:WAGO	col-45, F53G12.7	2	8	1	1	C2	1	0	Control
22G	Gene:WBGene00000622:22G:col-45, F53G12.7:WAGO	col-45, F53G12.7	2	12	1	1	C2	1	0	Control
22G	Gene:WBGene00000820:22G:csp-2, Y73B6BL.7:WAGO	csp-2, Y73B6BL.7	2	4	3	1	C2	1	0	Control
22G	Gene:WBGene00000820:22G:csp-2, Y73B6BL.7:WAGO	csp-2, Y73B6BL.7	2	10	1	1	C2	1	0	Control
22G	Gene:WBGene00000884:22G:cyn-8, D1009.2:CSR	cyn-8, D1009.2	2	12	1	1	C2	1	0	Control
22G	Gene:WBGene00000884:22G:cyn-8, D1009.2:CSR	cyn-8, D1009.2	1	20	1	0	C2	1	0	Control
22G	Gene:WBGene00000885:22G:cyn-9, T27D1.1:CSR	cyn-9, T27D1.1	2	14	1	1	C2	1	0	Control
22G	Gene:WBGene00000894:22G:dab-1, M110.5:CSR	dab-1, M110.5	2	14	1	1	C2	1	0	Control
22G	Gene:WBGene00000900:22G:C05D2.1, daf-4:CSR	C05D2.1, daf-4	2	8	3	1	C2	1	0	Control
22G	Gene:WBGene00000900:22G:C05D2.1, daf-4:CSR	C05D2.1, daf-4	2	14	3	1	C2	1	0	Control
22G	Gene:WBGene00000900:22G:C05D2.1, daf-4:CSR	C05D2.1, daf-4	1	20	1	0	C2	1	0	Control
22G	Gene:WBGene00000950:22G:C47C12.6, deg-1:WAGO	C47C12.6, deg-1	2	16	1	1	C2	1	0	Control
22G	Gene:WBGene00000982:22G:dhs-19, T11F9.11:WAGO	dhs-19, T11F9.11	2	4	9	1	C2	1	0	Control
22G	Gene:WBGene00000988:22G:dhs-25, F09E10.3:CSR	dhs-25, F09E10.3	2	8	1	1	C2	1	0	Control
22G	Gene:WBGene00000988:22G:dhs-25, F09E10.3:CSR	dhs-25, F09E10.3	1	20	1	0	C2	1	0	Control
22G	Gene:WBGene00001033:22G:dnj-15, K08D10.2:CSR	dnj-15, K08D10.2	2	18	1	1	C2	0	1	Control
22G	Gene:WBGene00001037:22G:dnj-19, T05C3.5:ALG, CSR	dnj-19, T05C3.5	2	14	1	1	C2	1	0	Control
22G	Gene:WBGene00001048:22G:dnj-30, Y71F9B.16:CSR	dnj-30, Y71F9B.16	2	14	1	1	C2	1	0	Control
22G	Gene:WBGene00001060:22G:dpf-7, R11E3.7:CSR	dpf-7, R11E3.7	2	14	1	1	C2	1	0	Control
22G	Gene:WBGene00001145:22G:C16C2.2, eat-16:WAGO	C16C2.2, eat-16	2	4	3	1	C2	1	0	Control
22G	Gene:WBGene00001145:22G:C16C2.2, eat-16:WAGO	C16C2.2, eat-16	2	12	1	1	C2	1	0	Control
22G	Gene:WBGene00001145:22G:C16C2.2, eat-16:WAGO	C16C2.2, eat-16	2	16	3	1	C2	1	0	Control
22G	Gene:WBGene00001148:22G:eat-20, H30A04.1:CSR	eat-20, H30A04.1	2	14	1	1	C2	1	0	Control
22G	Gene:WBGene00001151:22G:ech-2, F38H4.8:CSR	ech-2, F38H4.8	2	12	3	1	C2	1	0	Control
22G	Gene:WBGene00001155:22G:ech-6, T05G5.6:ALG, CSR	ech-6, T05G5.6	2	14	1	1	C2	1	0	Control
22G	Gene:WBGene00001175:22G:C46F4.1, egl-6:CSR	C46F4.1, egl-6	2	4	3	1	C2	0	1	Control
22G	Gene:WBGene00001175:22G:C46F4.1, egl-6:CSR	C46F4.1, egl-6	2	10	1	1	C2	0	1	Control
22G	Gene:WBGene00001177:22G:B0348.4, egl-8:WAGO	B0348.4, egl-8	1	20	1	0	C2	1	0	Control
22G	Gene:WBGene00001189:22G:egl-21, F01D4.4:WAGO	egl-21, F01D4.4	2	14	1	1	C2	1	0	Control
22G	Gene:WBGene00001193:22G:C23H3.1, egl-26:CSR	C23H3.1, egl-26	2	14	1	1	C2	1	0	Control
22G	Gene:WBGene00001335:22G:F35A5.8:WAGO	F35A5.8	2	8	1	1	C2	1	0	Control
22G	Gene:WBGene00001335:22G:F35A5.8:WAGO	F35A5.8	2	14	1	1	C2	1	0	Control
22G	Gene:WBGene00001358:22G:evl-20, F22B5.1:CSR	evl-20, F22B5.1	2	14	1	1	C2	1	0	Control
22G	Gene:WBGene00001394:22G:fat-2, W02A2.1:WAGO	fat-2, W02A2.1	2	18	1	1	C2	1	0	Control
22G	Gene:WBGene00001396:22G:fat-4, T13F2.1:CSR	fat-4, T13F2.1	2	14	1	1	C2	1	0	Control
22G	Gene:WBGene00001436:22G:C29F7.5, fkh-4:CSR	C29F7.5, fkh-4	2	8	1	1	C2	1	0	Control
22G	Gene:WBGene00001436:22G:C29F7.5, fkh-4:CSR	C29F7.5, fkh-4	1	20	1	0	C2	1	0	Control
22G	Gene:WBGene00001468:22G:F09B12.6, flr-4:WAGO	F09B12.6, flr-4	2	10	1	1	C2	1	0	Control
22G	Gene:WBGene00001468:22G:F09B12.6, flr-4:WAGO	F09B12.6, flr-4	2	16	1	1	C2	1	0	Control
22G	Gene:WBGene00001482:22G:fog-2, Y113G7B.5:CSR	fog-2, Y113G7B.5	2	2	1	1	C2	1	0	Control
22G	Gene:WBGene00001484:22G:fox-1, T07D1.4:CSR	fox-1, T07D1.4	1	20	1	0	C2	1	0	Control
22G	Gene:WBGene00001486:22G:F59G1.7, frh-1:CSR	F59G1.7, frh-1	2	12	1	1	C2	1	0	Control
22G	Gene:WBGene00001548:22G:gcy-23, T26C12.4:WAGO	gcy-23, T26C12.4	2	12	1	1	C2	1	0	Control
22G	Gene:WBGene00001548:22G:gcy-23, T26C12.4:WAGO	gcy-23, T26C12.4	2	18	1	1	C2	1	0	Control
22G	Gene:WBGene00001579:22G:F56A11.1, gex-2:CSR	F56A11.1, gex-2	2	14	1	1	C2	1	0	Control
22G	Gene:WBGene00001583:22G:gfi-3, M163.4:WAGO	gfi-3, M163.4	2	10	1	1	C2	1	0	Control
22G	Gene:WBGene00001590:22G:C45G3.3, lipt-1:CSR	C45G3.3, lipt-1	2	2	5	1	C2	1	0	Control
22G	Gene:WBGene00001590:22G:C45G3.3, lipt-1:CSR	C45G3.3, lipt-1	2	10	3	1	C2	1	0	Control
22G	Gene:WBGene00001590:22G:C45G3.3, lipt-1:CSR	C45G3.3, lipt-1	2	16	3	1	C2	1	0	Control
22G	Gene:WBGene00001602:22G:C45B2.5, gln-1:CSR	C45B2.5, gln-1	2	10	1	1	C2	1	0	Control
22G	Gene:WBGene00001602:22G:C45B2.5, gln-1:CSR	C45B2.5, gln-1	2	14	1	1	C2	1	0	Control
22G	Gene:WBGene00001615:22G:C06A8.9, glr-4:WAGO	C06A8.9, glr-4	2	2	1	1	C2	1	0	Control
22G	Gene:WBGene00001635:22G:gly-10, Y45F10D.3:ALG, CSR	gly-10, Y45F10D.3	2	14	1	1	C2	1	0	Control
22G	Gene:WBGene00001638:22G:B0416.6, gly-13:WAGO	B0416.6, gly-13	2	8	1	1	C2	1	0	Control
22G	Gene:WBGene00001638:22G:B0416.6, gly-13:WAGO	B0416.6, gly-13	2	12	1	1	C2	1	0	Control
22G	Gene:WBGene00001638:22G:B0416.6, gly-13:WAGO	B0416.6, gly-13	2	16	3	1	C2	1	0	Control
22G	Gene:WBGene00001639:22G:gly-14, M01F1.1:WAGO	gly-14, M01F1.1	2	8	1	1	C2	1	0	Control
22G	Gene:WBGene00001647:22G:gna-2, T23G11.2:CSR	gna-2, T23G11.2	2	16	1	1	C2	1	0	Control
22G	Gene:WBGene00001649:22G:gob-1, H13N06.3:CSR	gob-1, H13N06.3	2	12	1	1	C2	0	1	Control
22G	Gene:WBGene00001666:22G:gpa-4, T07A9.7:WAGO	gpa-4, T07A9.7	2	10	3	1	C2	1	0	Control
22G	Gene:WBGene00001708:22G:F19C6.1, grk-1:CSR	F19C6.1, grk-1	2	2	1	1	C2	1	0	Control
22G	Gene:WBGene00001708:22G:F19C6.1, grk-1:CSR	F19C6.1, grk-1	2	12	3	1	C2	1	0	Control
22G	Gene:WBGene00001736:22G:F40C5.3, grl-27:WAGO	F40C5.3, grl-27	2	12	1	1	C2	1	0	Control
22G	Gene:WBGene00001743:22G:grp-1, K06H7.4:CSR	grp-1, K06H7.4	2	2	1	1	C2	1	0	Control
22G	Gene:WBGene00001743:22G:grp-1, K06H7.4:CSR	grp-1, K06H7.4	2	16	1	1	C2	1	0	Control
22G	Gene:WBGene00001747:22G:F29F11.6, gsp-1:CSR	F29F11.6, gsp-1	2	14	1	1	C2	1	0	Control
22G	Gene:WBGene00001758:22G:gst-10, Y45G12C.2:WAGO	gst-10, Y45G12C.2	2	12	1	1	C2	1	0	Control
22G	Gene:WBGene00001758:22G:gst-10, Y45G12C.2:WAGO	gst-10, Y45G12C.2	1	20	1	0	C2	1	0	Control
22G	Gene:WBGene00001851:22G:F38A6.3, hif-1:CSR	F38A6.3, hif-1	2	10	1	1	C2	1	0	Control
22G	Gene:WBGene00001905:22G:F17E9.12, his-31:WAGO	F17E9.12, his-31	1	20	1	0	C2	1	0	Control
22G	Gene:WBGene00001950:22G:hlh-3, T24B8.6:CSR	hlh-3, T24B8.6	1	20	1	0	C2	1	0	Control
22G	Gene:WBGene00001972:22G:F47D12.4, hmg-1.2:CSR	F47D12.4, hmg-1.2	2	14	1	1	C2	1	0	Control
22G	Gene:WBGene00002002:22G:hsb-1, K08E7.2:CSR	hsb-1, K08E7.2	2	12	3	1	C2	1	0	Control
22G	Gene:WBGene00002062:22G:C05D9.5, ife-4:CSR	C05D9.5, ife-4	2	12	1	1	C2	0	1	Control
22G	Gene:WBGene00002062:22G:C05D9.5, ife-4:CSR	C05D9.5, ife-4	1	18	3	0	C2	0	1	Control
22G	Gene:WBGene00002065:22G:F54C9.1, iff-2:WAGO	F54C9.1, iff-2	2	16	1	1	C2	1	0	Control
22G	Gene:WBGene00002081:22G:F54G8.3, ina-1:WAGO	F54G8.3, ina-1	2	10	1	1	C2	1	0	Control
22G	Gene:WBGene00002177:22G:F35C8.3, jkk-1:WAGO	F35C8.3, jkk-1	2	10	1	1	C2	1	0	Control
22G	Gene:WBGene00002177:22G:F35C8.3, jkk-1:WAGO	F35C8.3, jkk-1	2	18	1	1	C2	1	0	Control
22G	Gene:WBGene00002181:22G:K03D10.1, kal-1:WAGO	K03D10.1, kal-1	2	4	5	1	C2	1	0	Control
22G	Gene:WBGene00002181:22G:K03D10.1, kal-1:WAGO	K03D10.1, kal-1	2	12	5	1	C2	1	0	Control
22G	Gene:WBGene00002196:22G:kin-10, T01G9.6:CSR	kin-10, T01G9.6	2	10	1	1	C2	1	0	Control
22G	Gene:WBGene00002196:22G:kin-10, T01G9.6:CSR	kin-10, T01G9.6	2	14	1	1	C2	1	0	Control
22G	Gene:WBGene00002215:22G:C18C4.10, klc-2:CSR	C18C4.10, klc-2	2	4	15	1	C2	1	0	Control
22G	Gene:WBGene00002220:22G:C15C7.2, gcc-1:WAGO	C15C7.2, gcc-1	2	4	5	1	C2	1	0	Control
22G	Gene:WBGene00002220:22G:C15C7.2, gcc-1:WAGO	C15C7.2, gcc-1	2	12	1	1	C2	1	0	Control
22G	Gene:WBGene00002220:22G:C15C7.2, gcc-1:WAGO	C15C7.2, gcc-1	1	16	5	0	C2	1	0	Control
22G	Gene:WBGene00002247:22G:lam-1, W03F8.5:CSR	lam-1, W03F8.5	2	2	1	1	C2	1	0	Control
22G	Gene:WBGene00002247:22G:lam-1, W03F8.5:CSR	lam-1, W03F8.5	2	8	1	1	C2	1	0	Control
22G	Gene:WBGene00002247:22G:lam-1, W03F8.5:CSR	lam-1, W03F8.5	2	14	1	1	C2	1	0	Control
22G	Gene:WBGene00002247:22G:lam-1, W03F8.5:CSR	lam-1, W03F8.5	2	18	1	1	C2	1	0	Control
22G	Gene:WBGene00002264:22G:lec-1, W09H1.6:WAGO	lec-1, W09H1.6	1	20	1	0	C2	1	0	Control
22G	Gene:WBGene00002324:22G:let-49, Y54E5B.3:CSR	let-49, Y54E5B.3	2	14	1	1	C2	1	0	Control
22G	Gene:WBGene00002982:22G:B0336.8, lgg-3:CSR	B0336.8, lgg-3	2	4	3	1	C2	1	0	Control
22G	Gene:WBGene00002996:22G:lin-7, Y54G11A.10:CSR	lin-7, Y54G11A.10	2	14	1	1	C2	1	0	Control
22G	Gene:WBGene00003011:22G:F56H9.5, lin-25:WAGO	F56H9.5, lin-25	1	20	1	0	C2	1	0	Control
22G	Gene:WBGene00003064:22G:lpd-8, R10H10.1:CSR	lpd-8, R10H10.1	2	8	1	1	C2	1	0	Control
22G	Gene:WBGene00003064:22G:lpd-8, R10H10.1:CSR	lpd-8, R10H10.1	2	14	1	1	C2	1	0	Control
22G	Gene:WBGene00003066:22G:lpl-1, ZC410.7:WAGO	lpl-1, ZC410.7	2	12	3	1	C2	1	0	Control
22G	Gene:WBGene00003081:22G:lsm-7, ZK593.7:CSR	lsm-7, ZK593.7	1	20	1	0	C2	0	1	Control
22G	Gene:WBGene00003082:22G:lsm-8, Y73B6BL.32:CSR	lsm-8, Y73B6BL.32	2	14	1	1	C2	1	0	Control
22G	Gene:WBGene00003084:22G:lst-2, R160.7:CSR	lst-2, R160.7	2	16	1	1	C2	0	1	Control
22G	Gene:WBGene00003151:22G:mca-1, W09C2.3:CSR	mca-1, W09C2.3	2	14	1	1	C2	1	0	Control
22G	Gene:WBGene00003161:22G:mdf-2, Y69A2AR.30:CSR	mdf-2, Y69A2AR.30	2	14	1	1	C2	1	0	Control
22G	Gene:WBGene00003182:22G:mef-2, W10D5.1:WAGO	mef-2, W10D5.1	1	18	3	0	C2	1	0	Control
22G	Gene:WBGene00003239:22G:C35C5.4, mig-2:CSR	C35C5.4, mig-2	2	2	1	1	C2	1	0	Control
22G	Gene:WBGene00003239:22G:C35C5.4, mig-2:CSR	C35C5.4, mig-2	2	12	3	1	C2	1	0	Control
22G	Gene:WBGene00003239:22G:C35C5.4, mig-2:CSR	C35C5.4, mig-2	1	20	1	0	C2	1	0	Control
22G	Gene:WBGene00003254:22G:mig-23, R07E4.4:CSR	mig-23, R07E4.4	2	10	5	1	C2	1	0	Control
22G	Gene:WBGene00003372:22G:C56G7.1, mlc-4:CSR	C56G7.1, mlc-4	2	14	3	1	C2	1	0	Control
22G	Gene:WBGene00003372:22G:C56G7.1, mlc-4:CSR	C56G7.1, mlc-4	1	20	1	0	C2	1	0	Control
22G	Gene:WBGene00003390:22G:H20J04.8, mog-2:CSR	H20J04.8, mog-2	2	14	1	1	C2	1	0	Control
22G	Gene:WBGene00003411:22G:F14F4.3, mrp-5:WAGO	F14F4.3, mrp-5	2	8	1	1	C2	1	0	Control
22G	Gene:WBGene00003411:22G:F14F4.3, mrp-5:WAGO	F14F4.3, mrp-5	2	12	1	1	C2	1	0	Control
22G	Gene:WBGene00003411:22G:F14F4.3, mrp-5:WAGO	F14F4.3, mrp-5	1	20	1	0	C2	1	0	Control
22G	Gene:WBGene00003423:22G:msi-1, R10E9.1:CSR	msi-1, R10E9.1	2	14	1	1	C2	1	0	Control
22G	Gene:WBGene00003517:22G:F31F6.6, nac-1:WAGO	F31F6.6, nac-1	2	14	1	1	C2	1	0	Control
22G	Gene:WBGene00003520:22G:F45G2.1, nas-1:WAGO	F45G2.1, nas-1	2	14	1	1	C2	1	0	Control
22G	Gene:WBGene00003523:22G:C05D11.6, nas-4:WAGO	C05D11.6, nas-4	2	18	1	1	C2	1	0	Control
22G	Gene:WBGene00003593:22G:F42A10.2, nfm-1:WAGO	F42A10.2, nfm-1	1	8	13	0	C2	1	0	Control
22G	Gene:WBGene00003601:22G:C32F10.6, nhr-2:CSR	C32F10.6, nhr-2	2	14	1	1	C2	1	0	Control
22G	Gene:WBGene00003602:22G:H01A20.1, nhr-3:WAGO	H01A20.1, nhr-3	2	18	1	1	C2	1	0	Control
22G	Gene:WBGene00003603:22G:F32B6.1, nhr-4:CSR	F32B6.1, nhr-4	2	10	1	1	C2	1	0	Control
22G	Gene:WBGene00003612:22G:nhr-13, Y5H2B.2:CSR	nhr-13, Y5H2B.2	2	8	1	1	C2	1	0	Control
22G	Gene:WBGene00003612:22G:nhr-13, Y5H2B.2:CSR	nhr-13, Y5H2B.2	2	14	1	1	C2	1	0	Control
22G	Gene:WBGene00003612:22G:nhr-13, Y5H2B.2:CSR	nhr-13, Y5H2B.2	1	18	3	0	C2	1	0	Control
22G	Gene:WBGene00003627:22G:F58G6.5, nhr-34:CSR	F58G6.5, nhr-34	2	14	3	1	C2	1	0	Control
22G	Gene:WBGene00003637:22G:C24G6.4, nhr-47:WAGO	C24G6.4, nhr-47	2	8	1	1	C2	1	0	Control
22G	Gene:WBGene00003637:22G:C24G6.4, nhr-47:WAGO	C24G6.4, nhr-47	2	14	1	1	C2	1	0	Control
22G	Gene:WBGene00003674:22G:nhr-84, T06C12.7:WAGO	nhr-84, T06C12.7	2	2	11	1	C2	1	0	Control
22G	Gene:WBGene00003674:22G:nhr-84, T06C12.7:WAGO	nhr-84, T06C12.7	1	16	5	0	C2	1	0	Control
22G	Gene:WBGene00003685:22G:nhr-95, Y39B6A.17:WAGO	nhr-95, Y39B6A.17	2	8	1	1	C2	1	0	Control
22G	Gene:WBGene00003685:22G:nhr-95, Y39B6A.17:WAGO	nhr-95, Y39B6A.17	2	16	1	1	C2	1	0	Control
22G	Gene:WBGene00003690:22G:C28D4.1, nhr-100:CSR	C28D4.1, nhr-100	2	2	5	1	C2	0	1	Control
22G	Gene:WBGene00003690:22G:C28D4.1, nhr-100:CSR	C28D4.1, nhr-100	2	16	3	1	C2	0	1	Control
22G	Gene:WBGene00003750:22G:M01D7.5, nlp-12:WAGO	M01D7.5, nlp-12	2	8	3	1	C2	1	0	Control
22G	Gene:WBGene00003750:22G:M01D7.5, nlp-12:WAGO	M01D7.5, nlp-12	2	16	3	1	C2	1	0	Control
22G	Gene:WBGene00003815:22G:F22D6.3, nars-1:CSR	F22D6.3, nars-1	2	14	1	1	C2	1	0	Control
22G	Gene:WBGene00003822:22G:F59A6.1, nsy-1:CSR	F59A6.1, nsy-1	2	10	1	1	C2	1	0	Control
22G	Gene:WBGene00003822:22G:F59A6.1, nsy-1:CSR	F59A6.1, nsy-1	1	20	1	0	C2	1	0	Control
22G	Gene:WBGene00003836:22G:nxt-1, Y71F9AM.5:CSR	nxt-1, Y71F9AM.5	2	14	3	1	C2	1	0	Control
22G	Gene:WBGene00003848:22G:odr-1, R01E6.1:WAGO	odr-1, R01E6.1	2	10	7	1	C2	1	0	Control
22G	Gene:WBGene00003883:22G:osm-1, T27B1.1:WAGO	osm-1, T27B1.1	2	10	1	1	C2	1	0	Control
22G	Gene:WBGene00003883:22G:osm-1, T27B1.1:WAGO	osm-1, T27B1.1	2	14	3	1	C2	1	0	Control
22G	Gene:WBGene00003911:22G:C09B8.7, pak-1:WAGO	C09B8.7, pak-1	2	14	1	1	C2	1	0	Control
22G	Gene:WBGene00003965:22G:H42K12.1, pdk-1:CSR	H42K12.1, pdk-1	2	16	1	1	C2	1	0	Control
22G	Gene:WBGene00003970:22G:F46C3.1, pek-1:WAGO	F46C3.1, pek-1	2	12	1	1	C2	1	0	Control
22G	Gene:WBGene00003970:22G:F46C3.1, pek-1:WAGO	F46C3.1, pek-1	2	16	1	1	C2	1	0	Control
22G	Gene:WBGene00003970:22G:F46C3.1, pek-1:WAGO	F46C3.1, pek-1	1	20	1	0	C2	1	0	Control
22G	Gene:WBGene00003975:22G:pen-2, T28D6.9:CSR	pen-2, T28D6.9	2	14	1	1	C2	1	0	Control
22G	Gene:WBGene00003983:22G:pes-10, Y46G5A.27:CSR	pes-10, Y46G5A.27	2	2	1	1	C2	1	0	Control
22G	Gene:WBGene00003983:22G:pes-10, Y46G5A.27:CSR	pes-10, Y46G5A.27	2	8	1	1	C2	1	0	Control
22G	Gene:WBGene00003983:22G:pes-10, Y46G5A.27:CSR	pes-10, Y46G5A.27	2	12	1	1	C2	1	0	Control
22G	Gene:WBGene00004035:22G:pkd-2, Y73F8A.1:WAGO	pkd-2, Y73F8A.1	2	8	3	1	C2	1	0	Control
22G	Gene:WBGene00004035:22G:pkd-2, Y73F8A.1:WAGO	pkd-2, Y73F8A.1	2	16	1	1	C2	1	0	Control
22G	Gene:WBGene00004035:22G:pkd-2, Y73F8A.1:WAGO	pkd-2, Y73F8A.1	1	20	1	0	C2	1	0	Control
22G	Gene:WBGene00004049:22G:parp-1, Y71F9AL.18:CSR	parp-1, Y71F9AL.18	2	14	1	1	C2	1	0	Control
22G	Gene:WBGene00004056:22G:F42G8.3, pmk-2:WAGO	F42G8.3, pmk-2	2	8	1	1	C2	1	0	Control
22G	Gene:WBGene00004109:22G:C34G6.7, stam-1:ALG, CSR	C34G6.7, stam-1	2	14	1	1	C2	1	0	Control
22G	Gene:WBGene00004120:22G:F29C12.1, pqn-32:WAGO	F29C12.1, pqn-32	2	8	7	1	C2	1	0	Control
22G	Gene:WBGene00004120:22G:F29C12.1, pqn-32:WAGO	F29C12.1, pqn-32	1	20	1	0	C2	1	0	Control
22G	Gene:WBGene00004148:22G:pqn-65, T13H2.4:WAGO	pqn-65, T13H2.4	2	10	1	1	C2	1	0	Control
22G	Gene:WBGene00004191:22G:C11H1.4, prx-1:WAGO	C11H1.4, prx-1	2	10	1	1	C2	1	0	Control
22G	Gene:WBGene00004191:22G:C11H1.4, prx-1:WAGO	C11H1.4, prx-1	2	14	1	1	C2	1	0	Control
22G	Gene:WBGene00004192:22G:prx-2, ZK809.7:CSR	prx-2, ZK809.7	2	10	1	1	C2	0	1	Control
22G	Gene:WBGene00004192:22G:prx-2, ZK809.7:CSR	prx-2, ZK809.7	2	16	1	1	C2	0	1	Control
22G	Gene:WBGene00004205:22G:F29B9.4, psr-1:CSR	F29B9.4, psr-1	2	4	3	1	C2	1	0	Control
22G	Gene:WBGene00004205:22G:F29B9.4, psr-1:CSR	F29B9.4, psr-1	2	12	1	1	C2	1	0	Control
22G	Gene:WBGene00004210:22G:ptc-3, Y110A2AL.8:WAGO	ptc-3, Y110A2AL.8	2	10	3	1	C2	1	0	Control
22G	Gene:WBGene00004210:22G:ptc-3, Y110A2AL.8:WAGO	ptc-3, Y110A2AL.8	2	16	1	1	C2	1	0	Control
22G	Gene:WBGene00004245:22G:puf-9, W06B11.2:WAGO	puf-9, W06B11.2	1	20	1	0	C2	1	0	Control
22G	Gene:WBGene00004273:22G:rab-10, T23H2.5:CSR	rab-10, T23H2.5	2	10	1	1	C2	1	0	Control
22G	Gene:WBGene00004273:22G:rab-10, T23H2.5:CSR	rab-10, T23H2.5	2	14	1	1	C2	1	0	Control
22G	Gene:WBGene00004273:22G:rab-10, T23H2.5:CSR	rab-10, T23H2.5	2	18	1	1	C2	1	0	Control
22G	Gene:WBGene00004276:22G:K09A9.2, rab-14:CSR	K09A9.2, rab-14	2	10	1	1	C2	1	0	Control
22G	Gene:WBGene00004276:22G:K09A9.2, rab-14:CSR	K09A9.2, rab-14	2	18	1	1	C2	1	0	Control
22G	Gene:WBGene00004334:22G:ref-1, T01E8.2:CSR	ref-1, T01E8.2	2	10	5	1	C2	1	0	Control
22G	Gene:WBGene00004334:22G:ref-1, T01E8.2:CSR	ref-1, T01E8.2	1	20	1	0	C2	1	0	Control
22G	Gene:WBGene00004356:22G:F46H6.1, rhi-1:CSR	F46H6.1, rhi-1	2	2	1	1	C2	1	0	Control
22G	Gene:WBGene00004356:22G:F46H6.1, rhi-1:CSR	F46H6.1, rhi-1	1	12	9	0	C2	1	0	Control
22G	Gene:WBGene00004381:22G:C16C10.7, rnf-5:CSR	C16C10.7, rnf-5	2	8	1	1	C2	1	0	Control
22G	Gene:WBGene00004423:22G:F07D10.1, rpl-11.2:WAGO	F07D10.1, rpl-11.2	2	10	5	1	C2	1	0	Control
22G	Gene:WBGene00004423:22G:F07D10.1, rpl-11.2:WAGO	F07D10.1, rpl-11.2	2	18	1	1	C2	1	0	Control
22G	Gene:WBGene00004443:22G:B0513.3, rpl-29:CSR	B0513.3, rpl-29	2	10	1	1	C2	1	0	Control
22G	Gene:WBGene00004443:22G:B0513.3, rpl-29:CSR	B0513.3, rpl-29	2	16	1	1	C2	1	0	Control
22G	Gene:WBGene00004444:22G:rpl-30, Y106G6H.3:CSR	rpl-30, Y106G6H.3	2	14	1	1	C2	1	0	Control
22G	Gene:WBGene00004449:22G:rpl-35, ZK652.4:CSR	rpl-35, ZK652.4	2	4	9	1	C2	0	1	Control
22G	Gene:WBGene00004449:22G:rpl-35, ZK652.4:CSR	rpl-35, ZK652.4	1	16	5	0	C2	0	1	Control
22G	Gene:WBGene00004470:22G:F56F3.5, rps-1:CSR	F56F3.5, rps-1	2	14	3	1	C2	1	0	Control
22G	Gene:WBGene00004509:22G:M01G12.12, rrf-2:WAGO	M01G12.12, rrf-2	2	12	1	1	C2	1	0	Control
22G	Gene:WBGene00004723:22G:C08B11.5, sap-49:CSR	C08B11.5, sap-49	2	8	1	1	C2	1	0	Control
22G	Gene:WBGene00004749:22G:F57C7.3, sdn-1:CSR	F57C7.3, sdn-1	2	4	3	1	C2	0	1	Control
22G	Gene:WBGene00004749:22G:F57C7.3, sdn-1:CSR	F57C7.3, sdn-1	2	14	1	1	C2	1	0	Control
22G	Gene:WBGene00004766:22G:sel-9, W02D7.7:CSR	sel-9, W02D7.7	2	8	1	1	C2	1	0	Control
22G	Gene:WBGene00004769:22G:F35H12.3, sel-12:CSR	F35H12.3, sel-12	2	4	3	1	C2	1	0	Control
22G	Gene:WBGene00004769:22G:F35H12.3, sel-12:CSR	F35H12.3, sel-12	2	10	1	1	C2	1	0	Control
22G	Gene:WBGene00004771:22G:C32E12.5, sem-2:CSR	C32E12.5, sem-2	2	16	1	1	C2	0	1	Control
22G	Gene:WBGene00004774:22G:C14F5.5, sem-5:CSR	C14F5.5, sem-5	2	2	1	1	C2	1	0	Control
22G	Gene:WBGene00004786:22G:F44A6.2, sex-1:CSR	F44A6.2, sex-1	2	14	1	1	C2	1	0	Control
22G	Gene:WBGene00004788:22G:C54H2.5, sft-4:CSR	C54H2.5, sft-4	2	14	1	1	C2	1	0	Control
22G	Gene:WBGene00004788:22G:C54H2.5, sft-4:CSR	C54H2.5, sft-4	2	18	1	1	C2	1	0	Control
22G	Gene:WBGene00004820:22G:skr-14, Y47D7A.8:CSR	skr-14, Y47D7A.8	2	12	1	1	C2	0	1	Control
22G	Gene:WBGene00004820:22G:skr-14, Y47D7A.8:CSR	skr-14, Y47D7A.8	2	16	3	1	C2	0	1	Control
22G	Gene:WBGene00004823:22G:C06A8.4, skr-17:CSR	C06A8.4, skr-17	2	4	3	1	C2	1	0	Control
22G	Gene:WBGene00004829:22G:M02A10.3, sli-1:CSR	M02A10.3, sli-1	2	14	1	1	C2	1	0	Control
22G	Gene:WBGene00004873:22G:smc-3, Y47D3A.26:CSR	smc-3, Y47D3A.26	2	14	1	1	C2	1	0	Control
22G	Gene:WBGene00004895:22G:CC4.3, smu-1:CSR	CC4.3, smu-1	2	14	1	1	C2	1	0	Control
22G	Gene:WBGene00004929:22G:AC7.2, soc-2:CSR	AC7.2, soc-2	2	14	1	1	C2	1	0	Control
22G	Gene:WBGene00004931:22G:F10D11.1, sod-2:ALG, WAGO	F10D11.1, sod-2	2	8	1	1	C2	1	0	Control
22G	Gene:WBGene00005014:22G:F54C4.2, spt-4:CSR	F54C4.2, spt-4	1	20	1	0	C2	1	0	Control
22G	Gene:WBGene00005021:22G:R10E11.4, sqv-3:CSR	R10E11.4, sqv-3	2	8	1	1	C2	1	0	Control
22G	Gene:WBGene00005221:22G:srg-64, ZK678.6:WAGO	srg-64, ZK678.6	2	14	1	1	C2	0	1	Control
22G	Gene:WBGene00005903:22G:srx-12, Y55F3AM.2:WAGO	srx-12, Y55F3AM.2	2	14	1	1	C2	1	0	Control
22G	Gene:WBGene00005961:22G:K07C6.15, srx-70:WAGO	K07C6.15, srx-70	2	12	1	1	C2	1	0	Control
22G	Gene:WBGene00006353:22G:F01G12.2, sur-7:WAGO	F01G12.2, sur-7	2	16	1	1	C2	1	0	Control
22G	Gene:WBGene00006387:22G:taf-6.1, W09B6.2:CSR	taf-6.1, W09B6.2	2	14	1	1	C2	1	0	Control
22G	Gene:WBGene00006410:22G:nck-1, ZK470.5:CSR	nck-1, ZK470.5	2	2	5	1	C2	0	1	Control
22G	Gene:WBGene00006431:22G:C02F12.4, tag-52:CSR	C02F12.4, tag-52	2	10	1	1	C2	1	0	Control
22G	Gene:WBGene00006434:22G:F09E5.15, prdx-2:CSR	F09E5.15, prdx-2	1	20	1	0	C2	1	0	Control
22G	Gene:WBGene00006436:22G:ttn-1, W06H8.8:ERGO, WAGO	ttn-1, W06H8.8	2	12	1	1	C2	1	0	Control
22G	Gene:WBGene00006436:22G:ttn-1, W06H8.8:ERGO, WAGO	ttn-1, W06H8.8	2	18	1	1	C2	1	0	Control
22G	Gene:WBGene00006492:22G:C27A12.3, let-391:CSR	C27A12.3, let-391	2	4	5	1	C2	1	0	Control
22G	Gene:WBGene00006495:22G:cpna-1, F31D5.3:WAGO	cpna-1, F31D5.3	2	2	1	1	C2	1	0	Control
22G	Gene:WBGene00006505:22G:lagr-1, Y6B3B.10:WAGO	lagr-1, Y6B3B.10	2	2	1	1	C2	1	0	Control
22G	Gene:WBGene00006546:22G:T07C4.6, tbx-9:CSR	T07C4.6, tbx-9	2	14	1	1	C2	1	0	Control
22G	Gene:WBGene00006552:22G:tbx-33, Y66A7A.8:CSR	tbx-33, Y66A7A.8	2	2	1	1	C2	0	1	Control
22G	Gene:WBGene00006561:22G:tcl-2, Y38C1AA.4:WAGO	tcl-2, Y38C1AA.4	2	14	1	1	C2	1	0	Control
22G	Gene:WBGene00006578:22G:F25H2.1, tli-1:CSR	F25H2.1, tli-1	2	16	1	1	C2	0	1	Control
22G	Gene:WBGene00006580:22G:T23G4.1, tlp-1:CSR	T23G4.1, tlp-1	2	2	1	1	C2	0	1	Control
22G	Gene:WBGene00006580:22G:T23G4.1, tlp-1:CSR	T23G4.1, tlp-1	2	10	3	1	C2	0	1	Control
22G	Gene:WBGene00006580:22G:T23G4.1, tlp-1:CSR	T23G4.1, tlp-1	1	18	3	0	C2	0	1	Control
22G	Gene:WBGene00006599:22G:B0545.1, tpa-1:WAGO	B0545.1, tpa-1	2	4	3	1	C2	1	0	Control
22G	Gene:WBGene00006599:22G:B0545.1, tpa-1:WAGO	B0545.1, tpa-1	2	16	1	1	C2	1	0	Control
22G	Gene:WBGene00006602:22G:tps-1, ZK54.2:CSR	tps-1, ZK54.2	2	18	1	1	C2	1	0	Control
22G	Gene:WBGene00006607:22G:F57B10.7, tre-1:CSR	F57B10.7, tre-1	2	8	1	1	C2	1	0	Control
22G	Gene:WBGene00006608:22G:T05A12.2, tre-2:WAGO	T05A12.2, tre-2	2	16	1	1	C2	1	0	Control
22G	Gene:WBGene00006709:22G:ubc-14, Y87G2A.9:CSR	ubc-14, Y87G2A.9	2	14	1	1	C2	1	0	Control
22G	Gene:WBGene00006724:22G:C08B11.7, ubh-4:CSR	C08B11.7, ubh-4	2	16	1	1	C2	1	0	Control
22G	Gene:WBGene00006730:22G:F39B2.2, uev-1:CSR	F39B2.2, uev-1	2	14	1	1	C2	1	0	Control
22G	Gene:WBGene00006732:22G:F26H9.7, uev-3:CSR	F26H9.7, uev-3	2	8	1	1	C2	1	0	Control
22G	Gene:WBGene00006756:22G:unc-17, ZC416.8:WAGO	unc-17, ZC416.8	1	2	19	0	C2	0	1	Control
22G	Gene:WBGene00006771:22G:tln-1, Y71G12B.11:WAGO	tln-1, Y71G12B.11	2	4	9	1	C2	1	0	Control
22G	Gene:WBGene00006780:22G:B0350.2, unc-44:ERGO, WAGO	B0350.2, unc-44	2	14	1	1	C2	1	0	Control
22G	Gene:WBGene00006793:22G:unc-59, W09C5.2:CSR	unc-59, W09C5.2	2	2	1	1	C2	1	0	Control
22G	Gene:WBGene00006801:22G:K11C4.5, unc-68:WAGO	K11C4.5, unc-68	2	4	3	1	C2	1	0	Control
22G	Gene:WBGene00006801:22G:K11C4.5, unc-68:WAGO	K11C4.5, unc-68	2	16	1	1	C2	1	0	Control
22G	Gene:WBGene00006816:22G:F54B11.3, unc-84:CSR	F54B11.3, unc-84	2	2	1	1	C2	1	0	Control
22G	Gene:WBGene00006862:22G:C42D8.3, pnk-4:CSR	C42D8.3, pnk-4	2	2	1	1	C2	1	0	Control
22G	Gene:WBGene00006862:22G:C42D8.3, pnk-4:CSR	C42D8.3, pnk-4	2	16	3	1	C2	1	0	Control
22G	Gene:WBGene00006922:22G:F08G12.4, vhl-1:WAGO	F08G12.4, vhl-1	2	2	1	1	C2	1	0	Control
22G	Gene:WBGene00006922:22G:F08G12.4, vhl-1:WAGO	F08G12.4, vhl-1	1	8	13	0	C2	1	0	Control
22G	Gene:WBGene00007007:22G:C44C8.6, mak-2:CSR	C44C8.6, mak-2	2	10	5	1	C2	1	0	Control
22G	Gene:WBGene00007011:22G:mdt-1.2, T23C6.1:CSR	mdt-1.2, T23C6.1	2	14	1	1	C2	1	0	Control
22G	Gene:WBGene00007014:22G:mdt-10, T09A5.6:CSR	mdt-10, T09A5.6	2	8	1	1	C2	1	0	Control
22G	Gene:WBGene00007019:22G:mdt-19, Y71H2B.6:CSR	mdt-19, Y71H2B.6	2	10	1	1	C2	1	0	Control
22G	Gene:WBGene00007043:22G:algn-10, T24D1.4:CSR	algn-10, T24D1.4	2	14	1	1	C2	1	0	Control
22G	Gene:WBGene00007059:22G:F08C6.3, vps-52:CSR	F08C6.3, vps-52	2	8	1	1	C2	1	0	Control
22G	Gene:WBGene00007059:22G:F08C6.3, vps-52:CSR	F08C6.3, vps-52	2	14	1	1	C2	1	0	Control
22G	Gene:WBGene00007063:22G:2L52.1:WAGO	2L52.1	2	8	1	1	C2	1	0	Control
22G	Gene:WBGene00007063:22G:2L52.1:WAGO	2L52.1	2	12	3	1	C2	1	0	Control
22G	Gene:WBGene00007094:22G:B0019.2:CSR	B0019.2	2	16	1	1	C2	1	0	Control
22G	Gene:WBGene00007107:22G:B0035.4, pfd-4:CSR	B0035.4, pfd-4	2	2	1	1	C2	1	0	Control
22G	Gene:WBGene00007179:22G:B0457.4:WAGO	B0457.4	2	4	3	1	C2	0	1	Control
22G	Gene:WBGene00007179:22G:B0457.4:WAGO	B0457.4	2	14	1	1	C2	0	1	Control
22G	Gene:WBGene00007186:22G:B0464.6:CSR	B0464.6	2	14	1	1	C2	1	0	Control
22G	Gene:WBGene00007189:22G:B0491.1, pigm-1:CSR	B0491.1, pigm-1	2	14	1	1	C2	1	0	Control
22G	Gene:WBGene00007216:22G:C01A2.4:CSR	C01A2.4	2	12	7	1	C2	1	0	Control
22G	Gene:WBGene00007220:22G:C01B9.1:WAGO	C01B9.1	2	8	1	1	C2	0	1	Control
22G	Gene:WBGene00007227:22G:C01G6.5:CSR	C01G6.5	2	14	1	1	C2	1	0	Control
22G	Gene:WBGene00007235:22G:ahsa-1, C01G10.8:CSR	ahsa-1, C01G10.8	2	8	1	1	C2	1	0	Control
22G	Gene:WBGene00007278:22G:C03D6.6, lab-1:CSR	C03D6.6, lab-1	2	8	1	1	C2	1	0	Control
22G	Gene:WBGene00007278:22G:C03D6.6, lab-1:CSR	C03D6.6, lab-1	2	14	1	1	C2	1	0	Control
22G	Gene:WBGene00007296:22G:arrd-25, C04C11.2:CSR	arrd-25, C04C11.2	2	14	5	1	C2	1	0	Control
22G	Gene:WBGene00007330:22G:C05C10.3:CSR	C05C10.3	2	14	1	1	C2	1	0	Control
22G	Gene:WBGene00007331:22G:C05C10.4, pho-11:WAGO	C05C10.4, pho-11	2	8	3	1	C2	1	0	Control
22G	Gene:WBGene00007331:22G:C05C10.4, pho-11:WAGO	C05C10.4, pho-11	1	18	3	0	C2	1	0	Control
22G	Gene:WBGene00007354:22G:C06A1.3:ALG, WAGO	C06A1.3	2	2	1	1	C2	1	0	Control
22G	Gene:WBGene00007354:22G:C06A1.3:ALG, WAGO	C06A1.3	2	8	1	1	C2	1	0	Control
22G	Gene:WBGene00007354:22G:C06A1.3:ALG, WAGO	C06A1.3	2	14	3	1	C2	1	0	Control
22G	Gene:WBGene00007372:22G:C06B8.7:WAGO	C06B8.7	2	4	15	1	C2	1	0	Control
22G	Gene:WBGene00007449:22G:C08F8.9:CSR	C08F8.9	2	10	1	1	C2	1	0	Control
22G	Gene:WBGene00007449:22G:C08F8.9:CSR	C08F8.9	2	16	1	1	C2	1	0	Control
22G	Gene:WBGene00007476:22G:C09E9.1:CSR	C09E9.1	2	12	1	1	C2	1	0	Control
22G	Gene:WBGene00007489:22G:C09G5.7:ALG, WAGO	C09G5.7	2	2	7	1	C2	1	0	Control
22G	Gene:WBGene00007489:22G:C09G5.7:ALG, WAGO	C09G5.7	2	12	1	1	C2	1	0	Control
22G	Gene:WBGene00007529:22G:C11H1.3:CSR	C11H1.3	2	16	1	1	C2	1	0	Control
22G	Gene:WBGene00007547:22G:C13C4.2, nhr-154:CSR	C13C4.2, nhr-154	2	4	3	1	C2	1	0	Control
22G	Gene:WBGene00007547:22G:C13C4.2, nhr-154:CSR	C13C4.2, nhr-154	2	18	1	1	C2	1	0	Control
22G	Gene:WBGene00007573:22G:C14B1.2:CSR	C14B1.2	2	14	1	1	C2	1	0	Control
22G	Gene:WBGene00007628:22G:C16C10.8:CSR	C16C10.8	2	14	1	1	C2	1	0	Control
22G	Gene:WBGene00007642:22G:C17E4.2:CSR	C17E4.2	2	14	1	1	C2	1	0	Control
22G	Gene:WBGene00007672:22G:C18D4.2, fbxa-136:WAGO	C18D4.2, fbxa-136	2	10	3	1	C2	1	0	Control
22G	Gene:WBGene00007672:22G:C18D4.2, fbxa-136:WAGO	C18D4.2, fbxa-136	2	18	1	1	C2	1	0	Control
22G	Gene:WBGene00007674:22G:C18D4.4:WAGO	C18D4.4	1	20	1	0	C2	0	1	Control
22G	Gene:WBGene00007684:22G:C18E9.4:ALG, CSR	C18E9.4	2	4	3	1	C2	1	0	Control
22G	Gene:WBGene00007684:22G:C18E9.4:ALG, CSR	C18E9.4	2	10	5	1	C2	1	0	Control
22G	Gene:WBGene00007707:22G:C25A1.5, fath-1:CSR	C25A1.5, fath-1	2	14	1	1	C2	1	0	Control
22G	Gene:WBGene00007731:22G:C25G4.3:CSR	C25G4.3	2	14	1	1	C2	1	0	Control
22G	Gene:WBGene00007750:22G:C26G2.1, syg-2:WAGO	C26G2.1, syg-2	2	14	1	1	C2	1	0	Control
22G	Gene:WBGene00007750:22G:C26G2.1, syg-2:WAGO	C26G2.1, syg-2	2	18	1	1	C2	1	0	Control
22G	Gene:WBGene00007756:22G:C27A7.5:CSR	C27A7.5	2	2	5	1	C2	0	1	Control
22G	Gene:WBGene00007756:22G:C27A7.5:CSR	C27A7.5	2	18	1	1	C2	0	1	Control
22G	Gene:WBGene00007771:22G:C27C12.1:WAGO	C27C12.1	2	8	1	1	C2	1	0	Control
22G	Gene:WBGene00007771:22G:C27C12.1:WAGO	C27C12.1	2	12	1	1	C2	1	0	Control
22G	Gene:WBGene00007772:22G:C27C12.2, egrh-1:CSR	C27C12.2, egrh-1	2	4	3	1	C2	0	1	Control
22G	Gene:WBGene00007772:22G:C27C12.2, egrh-1:CSR	C27C12.2, egrh-1	2	18	1	1	C2	0	1	Control
22G	Gene:WBGene00007773:22G:C27C12.3:CSR	C27C12.3	2	14	1	1	C2	0	1	Control
22G	Gene:WBGene00007798:22G:C29A12.2:WAGO	C29A12.2	1	20	1	0	C2	0	1	Control
22G	Gene:WBGene00007836:22G:C31C9.2:CSR	C31C9.2	2	14	1	1	C2	1	0	Control
22G	Gene:WBGene00007836:22G:C31C9.2:CSR	C31C9.2	2	18	1	1	C2	1	0	Control
22G	Gene:WBGene00007847:22G:C31E10.6:CSR	C31E10.6	2	10	1	1	C2	0	1	Control
22G	Gene:WBGene00007849:22G:C31E10.8, tbc-19:WAGO	C31E10.8, tbc-19	2	2	1	1	C2	1	0	Control
22G	Gene:WBGene00007849:22G:C31E10.8, tbc-19:WAGO	C31E10.8, tbc-19	2	12	1	1	C2	1	0	Control
22G	Gene:WBGene00007849:22G:C31E10.8, tbc-19:WAGO	C31E10.8, tbc-19	2	16	1	1	C2	1	0	Control
22G	Gene:WBGene00007855:22G:C31H5.4:WAGO	C31H5.4	2	4	3	1	C2	1	0	Control
22G	Gene:WBGene00007906:22G:C33G3.6:CSR	C33G3.6	2	2	1	1	C2	0	1	Control
22G	Gene:WBGene00007906:22G:C33G3.6:CSR	C33G3.6	2	8	5	1	C2	1	0	Control
22G	Gene:WBGene00007906:22G:C33G3.6:CSR	C33G3.6	2	16	1	1	C2	1	0	Control
22G	Gene:WBGene00007906:22G:C33G3.6:CSR	C33G3.6	1	20	1	0	C2	1	0	Control
22G	Gene:WBGene00007941:22G:C34F6.7:WAGO	C34F6.7	2	12	1	1	C2	1	0	Control
22G	Gene:WBGene00007941:22G:C34F6.7:WAGO	C34F6.7	2	16	1	1	C2	1	0	Control
22G	Gene:WBGene00007975:22G:C36B1.8, gls-1:CSR	C36B1.8, gls-1	2	14	1	1	C2	1	0	Control
22G	Gene:WBGene00008041:22G:C40H1.6, ufc-1:CSR	C40H1.6, ufc-1	2	14	1	1	C2	1	0	Control
22G	Gene:WBGene00008051:22G:C41C4.3, lron-4:WAGO	C41C4.3, lron-4	2	14	1	1	C2	1	0	Control
22G	Gene:WBGene00008085:22G:C44C10.4, smcl-1:CSR	C44C10.4, smcl-1	2	18	1	1	C2	1	0	Control
22G	Gene:WBGene00008122:22G:C47A4.1:CSR	C47A4.1	2	4	3	1	C2	0	1	Control
22G	Gene:WBGene00008130:22G:C47B2.1, fbxa-140:WAGO	C47B2.1, fbxa-140	1	20	1	0	C2	1	0	Control
22G	Gene:WBGene00008149:22G:C47E12.4, pyp-1:ALG, CSR	C47E12.4, pyp-1	2	2	1	1	C2	1	0	Control
22G	Gene:WBGene00008169:22G:C48B4.6:CSR	C48B4.6	2	14	1	1	C2	1	0	Control
22G	Gene:WBGene00008318:22G:C54G4.9:CSR	C54G4.9	2	14	1	1	C2	1	0	Control
22G	Gene:WBGene00008344:22G:C56A3.5:CSR	C56A3.5	2	2	1	1	C2	1	0	Control
22G	Gene:WBGene00008344:22G:C56A3.5:CSR	C56A3.5	2	8	7	1	C2	1	0	Control
22G	Gene:WBGene00008345:22G:C56A3.6:CSR	C56A3.6	2	14	1	1	C2	1	0	Control
22G	Gene:WBGene00008350:22G:CE7X_3.2:CSR	CE7X_3.2	2	18	1	1	C2	1	0	Control
22G	Gene:WBGene00008364:22G:D1046.3, slc-25A26:CSR	D1046.3, slc-25A26	2	14	1	1	C2	1	0	Control
22G	Gene:WBGene00008366:22G:D1046.5, tpra-1:WAGO	D1046.5, tpra-1	2	16	1	1	C2	1	0	Control
22G	Gene:WBGene00008372:22G:D1054.5:WAGO	D1054.5	2	4	3	1	C2	0	1	Control
22G	Gene:WBGene00008372:22G:D1054.5:WAGO	D1054.5	2	10	1	1	C2	0	1	Control
22G	Gene:WBGene00008372:22G:D1054.5:WAGO	D1054.5	1	16	5	0	C2	0	1	Control
22G	Gene:WBGene00008410:22G:D2023.6:CSR	D2023.6	2	14	1	1	C2	1	0	Control
22G	Gene:WBGene00008414:22G:D2030.4:CSR	D2030.4	2	2	5	1	C2	0	1	Control
22G	Gene:WBGene00008414:22G:D2030.4:CSR	D2030.4	2	12	1	1	C2	0	1	Control
22G	Gene:WBGene00008414:22G:D2030.4:CSR	D2030.4	2	18	1	1	C2	0	1	Control
22G	Gene:WBGene00008426:22G:D2045.9:WAGO	D2045.9	2	14	1	1	C2	1	0	Control
22G	Gene:WBGene00008440:22G:DY3.8:CSR	DY3.8	2	16	1	1	C2	1	0	Control
22G	Gene:WBGene00008457:22G:E02H1.5:CSR	E02H1.5	2	10	1	1	C2	1	0	Control
22G	Gene:WBGene00008459:22G:E02H1.8, mrpl-53:CSR	E02H1.8, mrpl-53	2	4	3	1	C2	0	1	Control
22G	Gene:WBGene00008459:22G:E02H1.8, mrpl-53:CSR	E02H1.8, mrpl-53	2	10	1	1	C2	0	1	Control
22G	Gene:WBGene00008464:22G:E02H4.6:CSR	E02H4.6	2	4	3	1	C2	0	1	Control
22G	Gene:WBGene00008464:22G:E02H4.6:CSR	E02H4.6	2	12	1	1	C2	0	1	Control
22G	Gene:WBGene00008464:22G:E02H4.6:CSR	E02H4.6	1	18	3	0	C2	0	1	Control
22G	Gene:WBGene00008561:22G:F07H5.10:ALG, CSR	F07H5.10	2	14	3	1	C2	1	0	Control
22G	Gene:WBGene00008601:22G:F09A5.4, mob-2:CSR	F09A5.4, mob-2	2	14	1	1	C2	1	0	Control
22G	Gene:WBGene00008641:22G:F10B5.5, pch-2:CSR	F10B5.5, pch-2	2	14	1	1	C2	1	0	Control
22G	Gene:WBGene00008664:22G:F10G8.6, nubp-1:CSR	F10G8.6, nubp-1	2	8	1	1	C2	0	1	Control
22G	Gene:WBGene00008664:22G:F10G8.6, nubp-1:CSR	F10G8.6, nubp-1	2	18	1	1	C2	0	1	Control
22G	Gene:WBGene00008726:22G:F13A7.11:WAGO	F13A7.11	2	14	3	1	C2	1	0	Control
22G	Gene:WBGene00008760:22G:F13E9.11:WAGO	F13E9.11	2	18	1	1	C2	0	1	Control
22G	Gene:WBGene00008768:22G:F13G3.10:CSR	F13G3.10	2	4	3	1	C2	1	0	Control
22G	Gene:WBGene00008768:22G:F13G3.10:CSR	F13G3.10	2	16	1	1	C2	1	0	Control
22G	Gene:WBGene00008805:22G:F14F3.2, git-1:CSR	F14F3.2, git-1	2	2	1	1	C2	0	1	Control
22G	Gene:WBGene00008805:22G:F14F3.2, git-1:CSR	F14F3.2, git-1	2	8	1	1	C2	0	1	Control
22G	Gene:WBGene00008805:22G:F14F3.2, git-1:CSR	F14F3.2, git-1	1	20	1	0	C2	0	1	Control
22G	Gene:WBGene00008822:22G:F14H3.3:CSR	F14H3.3	2	14	3	1	C2	1	0	Control
22G	Gene:WBGene00008822:22G:F14H3.3:CSR	F14H3.3	1	20	1	0	C2	1	0	Control
22G	Gene:WBGene00008825:22G:F14H3.6:CSR	F14H3.6	2	2	1	1	C2	1	0	Control
22G	Gene:WBGene00008825:22G:F14H3.6:CSR	F14H3.6	2	10	1	1	C2	1	0	Control
22G	Gene:WBGene00008825:22G:F14H3.6:CSR	F14H3.6	2	14	1	1	C2	1	0	Control
22G	Gene:WBGene00008915:22G:F17C11.4:CSR	F17C11.4	2	12	1	1	C2	1	0	Control
22G	Gene:WBGene00008915:22G:F17C11.4:CSR	F17C11.4	1	18	3	0	C2	1	0	Control
22G	Gene:WBGene00008925:22G:F17H10.1:CSR	F17H10.1	2	8	1	1	C2	1	0	Control
22G	Gene:WBGene00008925:22G:F17H10.1:CSR	F17H10.1	2	12	3	1	C2	1	0	Control
22G	Gene:WBGene00008940:22G:F18H3.4:CSR	F18H3.4	2	10	1	1	C2	1	0	Control
22G	Gene:WBGene00008940:22G:F18H3.4:CSR	F18H3.4	1	16	5	0	C2	1	0	Control
22G	Gene:WBGene00008949:22G:F19B6.3:WAGO	F19B6.3	2	14	3	1	C2	1	0	Control
22G	Gene:WBGene00008951:22G:F19C6.2:WAGO	F19C6.2	1	20	1	0	C2	1	0	Control
22G	Gene:WBGene00009002:22G:F21C3.3, hint-1:CSR	F21C3.3, hint-1	2	14	1	1	C2	1	0	Control
22G	Gene:WBGene00009004:22G:F21C3.5, pfd-6:CSR	F21C3.5, pfd-6	2	8	1	1	C2	1	0	Control
22G	Gene:WBGene00009005:22G:F21C3.6:WAGO	F21C3.6	2	14	1	1	C2	1	0	Control
22G	Gene:WBGene00009007:22G:F21D5.2, otub-3:CSR	F21D5.2, otub-3	2	4	3	1	C2	1	0	Control
22G	Gene:WBGene00009013:22G:F21D5.8, mrps-33:CSR	F21D5.8, mrps-33	1	18	3	0	C2	0	1	Control
22G	Gene:WBGene00009021:22G:F21D9.8:WAGO	F21D9.8	2	18	1	1	C2	1	0	Control
22G	Gene:WBGene00009054:22G:F22D6.9:ALG, WAGO	F22D6.9	2	14	1	1	C2	1	0	Control
22G	Gene:WBGene00009058:22G:F22E12.1:WAGO	F22E12.1	2	8	1	1	C2	1	0	Control
22G	Gene:WBGene00009058:22G:F22E12.1:WAGO	F22E12.1	2	12	1	1	C2	1	0	Control
22G	Gene:WBGene00009058:22G:F22E12.1:WAGO	F22E12.1	2	18	1	1	C2	1	0	Control
22G	Gene:WBGene00009062:NA:F22G12.2:unk	F22G12.2	2	8	1	1	C2	0	1	Control
22G	Gene:WBGene00009063:NA:F22G12.3:unk	F22G12.3	2	2	5	1	C2	0	1	Control
22G	Gene:WBGene00009063:NA:F22G12.3:unk	F22G12.3	2	10	1	1	C2	0	1	Control
22G	Gene:WBGene00009063:NA:F22G12.3:unk	F22G12.3	1	20	1	0	C2	0	1	Control
22G	Gene:WBGene00009086:22G:F23D12.2:CSR	F23D12.2	2	2	1	1	C2	1	0	Control
22G	Gene:WBGene00009086:22G:F23D12.2:CSR	F23D12.2	2	8	1	1	C2	1	0	Control
22G	Gene:WBGene00009086:22G:F23D12.2:CSR	F23D12.2	2	12	7	1	C2	1	0	Control
22G	Gene:WBGene00009118:22G:F25H2.4:CSR	F25H2.4	2	14	1	1	C2	1	0	Control
22G	Gene:WBGene00009128:22G:F25H5.6, mrpl-54:CSR	F25H5.6, mrpl-54	1	20	1	0	C2	1	0	Control
22G	Gene:WBGene00009132:22G:F25H8.2:CSR	F25H8.2	1	20	1	0	C2	1	0	Control
22G	Gene:WBGene00009179:22G:F26H11.1, kbp-3:CSR	F26H11.1, kbp-3	2	14	1	1	C2	1	0	Control
22G	Gene:WBGene00009182:22G:F26H11.4:CSR	F26H11.4	2	14	1	1	C2	1	0	Control
22G	Gene:WBGene00009201:22G:F28C1.3:CSR	F28C1.3	2	14	1	1	C2	1	0	Control
22G	Gene:WBGene00009202:22G:aptf-4, F28C6.1:CSR	aptf-4, F28C6.1	2	8	1	1	C2	1	0	Control
22G	Gene:WBGene00009202:22G:aptf-4, F28C6.1:CSR	aptf-4, F28C6.1	2	14	3	1	C2	1	0	Control
22G	Gene:WBGene00009219:22G:dpm-3, F28D1.11:CSR	dpm-3, F28D1.11	2	14	1	1	C2	1	0	Control
22G	Gene:WBGene00009233:22G:F28H6.4:WAGO	F28H6.4	1	20	1	0	C2	1	0	Control
22G	Gene:WBGene00009256:22G:F29F11.3, tut-2:CSR	F29F11.3, tut-2	1	20	1	0	C2	1	0	Control
22G	Gene:WBGene00009272:22G:F30F8.3, gras-1:CSR	F30F8.3, gras-1	1	20	1	0	C2	0	1	Control
22G	Gene:WBGene00009287:22G:F31C3.5, psf-2:CSR	F31C3.5, psf-2	2	8	1	1	C2	1	0	Control
22G	Gene:WBGene00009287:22G:F31C3.5, psf-2:CSR	F31C3.5, psf-2	2	14	1	1	C2	1	0	Control
22G	Gene:WBGene00009288:22G:F31C3.6:WAGO	F31C3.6	2	4	3	1	C2	1	0	Control
22G	Gene:WBGene00009288:22G:F31C3.6:WAGO	F31C3.6	2	14	1	1	C2	1	0	Control
22G	Gene:WBGene00009300:22G:F31F6.1:CSR	F31F6.1	2	4	3	1	C2	0	1	Control
22G	Gene:WBGene00009437:22G:F35G2.3:WAGO	F35G2.3	2	2	7	1	C2	1	0	Control
22G	Gene:WBGene00009437:22G:F35G2.3:WAGO	F35G2.3	2	12	1	1	C2	1	0	Control
22G	Gene:WBGene00009437:22G:F35G2.3:WAGO	F35G2.3	2	16	3	1	C2	1	0	Control
22G	Gene:WBGene00009444:22G:erh-2, F35G12.11:CSR	erh-2, F35G12.11	2	14	1	1	C2	1	0	Control
22G	Gene:WBGene00009444:22G:erh-2, F35G12.11:CSR	erh-2, F35G12.11	2	18	1	1	C2	1	0	Control
22G	Gene:WBGene00009468:22G:F36D1.9:WAGO	F36D1.9	1	18	3	0	C2	1	0	Control
22G	Gene:WBGene00009469:22G:F36D3.1:CSR	F36D3.1	2	2	1	1	C2	0	1	Control
22G	Gene:WBGene00009478:22G:F36F2.4, syx-7:ALG, CSR	F36F2.4, syx-7	2	16	1	1	C2	1	0	Control
22G	Gene:WBGene00009561:22G:F39D8.3:WAGO	F39D8.3	2	10	1	1	C2	1	0	Control
22G	Gene:WBGene00009606:22G:F40G12.11:CSR	F40G12.11	2	10	1	1	C2	1	0	Control
22G	Gene:WBGene00009606:22G:F40G12.11:CSR	F40G12.11	2	14	3	1	C2	1	0	Control
22G	Gene:WBGene00009721:22G:F45D3.1:WAGO	F45D3.1	2	10	1	1	C2	1	0	Control
22G	Gene:WBGene00009726:22G:F45E6.3, tbc-13:CSR	F45E6.3, tbc-13	2	14	1	1	C2	1	0	Control
22G	Gene:WBGene00009733:22G:F45G2.7:CSR	F45G2.7	2	2	1	1	C2	0	1	Control
22G	Gene:WBGene00009733:22G:F45G2.7:CSR	F45G2.7	2	16	1	1	C2	0	1	Control
22G	Gene:WBGene00009733:22G:F45G2.7:CSR	F45G2.7	1	20	1	0	C2	0	1	Control
22G	Gene:WBGene00009734:22G:F45G2.8:CSR	F45G2.8	2	14	1	1	C2	1	0	Control
22G	Gene:WBGene00009740:22G:F45H10.3:CSR	F45H10.3	2	2	1	1	C2	1	0	Control
22G	Gene:WBGene00009793:22G:F46F6.2, pkn-1:WAGO	F46F6.2, pkn-1	2	8	5	1	C2	1	0	Control
22G	Gene:WBGene00009801:22G:F47A4.5, ipla-2:WAGO	F47A4.5, ipla-2	1	10	11	0	C2	1	0	Control
22G	Gene:WBGene00009825:22G:F47G4.4:CSR	F47G4.4	2	2	1	1	C2	0	1	Control
22G	Gene:WBGene00009825:22G:F47G4.4:CSR	F47G4.4	1	18	3	0	C2	0	1	Control
22G	Gene:WBGene00009846:22G:F48F5.2:WAGO	F48F5.2	2	2	1	1	C2	1	0	Control
22G	Gene:WBGene00009846:22G:F48F5.2:WAGO	F48F5.2	2	8	3	1	C2	1	0	Control
22G	Gene:WBGene00009846:22G:F48F5.2:WAGO	F48F5.2	2	16	1	1	C2	1	0	Control
22G	Gene:WBGene00009846:22G:F48F5.2:WAGO	F48F5.2	1	20	1	0	C2	1	0	Control
22G	Gene:WBGene00009865:22G:F49B2.6:WAGO	F49B2.6	1	20	1	0	C2	1	0	Control
22G	Gene:WBGene00009878:22G:F49C12.9:CSR	F49C12.9	2	12	3	1	C2	1	0	Control
22G	Gene:WBGene00009878:22G:F49C12.9:CSR	F49C12.9	1	20	1	0	C2	1	0	Control
22G	Gene:WBGene00009882:22G:F49C12.13, vha-17:CSR	F49C12.13, vha-17	2	14	1	1	C2	1	0	Control
22G	Gene:WBGene00009930:22G:F52D10.2:CSR	F52D10.2	1	18	3	0	C2	1	0	Control
22G	Gene:WBGene00009976:22G:F53C11.7, swan-2:CSR	F53C11.7, swan-2	2	4	3	1	C2	1	0	Control
22G	Gene:WBGene00009987:22G:F53F4.3, tbcb-1:CSR	F53F4.3, tbcb-1	2	14	1	1	C2	1	0	Control
22G	Gene:WBGene00010011:22G:F53H4.6:WAGO	F53H4.6	2	16	1	1	C2	1	0	Control
22G	Gene:WBGene00010066:22G:F54F7.6:WAGO	F54F7.6	2	8	5	1	C2	1	0	Control
22G	Gene:WBGene00010066:22G:F54F7.6:WAGO	F54F7.6	2	18	1	1	C2	1	0	Control
22G	Gene:WBGene00010111:22G:F55D12.2:WAGO	F55D12.2	1	20	1	0	C2	0	1	Control
22G	Gene:WBGene00010119:22G:F55G7.1:WAGO	F55G7.1	2	12	1	1	C2	1	0	Control
22G	Gene:WBGene00010119:22G:F55G7.1:WAGO	F55G7.1	2	16	1	1	C2	1	0	Control
22G	Gene:WBGene00010140:22G:F56A8.4:CSR	F56A8.4	2	14	1	1	C2	1	0	Control
22G	Gene:WBGene00010141:22G:F56A8.5:CSR	F56A8.5	2	14	1	1	C2	1	0	Control
22G	Gene:WBGene00010159:22G:F56G4.4, wbp-4:CSR	F56G4.4, wbp-4	2	16	1	1	C2	1	0	Control
22G	Gene:WBGene00010159:22G:F56G4.4, wbp-4:CSR	F56G4.4, wbp-4	1	20	1	0	C2	1	0	Control
22G	Gene:WBGene00010195:22G:F57C2.3, pot-2:CSR	F57C2.3, pot-2	2	10	3	1	C2	1	0	Control
22G	Gene:WBGene00010210:22G:F57G4.5:WAGO	F57G4.5	2	14	1	1	C2	1	0	Control
22G	Gene:WBGene00010211:22G:F57G4.6:WAGO	F57G4.6	2	12	1	1	C2	1	0	Control
22G	Gene:WBGene00010211:22G:F57G4.6:WAGO	F57G4.6	1	20	1	0	C2	1	0	Control
22G	Gene:WBGene00010229:22G:F58A4.6:CSR	F58A4.6	2	4	5	1	C2	1	0	Control
22G	Gene:WBGene00010229:22G:F58A4.6:CSR	F58A4.6	2	14	1	1	C2	1	0	Control
22G	Gene:WBGene00010229:22G:F58A4.6:CSR	F58A4.6	1	18	3	0	C2	1	0	Control
22G	Gene:WBGene00010230:22G:F58A4.9, rpac-19:CSR	F58A4.9, rpac-19	2	2	1	1	C2	1	0	Control
22G	Gene:WBGene00010230:22G:F58A4.9, rpac-19:CSR	F58A4.9, rpac-19	2	14	1	1	C2	1	0	Control
22G	Gene:WBGene00010231:22G:F58B3.4:CSR	F58B3.4	2	14	1	1	C2	1	0	Control
22G	Gene:WBGene00010272:22G:amph-1, F58G6.1:CSR	amph-1, F58G6.1	2	14	1	1	C2	1	0	Control
22G	Gene:WBGene00010288:22G:F58H1.5:CSR	F58H1.5	2	2	1	1	C2	1	0	Control
22G	Gene:WBGene00010288:22G:F58H1.5:CSR	F58H1.5	2	10	1	1	C2	1	0	Control
22G	Gene:WBGene00010288:22G:F58H1.5:CSR	F58H1.5	1	20	1	0	C2	1	0	Control
22G	Gene:WBGene00010326:22G:F59C6.5:ALG, CSR	F59C6.5	2	16	1	1	C2	1	0	Control
22G	Gene:WBGene00010332:22G:F59D12.5:CSR	F59D12.5	2	4	3	1	C2	1	0	Control
22G	Gene:WBGene00010332:22G:F59D12.5:CSR	F59D12.5	2	14	1	1	C2	1	0	Control
22G	Gene:WBGene00010332:22G:F59D12.5:CSR	F59D12.5	2	18	1	1	C2	1	0	Control
22G	Gene:WBGene00010336:22G:acox-1.6, F59F4.1:WAGO	acox-1.6, F59F4.1	2	4	3	1	C2	1	0	Control
22G	Gene:WBGene00010336:22G:acox-1.6, F59F4.1:WAGO	acox-1.6, F59F4.1	2	16	3	1	C2	1	0	Control
22G	Gene:WBGene00010371:22G:H06O01.4:WAGO	H06O01.4	1	20	1	0	C2	1	0	Control
22G	Gene:WBGene00010397:22G:H13N06.4, suox-1:CSR	H13N06.4, suox-1	2	2	1	1	C2	0	1	Control
22G	Gene:WBGene00010397:22G:H13N06.4, suox-1:CSR	H13N06.4, suox-1	2	12	1	1	C2	0	1	Control
22G	Gene:WBGene00010397:22G:H13N06.4, suox-1:CSR	H13N06.4, suox-1	2	18	1	1	C2	0	1	Control
22G	Gene:WBGene00010434:22G:H40L08.3:WAGO	H40L08.3	2	12	1	1	C2	1	0	Control
22G	Gene:WBGene00010444:22G:K01A6.2, magi-1:CSR	K01A6.2, magi-1	2	10	1	1	C2	1	0	Control
22G	Gene:WBGene00010458:22G:K01C8.6, mrpl-10:CSR	K01C8.6, mrpl-10	2	14	1	1	C2	1	0	Control
22G	Gene:WBGene00010472:22G:cdr-7, K01D12.13:WAGO	cdr-7, K01D12.13	2	8	1	1	C2	1	0	Control
22G	Gene:WBGene00010489:22G:K02B7.1:WAGO	K02B7.1	2	2	5	1	C2	1	0	Control
22G	Gene:WBGene00010519:22G:K03A11.1:CSR	K03A11.1	2	8	1	1	C2	1	0	Control
22G	Gene:WBGene00010519:22G:K03A11.1:CSR	K03A11.1	2	14	1	1	C2	1	0	Control
22G	Gene:WBGene00010528:22G:K03D3.2:WAGO	K03D3.2	1	20	1	0	C2	1	0	Control
22G	Gene:WBGene00010546:22G:K03H1.11:CSR	K03H1.11	2	14	1	1	C2	1	0	Control
22G	Gene:WBGene00010587:22G:K05C4.11, sol-2:WAGO	K05C4.11, sol-2	2	18	1	1	C2	1	0	Control
22G	Gene:WBGene00010608:22G:K07A1.1:CSR	K07A1.1	2	2	5	1	C2	1	0	Control
22G	Gene:WBGene00010608:22G:K07A1.1:CSR	K07A1.1	2	14	3	1	C2	1	0	Control
22G	Gene:WBGene00010616:22G:K07A1.10:CSR	K07A1.10	2	4	3	1	C2	1	0	Control
22G	Gene:WBGene00010616:22G:K07A1.10:CSR	K07A1.10	2	10	1	1	C2	1	0	Control
22G	Gene:WBGene00010616:22G:K07A1.10:CSR	K07A1.10	2	14	1	1	C2	1	0	Control
22G	Gene:WBGene00010616:22G:K07A1.10:CSR	K07A1.10	1	20	1	0	C2	1	0	Control
22G	Gene:WBGene00010624:22G:K07A12.7, mrps-15:CSR	K07A12.7, mrps-15	2	14	1	1	C2	1	0	Control
22G	Gene:WBGene00010681:22G:K08F8.1, mak-1:CSR	K08F8.1, mak-1	2	2	1	1	C2	1	0	Control
22G	Gene:WBGene00010681:22G:K08F8.1, mak-1:CSR	K08F8.1, mak-1	2	10	1	1	C2	1	0	Control
22G	Gene:WBGene00010690:22G:K08H2.3:WAGO	K08H2.3	2	4	9	1	C2	1	0	Control
22G	Gene:WBGene00010690:22G:K08H2.3:WAGO	K08H2.3	2	16	1	1	C2	1	0	Control
22G	Gene:WBGene00010690:22G:K08H2.3:WAGO	K08H2.3	1	20	1	0	C2	1	0	Control
22G	Gene:WBGene00010702:22G:K09A9.4, usp-33:CSR	K09A9.4, usp-33	2	10	1	1	C2	1	0	Control
22G	Gene:WBGene00010704:22G:K09A11.1:WAGO	K09A11.1	2	12	1	1	C2	1	0	Control
22G	Gene:WBGene00010712:22G:K09B11.5:ALG, WAGO	K09B11.5	2	4	3	1	C2	0	1	Control
22G	Gene:WBGene00010726:22G:K09E9.3:WAGO	K09E9.3	2	10	3	1	C2	1	0	Control
22G	Gene:WBGene00010726:22G:K09E9.3:WAGO	K09E9.3	1	20	1	0	C2	1	0	Control
22G	Gene:WBGene00010735:22G:frpr-15, K10C8.2:WAGO	frpr-15, K10C8.2	2	14	1	1	C2	1	0	Control
22G	Gene:WBGene00010811:22G:hmit-1.3, M01F1.5:WAGO	hmit-1.3, M01F1.5	2	2	1	1	C2	1	0	Control
22G	Gene:WBGene00010846:22G:M04B2.2:CSR	M04B2.2	2	16	1	1	C2	1	0	Control
22G	Gene:WBGene00010875:22G:M05D6.2:CSR	M05D6.2	2	12	1	1	C2	1	0	Control
22G	Gene:WBGene00010909:22G:cisd-3.1, M88.7:CSR	cisd-3.1, M88.7	2	2	1	1	C2	0	1	Control
22G	Gene:WBGene00010913:22G:M110.3:CSR	M110.3	2	2	5	1	C2	1	0	Control
22G	Gene:WBGene00011017:22G:R04F11.5:CSR	R04F11.5	2	16	1	1	C2	1	0	Control
22G	Gene:WBGene00011018:22G:R05A10.1:WAGO	R05A10.1	2	2	1	1	C2	1	0	Control
22G	Gene:WBGene00011018:22G:R05A10.1:WAGO	R05A10.1	2	12	1	1	C2	1	0	Control
22G	Gene:WBGene00011018:22G:R05A10.1:WAGO	R05A10.1	1	18	3	0	C2	1	0	Control
22G	Gene:WBGene00011059:22G:R06C1.4:WAGO	R06C1.4	2	4	3	1	C2	0	1	Control
22G	Gene:WBGene00011062:22G:R06C7.2:CSR	R06C7.2	1	20	1	0	C2	1	0	Control
22G	Gene:WBGene00011109:22G:gpch-1, R07E5.1:CSR	gpch-1, R07E5.1	2	14	1	1	C2	1	0	Control
22G	Gene:WBGene00011117:22G:R07E5.11:CSR	R07E5.11	2	4	3	1	C2	0	1	Control
22G	Gene:WBGene00011117:22G:R07E5.11:CSR	R07E5.11	2	10	1	1	C2	0	1	Control
22G	Gene:WBGene00011117:22G:R07E5.11:CSR	R07E5.11	2	14	1	1	C2	1	0	Control
22G	Gene:WBGene00011117:22G:R07E5.11:CSR	R07E5.11	2	16	1	1	C2	0	1	Control
22G	Gene:WBGene00011119:22G:mpc-1, R07E5.13:CSR	mpc-1, R07E5.13	2	8	1	1	C2	0	1	Control
22G	Gene:WBGene00011119:22G:mpc-1, R07E5.13:CSR	mpc-1, R07E5.13	2	16	1	1	C2	1	0	Control
22G	Gene:WBGene00011139:22G:R08B4.3:WAGO	R08B4.3	2	10	3	1	C2	1	0	Control
22G	Gene:WBGene00011152:22G:R09A8.1:CSR	R09A8.1	1	20	1	0	C2	1	0	Control
22G	Gene:WBGene00011193:22G:algn-13, R10D12.12:CSR	algn-13, R10D12.12	2	4	5	1	C2	1	0	Control
22G	Gene:WBGene00011193:22G:algn-13, R10D12.12:CSR	algn-13, R10D12.12	2	14	1	1	C2	1	0	Control
22G	Gene:WBGene00011195:22G:R10D12.14, sao-1:CSR	R10D12.14, sao-1	2	16	1	1	C2	1	0	Control
22G	Gene:WBGene00011200:22G:R10E4.3:ALG, WAGO	R10E4.3	2	4	3	1	C2	0	1	Control
22G	Gene:WBGene00011200:22G:R10E4.3:ALG, WAGO	R10E4.3	2	10	5	1	C2	1	0	Control
22G	Gene:WBGene00011200:22G:R10E4.3:ALG, WAGO	R10E4.3	2	18	1	1	C2	1	0	Control
22G	Gene:WBGene00011218:22G:R10E11.6:CSR	R10E11.6	2	10	1	1	C2	1	0	Control
22G	Gene:WBGene00011221:22G:R10E12.2:CSR	R10E12.2	1	20	1	0	C2	1	0	Control
22G	Gene:WBGene00011224:22G:R10H10.6:CSR	R10H10.6	2	14	1	1	C2	1	0	Control
22G	Gene:WBGene00011224:22G:R10H10.6:CSR	R10H10.6	1	20	1	0	C2	1	0	Control
22G	Gene:WBGene00011230:22G:nud-2, R11A5.2:CSR	nud-2, R11A5.2	2	14	3	1	C2	1	0	Control
22G	Gene:WBGene00011230:22G:nud-2, R11A5.2:CSR	nud-2, R11A5.2	1	20	1	0	C2	1	0	Control
22G	Gene:WBGene00011242:22G:R11D1.1:CSR	R11D1.1	2	14	1	1	C2	1	0	Control
22G	Gene:WBGene00011261:22G:nphp-4, R13H4.1:WAGO	nphp-4, R13H4.1	2	18	1	1	C2	0	1	Control
22G	Gene:WBGene00011274:22G:R53.5:CSR	R53.5	2	2	1	1	C2	0	1	Control
22G	Gene:WBGene00011280:22G:pelo-1, R74.6:CSR	pelo-1, R74.6	2	8	1	1	C2	1	0	Control
22G	Gene:WBGene00011280:22G:pelo-1, R74.6:CSR	pelo-1, R74.6	2	14	1	1	C2	1	0	Control
22G	Gene:WBGene00011391:22G:mrps-12, T03D8.2:CSR	mrps-12, T03D8.2	2	4	3	1	C2	1	0	Control
22G	Gene:WBGene00011391:22G:mrps-12, T03D8.2:CSR	mrps-12, T03D8.2	2	14	1	1	C2	1	0	Control
22G	Gene:WBGene00011410:22G:T04A8.8:CSR	T04A8.8	2	14	1	1	C2	1	0	Control
22G	Gene:WBGene00011411:22G:sel-13, T04A8.10:CSR	sel-13, T04A8.10	2	10	1	1	C2	1	0	Control
22G	Gene:WBGene00011412:22G:mrpl-16, T04A8.11:CSR	mrpl-16, T04A8.11	2	14	3	1	C2	1	0	Control
22G	Gene:WBGene00011434:22G:T04D3.5:CSR	T04D3.5	2	12	1	1	C2	1	0	Control
22G	Gene:WBGene00011434:22G:T04D3.5:CSR	T04D3.5	2	16	1	1	C2	1	0	Control
22G	Gene:WBGene00011435:22G:T04D3.8:CSR	T04D3.8	2	4	3	1	C2	0	1	Control
22G	Gene:WBGene00011456:22G:T05A1.5:WAGO	T05A1.5	2	10	1	1	C2	0	1	Control
22G	Gene:WBGene00011464:22G:T05B9.1:CSR	T05B9.1	2	16	1	1	C2	1	0	Control
22G	Gene:WBGene00011500:22G:T05G5.5:CSR	T05G5.5	2	14	1	1	C2	1	0	Control
22G	Gene:WBGene00011509:22G:T05H10.4:CSR	T05H10.4	1	20	1	0	C2	1	0	Control
22G	Gene:WBGene00011563:22G:jmjd-4, T07C4.11:CSR	jmjd-4, T07C4.11	2	14	1	1	C2	1	0	Control
22G	Gene:WBGene00011614:22G:nfya-1, T08D10.1:WAGO	nfya-1, T08D10.1	2	16	1	1	C2	1	0	Control
22G	Gene:WBGene00011631:22G:T08G11.4:CSR	T08G11.4	2	14	1	1	C2	1	0	Control
22G	Gene:WBGene00011633:22G:T09A5.4:CSR	T09A5.4	2	2	7	1	C2	0	1	Control
22G	Gene:WBGene00011634:22G:T09A5.5:CSR	T09A5.5	2	14	1	1	C2	1	0	Control
22G	Gene:WBGene00011636:22G:cec-3, T09A5.8:CSR	cec-3, T09A5.8	2	14	1	1	C2	1	0	Control
22G	Gene:WBGene00011642:22G:T09B9.1:CSR	T09B9.1	2	14	1	1	C2	1	0	Control
22G	Gene:WBGene00011687:22G:cwc-15, T10C6.5:CSR	cwc-15, T10C6.5	2	14	1	1	C2	1	0	Control
22G	Gene:WBGene00011691:22G:T10C6.10:CSR	T10C6.10	2	14	1	1	C2	1	0	Control
22G	Gene:WBGene00011738:22G:T12G3.2:CSR	T12G3.2	1	20	1	0	C2	1	0	Control
22G	Gene:WBGene00011740:22G:mrpl-51, T12G3.5:CSR	mrpl-51, T12G3.5	2	2	1	1	C2	1	0	Control
22G	Gene:WBGene00011740:22G:mrpl-51, T12G3.5:CSR	mrpl-51, T12G3.5	2	16	1	1	C2	1	0	Control
22G	Gene:WBGene00011741:22G:T12G3.6:CSR	T12G3.6	2	8	1	1	C2	1	0	Control
22G	Gene:WBGene00011758:22G:T13H5.4:CSR	T13H5.4	2	10	1	1	C2	1	0	Control
22G	Gene:WBGene00011773:22G:T14G10.3, ttr-53:CSR	T14G10.3, ttr-53	2	2	7	1	C2	1	0	Control
22G	Gene:WBGene00011773:22G:T14G10.3, ttr-53:CSR	T14G10.3, ttr-53	2	12	5	1	C2	1	0	Control
22G	Gene:WBGene00011773:22G:T14G10.3, ttr-53:CSR	T14G10.3, ttr-53	1	20	1	0	C2	1	0	Control
22G	Gene:WBGene00011809:22G:T16G12.8:WAGO	T16G12.8	2	8	5	1	C2	1	0	Control
22G	Gene:WBGene00011828:22G:nepr-1, T19A6.3:CSR	nepr-1, T19A6.3	2	18	1	1	C2	1	0	Control
22G	Gene:WBGene00011887:22G:set-17, T21B10.5:CSR	set-17, T21B10.5	2	16	1	1	C2	1	0	Control
22G	Gene:WBGene00011920:22G:T22C1.11:CSR	T22C1.11	2	4	3	1	C2	1	0	Control
22G	Gene:WBGene00011929:NA:T22G5.1:unk	T22G5.1	2	4	3	1	C2	0	1	Control
22G	Gene:WBGene00011930:NA:T22G5.3:unk	T22G5.3	2	8	1	1	C2	1	0	Control
22G	Gene:WBGene00011953:22G:ppm-2, T23F11.1:CSR	ppm-2, T23F11.1	2	14	1	1	C2	1	0	Control
22G	Gene:WBGene00011956:22G:T23F11.4:CSR	T23F11.4	2	2	9	1	C2	1	0	Control
22G	Gene:WBGene00011956:22G:T23F11.4:CSR	T23F11.4	2	14	1	1	C2	1	0	Control
22G	Gene:WBGene00011956:22G:T23F11.4:CSR	T23F11.4	1	20	1	0	C2	1	0	Control
22G	Gene:WBGene00011962:22G:T23G5.2:CSR	T23G5.2	2	14	1	1	C2	1	0	Control
22G	Gene:WBGene00011971:22G:lron-9, T23G11.6:WAGO	lron-9, T23G11.6	2	18	1	1	C2	1	0	Control
22G	Gene:WBGene00012002:22G:T24H10.4:CSR	T24H10.4	2	10	1	1	C2	1	0	Control
22G	Gene:WBGene00012061:22G:T26G10.4:WAGO	T26G10.4	2	10	1	1	C2	1	0	Control
22G	Gene:WBGene00012061:22G:T26G10.4:WAGO	T26G10.4	2	14	1	1	C2	1	0	Control
22G	Gene:WBGene00012098:22G:fbxb-86, T27E9.8:WAGO	fbxb-86, T27E9.8	2	8	1	1	C2	1	0	Control
22G	Gene:WBGene00012121:22G:T28C6.7:CSR	T28C6.7	2	18	1	1	C2	1	0	Control
22G	Gene:WBGene00012124:22G:T28D6.4:WAGO	T28D6.4	2	12	1	1	C2	1	0	Control
22G	Gene:WBGene00012124:22G:T28D6.4:WAGO	T28D6.4	1	18	3	0	C2	1	0	Control
22G	Gene:WBGene00012150:22G:syx-17, VF39H2L.1:CSR	syx-17, VF39H2L.1	2	16	1	1	C2	1	0	Control
22G	Gene:WBGene00012150:22G:syx-17, VF39H2L.1:CSR	syx-17, VF39H2L.1	1	20	1	0	C2	1	0	Control
22G	Gene:WBGene00012166:22G:nuo-6, W01A8.4:CSR	nuo-6, W01A8.4	2	14	1	1	C2	1	0	Control
22G	Gene:WBGene00012167:22G:tofu-5, W01A8.5:CSR	tofu-5, W01A8.5	2	14	1	1	C2	1	0	Control
22G	Gene:WBGene00012179:22G:W01D2.1:CSR	W01D2.1	2	4	3	1	C2	1	0	Control
22G	Gene:WBGene00012179:22G:W01D2.1:CSR	W01D2.1	2	10	1	1	C2	1	0	Control
22G	Gene:WBGene00012179:22G:W01D2.1:CSR	W01D2.1	2	16	1	1	C2	1	0	Control
22G	Gene:WBGene00012186:22G:mlt-11, W01F3.3:WAGO	mlt-11, W01F3.3	2	2	1	1	C2	1	0	Control
22G	Gene:WBGene00012187:22G:rpb-11, W01G7.3:CSR	rpb-11, W01G7.3	2	8	7	1	C2	1	0	Control
22G	Gene:WBGene00012187:22G:rpb-11, W01G7.3:CSR	rpb-11, W01G7.3	1	20	1	0	C2	1	0	Control
22G	Gene:WBGene00012189:22G:W02A2.4:WAGO	W02A2.4	2	4	3	1	C2	0	1	Control
22G	Gene:WBGene00012206:22G:W02B12.11:CSR	W02B12.11	2	4	3	1	C2	1	0	Control
22G	Gene:WBGene00012206:22G:W02B12.11:CSR	W02B12.11	2	12	1	1	C2	1	0	Control
22G	Gene:WBGene00012221:22G:W03C9.5:CSR	W03C9.5	2	14	1	1	C2	1	0	Control
22G	Gene:WBGene00012222:22G:W03C9.6:WAGO	W03C9.6	2	4	3	1	C2	1	0	Control
22G	Gene:WBGene00012222:22G:W03C9.6:WAGO	W03C9.6	2	10	3	1	C2	1	0	Control
22G	Gene:WBGene00012222:22G:W03C9.6:WAGO	W03C9.6	1	20	1	0	C2	1	0	Control
22G	Gene:WBGene00012227:22G:W03H9.1:WAGO	W03H9.1	2	8	1	1	C2	1	0	Control
22G	Gene:WBGene00012236:22G:W04A8.1:CSR	W04A8.1	2	14	1	1	C2	1	0	Control
22G	Gene:WBGene00012258:22G:W04G3.5:CSR	W04G3.5	2	14	1	1	C2	1	0	Control
22G	Gene:WBGene00012289:22G:W05H12.1:WAGO	W05H12.1	2	4	3	1	C2	1	0	Control
22G	Gene:WBGene00012289:22G:W05H12.1:WAGO	W05H12.1	1	18	3	0	C2	1	0	Control
22G	Gene:WBGene00012299:22G:W06D11.1:WAGO	W06D11.1	2	10	7	1	C2	1	0	Control
22G	Gene:WBGene00012317:22G:W06H12.1, ztf-6:CSR	W06H12.1, ztf-6	2	14	1	1	C2	1	0	Control
22G	Gene:WBGene00012317:22G:W06H12.1, ztf-6:CSR	W06H12.1, ztf-6	1	20	1	0	C2	1	0	Control
22G	Gene:WBGene00012354:22G:cox-4, W09C5.8:CSR	cox-4, W09C5.8	2	4	3	1	C2	1	0	Control
22G	Gene:WBGene00012354:22G:cox-4, W09C5.8:CSR	cox-4, W09C5.8	1	20	1	0	C2	1	0	Control
22G	Gene:WBGene00012355:22G:W09C5.9:WAGO	W09C5.9	2	4	3	1	C2	1	0	Control
22G	Gene:WBGene00012355:22G:W09C5.9:WAGO	W09C5.9	2	12	1	1	C2	1	0	Control
22G	Gene:WBGene00012368:22G:fbxa-93, W09G3.5:WAGO	fbxa-93, W09G3.5	2	10	1	1	C2	1	0	Control
22G	Gene:WBGene00012368:22G:fbxa-93, W09G3.5:WAGO	fbxa-93, W09G3.5	2	14	1	1	C2	1	0	Control
22G	Gene:WBGene00012407:22G:Y7A5A.1:WAGO	Y7A5A.1	2	12	1	1	C2	1	0	Control
22G	Gene:WBGene00012459:22G:Y17G7B.3:CSR	Y17G7B.3	2	4	3	1	C2	1	0	Control
22G	Gene:WBGene00012459:22G:Y17G7B.3:CSR	Y17G7B.3	2	14	1	1	C2	1	0	Control
22G	Gene:WBGene00012469:22G:Y17G7B.18:CSR	Y17G7B.18	2	8	1	1	C2	1	0	Control
22G	Gene:WBGene00012483:22G:coa-5, Y18D10A.16:CSR	coa-5, Y18D10A.16	2	12	1	1	C2	1	0	Control
22G	Gene:WBGene00012483:22G:coa-5, Y18D10A.16:CSR	coa-5, Y18D10A.16	2	16	1	1	C2	1	0	Control
22G	Gene:WBGene00012486:22G:Y18D10A.21:ALG, WAGO	Y18D10A.21	2	14	3	1	C2	1	0	Control
22G	Gene:WBGene00012490:22G:Y19D2B.2:WAGO	Y19D2B.2	1	20	1	0	C2	1	0	Control
22G	Gene:WBGene00012556:22G:mrps-10, Y37D8A.18:CSR	mrps-10, Y37D8A.18	2	16	1	1	C2	1	0	Control
22G	Gene:WBGene00012564:22G:fbxa-107, Y37H2A.4:WAGO	fbxa-107, Y37H2A.4	2	12	1	1	C2	1	0	Control
22G	Gene:WBGene00012639:22G:fezf-1, Y38H8A.5:WAGO	fezf-1, Y38H8A.5	2	2	5	1	C2	0	1	Control
22G	Gene:WBGene00012639:22G:fezf-1, Y38H8A.5:WAGO	fezf-1, Y38H8A.5	2	12	1	1	C2	0	1	Control
22G	Gene:WBGene00012639:22G:fezf-1, Y38H8A.5:WAGO	fezf-1, Y38H8A.5	1	18	3	0	C2	0	1	Control
22G	Gene:WBGene00012640:22G:Y38H8A.7:WAGO	Y38H8A.7	2	4	3	1	C2	1	0	Control
22G	Gene:WBGene00012643:22G:Y39A1A.3:CSR	Y39A1A.3	2	14	1	1	C2	1	0	Control
22G	Gene:WBGene00012647:22G:swt-4, Y39A1A.8:CSR	swt-4, Y39A1A.8	2	8	5	1	C2	1	0	Control
22G	Gene:WBGene00012657:22G:Y39A1A.20:CSR	Y39A1A.20	2	2	1	1	C2	1	0	Control
22G	Gene:WBGene00012657:22G:Y39A1A.20:CSR	Y39A1A.20	2	8	3	1	C2	1	0	Control
22G	Gene:WBGene00012657:22G:Y39A1A.20:CSR	Y39A1A.20	2	14	1	1	C2	1	0	Control
22G	Gene:WBGene00012657:22G:Y39A1A.20:CSR	Y39A1A.20	1	20	1	0	C2	1	0	Control
22G	Gene:WBGene00012671:22G:Y39B6A.9:WAGO	Y39B6A.9	2	2	1	1	C2	1	0	Control
22G	Gene:WBGene00012671:22G:Y39B6A.9:WAGO	Y39B6A.9	2	10	1	1	C2	1	0	Control
22G	Gene:WBGene00012671:22G:Y39B6A.9:WAGO	Y39B6A.9	2	16	1	1	C2	1	0	Control
22G	Gene:WBGene00012672:22G:Y39B6A.10:CSR	Y39B6A.10	2	18	1	1	C2	0	1	Control
22G	Gene:WBGene00012674:22G:bed-1, Y39B6A.12:CSR	bed-1, Y39B6A.12	2	4	5	1	C2	1	0	Control
22G	Gene:WBGene00012675:22G:Y39B6A.13:WAGO	Y39B6A.13	2	10	1	1	C2	1	0	Control
22G	Gene:WBGene00012675:22G:Y39B6A.13:WAGO	Y39B6A.13	1	20	1	0	C2	1	0	Control
22G	Gene:WBGene00012696:22G:reps-1, Y39B6A.38:CSR	reps-1, Y39B6A.38	2	10	1	1	C2	1	0	Control
22G	Gene:WBGene00012696:22G:reps-1, Y39B6A.38:CSR	reps-1, Y39B6A.38	2	14	1	1	C2	1	0	Control
22G	Gene:WBGene00012696:22G:reps-1, Y39B6A.38:CSR	reps-1, Y39B6A.38	2	18	1	1	C2	1	0	Control
22G	Gene:WBGene00012699:22G:Y39B6A.41:WAGO	Y39B6A.41	1	20	1	0	C2	0	1	Control
22G	Gene:WBGene00012717:22G:Y39E4B.6:WAGO	Y39E4B.6	2	8	1	1	C2	1	0	Control
22G	Gene:WBGene00012717:22G:Y39E4B.6:WAGO	Y39E4B.6	2	12	1	1	C2	1	0	Control
22G	Gene:WBGene00012717:22G:Y39E4B.6:WAGO	Y39E4B.6	2	18	1	1	C2	1	0	Control
22G	Gene:WBGene00012721:22G:Y39E4B.13:ALG, WAGO	Y39E4B.13	2	18	1	1	C2	1	0	Control
22G	Gene:WBGene00012735:22G:sptf-3, Y40B1A.4:CSR	sptf-3, Y40B1A.4	2	10	1	1	C2	1	0	Control
22G	Gene:WBGene00012758:22G:Y41C4A.12:WAGO	Y41C4A.12	1	18	3	0	C2	1	0	Control
22G	Gene:WBGene00012790:22G:Y43D4A.4:CSR	Y43D4A.4	2	10	1	1	C2	1	0	Control
22G	Gene:WBGene00012796:22G:Y43F4A.1:WAGO	Y43F4A.1	2	16	1	1	C2	1	0	Control
22G	Gene:WBGene00012807:22G:Y43F4B.10:CSR	Y43F4B.10	2	14	1	1	C2	1	0	Control
22G	Gene:WBGene00012864:22G:Y45F3A.9:CSR	Y45F3A.9	2	14	1	1	C2	1	0	Control
22G	Gene:WBGene00012885:22G:iscu-1, Y45F10D.4:CSR	iscu-1, Y45F10D.4	2	10	1	1	C2	1	0	Control
22G	Gene:WBGene00012885:22G:iscu-1, Y45F10D.4:CSR	iscu-1, Y45F10D.4	2	16	1	1	C2	1	0	Control
22G	Gene:WBGene00012885:22G:iscu-1, Y45F10D.4:CSR	iscu-1, Y45F10D.4	2	18	1	1	C2	0	1	Control
22G	Gene:WBGene00012904:22G:tiar-2, Y46G5A.13:WAGO	tiar-2, Y46G5A.13	1	20	1	0	C2	1	0	Control
22G	Gene:WBGene00012909:22G:spds-1, Y46G5A.19:WAGO	spds-1, Y46G5A.19	2	4	5	1	C2	0	1	Control
22G	Gene:WBGene00012909:22G:spds-1, Y46G5A.19:WAGO	spds-1, Y46G5A.19	2	12	1	1	C2	0	1	Control
22G	Gene:WBGene00012909:22G:spds-1, Y46G5A.19:WAGO	spds-1, Y46G5A.19	2	16	1	1	C2	0	1	Control
22G	Gene:WBGene00012922:22G:Y47D3A.1:WAGO	Y47D3A.1	2	8	1	1	C2	1	0	Control
22G	Gene:WBGene00012927:22G:Y47D3A.14:CSR	Y47D3A.14	2	18	1	1	C2	1	0	Control
22G	Gene:WBGene00012932:22G:Y47D3A.21:CSR	Y47D3A.21	2	18	1	1	C2	1	0	Control
22G	Gene:WBGene00012961:22G:Y47H10A.5:WAGO	Y47H10A.5	2	4	11	1	C2	0	1	Control
22G	Gene:WBGene00012989:22G:Y48C3A.5:WAGO	Y48C3A.5	2	2	9	1	C2	0	1	Control
22G	Gene:WBGene00012989:22G:Y48C3A.5:WAGO	Y48C3A.5	1	16	5	0	C2	0	1	Control
22G	Gene:WBGene00013036:22G:fbxa-218, Y49E10.17:WAGO	fbxa-218, Y49E10.17	2	2	1	1	C2	0	1	Control
22G	Gene:WBGene00013036:22G:fbxa-218, Y49E10.17:WAGO	fbxa-218, Y49E10.17	2	14	1	1	C2	0	1	Control
22G	Gene:WBGene00013158:22G:Y53F4B.11:WAGO	Y53F4B.11	2	18	1	1	C2	0	1	Control
22G	Gene:WBGene00013164:22G:Y53F4B.18:WAGO	Y53F4B.18	2	14	1	1	C2	1	0	Control
22G	Gene:WBGene00013177:22G:rsy-1, Y53H1A.1:CSR	rsy-1, Y53H1A.1	2	14	1	1	C2	1	0	Control
22G	Gene:WBGene00013241:22G:ung-1, Y56A3A.29:CSR	ung-1, Y56A3A.29	2	14	1	1	C2	1	0	Control
22G	Gene:WBGene00013243:22G:Y56A3A.31:CSR	Y56A3A.31	2	14	1	1	C2	1	0	Control
22G	Gene:WBGene00013253:22G:Y57A10A.8:CSR	Y57A10A.8	2	10	1	1	C2	1	0	Control
22G	Gene:WBGene00013253:22G:Y57A10A.8:CSR	Y57A10A.8	2	14	1	1	C2	1	0	Control
22G	Gene:WBGene00013297:22G:Y57G11B.5:WAGO	Y57G11B.5	2	10	1	1	C2	0	1	Control
22G	Gene:WBGene00013297:22G:Y57G11B.5:WAGO	Y57G11B.5	2	18	1	1	C2	0	1	Control
22G	Gene:WBGene00013362:22G:algn-7, Y60A3A.14:CSR	algn-7, Y60A3A.14	2	16	1	1	C2	1	0	Control
22G	Gene:WBGene00013382:22G:gcl-1, Y62E10A.16:CSR	gcl-1, Y62E10A.16	2	2	1	1	C2	1	0	Control
22G	Gene:WBGene00013382:22G:gcl-1, Y62E10A.16:CSR	gcl-1, Y62E10A.16	2	16	1	1	C2	1	0	Control
22G	Gene:WBGene00013404:22G:fbxb-101, Y63D3A.3:WAGO	fbxb-101, Y63D3A.3	2	4	3	1	C2	1	0	Control
22G	Gene:WBGene00013404:22G:fbxb-101, Y63D3A.3:WAGO	fbxb-101, Y63D3A.3	2	10	1	1	C2	1	0	Control
22G	Gene:WBGene00013406:22G:Y63D3A.7:CSR	Y63D3A.7	2	2	1	1	C2	1	0	Control
22G	Gene:WBGene00013406:22G:Y63D3A.7:CSR	Y63D3A.7	2	14	1	1	C2	1	0	Control
22G	Gene:WBGene00013409:22G:fbxb-56, Y63D3A.10:WAGO	fbxb-56, Y63D3A.10	2	10	1	1	C2	1	0	Control
22G	Gene:WBGene00013409:22G:fbxb-56, Y63D3A.10:WAGO	fbxb-56, Y63D3A.10	2	14	1	1	C2	1	0	Control
22G	Gene:WBGene00013442:22G:Y66D12A.16:CSR	Y66D12A.16	2	12	1	1	C2	1	0	Control
22G	Gene:WBGene00013482:22G:Y69H2.7:CSR	Y69H2.7	2	4	3	1	C2	0	1	Control
22G	Gene:WBGene00013535:22G:gyg-3, Y73F8A.31:WAGO	gyg-3, Y73F8A.31	1	20	1	0	C2	1	0	Control
22G	Gene:WBGene00013561:22G:Y75B8A.31:WAGO	Y75B8A.31	2	12	1	1	C2	1	0	Control
22G	Gene:WBGene00013561:22G:Y75B8A.31:WAGO	Y75B8A.31	1	20	1	0	C2	1	0	Control
22G	Gene:WBGene00013587:22G:Y80D3A.9:WAGO	Y80D3A.9	2	4	3	1	C2	1	0	Control
22G	Gene:WBGene00013587:22G:Y80D3A.9:WAGO	Y80D3A.9	2	16	1	1	C2	1	0	Control
22G	Gene:WBGene00013587:22G:Y80D3A.9:WAGO	Y80D3A.9	1	20	1	0	C2	1	0	Control
22G	Gene:WBGene00013595:22G:atg-4.1, Y87G2A.3:CSR	atg-4.1, Y87G2A.3	2	14	1	1	C2	1	0	Control
22G	Gene:WBGene00013678:22G:Y105E8A.20:CSR	Y105E8A.20	2	14	1	1	C2	1	0	Control
22G	Gene:WBGene00013697:22G:dsbn-1, Y106G6A.5:WAGO	dsbn-1, Y106G6A.5	2	4	3	1	C2	1	0	Control
22G	Gene:WBGene00013756:22G:ftr-1, Y113G7B.4:CSR	ftr-1, Y113G7B.4	2	14	3	1	C2	1	0	Control
22G	Gene:WBGene00013768:22G:sld-5, Y113G7B.24:CSR	sld-5, Y113G7B.24	2	2	1	1	C2	1	0	Control
22G	Gene:WBGene00013768:22G:sld-5, Y113G7B.24:CSR	sld-5, Y113G7B.24	2	8	1	1	C2	1	0	Control
22G	Gene:WBGene00013773:22G:Y116A8A.2:WAGO	Y116A8A.2	2	12	1	1	C2	1	0	Control
22G	Gene:WBGene00013773:22G:Y116A8A.2:WAGO	Y116A8A.2	2	16	1	1	C2	1	0	Control
22G	Gene:WBGene00013795:22G:nhr-229, Y116A8C.18:ALG, WAGO	nhr-229, Y116A8C.18	2	8	1	1	C2	1	0	Control
22G	Gene:WBGene00013799:22G:athp-3, Y116A8C.22:WAGO	athp-3, Y116A8C.22	2	4	5	1	C2	1	0	Control
22G	Gene:WBGene00013799:22G:athp-3, Y116A8C.22:WAGO	athp-3, Y116A8C.22	2	12	1	1	C2	1	0	Control
22G	Gene:WBGene00013799:22G:athp-3, Y116A8C.22:WAGO	athp-3, Y116A8C.22	2	16	1	1	C2	1	0	Control
22G	Gene:WBGene00013804:22G:Y116A8C.27:CSR	Y116A8C.27	2	14	1	1	C2	1	0	Control
22G	Gene:WBGene00013870:22G:ZC373.5:CSR	ZC373.5	2	4	5	1	C2	1	0	Control
22G	Gene:WBGene00013870:22G:ZC373.5:CSR	ZC373.5	2	16	1	1	C2	1	0	Control
22G	Gene:WBGene00013917:22G:cdk-11.2, ZC504.3:WAGO	cdk-11.2, ZC504.3	2	4	3	1	C2	1	0	Control
22G	Gene:WBGene00013917:22G:cdk-11.2, ZC504.3:WAGO	cdk-11.2, ZC504.3	2	16	1	1	C2	1	0	Control
22G	Gene:WBGene00013917:22G:cdk-11.2, ZC504.3:WAGO	cdk-11.2, ZC504.3	1	20	1	0	C2	1	0	Control
22G	Gene:WBGene00013919:22G:ZC506.1:CSR	ZC506.1	2	14	5	1	C2	1	0	Control
22G	Gene:WBGene00013998:22G:gtf-2E1, ZK550.4:CSR	gtf-2E1, ZK550.4	2	14	1	1	C2	1	0	Control
22G	Gene:WBGene00014016:22G:ZK632.9:CSR	ZK632.9	2	8	1	1	C2	1	0	Control
22G	Gene:WBGene00014017:22G:ZK632.10:CSR	ZK632.10	2	10	1	1	C2	1	0	Control
22G	Gene:WBGene00014017:22G:ZK632.10:CSR	ZK632.10	2	14	1	1	C2	1	0	Control
22G	Gene:WBGene00014033:22G:arrd-15, ZK643.1:WAGO	arrd-15, ZK643.1	2	14	1	1	C2	1	0	Control
22G	Gene:WBGene00014057:22G:ZK673.1:WAGO	ZK673.1	2	4	3	1	C2	0	1	Control
22G	Gene:WBGene00014076:22G:ZK792.1:WAGO	ZK792.1	2	12	5	1	C2	1	0	Control
22G	Gene:WBGene00014082:22G:ZK795.2:ALG, WAGO	ZK795.2	1	20	1	0	C2	1	0	Control
22G	Gene:WBGene00014086:22G:ZK809.3:CSR	ZK809.3	2	14	1	1	C2	1	0	Control
22G	Gene:WBGene00014111:22G:rpc-25, ZK856.10:CSR	rpc-25, ZK856.10	2	14	1	1	C2	1	0	Control
22G	Gene:WBGene00014156:22G:ZK930.6:WAGO	ZK930.6	2	8	1	1	C2	0	1	Control
22G	Gene:WBGene00014156:22G:ZK930.6:WAGO	ZK930.6	2	14	1	1	C2	0	1	Control
22G	Gene:WBGene00014202:22G:mmcm-1, ZK1058.1:WAGO	mmcm-1, ZK1058.1	2	14	1	1	C2	1	0	Control
22G	Gene:WBGene00014227:22G:ZK1128.1:WAGO	ZK1128.1	2	8	1	1	C2	1	0	Control
22G	Gene:WBGene00014562:22G:Y17D7B.7:WAGO	Y17D7B.7	2	12	1	1	C2	0	1	Control
22G	Gene:WBGene00014660:22G:B0457.3:WAGO	B0457.3	2	2	11	1	C2	1	0	Control
22G	Gene:WBGene00014739:22G:F21D9.7:WAGO	F21D9.7	2	8	5	1	C2	1	0	Control
22G	Gene:WBGene00014739:22G:F21D9.7:WAGO	F21D9.7	2	16	1	1	C2	1	0	Control
22G	Gene:WBGene00014739:22G:F21D9.7:WAGO	F21D9.7	1	20	1	0	C2	1	0	Control
22G	Gene:WBGene00014874:22G:Y38H6A.4:WAGO	Y38H6A.4	2	10	1	1	C2	1	0	Control
22G	Gene:WBGene00014920:22G:Y53F4B.38:WAGO	Y53F4B.38	2	8	3	1	C2	1	0	Control
22G	Gene:WBGene00014944:22G:Y68A4A.12:WAGO	Y68A4A.12	2	2	1	1	C2	0	1	Control
22G	Gene:WBGene00014956:22G:Y102A5C.11:WAGO	Y102A5C.11	2	14	1	1	C2	1	0	Control
22G	Gene:WBGene00015001:22G:B0025.4:CSR	B0025.4	2	14	1	1	C2	1	0	Control
22G	Gene:WBGene00015001:22G:B0025.4:CSR	B0025.4	2	18	1	1	C2	0	1	Control
22G	Gene:WBGene00015025:22G:B0205.11, mrpl-9:CSR	B0205.11, mrpl-9	2	14	1	1	C2	1	0	Control
22G	Gene:WBGene00015025:22G:B0205.11, mrpl-9:CSR	B0205.11, mrpl-9	1	20	1	0	C2	1	0	Control
22G	Gene:WBGene00015105:22G:B0280.10, pot-1:WAGO	B0280.10, pot-1	1	20	1	0	C2	1	0	Control
22G	Gene:WBGene00015133:22G:B0303.15, mrpl-11:CSR	B0303.15, mrpl-11	2	4	3	1	C2	1	0	Control
22G	Gene:WBGene00015153:22G:B0348.5:WAGO	B0348.5	1	20	1	0	C2	1	0	Control
22G	Gene:WBGene00015162:22G:algn-11, B0361.8:CSR	algn-11, B0361.8	2	14	1	1	C2	1	0	Control
22G	Gene:WBGene00015171:22G:B0410.2, vang-1:CSR	B0410.2, vang-1	2	16	1	1	C2	1	0	Control
22G	Gene:WBGene00015185:22G:B0432.3, mrpl-41:CSR	B0432.3, mrpl-41	2	14	1	1	C2	1	0	Control
22G	Gene:WBGene00015200:22G:B0454.9, lido-13:WAGO	B0454.9, lido-13	2	18	1	1	C2	1	0	Control
22G	Gene:WBGene00015205:22G:B0495.6, moa-2:CSR	B0495.6, moa-2	2	14	1	1	C2	1	0	Control
22G	Gene:WBGene00015251:22G:B0546.4:CSR	B0546.4	2	14	1	1	C2	1	0	Control
22G	Gene:WBGene00015266:22G:BE0003N10.1:CSR	BE0003N10.1	2	14	1	1	C2	1	0	Control
22G	Gene:WBGene00015346:22G:C02F5.3:CSR	C02F5.3	2	8	1	1	C2	1	0	Control
22G	Gene:WBGene00015371:22G:C03A7.13:WAGO	C03A7.13	2	8	1	1	C2	1	0	Control
22G	Gene:WBGene00015371:22G:C03A7.13:WAGO	C03A7.13	2	16	1	1	C2	1	0	Control
22G	Gene:WBGene00015405:22G:C03H5.3:CSR	C03H5.3	2	14	1	1	C2	1	0	Control
22G	Gene:WBGene00015407:22G:C03H5.5:WAGO	C03H5.5	2	4	3	1	C2	1	0	Control
22G	Gene:WBGene00015408:22G:C03H5.6:WAGO	C03H5.6	2	2	1	1	C2	0	1	Control
22G	Gene:WBGene00015413:22G:C04C3.3, pdhb-1:CSR	C04C3.3, pdhb-1	2	14	1	1	C2	1	0	Control
22G	Gene:WBGene00015429:22G:C04E7.2, sor-3:WAGO	C04E7.2, sor-3	2	14	1	1	C2	1	0	Control
22G	Gene:WBGene00015450:22G:C04F5.8:CSR	C04F5.8	2	14	1	1	C2	1	0	Control
22G	Gene:WBGene00015456:22G:C04G6.6:WAGO	C04G6.6	2	18	1	1	C2	0	1	Control
22G	Gene:WBGene00015466:22G:C05C8.9, hyls-1:WAGO	C05C8.9, hyls-1	2	16	1	1	C2	1	0	Control
22G	Gene:WBGene00015477:22G:attf-4, C05D10.1:CSR	attf-4, C05D10.1	1	18	3	0	C2	1	0	Control
22G	Gene:WBGene00015488:22G:C05D11.13:WAGO	C05D11.13	2	18	1	1	C2	0	1	Control
22G	Gene:WBGene00015492:22G:C05E11.1, lnp-1:WAGO	C05E11.1, lnp-1	2	12	1	1	C2	1	0	Control
22G	Gene:WBGene00015492:22G:C05E11.1, lnp-1:WAGO	C05E11.1, lnp-1	1	18	3	0	C2	1	0	Control
22G	Gene:WBGene00015552:22G:C06G3.6:WAGO	C06G3.6	2	12	1	1	C2	1	0	Control
22G	Gene:WBGene00015601:22G:C08E3.9, fbxa-166:WAGO	C08E3.9, fbxa-166	1	20	1	0	C2	1	0	Control
22G	Gene:WBGene00015624:22G:C09B8.5:CSR	C09B8.5	2	10	1	1	C2	1	0	Control
22G	Gene:WBGene00015624:22G:C09B8.5:CSR	C09B8.5	2	16	3	1	C2	1	0	Control
22G	Gene:WBGene00015644:22G:C09E8.1:WAGO	C09E8.1	2	12	1	1	C2	1	0	Control
22G	Gene:WBGene00015644:22G:C09E8.1:WAGO	C09E8.1	2	16	1	1	C2	1	0	Control
22G	Gene:WBGene00015646:22G:C09E8.3, mlt-10:CSR	C09E8.3, mlt-10	2	2	1	1	C2	1	0	Control
22G	Gene:WBGene00015647:22G:C09F5.1:WAGO	C09F5.1	2	12	1	1	C2	1	0	Control
22G	Gene:WBGene00015658:22G:C09G12.9, tsg-101:CSR	C09G12.9, tsg-101	2	8	1	1	C2	1	0	Control
22G	Gene:WBGene00015676:22G:C10E2.6, mct-6:CSR	C10E2.6, mct-6	2	2	1	1	C2	1	0	Control
22G	Gene:WBGene00015676:22G:C10E2.6, mct-6:CSR	C10E2.6, mct-6	2	8	11	1	C2	1	0	Control
22G	Gene:WBGene00015678:22G:C10F3.4, mcp-1:WAGO	C10F3.4, mcp-1	2	2	7	1	C2	1	0	Control
22G	Gene:WBGene00015678:22G:C10F3.4, mcp-1:WAGO	C10F3.4, mcp-1	2	16	1	1	C2	1	0	Control
22G	Gene:WBGene00015678:22G:C10F3.4, mcp-1:WAGO	C10F3.4, mcp-1	1	20	1	0	C2	1	0	Control
22G	Gene:WBGene00015680:22G:C10G6.1, egal-1:CSR	C10G6.1, egal-1	2	4	5	1	C2	0	1	Control
22G	Gene:WBGene00015680:22G:C10G6.1, egal-1:CSR	C10G6.1, egal-1	1	20	1	0	C2	0	1	Control
22G	Gene:WBGene00015701:22G:C11D2.3:WAGO	C11D2.3	2	2	5	1	C2	1	0	Control
22G	Gene:WBGene00015701:22G:C11D2.3:WAGO	C11D2.3	2	12	1	1	C2	1	0	Control
22G	Gene:WBGene00015701:22G:C11D2.3:WAGO	C11D2.3	1	18	3	0	C2	1	0	Control
22G	Gene:WBGene00015800:22G:C15H9.4:CSR	C15H9.4	2	14	1	1	C2	1	0	Control
22G	Gene:WBGene00015810:22G:C16A3.5:CSR	C16A3.5	2	14	1	1	C2	1	0	Control
22G	Gene:WBGene00015843:22G:C16C8.5:CSR	C16C8.5	2	14	1	1	C2	1	0	Control
22G	Gene:WBGene00015849:22G:C16C8.11:WAGO	C16C8.11	2	8	1	1	C2	1	0	Control
22G	Gene:WBGene00015866:22G:C16E9.2:CSR	C16E9.2	2	16	1	1	C2	0	1	Control
22G	Gene:WBGene00015868:22G:C16H3.3:WAGO	C16H3.3	1	4	17	0	C2	1	0	Control
22G	Gene:WBGene00015881:22G:C17B7.7:WAGO	C17B7.7	2	2	5	1	C2	1	0	Control
22G	Gene:WBGene00015899:22G:C17E7.4:CSR	C17E7.4	2	10	1	1	C2	1	0	Control
22G	Gene:WBGene00015899:22G:C17E7.4:CSR	C17E7.4	2	14	3	1	C2	1	0	Control
22G	Gene:WBGene00015903:22G:C17E7.9:CSR	C17E7.9	2	14	1	1	C2	1	0	Control
22G	Gene:WBGene00015927:22G:C17H12.1, dyci-1:CSR	C17H12.1, dyci-1	2	14	1	1	C2	1	0	Control
22G	Gene:WBGene00015939:22G:C18A3.1, damt-1:CSR	C18A3.1, damt-1	2	8	1	1	C2	1	0	Control
22G	Gene:WBGene00016019:22G:ascc-1, C23H3.3:CSR	ascc-1, C23H3.3	2	10	1	1	C2	1	0	Control
22G	Gene:WBGene00016019:22G:ascc-1, C23H3.3:CSR	ascc-1, C23H3.3	2	14	1	1	C2	1	0	Control
22G	Gene:WBGene00016019:22G:ascc-1, C23H3.3:CSR	ascc-1, C23H3.3	2	18	1	1	C2	1	0	Control
22G	Gene:WBGene00016030:22G:C24A1.3, sel-15:WAGO	C24A1.3, sel-15	2	4	3	1	C2	0	1	Control
22G	Gene:WBGene00016030:22G:C24A1.3, sel-15:WAGO	C24A1.3, sel-15	2	10	5	1	C2	0	1	Control
22G	Gene:WBGene00016057:22G:C24D10.6:CSR	C24D10.6	2	18	1	1	C2	1	0	Control
22G	Gene:WBGene00016068:22G:C24H10.2:CSR	C24H10.2	2	2	1	1	C2	1	0	Control
22G	Gene:WBGene00016068:22G:C24H10.2:CSR	C24H10.2	1	10	11	0	C2	1	0	Control
22G	Gene:WBGene00016128:22G:C26B2.6, elpc-4:CSR	C26B2.6, elpc-4	2	16	1	1	C2	1	0	Control
22G	Gene:WBGene00016131:22G:C26B9.1:WAGO	C26B9.1	2	4	3	1	C2	1	0	Control
22G	Gene:WBGene00016131:22G:C26B9.1:WAGO	C26B9.1	2	16	1	1	C2	1	0	Control
22G	Gene:WBGene00016145:22G:C26E6.12:CSR	C26E6.12	2	4	3	1	C2	1	0	Control
22G	Gene:WBGene00016145:22G:C26E6.12:CSR	C26E6.12	2	10	5	1	C2	1	0	Control
22G	Gene:WBGene00016150:22G:C26F1.7, hint-3:WAGO	C26F1.7, hint-3	2	8	1	1	C2	1	0	Control
22G	Gene:WBGene00016172:22G:C27H5.2:WAGO	C27H5.2	2	4	3	1	C2	1	0	Control
22G	Gene:WBGene00016172:22G:C27H5.2:WAGO	C27H5.2	2	10	1	1	C2	1	0	Control
22G	Gene:WBGene00016177:22G:C28C12.1:ALG, WAGO	C28C12.1	2	18	1	1	C2	1	0	Control
22G	Gene:WBGene00016192:22G:bcl-7, C28H8.1:CSR	bcl-7, C28H8.1	2	4	5	1	C2	1	0	Control
22G	Gene:WBGene00016253:22G:C30E1.4:WAGO	C30E1.4	2	12	3	1	C2	1	0	Control
22G	Gene:WBGene00016269:22G:C30G4.4:WAGO	C30G4.4	2	4	3	1	C2	0	1	Control
22G	Gene:WBGene00016278:22G:C30H7.2, erp-44.1:ALG, CSR	C30H7.2, erp-44.1	2	2	5	1	C2	1	0	Control
22G	Gene:WBGene00016284:22G:C31B8.9:WAGO	C31B8.9	2	10	1	1	C2	0	1	Control
22G	Gene:WBGene00016308:22G:C32B5.15:WAGO	C32B5.15	2	12	1	1	C2	1	0	Control
22G	Gene:WBGene00016319:22G:C32D5.12:WAGO	C32D5.12	2	8	1	1	C2	1	0	Control
22G	Gene:WBGene00016319:22G:C32D5.12:WAGO	C32D5.12	2	12	1	1	C2	1	0	Control
22G	Gene:WBGene00016319:22G:C32D5.12:WAGO	C32D5.12	2	16	3	1	C2	1	0	Control
22G	Gene:WBGene00016340:22G:C33C12.8, gba-2:WAGO	C33C12.8, gba-2	2	14	1	1	C2	1	0	Control
22G	Gene:WBGene00016344:22G:C33D12.6, rsef-1:WAGO	C33D12.6, rsef-1	2	8	1	1	C2	1	0	Control
22G	Gene:WBGene00016344:22G:C33D12.6, rsef-1:WAGO	C33D12.6, rsef-1	2	14	1	1	C2	1	0	Control
22G	Gene:WBGene00016349:22G:C33E10.8:WAGO	C33E10.8	1	20	1	0	C2	0	1	Control
22G	Gene:WBGene00016352:22G:C33F10.2, tbck-1:CSR	C33F10.2, tbck-1	2	14	1	1	C2	1	0	Control
22G	Gene:WBGene00016353:22G:C33F10.4:CSR	C33F10.4	2	14	1	1	C2	1	0	Control
22G	Gene:WBGene00016393:22G:C34B2.8:CSR	C34B2.8	2	14	1	1	C2	1	0	Control
22G	Gene:WBGene00016453:22G:C35E7.1, vet-2:CSR	C35E7.1, vet-2	2	4	3	1	C2	1	0	Control
22G	Gene:WBGene00016453:22G:C35E7.1, vet-2:CSR	C35E7.1, vet-2	2	14	1	1	C2	1	0	Control
22G	Gene:WBGene00016453:22G:C35E7.1, vet-2:CSR	C35E7.1, vet-2	2	18	1	1	C2	1	0	Control
22G	Gene:WBGene00016469:22G:C36B7.6:WAGO	C36B7.6	2	2	7	1	C2	1	0	Control
22G	Gene:WBGene00016469:22G:C36B7.6:WAGO	C36B7.6	1	12	9	0	C2	1	0	Control
22G	Gene:WBGene00016489:22G:C36E6.1, fubl-3:WAGO	C36E6.1, fubl-3	2	16	1	1	C2	1	0	Control
22G	Gene:WBGene00016489:22G:C36E6.1, fubl-3:WAGO	C36E6.1, fubl-3	1	20	1	0	C2	1	0	Control
22G	Gene:WBGene00016520:22G:C39B5.2:ERGO, WAGO	C39B5.2	2	2	17	1	C2	0	1	Control
22G	Gene:WBGene00016550:22G:C40A11.7:WAGO	C40A11.7	2	8	1	1	C2	1	0	Control
22G	Gene:WBGene00016550:22G:C40A11.7:WAGO	C40A11.7	1	16	5	0	C2	1	0	Control
22G	Gene:WBGene00016551:22G:C40A11.8:WAGO	C40A11.8	2	2	1	1	C2	0	1	Control
22G	Gene:WBGene00016621:22G:arch-1, C43H8.1:CSR	arch-1, C43H8.1	2	8	1	1	C2	1	0	Control
22G	Gene:WBGene00016621:22G:arch-1, C43H8.1:CSR	arch-1, C43H8.1	2	14	1	1	C2	1	0	Control
22G	Gene:WBGene00016643:22G:C44C1.4, vps-45:CSR	C44C1.4, vps-45	2	10	1	1	C2	0	1	Control
22G	Gene:WBGene00016678:22G:C45G9.7, txbp-3:WAGO	C45G9.7, txbp-3	2	10	1	1	C2	1	0	Control
22G	Gene:WBGene00016678:22G:C45G9.7, txbp-3:WAGO	C45G9.7, txbp-3	2	16	1	1	C2	1	0	Control
22G	Gene:WBGene00016702:22G:C46A5.6:CSR	C46A5.6	2	14	1	1	C2	1	0	Control
22G	Gene:WBGene00016703:22G:C46A5.8, rdl-1:WAGO	C46A5.8, rdl-1	2	2	1	1	C2	1	0	Control
22G	Gene:WBGene00016703:22G:C46A5.8, rdl-1:WAGO	C46A5.8, rdl-1	2	14	1	1	C2	1	0	Control
22G	Gene:WBGene00016710:22G:C46E10.4, fbxc-52:WAGO	C46E10.4, fbxc-52	2	16	1	1	C2	1	0	Control
22G	Gene:WBGene00016723:22G:C46G7.3:WAGO	C46G7.3	2	4	9	1	C2	1	0	Control
22G	Gene:WBGene00016723:22G:C46G7.3:WAGO	C46G7.3	1	16	5	0	C2	1	0	Control
22G	Gene:WBGene00016754:22G:C48E7.11, cebp-2:CSR	C48E7.11, cebp-2	2	4	3	1	C2	1	0	Control
22G	Gene:WBGene00016754:22G:C48E7.11, cebp-2:CSR	C48E7.11, cebp-2	2	16	1	1	C2	1	0	Control
22G	Gene:WBGene00016808:22G:C50D2.5:CSR	C50D2.5	2	14	1	1	C2	1	0	Control
22G	Gene:WBGene00016812:22G:C50D2.9:CSR	C50D2.9	2	14	1	1	C2	1	0	Control
22G	Gene:WBGene00016822:22G:C50E3.11:CSR	C50E3.11	1	20	1	0	C2	1	0	Control
22G	Gene:WBGene00016824:22G:C50E3.13:CSR	C50E3.13	2	18	1	1	C2	1	0	Control
22G	Gene:WBGene00016844:22G:C50F7.4, sucg-1:ALG, CSR	C50F7.4, sucg-1	2	14	1	1	C2	1	0	Control
22G	Gene:WBGene00016846:22G:C50F7.6:WAGO	C50F7.6	2	12	5	1	C2	1	0	Control
22G	Gene:WBGene00016864:22G:C52A10.3:WAGO	C52A10.3	2	16	3	1	C2	1	0	Control
22G	Gene:WBGene00016906:22G:C53D5.5:WAGO	C53D5.5	2	2	1	1	C2	1	0	Control
22G	Gene:WBGene00016930:22G:C54G6.1, madf-6:CSR	C54G6.1, madf-6	2	4	3	1	C2	1	0	Control
22G	Gene:WBGene00016930:22G:C54G6.1, madf-6:CSR	C54G6.1, madf-6	2	14	1	1	C2	1	0	Control
22G	Gene:WBGene00016937:22G:C54H2.3, tag-294:WAGO	C54H2.3, tag-294	2	10	1	1	C2	1	0	Control
22G	Gene:WBGene00016937:22G:C54H2.3, tag-294:WAGO	C54H2.3, tag-294	1	20	1	0	C2	1	0	Control
22G	Gene:WBGene00016939:22G:C55B6.1:CSR	C55B6.1	2	4	3	1	C2	0	1	Control
22G	Gene:WBGene00016970:22G:C56E6.2:CSR	C56E6.2	2	10	1	1	C2	1	0	Control
22G	Gene:WBGene00016970:22G:C56E6.2:CSR	C56E6.2	2	14	1	1	C2	1	0	Control
22G	Gene:WBGene00016990:22G:CD4.4, vps-37:CSR	CD4.4, vps-37	2	8	1	1	C2	1	0	Control
22G	Gene:WBGene00016997:22G:cebp-1, D1005.3:WAGO	cebp-1, D1005.3	2	2	11	1	C2	1	0	Control
22G	Gene:WBGene00016997:22G:cebp-1, D1005.3:WAGO	cebp-1, D1005.3	2	16	1	1	C2	1	0	Control
22G	Gene:WBGene00017099:22G:E02H9.1:WAGO	E02H9.1	2	10	1	1	C2	0	1	Control
22G	Gene:WBGene00017134:22G:EEED8.3:CSR	EEED8.3	2	12	1	1	C2	1	0	Control
22G	Gene:WBGene00017140:22G:EEED8.12:CSR	EEED8.12	2	12	5	1	C2	1	0	Control
22G	Gene:WBGene00017169:22G:F01F1.15:CSR	F01F1.15	2	8	1	1	C2	1	0	Control
22G	Gene:WBGene00017178:22G:atg-16.1, F02E8.5:CSR	atg-16.1, F02E8.5	2	4	3	1	C2	1	0	Control
22G	Gene:WBGene00017178:22G:atg-16.1, F02E8.5:CSR	atg-16.1, F02E8.5	2	10	1	1	C2	1	0	Control
22G	Gene:WBGene00017178:22G:atg-16.1, F02E8.5:CSR	atg-16.1, F02E8.5	2	16	1	1	C2	1	0	Control
22G	Gene:WBGene00017178:22G:atg-16.1, F02E8.5:CSR	atg-16.1, F02E8.5	1	20	1	0	C2	1	0	Control
22G	Gene:WBGene00017188:22G:F07B7.7:WAGO	F07B7.7	1	20	1	0	C2	1	0	Control
22G	Gene:WBGene00017189:22G:F07B7.8:WAGO	F07B7.8	2	12	1	1	C2	0	1	Control
22G	Gene:WBGene00017189:22G:F07B7.8:WAGO	F07B7.8	2	18	1	1	C2	0	1	Control
22G	Gene:WBGene00017206:22G:F07C7.1:WAGO	F07C7.1	2	12	1	1	C2	1	0	Control
22G	Gene:WBGene00017210:22G:F07E5.5:CSR	F07E5.5	2	18	1	1	C2	0	1	Control
22G	Gene:WBGene00017213:22G:F07E5.8:ALG, WAGO	F07E5.8	2	14	1	1	C2	0	1	Control
22G	Gene:WBGene00017238:22G:F08B4.7:CSR	F08B4.7	2	14	1	1	C2	1	0	Control
22G	Gene:WBGene00017259:22G:F08F1.9:WAGO	F08F1.9	2	10	1	1	C2	1	0	Control
22G	Gene:WBGene00017263:22G:F08F3.6:CSR	F08F3.6	2	2	1	1	C2	1	0	Control
22G	Gene:WBGene00017263:22G:F08F3.6:CSR	F08F3.6	2	8	1	1	C2	1	0	Control
22G	Gene:WBGene00017263:22G:F08F3.6:CSR	F08F3.6	2	12	3	1	C2	1	0	Control
22G	Gene:WBGene00017282:22G:algn-2, F09E5.2:CSR	algn-2, F09E5.2	2	14	1	1	C2	1	0	Control
22G	Gene:WBGene00017289:22G:F09E5.11:CSR	F09E5.11	2	14	1	1	C2	1	0	Control
22G	Gene:WBGene00017304:22G:F09F7.7, nmad-1:CSR	F09F7.7, nmad-1	2	14	1	1	C2	1	0	Control
22G	Gene:WBGene00017342:22G:F10D7.5:CSR	F10D7.5	2	14	1	1	C2	1	0	Control
22G	Gene:WBGene00017352:22G:F10E7.11:CSR	F10E7.11	2	18	1	1	C2	1	0	Control
22G	Gene:WBGene00017360:22G:F10E9.11:CSR	F10E9.11	2	14	1	1	C2	1	0	Control
22G	Gene:WBGene00017418:22G:F13B6.3:WAGO	F13B6.3	2	14	1	1	C2	1	0	Control
[truncated: 4,820 more rows]
