# Supplementary material for: Cisplatin exposure alters tRNA-derived small RNAs but does not affect epimutations in C. elegans
Source: BMC Biol. 2023 Nov 29;21:276. doi: 10.1186/s12915-023-01767-z (PMC10688063; doi:10.1186/s12915-023-01767-z)
Supplement: Supplementary file 24 — Additional file 24: Table S9. Table of tRNAs 3’ halves epimutations associated with apoptotic genes. Only the gene vps-16 was identified as a potential tRNAs target. No associated tRNA 3’ halve epimutation was observed and thus for all lineages and in all conditions. [file 12915_2023_1767_MOESM24_ESM.xlsx]

## Sheet: Sheet1
Sup.Table 9
Lineage	RNA_coord	Gene_name	is_RNA_exp_change	RNA_mut_gens	is_RNA_inherited	RNA_All_UP	RNA_All_DOWN	RNA_Mixed_Muts	Asso_tRNAs	Nb_mismatch	tRNA_mut	tRNA_gen	tRNA_inherited	tRNA_ALL_UP	tRNA_ALL_DOWN	tRNA_MIXTE	Time_match_to_tRNA	Direction_match
C1	WBGene00006516	vps-16	0	0	0	0	0	0	Arg.ACG	2	0	0	0	0	0	0	0	0
C2	WBGene00006516	vps-16	0	0	0	0	0	0	Arg.ACG	2	0	0	0	0	0	0	0	0
L1	WBGene00006516	vps-16	0	0	0	0	0	0	Arg.ACG	2	0	0	0	0	0	0	0	0
L2	WBGene00006516	vps-16	0	0	0	0	0	0	Arg.ACG	2	0	0	0	0	0	0	0	0
H1	WBGene00006516	vps-16	0	0	0	0	0	0	Arg.ACG	2	0	0	0	0	0	0	0	0
H2	WBGene00006516	vps-16	0	0	0	0	0	0	Arg.ACG	2	0	0	0	0	0	0	0	0
