# Supplementary material for: Cisplatin exposure alters tRNA-derived small RNAs but does not affect epimutations in C. elegans
Source: BMC Biol. 2023 Nov 29;21:276. doi: 10.1186/s12915-023-01767-z (PMC10688063; doi:10.1186/s12915-023-01767-z)
Supplement: Supplementary file 25 — Additional file 25. Data supporting Fig. 6. [file 12915_2023_1767_MOESM25_ESM.xlsx]

## Sheet: A
Data supporting Figure 6
Term	log_OR	p_val	neg_log_P	find_alpha	find_size
positive regulation of organelle assembly (GO:1902117)	3.11074	0.000541247	7.52163	1	7.52163
positive regulation of cytoskeleton organization (GO:0051495)	3.11074	0.000541247	7.52163	1	7.52163
endosomal transport (GO:0016197)	3.11074	0.000541247	7.52163	1	7.52163
transmembrane transport (GO:0055085)	3.11074	0.000541247	7.52163	1	7.52163
actin binding (GO:0003779)	3.11074	0.000541247	7.52163	1	7.52163
beta-Alanine metabolism	3.09933	0.233	1.45672	0.3	14
Mitophagy	3.09933	0.233	1.45672	0.3	14
ABC transporters	3.09933	0.233	1.45672	0.3	14
Propanoate metabolism	3.09933	0.233	1.45672	0.3	14
positive regulation of protein complex assembly (GO:0031334)	3.09933	0.233	1.45672	0.3	14

## Sheet: B
log_OR	Names	Pvalues	neg_log_P	find_alpha	find_size	conditions
-Inf	All genes concordant epimutations	1	0	0.3	0	Control
Inf	All genes discordant epimutations	0.048951	4.35252	1	4.35252	Control
-Inf	Concordant UP	1	0	0.3	0	Control
-Inf	Concordant DOWN	1	0	0.3	0	Control
-Inf	Discordant UP	1	0	0.3	0	Control
Inf	Discordant DOWN	0.048951	4.35252	1	4.35252	Control
Inf	All genes concordant epimutations	0.00262238	8.57491	1	8.57491	Low dose
Inf	All genes discordant epimutations	0.121212	3.04439	0.3	3.04439	Low dose
Inf	Concordant UP	0.121212	3.04439	0.3	3.04439	Low dose
Inf	Concordant DOWN	0.0167832	5.89684	1	5.89684	Low dose
Inf	Discordant UP	0.121212	3.04439	0.3	3.04439	Low dose
-Inf	Discordant DOWN	1	0	0.3	0	Low dose
3.43797	All genes concordant epimutations	0.0220223	5.50489	1	5.50489	High dose
3.43797	All genes discordant epimutations	0.0220223	5.50489	1	5.50489	High dose
1.95339	Concordant UP	0.325699	1.61839	0.3	1.61839	High dose
2.89637	Concordant DOWN	0.0865385	3.53051	0.3	3.53051	High dose
2.89637	Discordant UP	0.0865385	3.53051	0.3	3.53051	High dose
1.95339	Discordant DOWN	0.325699	1.61839	0.3	1.61839	High dose

## Sheet: C
Control
Percentages	Epigenetic_feature_of_gene	Species
#NUM!	Has time matched tRNA epimutations - inherited	Genes with inherited RNA expression changes targeted by tRNAs epimutations
#NUM!	Has time matched tRNA epimutations - not inherited	Genes with inherited RNA expression changes targeted by tRNAs epimutations
#NUM!	Has tRNA epimutations - not time matched	Genes with inherited RNA expression changes targeted by tRNAs epimutations
40	Has time matched tRNA epimutations - inherited	Genes with non inherited RNA expression changes targeted by tRNAs epimutations
0	Has time matched tRNA epimutations - not inherited	Genes with non inherited RNA expression changes targeted by tRNAs epimutations
60	Has tRNA epimutations - not time matched	Genes with non inherited RNA expression changes targeted by tRNAs epimutations
Low dose
Percentages	Epigenetic_feature_of_gene	Species
100	Has time matched tRNA epimutations - inherited	Genes with inherited RNA expression changes targeted by tRNA epimutations
0	Has time matched tRNA epimutations - not inherited	Genes with inherited RNA expression changes targeted by tRNA epimutations
0	Has tRNA epimutations - not time matched	Genes with inherited RNA expression changes targeted by tRNA epimutations
75	Has time matched tRNA epimutations - inherited	Genes with non inherited RNA expression changes targeted by tRNA epimutations
0	Has time matched tRNA epimutations - not inherited	Genes with non inherited RNA expression changes targeted by tRNA epimutations
25	Has tRNA epimutations - not time matched	Genes with non inherited RNA expression changes targeted by tRNA epimutations
High dose
Percentages	Epigenetic_feature_of_gene	Species
66.6667	Has time matched small RNA epimutations - inherited	Genes with inherited RNA expression changes targeted by tRNA epimutations
33.3333	Has time matched small RNA epimutations - not inherited	Genes with inherited RNA expression changes targeted by tRNA epimutations
0	Has small RNA epimutations - not time matched	Genes with inherited RNA expression changes targeted by tRNA epimutations
75	Has time matched small RNA epimutations - inherited	Genes with non inherited RNA expression changes targeted by tRNA epimutations
0	Has time matched small RNA epimutations - not inherited	Genes with non inherited RNA expression changes targeted by tRNA epimutations
25	Has small RNA epimutations - not time matched	Genes with non inherited RNA expression changes targeted by tRNA epimutations
