# Supplementary material for: Cisplatin exposure alters tRNA-derived small RNAs but does not affect epimutations in C. elegans
Source: BMC Biol. 2023 Nov 29;21:276. doi: 10.1186/s12915-023-01767-z (PMC10688063; doi:10.1186/s12915-023-01767-z)
Supplement: Supplementary file 26 — Additional file 26. Data supporting Fig. 7. [file 12915_2023_1767_MOESM26_ESM.xlsx]

## Sheet: cyp-35B1
Data supporting Figure 7
RNA
Generation	Zscore
2	0.518975998046131
4	2.33784410472038
6	2.02880108852103
8	0.459924543226794
10	-0.744353818343191
12	1.02827178435574
14	-0.254601276316326
16	-0.824805792860996
18	-1.32007613136136
20	-1.32007613136136
Gln.CTG_tRNA
Generation	Zscore
2	1.27217427436507
4	-2.918933408886
6	1.71182029755884
8	1.71182029755884
10	1.25467603500875
12	0.286729814752138
14	1.70479324417216
16	1.06149023718079
18	1.03897476819158
20	1.05199962156367
Gln.TTG_tRNA
Generation	Zscore
2	5.1731606790595
4	-0.634327962091065
6	-0.591085429558091
8	-0.591085429558091
10	1.2072596900969
12	-0.700514670941766
14	4.73129480515714
16	5.13670957225232
18	3.92131681103229
20	4.58952565642378

## Sheet: ZK105.3
RNA
Generation	Zscore
2	2.2040346391753
4	0.992235316620523
6	2.32331257925847
8	2.56946446702541
10	1.58154987190156
12	0.910159682032647
14	1.4055086218369
16	2.36121824594633
18	2.38683526317955
20	2.3166504218595
Leu.AAG.1_tRNA
Generation	Zscore
2	-0.160763535111708
4	-0.539047879034983
6	0.370451208219637
8	-3.63866463873399
10	0.0398901096702978
12	-0.350340912656074
14	0.167643521763271
16	-0.170505955639669
18	-0.119609139507297
20	-3.32392883392942
Leu.AAG.2_tRNA
Generation	Zscore
2	-0.307884093100408
4	-0.0602101789784783
6	-0.238578002781103
8	-0.331610789347553
10	-0.440649313805913
12	-0.365203862469602
14	-0.452273626376537
16	-0.438827167907143
18	-0.379783692188363
20	-0.271093887093584

## Sheet: unc-22
RNA
Generation	Zscore
2	0.902206551484178
4	1.63448873503707
6	2.51119849147492
8	1.72908883382749
10	3.31119849832971
12	2.41304648381796
14	0.219489772952659
16	1.9253707219008
18	0.393269783234713
20	0.393269783234713
Glu.CTC_tRNA
Generation	Zscore
2	0.871802727852882
4	4.06579395867337
6	2.75333623012348
8	2.75333623012348
10	3.2998133834385
12	1.7157493439313
14	-0.0397134441414971
16	-0.565923775234228
18	-0.182259317447731
20	2.55228648897071
