# Supplementary material for: Cisplatin exposure alters tRNA-derived small RNAs but does not affect epimutations in C. elegans
Source: BMC Biol. 2023 Nov 29;21:276. doi: 10.1186/s12915-023-01767-z (PMC10688063; doi:10.1186/s12915-023-01767-z)
Supplement: Supplementary file 27 — Additional file 27. Data supporting Fig. S2. [file 12915_2023_1767_MOESM27_ESM.xlsx]

## Sheet: A
Data supporting Figure S2
values	names
199	Control
177	Control
184	Control
217	Control
182	High dose
165	High dose
148	High dose
109	High dose

## Sheet: B
Term	log_OR	p_val	neg_log_P	find_alpha	find_size
nucleus (GO:0005634)	1.44198	7.92136e-99	225.886	1	225.886
integral component of plasma membrane (GO:0005887)	1.42315	5.02575e-40	90.4888	1	90.4888
mitochondrion (GO:0005739)	1.42072	2.60122e-32	72.7267	1	72.7267
cytosol (GO:0005829)	1.41991	9.64547e-30	66.8111	1	66.8111
embryo development ending in birth or egg hatching (GO:0009792)	1.41991	9.64547e-30	66.8111	1	66.8111
proteasome-mediated ubiquitin-dependent protein catabolic process (GO:0043161)	1.41804	9.47486e-24	53.0134	1	53.0134
ubiquitin-dependent protein catabolic process (GO:0006511)	1.4175	4.88057e-22	49.0716	1	49.0716
chemical synaptic transmission (GO:0007268)	1.4167	1.80596e-19	43.158	1	43.158
proteasomal protein catabolic process (GO:0010498)	1.41644	1.29715e-18	41.1864	1	41.1864
Spliceosome	1.41644	1.29715e-18	41.1864	1	41.1864
