# Supplementary material for: Cisplatin exposure alters tRNA-derived small RNAs but does not affect epimutations in C. elegans
Source: BMC Biol. 2023 Nov 29;21:276. doi: 10.1186/s12915-023-01767-z (PMC10688063; doi:10.1186/s12915-023-01767-z)
Supplement: Supplementary file 28 — Additional file 28. Data supporting Fig. S3. [file 12915_2023_1767_MOESM28_ESM.xlsx]

## Sheet: Sheet 1
Data supporting Figure S3
Generation	Lineage	Condition	New_lasting_indels	New_lasting_snps	Total
0	C1	Control	0	0	0
2	C1	Control	1	2	3
4	C1	Control	0	1	1
6	C1	Control	0	0	0
8	C1	Control	NA	NA	NA
10	C1	Control	0	0	0
12	C1	Control	0	0	0
14	C1	Control	0	0	0
16	C1	Control	0	0	0
18	C1	Control	0	0	0
0	C2	Control	0	0	0
2	C2	Control	0	0	0
4	C2	Control	0	0	0
6	C2	Control	0	0	0
8	C2	Control	NA	NA	NA
10	C2	Control	NA	NA	NA
12	C2	Control	0	0	0
14	C2	Control	NA	NA	NA
16	C2	Control	0	0	0
18	C2	Control	6	2	8
0	L1	Low dose	0	0	0
2	L1	Low dose	0	2	2
4	L1	Low dose	0	0	0
6	L1	Low dose	NA	NA	NA
8	L1	Low dose	1	0	1
10	L1	Low dose	0	0	0
12	L1	Low dose	2	1	0
14	L1	Low dose	NA	NA	NA
0	L2	Low dose	0	0	0
2	L2	Low dose	NA	NA	NA
4	L2	Low dose	0	0	0
6	L2	Low dose	NA	NA	NA
8	L2	Low dose	0	0	0
10	L2	Low dose	0	4	4
12	L2	Low dose	0	3	3
14	L2	Low dose	NA	NA	NA
0	H1	High dose	0	3	3
2	H1	High dose	2	3	5
4	H1	High dose	1	1	2
6	H1	High dose	1	0	1
8	H1	High dose	1	0	1
10	H1	High dose	3	0	3
12	H1	High dose	NA	NA	NA
14	H1	High dose	NA	NA	NA
16	H1	High dose	NA	NA	NA
0	H2	High dose	0	0	0
2	H2	High dose	0	0	0
4	H2	High dose	0	2	2
6	H2	High dose	NA	NA	NA
8	H2	High dose	0	1	1
10	H2	High dose	0	1	1
12	H2	High dose	1	1	2
14	H2	High dose	NA	NA	NA
16	H2	High dose	5	15	20
