# Supplementary material for: Cisplatin exposure alters tRNA-derived small RNAs but does not affect epimutations in C. elegans
Source: BMC Biol. 2023 Nov 29;21:276. doi: 10.1186/s12915-023-01767-z (PMC10688063; doi:10.1186/s12915-023-01767-z)
Supplement: Supplementary file 30 — Additional file 30. Data supporting Fig. S5. [file 12915_2023_1767_MOESM30_ESM.xlsx]

## Sheet: Sheet 1
Data supporting Figure S5
Transitions	Condition	Lineage	UP	DOWN	Total
transitions_at_2	Control	C1	0	1	1
transitions_at_4	Control	C1	0	0	0
transitions_at_6	Control	C1	0	1	1
transitions_at_8	Control	C1	0	1	1
transitions_at_10	Control	C1	1	1	2
transitions_at_12	Control	C1	3	0	3
transitions_at_14	Control	C1	0	0	0
transitions_at_16	Control	C1	0	0	0
transitions_at_18	Control	C1	0	0	0
transitions_at_20	Control	C1	0	0	0
transitions_at_2	Control	C2	0	0	0
transitions_at_4	Control	C2	0	0	0
transitions_at_6	Control	C2	0	0	0
transitions_at_8	Control	C2	0	0	0
transitions_at_10	Control	C2	7	0	7
transitions_at_12	Control	C2
transitions_at_14	Control	C2	0	0	0
transitions_at_16	Control	C2	5	0	5
transitions_at_18	Control	C2	0	1	1
transitions_at_20	Control	C2	1	2	3
transitions_at_2	Low dose	L1	3	0	3
transitions_at_4	Low dose	L1	0	1	1
transitions_at_6	Low dose	L1	1	0	1
transitions_at_8	Low dose	L1	1	0	1
transitions_at_10	Low dose	L1	2	0	2
transitions_at_12	Low dose	L1	4	1	5
transitions_at_14	Low dose	L1	0	1	1
transitions_at_16	Low dose	L1	5	0	5
transitions_at_18	Low dose	L1	0	0	0
transitions_at_20	Low dose	L1	3	0	3
transitions_at_2	Low dose	L2	1	0	1
transitions_at_4	Low dose	L2	1	0	1
transitions_at_6	Low dose	L2	3	0	3
transitions_at_8	Low dose	L2	1	0	1
transitions_at_10	Low dose	L2	5	0	5
transitions_at_12	Low dose	L2	3	0	3
transitions_at_14	Low dose	L2	1	0	1
transitions_at_16	Low dose	L2	1	0	1
transitions_at_18	Low dose	L2	4	0	4
transitions_at_20	Low dose	L2	0	0	0
transitions_at_2	High dose	H1	0	1	1
transitions_at_4	High dose	H1	0	0	0
transitions_at_6	High dose	H1	1	0	1
transitions_at_8	High dose	H1	0	0	0
transitions_at_10	High dose	H1	6	0	6
transitions_at_12	High dose	H1	2	0	2
transitions_at_14	High dose	H1	0	0	0
transitions_at_16	High dose	H1	0	0	0
transitions_at_18	High dose	H1	0	1	1
transitions_at_2	High dose	H2	2	0	2
transitions_at_4	High dose	H2	1	0	1
transitions_at_6	High dose	H2	0	1	1
transitions_at_8	High dose	H2	4	0	4
transitions_at_10	High dose	H2	2	0	2
transitions_at_12	High dose	H2	0	0	0
transitions_at_14	High dose	H2	0	0	0
transitions_at_16	High dose	H2	6	0	6
transitions_at_18	High dose	H2	0	0	0
transitions_at_20	High dose	H2	0	0	0
