# Supplementary material for: Cisplatin exposure alters tRNA-derived small RNAs but does not affect epimutations in C. elegans
Source: BMC Biol. 2023 Nov 29;21:276. doi: 10.1186/s12915-023-01767-z (PMC10688063; doi:10.1186/s12915-023-01767-z)
Supplement: Supplementary file 31 — Additional file 31. Data supporting Fig. S6. [file 12915_2023_1767_MOESM31_ESM.xlsx]

## Sheet: A
Data supporting Figure S6
Transitions	Condition	Lineage	Up	Down	Total	Generation
transitions_at_10	Control	C1	60	25	85	10
transitions_at_12	Control	C1	75	22	97	12
transitions_at_14	Control	C1	29	17	46	14
transitions_at_16	Control	C1	106	29	135	16
transitions_at_18	Control	C1	97	25	122	18
transitions_at_2	Control	C1	60	41	101	2
transitions_at_20	Control	C1	46	45	91	20
transitions_at_4	Control	C1	100	30	130	4
transitions_at_6	Control	C1	57	30	87	6
transitions_at_8	Control	C1	96	30	126	8
transitions_at_10	Control	C2	109	20	129	10
transitions_at_12	Control	C2	96	19	115	12
transitions_at_14	Control	C2	302	16	318	14
transitions_at_16	Control	C2	118	20	138	16
transitions_at_18	Control	C2	94	41	135	18
transitions_at_2	Control	C2	95	32	127	2
transitions_at_20	Control	C2	105	17	122	20
transitions_at_4	Control	C2	91	44	135	4
transitions_at_6	Control	C2	NA	NA	NA	6
transitions_at_8	Control	C2	126	11	137	8
transitions_at_10	Low dose	L1	NA	NA	NA	10
transitions_at_12	Low dose	L1	112	15	127	12
transitions_at_14	Low dose	L1	93	15	108	14
transitions_at_16	Low dose	L1	113	19	132	16
transitions_at_18	Low dose	L1	95	22	117	18
transitions_at_2	Low dose	L1	81	47	128	2
transitions_at_20	Low dose	L1	218	19	237	20
transitions_at_4	Low dose	L1	93	34	127	4
transitions_at_6	Low dose	L1	99	25	124	6
transitions_at_8	Low dose	L1	303	13	316	8
transitions_at_10	Low dose	L2	47	36	83	10
transitions_at_12	Low dose	L2	63	35	98	12
transitions_at_14	Low dose	L2	71	23	94	14
transitions_at_16	Low dose	L2	65	28	93	16
transitions_at_18	Low dose	L2	73	32	105	18
transitions_at_2	Low dose	L2	118	13	131	2
transitions_at_20	Low dose	L2	66	12	78	20
transitions_at_4	Low dose	L2	79	48	127	4
transitions_at_6	Low dose	L2	NA	NA	NA	6
transitions_at_8	Low dose	L2	82	24	106	8
transitions_at_10	High dose	H1	156	24	180	10
transitions_at_12	High dose	H1	87	24	111	12
transitions_at_14	High dose	H1	79	29	108	14
transitions_at_16	High dose	H1	130	20	150	16
transitions_at_18	High dose	H1	77	39	116	18
transitions_at_2	High dose	H1	157	45	202	2
transitions_at_20	High dose	H1	85	55	140	20
transitions_at_4	High dose	H1	70	29	99	4
transitions_at_6	High dose	H1	NA	NA	NA	6
transitions_at_8	High dose	H1	52	45	97	8
transitions_at_10	High dose	H2	17	43	60	10
transitions_at_12	High dose	H2	14	46	60	12
transitions_at_14	High dose	H2	40	32	72	14
transitions_at_16	High dose	H2	28	64	92	16
transitions_at_18	High dose	H2	8	46	54	18
transitions_at_2	High dose	H2	22	117	139	2
transitions_at_20	High dose	H2	55	58	113	20
transitions_at_4	High dose	H2	25	63	88	4
transitions_at_6	High dose	H2	17	49	66	6
transitions_at_8	High dose	H2	5	47	52	8

## Sheet: B
Position	Gene	number_transitions	onset_gen	length	complete	Lineage	is_up	is_down	Condition
chrII:15273616:15273693:2RSSE.6:WBGene00199694	2RSSE.6	2	12	1	1	C1	1	0	Control
chrII:1386869:1391639:aat-7:WBGene00000008	aat-7	2	4	1	1	C1	0	1	Control
chrII:1386869:1391639:aat-7:WBGene00000008	aat-7	2	8	1	1	C1	0	1	Control
chrII:1386869:1391639:aat-7:WBGene00000008	aat-7	1	20	1	0	C1	0	1	Control
chrI:3885543:3885988:abf-2:WBGene00000013	abf-2	2	2	7	1	C1	0	1	Control
chrI:3885543:3885988:abf-2:WBGene00000013	abf-2	2	14	3	1	C1	0	1	Control
chrI:3885543:3885988:abf-2:WBGene00000013	abf-2	1	20	1	0	C1	0	1	Control
chrX:12792726:12793386:abf-5:WBGene00000016	abf-5	2	6	1	1	C1	0	1	Control
chrX:12792726:12793386:abf-5:WBGene00000016	abf-5	2	12	1	1	C1	0	1	Control
chrX:12792726:12793386:abf-5:WBGene00000016	abf-5	1	20	1	0	C1	0	1	Control
chrX:12794117:12794870:abf-6:WBGene00000017	abf-6	2	14	1	1	C1	0	1	Control
chrI:11515126:11517108:abhd-11.1:WBGene00009316	abhd-11.1	2	16	1	1	C1	0	1	Control
chrX:975524:978008:abhd-3.2:WBGene00016644	abhd-3.2	2	2	3	1	C1	0	1	Control
chrIV:10206188:10214911:abt-1:WBGene00000019	abt-1	2	8	3	1	C1	1	0	Control
chrIV:10206188:10214911:abt-1:WBGene00000019	abt-1	2	14	3	1	C1	1	0	Control
chrI:2255920:2272866:abt-2:WBGene00000020	abt-2	2	12	1	1	C1	1	0	Control
chrV:323771:330725:abt-4:WBGene00000022	abt-4	2	16	1	1	C1	0	1	Control
chrI:12011194:12018684:abt-5:WBGene00000023	abt-5	2	8	5	1	C1	1	0	Control
chrV:10380339:10381826:abu-1:WBGene00000024	abu-1	2	12	1	1	C1	1	0	Control
chrV:5158622:5159907:abu-15:WBGene00004099	abu-15	2	2	1	1	C1	0	1	Control
chrV:5158622:5159907:abu-15:WBGene00004099	abu-15	2	12	1	1	C1	1	0	Control
chrV:5158622:5159907:abu-15:WBGene00004099	abu-15	1	16	5	0	C1	0	1	Control
chrV:2274841:2275977:abu-4:WBGene00000027	abu-4	2	2	1	1	C1	1	0	Control
chrV:5160670:5161892:abu-6:WBGene00000029	abu-6	2	12	1	1	C1	1	0	Control
chrV:5160670:5161892:abu-6:WBGene00000029	abu-6	2	16	1	1	C1	0	1	Control
chrV:5163395:5164759:abu-7:WBGene00000030	abu-7	2	12	1	1	C1	1	0	Control
chrX:8322110:8323418:abu-9:WBGene00000032	abu-9	1	20	1	0	C1	0	1	Control
chrV:10380724:10380874:AC3.16:WBGene00200016	AC3.16	2	12	1	1	C1	1	0	Control
chrV:10388526:10393505:AC3.5:WBGene00007071	AC3.5	2	4	1	1	C1	0	1	Control
chrV:10388526:10393505:AC3.5:WBGene00007071	AC3.5	2	16	3	1	C1	0	1	Control
chrX:237495:239177:AC8.10:WBGene00043988	AC8.10	2	10	1	1	C1	1	0	Control
chrX:237495:238890:AC8.3:WBGene00007075	AC8.3	2	8	3	1	C1	1	0	Control
chrX:237495:238890:AC8.3:WBGene00007075	AC8.3	2	14	1	1	C1	1	0	Control
chrIII:7308294:7309043:acbp-4:WBGene00018949	acbp-4	2	16	1	1	C1	1	0	Control
chrI:4103697:4108165:acd-1:WBGene00016064	acd-1	2	14	1	1	C1	0	1	Control
chrI:6497435:6499560:acdh-1:WBGene00016943	acdh-1	2	6	9	1	C1	1	0	Control
chrI:6497435:6499560:acdh-1:WBGene00016943	acdh-1	1	18	3	0	C1	1	0	Control
chrII:5544780:5547490:acdh-2:WBGene00015894	acdh-2	2	6	1	1	C1	1	0	Control
chrII:5544780:5547490:acdh-2:WBGene00015894	acdh-2	2	10	1	1	C1	1	0	Control
chrII:5544780:5547490:acdh-2:WBGene00015894	acdh-2	2	14	1	1	C1	1	0	Control
chrII:5544780:5547490:acdh-2:WBGene00015894	acdh-2	1	18	3	0	C1	1	0	Control
chrI:6784853:6787139:acdh-5:WBGene00016491	acdh-5	2	14	1	1	C1	0	1	Control
chrII:5794494:5796185:acdh-8:WBGene00019406	acdh-8	2	14	1	1	C1	1	0	Control
chrII:14198045:14205325:ace-4:WBGene00000038	ace-4	2	12	1	1	C1	1	0	Control
chrI:12951133:12954015:acox-1.4:WBGene00008567	acox-1.4	2	4	3	1	C1	0	1	Control
chrI:12951133:12954015:acox-1.4:WBGene00008567	acox-1.4	2	18	1	1	C1	0	1	Control
chrII:8435346:8437135:acp-3:WBGene00008801	acp-3	2	2	1	1	C1	1	0	Control
chrII:8432772:8435105:acp-4:WBGene00008804	acp-4	2	2	1	1	C1	0	1	Control
chrIV:15497566:15511065:acr-24:WBGene00013534	acr-24	2	8	1	1	C1	1	0	Control
chrV:14146498:14148839:acs-10:WBGene00007082	acs-10	2	2	1	1	C1	1	0	Control
chrV:14146498:14148839:acs-10:WBGene00007082	acs-10	2	8	1	1	C1	1	0	Control
chrV:14146498:14148839:acs-10:WBGene00007082	acs-10	2	14	1	1	C1	1	0	Control
chrV:14146498:14148839:acs-10:WBGene00007082	acs-10	1	20	1	0	C1	1	0	Control
chrII:933017:936989:acs-15:WBGene00019920	acs-15	2	14	1	1	C1	0	1	Control
chrIV:10310747:10313670:acs-18:WBGene00011173	acs-18	2	4	1	1	C1	0	1	Control
chrIV:10310747:10313670:acs-18:WBGene00011173	acs-18	2	8	1	1	C1	0	1	Control
chrV:15567393:15569894:acs-2:WBGene00009221	acs-2	2	18	1	1	C1	0	1	Control
chrII:7061998:7064777:acs-6:WBGene00022849	acs-6	2	10	1	1	C1	1	0	Control
chrII:7061998:7064777:acs-6:WBGene00022849	acs-6	2	14	1	1	C1	1	0	Control
chrV:11076736:11078154:act-2:WBGene00000064	act-2	2	12	1	1	C1	1	0	Control
chrV:11069407:11073264:act-3:WBGene00000065	act-3	2	12	1	1	C1	1	0	Control
chrX:4960552:4964413:act-4:WBGene00000066	act-4	2	12	1	1	C1	1	0	Control
chrX:12678831:12689279:adt-1:WBGene00000082	adt-1	2	2	1	1	C1	0	1	Control
chrV:14156830:14157622:AH10.2:WBGene00007083	AH10.2	2	8	1	1	C1	1	0	Control
chrV:14137347:14137866:AH10.4:WBGene00007085	AH10.4	2	10	1	1	C1	0	1	Control
chrX:2243482:2243586:AH9.9:WBGene00219776	AH9.9	2	14	1	1	C1	1	0	Control
chrII:873171:879878:alg-2:WBGene00000106	alg-2	2	12	1	1	C1	1	0	Control
chrIV:11704245:11708264:alg-3:WBGene00011910	alg-3	2	6	5	1	C1	0	1	Control
chrIII:9887209:9891458:alg-4:WBGene00006449	alg-4	2	2	1	1	C1	0	1	Control
chrIII:9887209:9891458:alg-4:WBGene00006449	alg-4	1	20	1	0	C1	0	1	Control
chrIV:4248069:4258439:ama-1:WBGene00000123	ama-1	2	12	1	1	C1	1	0	Control
chrX:4571436:4573914:amt-1:WBGene00000133	amt-1	2	2	1	1	C1	1	0	Control
chrX:4571436:4573914:amt-1:WBGene00000133	amt-1	2	10	1	1	C1	1	0	Control
chrI:4318032:4359090:anc-1:WBGene00000140	anc-1	2	12	1	1	C1	1	0	Control
chrIV:9700863:9701286:anr-11:WBGene00219597	anr-11	2	10	1	1	C1	1	0	Control
chrIV:9700863:9701286:anr-11:WBGene00219597	anr-11	2	14	1	1	C1	1	0	Control
chrII:13770842:13771616:anr-12:WBGene00219558	anr-12	2	16	1	1	C1	1	0	Control
chrIV:11136288:11136473:anr-13:WBGene00219576	anr-13	2	12	1	1	C1	1	0	Control
chrV:12011976:12012218:anr-15:WBGene00219593	anr-15	2	8	3	1	C1	1	0	Control
chrX:11524985:11526635:anr-16:WBGene00219587	anr-16	2	10	5	1	C1	1	0	Control
chrV:5949199:5949388:anr-23:WBGene00219717	anr-23	2	2	5	1	C1	0	1	Control
chrV:5949199:5949388:anr-23:WBGene00219717	anr-23	1	16	5	0	C1	0	1	Control
chrII:560596:560990:anr-27:WBGene00219647	anr-27	2	8	1	1	C1	0	1	Control
chrII:560596:560990:anr-27:WBGene00219647	anr-27	2	14	1	1	C1	0	1	Control
chrV:12439501:12440814:anr-30:WBGene00219573	anr-30	2	2	1	1	C1	0	1	Control
chrV:12439501:12440814:anr-30:WBGene00219573	anr-30	2	10	1	1	C1	0	1	Control
chrV:12439501:12440814:anr-30:WBGene00219573	anr-30	2	16	3	1	C1	0	1	Control
chrV:6003574:6006746:anr-32:WBGene00219683	anr-32	2	10	1	1	C1	1	0	Control
chrII:4059051:4059523:anr-41:WBGene00219744	anr-41	2	16	3	1	C1	1	0	Control
chrI:1822400:1823043:anr-42:WBGene00219766	anr-42	2	2	5	1	C1	1	0	Control
chrI:1822400:1823043:anr-42:WBGene00219766	anr-42	2	10	3	1	C1	1	0	Control
chrI:1822400:1823043:anr-42:WBGene00219766	anr-42	2	16	1	1	C1	1	0	Control
chrIV:8231730:8235014:anr-44:WBGene00219729	anr-44	2	8	1	1	C1	1	0	Control
chrI:11013399:11014203:anr-46:WBGene00219621	anr-46	2	16	1	1	C1	1	0	Control
chrIV:3201458:3203707:anr-47:WBGene00219764	anr-47	2	4	5	1	C1	1	0	Control
chrIV:3201458:3203707:anr-47:WBGene00219764	anr-47	2	18	1	1	C1	1	0	Control
chrI:6136719:6136927:anr-5:WBGene00219705	anr-5	2	4	1	1	C1	1	0	Control
chrI:6136719:6136927:anr-5:WBGene00219705	anr-5	2	8	1	1	C1	1	0	Control
chrI:6136719:6136927:anr-5:WBGene00219705	anr-5	2	14	3	1	C1	1	0	Control
chrI:6136719:6136927:anr-5:WBGene00219705	anr-5	1	20	1	0	C1	1	0	Control
chrIV:1629778:1629987:anr-50:WBGene00219752	anr-50	2	2	1	1	C1	0	1	Control
chrII:10294091:10295693:anr-52:WBGene00219642	anr-52	2	2	3	1	C1	0	1	Control
chrII:10294091:10295693:anr-52:WBGene00219642	anr-52	2	14	5	1	C1	0	1	Control
chrIII:1294929:1298375:anr-53:WBGene00219772	anr-53	2	4	1	1	C1	0	1	Control
chrIII:1294929:1298375:anr-53:WBGene00219772	anr-53	2	10	3	1	C1	0	1	Control
chrIII:1294929:1298375:anr-53:WBGene00219772	anr-53	2	18	1	1	C1	0	1	Control
chrII:5329560:5331221:anr-54:WBGene00219672	anr-54	2	4	1	1	C1	1	0	Control
chrIV:10809557:10810538:anr-57:WBGene00219603	anr-57	2	2	9	1	C1	1	0	Control
chrIV:10809557:10810538:anr-57:WBGene00219603	anr-57	1	14	7	0	C1	1	0	Control
chrV:1197813:1198060:anr-58:WBGene00219759	anr-58	2	2	1	1	C1	1	0	Control
chrV:1197813:1198060:anr-58:WBGene00219759	anr-58	2	16	1	1	C1	1	0	Control
chrI:6729995:6730959:ant-1.2:WBGene00007057	ant-1.2	2	8	1	1	C1	0	1	Control
chrI:6729995:6730959:ant-1.2:WBGene00007057	ant-1.2	2	12	1	1	C1	0	1	Control
chrIV:9708168:9709305:ant-1.3:WBGene00010485	ant-1.3	2	2	3	1	C1	1	0	Control
chrIV:9708168:9709305:ant-1.3:WBGene00010485	ant-1.3	2	10	1	1	C1	1	0	Control
chrIV:9708168:9709305:ant-1.3:WBGene00010485	ant-1.3	2	14	5	1	C1	1	0	Control
chrIV:8459177:8460327:ant-1.4:WBGene00020140	ant-1.4	2	6	1	1	C1	0	1	Control
chrIV:8459177:8460327:ant-1.4:WBGene00020140	ant-1.4	2	10	1	1	C1	0	1	Control
chrIV:8459177:8460327:ant-1.4:WBGene00020140	ant-1.4	1	20	1	0	C1	0	1	Control
chrII:11108158:11109583:apc-17:WBGene00003133	apc-17	2	14	1	1	C1	1	0	Control
chrII:3532526:3546431:apd-3:WBGene00000162	apd-3	2	12	1	1	C1	1	0	Control
chrX:5112415:5116866:apl-1:WBGene00000149	apl-1	2	12	1	1	C1	1	0	Control
chrII:9258865:9261979:aqp-2:WBGene00000170	aqp-2	2	12	1	1	C1	1	0	Control
chrIV:7634785:7635712:arf-1.1:WBGene00000190	arf-1.1	2	6	1	1	C1	1	0	Control
chrV:186168:201297:arid-1:WBGene00044689	arid-1	2	12	1	1	C1	1	0	Control
chrII:13763422:13765621:arrd-11:WBGene00011052	arrd-11	2	2	1	1	C1	1	0	Control
chrII:13766251:13768441:arrd-12:WBGene00011053	arrd-12	2	14	1	1	C1	0	1	Control
chrX:10183979:10186247:arrd-28:WBGene00009000	arrd-28	2	2	1	1	C1	0	1	Control
chrX:10183979:10186247:arrd-28:WBGene00009000	arrd-28	2	16	3	1	C1	0	1	Control
chrII:9412557:9414217:arrd-3:WBGene00006429	arrd-3	2	6	1	1	C1	1	0	Control
chrII:9412557:9414217:arrd-3:WBGene00006429	arrd-3	2	14	1	1	C1	1	0	Control
chrII:12479268:12480911:arrd-9:WBGene00008843	arrd-9	2	2	1	1	C1	1	0	Control
chrII:12479268:12480911:arrd-9:WBGene00008843	arrd-9	2	6	1	1	C1	1	0	Control
chrII:12479268:12480911:arrd-9:WBGene00008843	arrd-9	2	12	1	1	C1	1	0	Control
chrII:12479268:12480911:arrd-9:WBGene00008843	arrd-9	1	16	5	0	C1	1	0	Control
chrI:3769671:3773914:asic-1:WBGene00022815	asic-1	2	2	1	1	C1	0	1	Control
chrI:3769671:3773914:asic-1:WBGene00022815	asic-1	2	16	1	1	C1	0	1	Control
chrIV:520213:523809:asm-3:WBGene00000213	asm-3	2	6	1	1	C1	0	1	Control
chrIV:520213:523809:asm-3:WBGene00000213	asm-3	2	14	3	1	C1	0	1	Control
chrIV:520213:523809:asm-3:WBGene00000213	asm-3	1	20	1	0	C1	0	1	Control
chrV:8641444:8643193:asp-13:WBGene00017881	asp-13	2	6	5	1	C1	1	0	Control
chrV:8641444:8643193:asp-13:WBGene00017881	asp-13	2	14	1	1	C1	1	0	Control
chrV:8641444:8643193:asp-13:WBGene00017881	asp-13	1	20	1	0	C1	1	0	Control
chrX:6444187:6446664:asp-14:WBGene00019619	asp-14	2	16	1	1	C1	0	1	Control
chrX:6444187:6446664:asp-14:WBGene00019619	asp-14	1	20	1	0	C1	0	1	Control
chrV:19035722:19037320:asp-17:WBGene00012683	asp-17	2	2	1	1	C1	0	1	Control
chrV:3028293:3029583:asp-7:WBGene00019104	asp-7	2	4	1	1	C1	1	0	Control
chrV:3024519:3027931:asp-8:WBGene00019105	asp-8	2	10	1	1	C1	1	0	Control
chrIV:6185887:6189205:asp-9:WBGene00015700	asp-9	2	10	1	1	C1	1	0	Control
chrX:6809093:6817214:atg-2:WBGene00019748	atg-2	2	12	1	1	C1	1	0	Control
chrII:4340150:4350984:athp-2:WBGene00019217	athp-2	2	12	1	1	C1	1	0	Control
chrI:12652276:12654596:atp-1:WBGene00010419	atp-1	2	12	1	1	C1	1	0	Control
chrIII:69845:86384:attf-3:WBGene00018794	attf-3	2	12	1	1	C1	1	0	Control
chrI:12787941:12806581:attf-6:WBGene00012474	attf-6	2	12	1	1	C1	1	0	Control
chrIV:12126760:12127057:B0001.10:WBGene00196931	B0001.10	2	16	1	1	C1	1	0	Control
chrIV:12133996:12134145:B0001.11:WBGene00197796	B0001.11	2	10	1	1	C1	1	0	Control
chrIV:12131738:12131888:B0001.12:WBGene00200968	B0001.12	2	10	1	1	C1	1	0	Control
chrV:10294697:10294839:B0024.17:WBGene00197715	B0024.17	2	6	1	1	C1	0	1	Control
chrV:10297398:10298985:B0024.4:WBGene00007097	B0024.4	1	20	1	0	C1	1	0	Control
chrI:6024143:6025014:B0025.5:WBGene00194700	B0025.5	2	4	1	1	C1	0	1	Control
chrI:6024143:6025014:B0025.5:WBGene00194700	B0025.5	2	10	1	1	C1	0	1	Control
chrI:6024143:6025014:B0025.5:WBGene00194700	B0025.5	2	18	1	1	C1	0	1	Control
chrII:5965518:5965687:B0034.11:WBGene00197958	B0034.11	2	6	1	1	C1	0	1	Control
chrII:5972899:5972995:B0034.13:WBGene00199621	B0034.13	2	18	1	1	C1	1	0	Control
chrII:5958387:5958536:B0034.14:WBGene00200211	B0034.14	2	14	1	1	C1	0	1	Control
chrII:5950184:5950318:B0034.17:WBGene00202395	B0034.17	2	2	9	1	C1	1	0	Control
chrII:5950184:5950318:B0034.17:WBGene00202395	B0034.17	2	14	1	1	C1	1	0	Control
chrII:5968059:5969531:B0034.4:WBGene00015004	B0034.4	2	4	1	1	C1	1	0	Control
chrII:5968059:5969531:B0034.4:WBGene00015004	B0034.4	2	10	1	1	C1	1	0	Control
chrII:5965518:5965687:B0034.9:WBGene00197204	B0034.9	2	6	1	1	C1	0	1	Control
chrIV:11315152:11315182:B0035.22:WBGene00303031	B0035.22	2	4	1	1	C1	1	0	Control
chrIV:11315152:11315182:B0035.22:WBGene00303031	B0035.22	2	16	3	1	C1	1	0	Control
chrI:4664498:4665347:B0041.1:WBGene00015006	B0041.1	2	2	9	1	C1	1	0	Control
chrI:4664498:4665347:B0041.1:WBGene00015006	B0041.1	2	14	1	1	C1	1	0	Control
chrI:4664498:4665347:B0041.1:WBGene00015006	B0041.1	2	18	1	1	C1	1	0	Control
chrI:4646725:4646779:B0041.9:WBGene00045087	B0041.9	2	8	1	1	C1	1	0	Control
chrI:10708362:10710376:B0205.10:WBGene00015024	B0205.10	2	4	3	1	C1	1	0	Control
chrI:10708362:10710376:B0205.10:WBGene00015024	B0205.10	2	12	7	1	C1	1	0	Control
chrI:10726087:10727386:B0205.14:WBGene00044646	B0205.14	2	4	1	1	C1	1	0	Control
chrI:5964400:5967211:B0207.1:WBGene00015026	B0207.1	2	8	1	1	C1	0	1	Control
chrI:5964400:5967211:B0207.1:WBGene00015026	B0207.1	2	18	1	1	C1	0	1	Control
chrI:5959007:5959532:B0207.10:WBGene00015033	B0207.10	2	8	1	1	C1	0	1	Control
chrI:5945562:5947640:B0207.7:WBGene00015030	B0207.7	1	20	1	0	C1	1	0	Control
chrI:5957440:5958359:B0207.9:WBGene00015032	B0207.9	2	10	1	1	C1	0	1	Control
chrV:3966821:3966927:B0213.18:WBGene00022895	B0213.18	2	2	1	1	C1	0	1	Control
chrV:3966821:3966927:B0213.18:WBGene00022895	B0213.18	2	10	1	1	C1	0	1	Control
chrV:3966821:3966927:B0213.18:WBGene00022895	B0213.18	2	16	3	1	C1	0	1	Control
chrV:9158415:9159540:B0222.10:WBGene00015058	B0222.10	2	2	5	1	C1	0	1	Control
chrV:9158415:9159540:B0222.10:WBGene00015058	B0222.10	2	14	1	1	C1	0	1	Control
chrII:7745689:7745852:B0228.10:WBGene00219780	B0228.10	2	2	1	1	C1	0	1	Control
chrII:7745689:7745852:B0228.10:WBGene00219780	B0228.10	2	16	1	1	C1	0	1	Control
chrV:5240202:5240635:B0238.15:WBGene00044537	B0238.15	2	4	1	1	C1	1	0	Control
chrV:5240202:5240635:B0238.15:WBGene00044537	B0238.15	2	16	1	1	C1	1	0	Control
chrV:5240202:5240635:B0238.15:WBGene00044537	B0238.15	1	20	1	0	C1	1	0	Control
chrIII:5743383:5744820:B0244.15:WBGene00206513	B0244.15	2	16	1	1	C1	0	1	Control
chrIII:5733224:5735102:B0244.17:WBGene00271715	B0244.17	2	8	3	1	C1	1	0	Control
chrIII:5733224:5735102:B0244.17:WBGene00271715	B0244.17	2	14	1	1	C1	1	0	Control
chrIII:5744869:5747195:B0244.5:WBGene00015080	B0244.5	2	4	1	1	C1	1	0	Control
chrIII:5731500:5733177:B0244.7:WBGene00015082	B0244.7	2	2	5	1	C1	0	1	Control
chrIII:5731500:5733177:B0244.7:WBGene00015082	B0244.7	2	12	1	1	C1	0	1	Control
chrIII:5731500:5733177:B0244.7:WBGene00015082	B0244.7	1	16	5	0	C1	0	1	Control
chrV:20480008:20480133:B0250.19:WBGene00219782	B0250.19	2	10	1	1	C1	0	1	Control
chrV:20480008:20480133:B0250.19:WBGene00219782	B0250.19	2	14	1	1	C1	0	1	Control
chrV:20469702:20470485:B0250.8:WBGene00007125	B0250.8	2	6	1	1	C1	1	0	Control
chrII:6916993:6918922:B0252.5:WBGene00015089	B0252.5	2	6	5	1	C1	0	1	Control
chrII:6916993:6918922:B0252.5:WBGene00015089	B0252.5	2	14	3	1	C1	0	1	Control
chrI:5249723:5254209:B0261.5:WBGene00015093	B0261.5	2	10	3	1	C1	1	0	Control
chrI:5255446:5256945:B0261.6:WBGene00015094	B0261.6	2	6	5	1	C1	1	0	Control
chrI:5255446:5256945:B0261.6:WBGene00015094	B0261.6	2	14	1	1	C1	1	0	Control
chrI:5268418:5269485:B0261.9:WBGene00195057	B0261.9	2	2	5	1	C1	1	0	Control
chrI:5268418:5269485:B0261.9:WBGene00195057	B0261.9	2	14	1	1	C1	1	0	Control
chrI:5268418:5269485:B0261.9:WBGene00195057	B0261.9	2	18	1	1	C1	1	0	Control
chrIV:5493991:5495252:B0273.1:WBGene00015097	B0273.1	2	18	1	1	C1	1	0	Control
chrIV:5490485:5491154:B0273.115:WBGene00206473	B0273.115	2	10	1	1	C1	1	0	Control
chrIV:5490485:5491154:B0273.115:WBGene00206473	B0273.115	1	14	7	0	C1	1	0	Control
chrIII:7136509:7138278:B0280.11:WBGene00015106	B0280.11	2	4	1	1	C1	1	0	Control
chrIII:7124663:7128382:B0280.2:WBGene00015100	B0280.2	2	8	3	1	C1	1	0	Control
chrIII:7124663:7128382:B0280.2:WBGene00015100	B0280.2	2	14	1	1	C1	1	0	Control
chrIII:7142168:7142889:B0280.21:WBGene00271637	B0280.21	2	6	1	1	C1	1	0	Control
chrII:2297846:2298842:B0281.4:WBGene00015111	B0281.4	2	4	1	1	C1	1	0	Control
chrII:2297846:2298842:B0281.4:WBGene00015111	B0281.4	2	10	3	1	C1	1	0	Control
chrII:2297846:2298842:B0281.4:WBGene00015111	B0281.4	2	16	1	1	C1	1	0	Control
chrII:2297846:2298842:B0281.4:WBGene00015111	B0281.4	1	20	1	0	C1	1	0	Control
chrII:2301307:2302430:B0281.6:WBGene00015113	B0281.6	2	4	3	1	C1	1	0	Control
chrII:2301307:2302430:B0281.6:WBGene00015113	B0281.6	2	18	1	1	C1	1	0	Control
chrII:2311489:2312847:B0281.8:WBGene00015114	B0281.8	2	18	1	1	C1	0	1	Control
chrIII:4352245:4355972:B0285.6:WBGene00007138	B0285.6	2	10	1	1	C1	1	0	Control
chrX:1896661:1897343:B0294.1:WBGene00015117	B0294.1	2	8	3	1	C1	1	0	Control
chrX:1892186:1893272:B0294.3:WBGene00015118	B0294.3	2	2	5	1	C1	0	1	Control
chrX:1892186:1893272:B0294.3:WBGene00015118	B0294.3	2	10	1	1	C1	0	1	Control
chrX:1892186:1893272:B0294.3:WBGene00015118	B0294.3	2	16	1	1	C1	0	1	Control
chrX:17178538:17178992:B0302.2:WBGene00015119	B0302.2	2	8	1	1	C1	0	1	Control
chrX:17176489:17176777:B0302.4:WBGene00015121	B0302.4	2	4	1	1	C1	1	0	Control
chrX:17176489:17176777:B0302.4:WBGene00015121	B0302.4	2	8	1	1	C1	1	0	Control
chrX:17176489:17176777:B0302.4:WBGene00015121	B0302.4	2	12	3	1	C1	1	0	Control
chrIII:8705108:8706345:B0303.16:WBGene00044678	B0303.16	2	10	1	1	C1	0	1	Control
chrIII:8705108:8706345:B0303.16:WBGene00044678	B0303.16	2	14	1	1	C1	0	1	Control
chrIII:8705108:8706345:B0303.16:WBGene00044678	B0303.16	1	20	1	0	C1	0	1	Control
chrIII:8708876:8709101:B0303.17:WBGene00197908	B0303.17	2	10	1	1	C1	0	1	Control
chrIII:8708876:8709101:B0303.17:WBGene00197908	B0303.17	2	18	1	1	C1	0	1	Control
chrII:11493041:11493183:B0334.17:WBGene00197047	B0334.17	2	16	1	1	C1	0	1	Control
chrIII:5709842:5710509:B0336.12:WBGene00015149	B0336.12	2	2	1	1	C1	1	0	Control
chrIII:5709842:5710509:B0336.12:WBGene00015149	B0336.12	2	6	1	1	C1	1	0	Control
chrIII:5709842:5710509:B0336.12:WBGene00015149	B0336.12	2	14	3	1	C1	1	0	Control
chrIII:5709842:5710509:B0336.12:WBGene00015149	B0336.12	1	20	1	0	C1	1	0	Control
chrV:45309:46923:B0348.2:WBGene00015152	B0348.2	2	8	3	1	C1	0	1	Control
chrV:39258:39364:B0348.8:WBGene00219784	B0348.8	2	4	3	1	C1	1	0	Control
chrV:39258:39364:B0348.8:WBGene00219784	B0348.8	2	10	1	1	C1	1	0	Control
chrV:12524:13369:B0348.9:WBGene00235314	B0348.9	2	6	3	1	C1	0	1	Control
chrV:12524:13369:B0348.9:WBGene00235314	B0348.9	2	12	1	1	C1	0	1	Control
chrIV:5979444:5979593:B0350.71:WBGene00196498	B0350.71	2	2	1	1	C1	0	1	Control
chrIV:5985444:5985560:B0350.76:WBGene00200594	B0350.76	2	4	1	1	C1	1	0	Control
chrIV:5985444:5985560:B0350.76:WBGene00200594	B0350.76	2	8	1	1	C1	1	0	Control
chrIV:5985444:5985560:B0350.76:WBGene00200594	B0350.76	2	12	1	1	C1	1	0	Control
chrIV:5985444:5985560:B0350.76:WBGene00200594	B0350.76	1	20	1	0	C1	1	0	Control
chrIV:5980160:5980274:B0350.77:WBGene00200898	B0350.77	2	8	1	1	C1	1	0	Control
chrIV:5980160:5980274:B0350.77:WBGene00200898	B0350.77	2	12	3	1	C1	1	0	Control
chrIV:5986952:5987099:B0350.83:WBGene00202180	B0350.83	2	10	1	1	C1	0	1	Control
chrIV:5981715:5981795:B0350.85:WBGene00219785	B0350.85	2	4	1	1	C1	0	1	Control
chrIV:5981715:5981795:B0350.85:WBGene00219785	B0350.85	2	14	3	1	C1	0	1	Control
chrI:10072577:10074399:B0379.7:WBGene00007159	B0379.7	2	8	1	1	C1	0	1	Control
chrV:19576045:19576076:B0399.3:WBGene00044980	B0399.3	2	4	1	1	C1	1	0	Control
chrX:7033986:7034180:B0403.10:WBGene00197662	B0403.10	2	4	1	1	C1	0	1	Control
chrX:7037214:7037344:B0403.11:WBGene00199097	B0403.11	2	4	1	1	C1	1	0	Control
chrX:7067768:7067909:B0403.9:WBGene00197563	B0403.9	2	2	1	1	C1	0	1	Control
chrX:2894572:2894809:B0410.1:WBGene00015170	B0410.1	2	4	5	1	C1	1	0	Control
chrX:2894572:2894809:B0410.1:WBGene00015170	B0410.1	1	20	1	0	C1	1	0	Control
chrIII:794741:794867:B0412.7:WBGene00044939	B0412.7	2	16	1	1	C1	1	0	Control
chrIII:794741:794867:B0412.7:WBGene00044939	B0412.7	1	20	1	0	C1	1	0	Control
chrI:5782087:5782152:B0414.10:WBGene00198221	B0414.10	2	10	1	1	C1	0	1	Control
chrX:9282032:9283126:B0416.11:WBGene00206483	B0416.11	1	20	1	0	C1	0	1	Control
chrX:9299146:9300155:B0416.2:WBGene00015178	B0416.2	2	2	9	1	C1	1	0	Control
chrX:9299146:9300155:B0416.2:WBGene00015178	B0416.2	1	14	7	0	C1	1	0	Control
chrX:9296946:9297934:B0416.7:WBGene00015182	B0416.7	2	6	3	1	C1	0	1	Control
chrX:9296946:9297934:B0416.7:WBGene00015182	B0416.7	2	16	1	1	C1	0	1	Control
chrII:297394:299831:B0432.1:WBGene00015183	B0432.1	2	18	1	1	C1	1	0	Control
chrII:3035337:3035459:B0454.18:WBGene00199082	B0454.18	2	10	1	1	C1	1	0	Control
chrII:3035337:3035459:B0454.18:WBGene00199082	B0454.18	1	20	1	0	C1	1	0	Control
chrII:3040942:3043415:B0454.8:WBGene00015199	B0454.8	2	12	1	1	C1	1	0	Control
chrII:8901811:8902025:B0457.16:WBGene00201168	B0457.16	2	4	7	1	C1	1	0	Control
chrII:8901811:8902025:B0457.16:WBGene00201168	B0457.16	2	14	1	1	C1	1	0	Control
chrII:8900418:8900769:B0457.19:WBGene00202231	B0457.19	2	16	1	1	C1	0	1	Control
chrII:8900418:8900769:B0457.19:WBGene00202231	B0457.19	1	20	1	0	C1	0	1	Control
chrII:8910912:8912029:B0457.4:WBGene00007179	B0457.4	2	4	1	1	C1	0	1	Control
chrV:18322214:18323331:B0462.5:WBGene00194695	B0462.5	2	2	1	1	C1	1	0	Control
chrV:18322214:18323331:B0462.5:WBGene00194695	B0462.5	2	14	1	1	C1	1	0	Control
chrV:18322214:18323331:B0462.5:WBGene00194695	B0462.5	1	20	1	0	C1	1	0	Control
chrII:7717240:7717382:B0495.15:WBGene00197163	B0495.15	2	8	1	1	C1	1	0	Control
chrIV:7446289:7447466:B0496.1:WBGene00015210	B0496.1	2	2	5	1	C1	1	0	Control
chrIV:7446289:7447466:B0496.1:WBGene00015210	B0496.1	2	12	3	1	C1	1	0	Control
chrIV:7446289:7447466:B0496.1:WBGene00015210	B0496.1	2	18	1	1	C1	1	0	Control
chrIV:7433543:7433958:B0496.11:WBGene00194883	B0496.11	2	16	1	1	C1	0	1	Control
chrIV:7445368:7445504:B0496.13:WBGene00195826	B0496.13	2	4	1	1	C1	1	0	Control
chrIV:7422605:7422739:B0496.15:WBGene00198986	B0496.15	2	4	1	1	C1	1	0	Control
chrIV:7420986:7421115:B0496.17:WBGene00199787	B0496.17	2	4	7	1	C1	1	0	Control
chrIV:7420986:7421115:B0496.17:WBGene00199787	B0496.17	2	14	1	1	C1	1	0	Control
chrIV:7419117:7420075:B0496.6:WBGene00015215	B0496.6	2	4	1	1	C1	1	0	Control
chrV:8754969:8755759:B0507.4:WBGene00015221	B0507.4	2	16	1	1	C1	0	1	Control
chrV:8746157:8750185:B0507.6:WBGene00015223	B0507.6	2	10	1	1	C1	0	1	Control
chrV:8746157:8750185:B0507.6:WBGene00015223	B0507.6	1	20	1	0	C1	0	1	Control
chrV:8757311:8758718:B0507.7:WBGene00015224	B0507.7	2	14	1	1	C1	1	0	Control
chrV:8760621:8763194:B0507.8:WBGene00015225	B0507.8	1	18	3	0	C1	1	0	Control
chrI:10636291:10636441:B0511.16:WBGene00200290	B0511.16	2	10	1	1	C1	1	0	Control
chrI:10643028:10643724:B0511.17:WBGene00219234	B0511.17	2	6	5	1	C1	1	0	Control
chrI:10643028:10643724:B0511.17:WBGene00219234	B0511.17	2	14	3	1	C1	1	0	Control
chrI:10643028:10643724:B0511.17:WBGene00219234	B0511.17	1	20	1	0	C1	1	0	Control
chrI:10661815:10661907:B0511.18:WBGene00219789	B0511.18	2	2	1	1	C1	0	1	Control
chrI:10661815:10661907:B0511.18:WBGene00219789	B0511.18	2	8	1	1	C1	1	0	Control
chrI:10661815:10661907:B0511.18:WBGene00219789	B0511.18	2	12	1	1	C1	1	0	Control
chrIV:13880137:13881546:B0513.4:WBGene00007196	B0513.4	2	10	1	1	C1	1	0	Control
chrIII:1891382:1893890:B0524.5:WBGene00015244	B0524.5	2	14	1	1	C1	0	1	Control
chrIV:3387979:3390099:B0546.5:WBGene00015252	B0546.5	2	2	3	1	C1	1	0	Control
chrIV:3387979:3390099:B0546.5:WBGene00015252	B0546.5	2	14	1	1	C1	1	0	Control
chrV:438400:438674:B0554.1:WBGene00015254	B0554.1	2	16	1	1	C1	1	0	Control
chrV:438400:438674:B0554.1:WBGene00015254	B0554.1	1	20	1	0	C1	1	0	Control
chrV:424439:426574:B0554.5:WBGene00015258	B0554.5	2	6	1	1	C1	0	1	Control
chrV:437545:441023:B0554.7:WBGene00015260	B0554.7	2	6	1	1	C1	1	0	Control
chrX:9171561:9172204:B0563.1:WBGene00015261	B0563.1	2	14	3	1	C1	1	0	Control
chrX:9166822:9167256:B0563.10:WBGene00077673	B0563.10	2	8	1	1	C1	0	1	Control
chrX:9172577:9173318:B0563.18:WBGene00206365	B0563.18	2	4	1	1	C1	0	1	Control
chrX:9146147:9147649:B0563.5:WBGene00015262	B0563.5	2	6	1	1	C1	1	0	Control
chrI:11465141:11467612:bah-1:WBGene00050875	bah-1	2	6	1	1	C1	0	1	Control
chrI:11465141:11467612:bah-1:WBGene00050875	bah-1	2	10	1	1	C1	1	0	Control
chrIII:5614958:5617261:basl-1:WBGene00015467	basl-1	2	10	1	1	C1	0	1	Control
chrIII:5614958:5617261:basl-1:WBGene00015467	basl-1	2	16	1	1	C1	0	1	Control
chrII:2520841:2522060:bath-13:WBGene00018223	bath-13	2	2	1	1	C1	1	0	Control
chrII:2520841:2522060:bath-13:WBGene00018223	bath-13	2	18	1	1	C1	1	0	Control
chrII:2035701:2039388:bath-19:WBGene00019132	bath-19	2	18	1	1	C1	1	0	Control
chrII:2040275:2041629:bath-20:WBGene00015012	bath-20	2	2	1	1	C1	1	0	Control
chrII:2040275:2041629:bath-20:WBGene00015012	bath-20	2	10	1	1	C1	1	0	Control
chrII:3371309:3372145:bath-23:WBGene00021727	bath-23	1	20	1	0	C1	1	0	Control
chrI:10876199:10877741:bath-25:WBGene00020859	bath-25	2	4	1	1	C1	1	0	Control
chrI:10876199:10877741:bath-25:WBGene00020859	bath-25	2	8	3	1	C1	1	0	Control
chrI:10876199:10877741:bath-25:WBGene00020859	bath-25	2	14	1	1	C1	1	0	Control
chrI:10876199:10877741:bath-25:WBGene00020859	bath-25	1	20	1	0	C1	1	0	Control
chrIV:12068889:12074932:bath-37:WBGene00010669	bath-37	2	14	1	1	C1	1	0	Control
chrII:1597905:1599485:bath-46:WBGene00020325	bath-46	2	6	1	1	C1	1	0	Control
chrII:1597905:1599485:bath-46:WBGene00020325	bath-46	1	20	1	0	C1	1	0	Control
chrIII:1056232:1060061:BE0003N10.6:WBGene00255598	BE0003N10.6	2	6	1	1	C1	1	0	Control
chrIII:12787642:12789520:BE10.1:WBGene00007209	BE10.1	1	20	1	0	C1	0	1	Control
chrIII:12806174:12806812:BE10.5:WBGene00044127	BE10.5	2	4	3	1	C1	1	0	Control
chrIII:12806174:12806812:BE10.5:WBGene00044127	BE10.5	2	10	1	1	C1	1	0	Control
chrIII:12806174:12806812:BE10.5:WBGene00044127	BE10.5	1	18	3	0	C1	1	0	Control
chrI:14209148:14212501:best-10:WBGene00008185	best-10	2	6	1	1	C1	1	0	Control
chrI:14209148:14212501:best-10:WBGene00008185	best-10	1	20	1	0	C1	1	0	Control
chrI:14216707:14220624:best-11:WBGene00008186	best-11	2	2	1	1	C1	1	0	Control
chrIV:7193358:7195834:best-16:WBGene00020046	best-16	2	4	1	1	C1	0	1	Control
chrIV:7193358:7195834:best-16:WBGene00020046	best-16	2	14	1	1	C1	0	1	Control
chrIV:7193358:7195834:best-16:WBGene00020046	best-16	1	18	3	0	C1	0	1	Control
chrIV:13111519:13113082:best-2:WBGene00007204	best-2	2	4	1	1	C1	1	0	Control
chrIV:13111519:13113082:best-2:WBGene00007204	best-2	2	8	1	1	C1	1	0	Control
chrIV:13111519:13113082:best-2:WBGene00007204	best-2	2	14	1	1	C1	1	0	Control
chrIV:13111519:13113082:best-2:WBGene00007204	best-2	1	20	1	0	C1	1	0	Control
chrIV:3756223:3759940:best-20:WBGene00021368	best-20	2	10	1	1	C1	1	0	Control
chrIV:15302420:15309408:best-21:WBGene00013520	best-21	2	8	1	1	C1	0	1	Control
chrIV:15302420:15309408:best-21:WBGene00013520	best-21	1	20	1	0	C1	0	1	Control
chrI:14205716:14208662:best-25:WBGene00014102	best-25	2	2	1	1	C1	0	1	Control
chrI:14200019:14204687:best-26:WBGene00014103	best-26	2	2	1	1	C1	1	0	Control
chrI:14200019:14204687:best-26:WBGene00014103	best-26	2	6	1	1	C1	1	0	Control
chrIII:9686921:9690253:best-5:WBGene00007404	best-5	2	12	3	1	C1	1	0	Control
chrX:10569272:10575720:bet-2:WBGene00010199	bet-2	2	12	1	1	C1	1	0	Control
chrIV:10472777:10478239:bgnt-1.1:WBGene00008491	bgnt-1.1	2	2	1	1	C1	1	0	Control
chrIV:10472777:10478239:bgnt-1.1:WBGene00008491	bgnt-1.1	2	10	1	1	C1	1	0	Control
chrIV:10472777:10478239:bgnt-1.1:WBGene00008491	bgnt-1.1	2	14	1	1	C1	1	0	Control
chrI:12444581:12446511:bgnt-1.8:WBGene00008290	bgnt-1.8	1	20	1	0	C1	0	1	Control
chrII:10708764:10712156:bli-1:WBGene00000251	bli-1	2	8	1	1	C1	1	0	Control
chrII:5651393:5652449:bli-2:WBGene00000252	bli-2	2	14	1	1	C1	1	0	Control
chrIV:6377064:6378195:bli-6:WBGene00000256	bli-6	2	6	3	1	C1	0	1	Control
chrII:3296884:3298258:btb-16:WBGene00018195	btb-16	2	2	5	1	C1	1	0	Control
chrII:3296884:3298258:btb-16:WBGene00018195	btb-16	2	16	1	1	C1	1	0	Control
chrII:3295404:3296658:btb-17:WBGene00018200	btb-17	2	2	1	1	C1	0	1	Control
chrII:3295404:3296658:btb-17:WBGene00018200	btb-17	2	8	1	1	C1	0	1	Control
chrII:3295404:3296658:btb-17:WBGene00018200	btb-17	2	14	1	1	C1	0	1	Control
chrII:3298213:3299590:btb-18:WBGene00018201	btb-18	2	6	5	1	C1	0	1	Control
chrII:6401948:6403104:btb-2:WBGene00020802	btb-2	2	8	1	1	C1	1	0	Control
chrII:6401948:6403104:btb-2:WBGene00020802	btb-2	1	14	7	0	C1	1	0	Control
chrII:3299824:3300676:btb-22:WBGene00269387	btb-22	2	6	1	1	C1	0	1	Control
chrII:3299824:3300676:btb-22:WBGene00269387	btb-22	2	12	1	1	C1	0	1	Control
chrII:2032315:2033243:btb-4:WBGene00019142	btb-4	2	16	1	1	C1	1	0	Control
chrI:13381391:13384371:C01A2.6:WBGene00007218	C01A2.6	2	2	1	1	C1	1	0	Control
chrI:13381391:13384371:C01A2.6:WBGene00007218	C01A2.6	2	6	1	1	C1	1	0	Control
chrI:13408673:13408697:C01A2.8:WBGene00044982	C01A2.8	2	2	5	1	C1	1	0	Control
chrI:13408673:13408697:C01A2.8:WBGene00044982	C01A2.8	2	10	7	1	C1	1	0	Control
chrI:13408673:13408697:C01A2.8:WBGene00044982	C01A2.8	1	20	1	0	C1	1	0	Control
chrIV:6623689:6624533:C01B10.44:WBGene00194839	C01B10.44	2	4	1	1	C1	0	1	Control
chrIV:6645867:6646001:C01B10.45:WBGene00195911	C01B10.45	2	2	1	1	C1	0	1	Control
chrIV:6645867:6646001:C01B10.45:WBGene00195911	C01B10.45	2	6	1	1	C1	0	1	Control
chrIV:6645867:6646001:C01B10.45:WBGene00195911	C01B10.45	2	16	1	1	C1	0	1	Control
chrIV:6645867:6646001:C01B10.45:WBGene00195911	C01B10.45	1	20	1	0	C1	0	1	Control
chrIV:6638555:6639297:C01B10.7:WBGene00015281	C01B10.7	2	2	5	1	C1	1	0	Control
chrIV:6638555:6639297:C01B10.7:WBGene00015281	C01B10.7	2	10	1	1	C1	1	0	Control
chrIV:6638555:6639297:C01B10.7:WBGene00015281	C01B10.7	2	14	5	1	C1	1	0	Control
chrV:2382232:2384422:C01B4.8:WBGene00015272	C01B4.8	2	2	1	1	C1	0	1	Control
chrV:2382232:2384422:C01B4.8:WBGene00015272	C01B4.8	2	10	5	1	C1	0	1	Control
chrV:2382232:2384422:C01B4.8:WBGene00015272	C01B4.8	2	18	1	1	C1	0	1	Control
chrV:8796629:8796928:C01B7.10:WBGene00197279	C01B7.10	2	10	1	1	C1	0	1	Control
chrV:8808204:8808351:C01B7.11:WBGene00197765	C01B7.11	2	12	1	1	C1	1	0	Control
chrII:13770920:13771109:C01B9.4:WBGene00194890	C01B9.4	2	16	1	1	C1	1	0	Control
chrX:3715096:3718566:C01C4.2:WBGene00015292	C01C4.2	2	4	3	1	C1	1	0	Control
chrX:3715096:3718566:C01C4.2:WBGene00015292	C01C4.2	2	10	1	1	C1	1	0	Control
chrX:3715096:3718566:C01C4.2:WBGene00015292	C01C4.2	2	14	1	1	C1	1	0	Control
chrI:4862056:4862119:C01F4.5:WBGene00197034	C01F4.5	2	8	1	1	C1	0	1	Control
chrI:4862056:4862119:C01F4.8:WBGene00199623	C01F4.8	2	8	1	1	C1	0	1	Control
chrIV:9123277:9123876:C01F6.16:WBGene00235286	C01F6.16	2	14	1	1	C1	1	0	Control
chrV:15099746:15104405:C01G10.1:WBGene00007230	C01G10.1	2	10	1	1	C1	1	0	Control
chrV:15099746:15104405:C01G10.1:WBGene00007230	C01G10.1	2	14	1	1	C1	1	0	Control
chrV:15086912:15087326:C01G10.15:WBGene00007240	C01G10.15	2	16	1	1	C1	1	0	Control
chrV:15092965:15094382:C01G10.16:WBGene00007241	C01G10.16	2	2	1	1	C1	1	0	Control
chrV:15092965:15094382:C01G10.16:WBGene00007241	C01G10.16	2	14	1	1	C1	1	0	Control
chrV:15089075:15089538:C01G10.5:WBGene00007232	C01G10.5	2	12	1	1	C1	0	1	Control
chrV:15087655:15088431:C01G10.6:WBGene00007233	C01G10.6	2	4	1	1	C1	0	1	Control
chrV:15087655:15088431:C01G10.6:WBGene00007233	C01G10.6	2	14	1	1	C1	0	1	Control
chrII:14576728:14578071:C01G12.13:WBGene00044333	C01G12.13	2	14	1	1	C1	0	1	Control
chrIII:4161236:4161956:C01G12.16:WBGene00219299	C01G12.16	2	16	1	1	C1	1	0	Control
chrII:14579015:14580153:C01G12.9:WBGene00007249	C01G12.9	2	10	1	1	C1	1	0	Control
chrII:14579015:14580153:C01G12.9:WBGene00007249	C01G12.9	2	14	3	1	C1	1	0	Control
chrX:8120313:8123319:C02B8.12:WBGene00219375	C02B8.12	2	14	1	1	C1	1	0	Control
chrX:8139445:8140243:C02B8.3:WBGene00015322	C02B8.3	2	2	1	1	C1	0	1	Control
chrX:8139445:8140243:C02B8.3:WBGene00015322	C02B8.3	2	16	1	1	C1	0	1	Control
chrX:15279468:15279548:C02D4.15:WBGene00201167	C02D4.15	2	2	1	1	C1	1	0	Control
chrX:15279468:15279548:C02D4.15:WBGene00201167	C02D4.15	2	6	1	1	C1	1	0	Control
chrX:15279468:15279548:C02D4.15:WBGene00201167	C02D4.15	2	12	1	1	C1	1	0	Control
chrX:15279468:15279548:C02D4.15:WBGene00201167	C02D4.15	1	16	5	0	C1	1	0	Control
chrX:15279468:15279548:C02D4.16:WBGene00202448	C02D4.16	2	2	1	1	C1	1	0	Control
chrX:15279468:15279548:C02D4.16:WBGene00202448	C02D4.16	2	6	1	1	C1	1	0	Control
chrX:15279468:15279548:C02D4.16:WBGene00202448	C02D4.16	2	12	1	1	C1	1	0	Control
chrX:15279468:15279548:C02D4.16:WBGene00202448	C02D4.16	1	16	5	0	C1	1	0	Control
chrX:15279338:15279459:C02D4.5:WBGene00196797	C02D4.5	2	2	5	1	C1	1	0	Control
chrX:15279338:15279459:C02D4.5:WBGene00196797	C02D4.5	2	12	1	1	C1	1	0	Control
chrX:15279338:15279459:C02D4.5:WBGene00196797	C02D4.5	1	16	5	0	C1	1	0	Control
chrV:4932393:4933042:C02E7.10:WBGene00015342	C02E7.10	2	4	1	1	C1	0	1	Control
chrV:4932393:4933042:C02E7.10:WBGene00015342	C02E7.10	2	8	1	1	C1	0	1	Control
chrX:3670373:3672098:C02F12.5:WBGene00015355	C02F12.5	2	8	1	1	C1	0	1	Control
chrX:3670373:3672098:C02F12.5:WBGene00015355	C02F12.5	2	14	1	1	C1	0	1	Control
chrX:3670373:3672098:C02F12.5:WBGene00015355	C02F12.5	2	18	1	1	C1	0	1	Control
chrIV:10503672:10503934:C02F4.10:WBGene00196852	C02F4.10	2	4	1	1	C1	0	1	Control
chrIV:10503672:10503934:C02F4.10:WBGene00196852	C02F4.10	2	10	1	1	C1	0	1	Control
chrIV:10499918:10500197:C02F4.11:WBGene00202419	C02F4.11	2	8	1	1	C1	0	1	Control
chrV:5872083:5875528:C02G6.2:WBGene00015360	C02G6.2	2	6	1	1	C1	1	0	Control
chrV:5872083:5875528:C02G6.2:WBGene00015360	C02G6.2	2	12	1	1	C1	1	0	Control
chrV:5872083:5875528:C02G6.2:WBGene00015360	C02G6.2	2	16	1	1	C1	1	0	Control
chrV:5872083:5875528:C02G6.2:WBGene00015360	C02G6.2	1	20	1	0	C1	1	0	Control
chrV:7386627:7387855:C02H6.3:WBGene00220257	C02H6.3	2	18	1	1	C1	0	1	Control
chrX:11272305:11272478:C03A3.6:WBGene00200552	C03A3.6	2	2	1	1	C1	0	1	Control
chrX:11272305:11272478:C03A3.6:WBGene00200552	C03A3.6	2	6	1	1	C1	0	1	Control
chrV:5181911:5183717:C03A7.2:WBGene00015366	C03A7.2	2	2	1	1	C1	0	1	Control
chrX:6357746:6357878:C03B1.10:WBGene00015380	C03B1.10	2	6	1	1	C1	1	0	Control
chrX:6357746:6357878:C03B1.10:WBGene00015380	C03B1.10	2	10	1	1	C1	1	0	Control
chrX:6357746:6357878:C03B1.10:WBGene00015380	C03B1.10	1	16	5	0	C1	1	0	Control
chrX:6373647:6374767:C03B1.17:WBGene00304907	C03B1.17	2	4	1	1	C1	0	1	Control
chrX:6373647:6374767:C03B1.17:WBGene00304907	C03B1.17	2	10	1	1	C1	0	1	Control
chrX:6373647:6374767:C03B1.17:WBGene00304907	C03B1.17	2	16	3	1	C1	0	1	Control
chrX:6370019:6373383:C03B1.2:WBGene00015373	C03B1.2	2	10	1	1	C1	1	0	Control
chrX:6370019:6373383:C03B1.2:WBGene00015373	C03B1.2	2	14	1	1	C1	1	0	Control
chrX:6370019:6373383:C03B1.2:WBGene00015373	C03B1.2	2	18	1	1	C1	1	0	Control
chrX:6364495:6365717:C03B1.4:WBGene00015375	C03B1.4	2	2	1	1	C1	1	0	Control
chrX:6364495:6365717:C03B1.4:WBGene00015375	C03B1.4	2	14	1	1	C1	1	0	Control
chrX:6346358:6347113:C03B1.9:WBGene00015379	C03B1.9	2	10	1	1	C1	0	1	Control
chrX:6346358:6347113:C03B1.9:WBGene00015379	C03B1.9	2	14	1	1	C1	0	1	Control
chrIII:7716165:7716446:C03B8.2:WBGene00015385	C03B8.2	2	8	1	1	C1	1	0	Control
chrIII:7716165:7716446:C03B8.2:WBGene00015385	C03B8.2	1	20	1	0	C1	1	0	Control
chrIII:4091076:4093317:C03C10.2:WBGene00007269	C03C10.2	2	18	1	1	C1	1	0	Control
chrI:10014546:10015495:C03C11.1:WBGene00007274	C03C11.1	2	10	1	1	C1	0	1	Control
chrI:10001313:10001534:C03C11.6:WBGene00199062	C03C11.6	2	4	1	1	C1	0	1	Control
chrI:10001313:10001459:C03C11.7:WBGene00200034	C03C11.7	2	4	1	1	C1	0	1	Control
chrV:11286413:11288538:C03E10.3:WBGene00007281	C03E10.3	2	14	1	1	C1	1	0	Control
chrV:11281582:11281725:C03E10.8:WBGene00195286	C03E10.8	2	4	1	1	C1	1	0	Control
chrV:7357431:7358912:C03G6.6:WBGene00015394	C03G6.6	2	2	1	1	C1	1	0	Control
chrV:7357431:7358912:C03G6.6:WBGene00015394	C03G6.6	1	18	3	0	C1	1	0	Control
chrII:378650:380361:C03H5.9:WBGene00206366	C03H5.9	2	8	1	1	C1	1	0	Control
chrX:13664588:13665382:C04A11.5:WBGene00007288	C04A11.5	2	2	1	1	C1	1	0	Control
chrII:6852278:6853488:C04A2.15:WBGene00206529	C04A2.15	2	16	1	1	C1	1	0	Control
chrII:6843239:6843363:C04A2.16:WBGene00219797	C04A2.16	2	2	5	1	C1	1	0	Control
chrX:12280776:12282557:C04B4.1:WBGene00007289	C04B4.1	2	2	1	1	C1	0	1	Control
chrX:12280776:12282557:C04B4.1:WBGene00007289	C04B4.1	2	16	1	1	C1	0	1	Control
chrX:14024487:14024761:C04C11.21:WBGene00201909	C04C11.21	2	14	1	1	C1	0	1	Control
chrX:14015202:14015483:C04C11.25:WBGene00284855	C04C11.25	2	2	1	1	C1	1	0	Control
chrX:14015202:14015483:C04C11.25:WBGene00284855	C04C11.25	2	16	1	1	C1	1	0	Control
chrX:14030193:14030307:C04C11.6:WBGene00195764	C04C11.6	2	6	1	1	C1	0	1	Control
chrX:14030135:14030311:C04C11.9:WBGene00196793	C04C11.9	2	6	1	1	C1	0	1	Control
chrIV:3394360:3394619:C04C3.4:WBGene00015414	C04C3.4	2	8	1	1	C1	1	0	Control
chrIV:3394360:3394619:C04C3.4:WBGene00015414	C04C3.4	1	18	3	0	C1	1	0	Control
chrIV:3419812:3422607:C04C3.6:WBGene00015416	C04C3.6	2	2	1	1	C1	1	0	Control
chrV:3362774:3368344:C04E12.4:WBGene00015434	C04E12.4	2	2	9	1	C1	1	0	Control
chrV:3362774:3368344:C04E12.4:WBGene00015434	C04E12.4	2	16	3	1	C1	1	0	Control
chrV:5902132:5904843:C04E6.5:WBGene00015422	C04E6.5	2	4	1	1	C1	1	0	Control
chrV:5882562:5883835:C04E6.8:WBGene00015424	C04E6.8	2	2	1	1	C1	1	0	Control
chrV:5882562:5883835:C04E6.8:WBGene00015424	C04E6.8	2	6	1	1	C1	1	0	Control
chrV:5882562:5883835:C04E6.8:WBGene00015424	C04E6.8	2	14	1	1	C1	1	0	Control
chrV:5882562:5883835:C04E6.8:WBGene00015424	C04E6.8	1	20	1	0	C1	1	0	Control
chrX:358091:360198:C04E7.1:WBGene00015428	C04E7.1	2	10	1	1	C1	0	1	Control
chrX:360778:362965:C04E7.5:WBGene00045270	C04E7.5	1	2	19	0	C1	1	0	Control
chrI:5726308:5729310:C04F1.1:WBGene00015442	C04F1.1	2	2	3	1	C1	1	0	Control
chrI:5726308:5729310:C04F1.1:WBGene00015442	C04F1.1	2	14	3	1	C1	1	0	Control
chrI:9694563:9695192:C04F12.12:WBGene00077685	C04F12.12	2	2	1	1	C1	0	1	Control
chrI:9694563:9695192:C04F12.12:WBGene00077685	C04F12.12	2	8	1	1	C1	0	1	Control
chrX:3416887:3419213:C04F6.7:WBGene00195081	C04F6.7	2	8	1	1	C1	1	0	Control
chrX:3416887:3419213:C04F6.7:WBGene00195081	C04F6.7	2	12	3	1	C1	1	0	Control
chrX:3402010:3402726:C04F6.9:WBGene00304901	C04F6.9	2	16	3	1	C1	1	0	Control
chrIV:10114524:10115129:C04G2.14:WBGene00255426	C04G2.14	2	10	1	1	C1	0	1	Control
chrIV:10094196:10095271:C04G2.5:WBGene00007306	C04G2.5	2	2	1	1	C1	0	1	Control
chrIV:10094196:10095271:C04G2.5:WBGene00007306	C04G2.5	2	10	5	1	C1	0	1	Control
chrII:5094244:5095458:C04G6.13:WBGene00077489	C04G6.13	2	8	1	1	C1	0	1	Control
chrII:5094244:5095458:C04G6.13:WBGene00077489	C04G6.13	2	16	1	1	C1	0	1	Control
chrII:5091153:5091299:C04G6.14:WBGene00199205	C04G6.14	2	8	1	1	C1	1	0	Control
chrII:5091153:5091299:C04G6.14:WBGene00199205	C04G6.14	2	14	1	1	C1	1	0	Control
chrII:5097951:5098467:C04G6.15:WBGene00269376	C04G6.15	2	18	1	1	C1	1	0	Control
chrII:5093213:5094214:C04G6.2:WBGene00015453	C04G6.2	2	6	1	1	C1	1	0	Control
chrII:5093213:5094214:C04G6.2:WBGene00015453	C04G6.2	1	18	3	0	C1	1	0	Control
chrII:5098769:5100242:C04G6.6:WBGene00015456	C04G6.6	2	8	1	1	C1	1	0	Control
chrII:5098769:5100242:C04G6.6:WBGene00015456	C04G6.6	2	14	1	1	C1	1	0	Control
chrII:7958843:7960237:C04H4.1:WBGene00007311	C04H4.1	2	6	1	1	C1	0	1	Control
chrX:10829969:10830118:C05A9.7:WBGene00201375	C05A9.7	2	4	1	1	C1	1	0	Control
chrIV:6842958:6843029:C05B10.17:WBGene00200526	C05B10.17	2	16	1	1	C1	0	1	Control
chrIII:9987723:9988448:C05B5.1:WBGene00007319	C05B5.1	2	6	1	1	C1	1	0	Control
chrIII:10004512:10004966:C05B5.11:WBGene00045242	C05B5.11	2	2	5	1	C1	1	0	Control
chrIII:10004512:10004966:C05B5.11:WBGene00045242	C05B5.11	2	14	5	1	C1	1	0	Control
chrIII:9995802:9995952:C05B5.14:WBGene00198659	C05B5.14	2	4	1	1	C1	0	1	Control
chrIII:9989480:9989628:C05B5.15:WBGene00199190	C05B5.15	2	4	1	1	C1	1	0	Control
chrIII:9998541:9999335:C05B5.17:WBGene00219314	C05B5.17	2	8	1	1	C1	0	1	Control
chrIII:9999818:10000528:C05B5.2:WBGene00007320	C05B5.2	2	8	1	1	C1	0	1	Control
chrIII:9999818:10000528:C05B5.2:WBGene00007320	C05B5.2	2	12	1	1	C1	0	1	Control
chrII:9917117:9918004:C05C10.8:WBGene00086567	C05C10.8	2	2	5	1	C1	1	0	Control
chrII:9917117:9918004:C05C10.8:WBGene00086567	C05C10.8	1	14	7	0	C1	1	0	Control
chrIV:11253984:11255719:C05C12.1:WBGene00007335	C05C12.1	2	18	1	1	C1	1	0	Control
chrIV:11260411:11261185:C05C12.5:WBGene00007337	C05C12.5	2	2	1	1	C1	0	1	Control
chrIV:11260411:11261185:C05C12.5:WBGene00007337	C05C12.5	2	8	3	1	C1	0	1	Control
chrIV:11260411:11261185:C05C12.5:WBGene00007337	C05C12.5	2	14	5	1	C1	0	1	Control
chrV:7252249:7255195:C05C8.8:WBGene00015465	C05C8.8	2	18	1	1	C1	0	1	Control
chrX:11153064:11157643:C05C9.2:WBGene00007326	C05C9.2	2	6	1	1	C1	1	0	Control
chrX:11142970:11152820:C05C9.3:WBGene00007327	C05C9.3	2	6	1	1	C1	0	1	Control
chrX:11142970:11152820:C05C9.3:WBGene00007327	C05C9.3	2	16	1	1	C1	0	1	Control
chrII:11418298:11423393:C05D12.2:WBGene00007340	C05D12.2	2	2	3	1	C1	0	1	Control
chrII:11418298:11423393:C05D12.2:WBGene00007340	C05D12.2	2	10	1	1	C1	0	1	Control
chrII:11418298:11423393:C05D12.2:WBGene00007340	C05D12.2	1	16	5	0	C1	0	1	Control
chrIII:5603595:5603756:C05D2.14:WBGene00197335	C05D2.14	2	10	1	1	C1	1	0	Control
chrIII:5603595:5603756:C05D2.14:WBGene00197335	C05D2.14	2	14	1	1	C1	1	0	Control
chrIII:5602053:5602179:C05D2.15:WBGene00197666	C05D2.15	2	12	1	1	C1	0	1	Control
chrX:1107078:1107207:C05D9.12:WBGene00219800	C05D9.12	1	16	5	0	C1	1	0	Control
chrX:4586916:4588178:C05E11.2:WBGene00015493	C05E11.2	2	6	1	1	C1	0	1	Control
chrV:761625:761978:C05E4.12:WBGene00015491	C05E4.12	2	2	1	1	C1	0	1	Control
chrV:742119:743273:C05E4.7:WBGene00015489	C05E4.7	2	2	7	1	C1	1	0	Control
chrV:742119:743273:C05E4.7:WBGene00015489	C05E4.7	2	12	7	1	C1	1	0	Control
chrX:14744541:14744678:C05G5.8:WBGene00195629	C05G5.8	2	2	5	1	C1	1	0	Control
chrX:14744541:14744678:C05G5.8:WBGene00195629	C05G5.8	2	10	1	1	C1	1	0	Control
chrIII:5653865:5653968:C05H8.3:WBGene00045089	C05H8.3	2	2	9	1	C1	1	0	Control
chrIII:5653865:5653968:C05H8.3:WBGene00045089	C05H8.3	2	14	3	1	C1	1	0	Control
chrIII:5653865:5653968:C05H8.3:WBGene00045089	C05H8.3	1	20	1	0	C1	1	0	Control
chrII:10564111:10564678:C06A1.6:WBGene00007356	C06A1.6	2	2	1	1	C1	1	0	Control
chrII:10564111:10564678:C06A1.6:WBGene00007356	C06A1.6	2	10	1	1	C1	1	0	Control
chrII:10564111:10564678:C06A1.6:WBGene00007356	C06A1.6	2	14	3	1	C1	1	0	Control
chrII:10564111:10564678:C06A1.6:WBGene00007356	C06A1.6	1	20	1	0	C1	1	0	Control
chrII:10564890:10565401:C06A1.7:WBGene00044235	C06A1.7	2	4	1	1	C1	1	0	Control
chrII:10560716:10560934:C06A1.8:WBGene00045148	C06A1.8	2	8	1	1	C1	1	0	Control
chrII:10560716:10560934:C06A1.8:WBGene00045148	C06A1.8	2	14	1	1	C1	1	0	Control
chrII:10562951:10563064:C06A1.9:WBGene00045152	C06A1.9	2	12	1	1	C1	0	1	Control
chrIV:17437337:17438233:C06A12.8:WBGene00007359	C06A12.8	2	2	1	1	C1	0	1	Control
chrI:6006263:6007334:C06A5.2:WBGene00015500	C06A5.2	2	8	1	1	C1	1	0	Control
chrI:6006263:6007334:C06A5.2:WBGene00015500	C06A5.2	2	14	1	1	C1	1	0	Control
chrI:6006263:6007334:C06A5.2:WBGene00015500	C06A5.2	1	20	1	0	C1	1	0	Control
chrIV:7841503:7841651:C06A6.9:WBGene00197057	C06A6.9	2	2	3	1	C1	1	0	Control
chrIV:7841503:7841651:C06A6.9:WBGene00197057	C06A6.9	2	10	1	1	C1	1	0	Control
chrIV:7841503:7841651:C06A6.9:WBGene00197057	C06A6.9	2	14	3	1	C1	1	0	Control
chrIV:7841503:7841651:C06A6.9:WBGene00197057	C06A6.9	1	20	1	0	C1	1	0	Control
chrII:7772463:7772603:C06A8.16:WBGene00201674	C06A8.16	2	8	1	1	C1	0	1	Control
chrII:7772498:7773914:C06A8.6:WBGene00015516	C06A8.6	2	12	3	1	C1	1	0	Control
chrII:7772498:7773914:C06A8.6:WBGene00015516	C06A8.6	1	18	3	0	C1	1	0	Control
chrV:13931524:13932198:C06B3.16:WBGene00189947	C06B3.16	2	14	1	1	C1	0	1	Control
chrV:13909685:13911585:C06B3.7:WBGene00007366	C06B3.7	2	2	5	1	C1	1	0	Control
chrV:13909685:13911585:C06B3.7:WBGene00007366	C06B3.7	2	12	1	1	C1	1	0	Control
chrV:15498733:15511421:C06B8.7:WBGene00007372	C06B8.7	2	12	1	1	C1	1	0	Control
chrV:15997135:15997769:C06C6.8:WBGene00007382	C06C6.8	2	4	3	1	C1	0	1	Control
chrV:15997135:15997769:C06C6.8:WBGene00007382	C06C6.8	2	10	1	1	C1	0	1	Control
chrV:15997135:15997769:C06C6.8:WBGene00007382	C06C6.8	2	14	1	1	C1	0	1	Control
chrV:15996170:15996755:C06C6.9:WBGene00007383	C06C6.9	2	4	1	1	C1	1	0	Control
chrIII:8614761:8616381:C06E1.11:WBGene00015526	C06E1.11	2	4	1	1	C1	1	0	Control
chrIII:8614761:8616381:C06E1.11:WBGene00015526	C06E1.11	2	16	1	1	C1	1	0	Control
chrIII:8614761:8616381:C06E1.11:WBGene00015526	C06E1.11	1	20	1	0	C1	1	0	Control
chrIII:8584302:8584425:C06E1.14:WBGene00197917	C06E1.14	2	16	1	1	C1	1	0	Control
chrIII:8584302:8584425:C06E1.14:WBGene00197917	C06E1.14	1	20	1	0	C1	1	0	Control
chrX:8861257:8861692:C06E2.9:WBGene00044579	C06E2.9	2	2	3	1	C1	1	0	Control
chrX:8861257:8861692:C06E2.9:WBGene00044579	C06E2.9	1	18	3	0	C1	1	0	Control
chrIV:7283256:7283871:C06E4.1:WBGene00015530	C06E4.1	2	4	3	1	C1	1	0	Control
chrIV:7283256:7283871:C06E4.1:WBGene00015530	C06E4.1	2	10	1	1	C1	1	0	Control
chrIV:7254989:7255909:C06E4.5:WBGene00015534	C06E4.5	2	4	1	1	C1	1	0	Control
chrIV:7257131:7258248:C06E4.6:WBGene00015535	C06E4.6	2	10	1	1	C1	1	0	Control
chrIII:6994160:6994299:C06E8.6:WBGene00195582	C06E8.6	2	4	1	1	C1	1	0	Control
chrX:16643438:16643588:C06G1.10:WBGene00197189	C06G1.10	2	8	3	1	C1	1	0	Control
chrX:16615871:16616020:C06G1.12:WBGene00197975	C06G1.12	2	8	1	1	C1	1	0	Control
chrX:16646333:16646531:C06G1.8:WBGene00196579	C06G1.8	2	6	1	1	C1	0	1	Control
chrIII:7977215:7977812:C06G4.4:WBGene00015558	C06G4.4	2	12	1	1	C1	1	0	Control
chrX:4554367:4554582:C07A12.10:WBGene00197381	C07A12.10	2	6	1	1	C1	0	1	Control
chrX:4554288:4554572:C07A12.14:WBGene00201370	C07A12.14	2	6	1	1	C1	0	1	Control
chrX:4524045:4524172:C07A12.19:WBGene00219805	C07A12.19	2	2	3	1	C1	0	1	Control
chrX:4524045:4524172:C07A12.19:WBGene00219805	C07A12.19	2	16	3	1	C1	0	1	Control
chrX:10176609:10176752:C07A4.4:WBGene00196157	C07A4.4	2	10	1	1	C1	0	1	Control
chrX:10176605:10176744:C07A4.7:WBGene00197967	C07A4.7	2	10	1	1	C1	0	1	Control
chrIII:9685169:9686726:C07A9.10:WBGene00007406	C07A9.10	2	2	3	1	C1	0	1	Control
chrIII:9685169:9686726:C07A9.10:WBGene00007406	C07A9.10	2	16	3	1	C1	0	1	Control
chrIII:9717379:9717458:C07A9.14:WBGene00045124	C07A9.14	2	2	1	1	C1	0	1	Control
chrIII:9717379:9717458:C07A9.14:WBGene00045124	C07A9.14	2	10	1	1	C1	0	1	Control
chrIII:9708844:9709069:C07A9.16:WBGene00200150	C07A9.16	2	8	1	1	C1	1	0	Control
chrIII:9708844:9709069:C07A9.16:WBGene00200150	C07A9.16	2	12	1	1	C1	1	0	Control
chrX:9516363:9517206:C07B5.2:WBGene00007407	C07B5.2	2	12	1	1	C1	1	0	Control
chrIV:9165986:9166170:C07C7.3:WBGene00235302	C07C7.3	2	12	1	1	C1	0	1	Control
chrX:7344046:7344551:C07D8.5:WBGene00015564	C07D8.5	2	6	1	1	C1	0	1	Control
chrX:7344046:7344551:C07D8.5:WBGene00015564	C07D8.5	2	18	1	1	C1	0	1	Control
chrII:10354680:10354761:C07E3.17:WBGene00219806	C07E3.17	2	8	3	1	C1	1	0	Control
chrII:10352262:10353463:C07E3.8:WBGene00007418	C07E3.8	2	12	1	1	C1	1	0	Control
chrII:10352262:10353463:C07E3.8:WBGene00007418	C07E3.8	2	16	3	1	C1	1	0	Control
chrIV:8193173:8193373:C07G1.12:WBGene00199304	C07G1.12	2	8	1	1	C1	1	0	Control
chrIV:8193173:8193373:C07G1.12:WBGene00199304	C07G1.12	2	14	1	1	C1	1	0	Control
chrIV:8205116:8205400:C07G1.14:WBGene00201991	C07G1.14	2	14	1	1	C1	0	1	Control
chrIV:8169963:8170203:C07G1.15:WBGene00235296	C07G1.15	2	2	3	1	C1	1	0	Control
chrIV:8209157:8210400:C07G1.6:WBGene00015572	C07G1.6	2	8	1	1	C1	1	0	Control
chrIV:8210953:8211828:C07G1.7:WBGene00015573	C07G1.7	2	8	1	1	C1	1	0	Control
chrIV:8210953:8211828:C07G1.7:WBGene00015573	C07G1.7	1	20	1	0	C1	1	0	Control
chrIII:4498966:4499038:C07G2.5:WBGene00303035	C07G2.5	2	8	1	1	C1	1	0	Control
chrIII:4498966:4499038:C07G2.5:WBGene00303035	C07G2.5	2	14	1	1	C1	1	0	Control
chrV:3502306:3503151:C07G3.10:WBGene00015578	C07G3.10	2	4	1	1	C1	0	1	Control
chrV:3493633:3496943:C07G3.15:WBGene00269378	C07G3.15	2	2	1	1	C1	0	1	Control
chrV:3493633:3496943:C07G3.15:WBGene00269378	C07G3.15	2	8	3	1	C1	0	1	Control
chrV:3493633:3496943:C07G3.15:WBGene00269378	C07G3.15	2	16	1	1	C1	0	1	Control
chrIII:7496576:7496654:C07H6.10:WBGene00044945	C07H6.10	2	10	1	1	C1	0	1	Control
chrIII:7491788:7491871:C07H6.19:WBGene00219807	C07H6.19	2	2	1	1	C1	0	1	Control
chrIII:7491788:7491871:C07H6.19:WBGene00219807	C07H6.19	2	10	3	1	C1	0	1	Control
chrX:17081127:17082042:C08A9.10:WBGene00044773	C08A9.10	2	4	5	1	C1	1	0	Control
chrX:17081127:17082042:C08A9.10:WBGene00044773	C08A9.10	2	14	5	1	C1	1	0	Control
chrX:17087881:17093299:C08A9.3:WBGene00015583	C08A9.3	2	4	1	1	C1	1	0	Control
chrII:8017570:8017701:C08B11.12:WBGene00200795	C08B11.12	2	8	1	1	C1	1	0	Control
chrV:10134094:10134127:C08B6.18:WBGene00303036	C08B6.18	2	8	1	1	C1	1	0	Control
chrV:10134094:10134127:C08B6.18:WBGene00303036	C08B6.18	2	12	3	1	C1	1	0	Control
chrV:10105711:10106694:C08B6.2:WBGene00007423	C08B6.2	2	6	1	1	C1	1	0	Control
chrV:10117764:10119791:C08B6.5:WBGene00007426	C08B6.5	2	14	1	1	C1	1	0	Control
chrV:10123623:10124799:C08B6.6:WBGene00007427	C08B6.6	2	14	1	1	C1	0	1	Control
chrIII:7811117:7811245:C08C3.11:WBGene00200613	C08C3.11	2	4	1	1	C1	0	1	Control
chrV:8345758:8349909:C08D8.1:WBGene00015592	C08D8.1	2	14	1	1	C1	1	0	Control
chrII:1633789:1634120:C08E3.1:WBGene00015593	C08E3.1	2	4	1	1	C1	0	1	Control
chrII:1633789:1634120:C08E3.1:WBGene00015593	C08E3.1	2	8	1	1	C1	0	1	Control
chrII:1633789:1634120:C08E3.1:WBGene00015593	C08E3.1	2	12	3	1	C1	0	1	Control
chrV:18361085:18362502:C08E8.1:WBGene00007437	C08E8.1	2	2	1	1	C1	1	0	Control
chrV:18353509:18355842:C08E8.2:WBGene00007438	C08E8.2	2	10	1	1	C1	0	1	Control
chrV:18371845:18373532:C08E8.4:WBGene00007440	C08E8.4	2	2	1	1	C1	1	0	Control
chrV:18364857:18365037:C08E8.9:WBGene00050891	C08E8.9	2	2	1	1	C1	1	0	Control
chrIV:13623832:13625433:C08F11.1:WBGene00007450	C08F11.1	2	2	1	1	C1	1	0	Control
chrIV:13623832:13625433:C08F11.1:WBGene00007450	C08F11.1	2	6	1	1	C1	1	0	Control
chrIV:13623832:13625433:C08F11.1:WBGene00007450	C08F11.1	2	10	1	1	C1	1	0	Control
chrIV:13619502:13621539:C08F11.3:WBGene00007452	C08F11.3	2	14	1	1	C1	0	1	Control
chrIV:13619502:13621539:C08F11.3:WBGene00007452	C08F11.3	2	18	1	1	C1	0	1	Control
chrIV:11166052:11166123:C08F8.11:WBGene00197093	C08F8.11	2	6	1	1	C1	0	1	Control
chrIV:7657144:7657500:C08G9.4:WBGene00195661	C08G9.4	2	16	1	1	C1	0	1	Control
chrIV:7657291:7657500:C08G9.7:WBGene00200031	C08G9.7	2	16	1	1	C1	0	1	Control
chrIV:7672392:7672509:C08G9.8:WBGene00200235	C08G9.8	2	16	1	1	C1	0	1	Control
chrX:6018441:6019936:C09B8.4:WBGene00015623	C09B8.4	2	6	1	1	C1	1	0	Control
chrIV:5037788:5040499:C09B9.1:WBGene00015626	C09B9.1	2	4	1	1	C1	1	0	Control
chrIV:5029249:5031046:C09B9.2:WBGene00015627	C09B9.2	2	14	1	1	C1	0	1	Control
chrIV:5029249:5031046:C09B9.2:WBGene00015627	C09B9.2	2	18	1	1	C1	0	1	Control
chrIV:5056912:5061080:C09B9.7:WBGene00015630	C09B9.7	2	8	3	1	C1	1	0	Control
chrIV:5056912:5061080:C09B9.7:WBGene00015630	C09B9.7	2	14	3	1	C1	1	0	Control
chrIV:5056912:5061080:C09B9.7:WBGene00015630	C09B9.7	1	20	1	0	C1	1	0	Control
chrI:5486486:5487150:C09D4.6:WBGene00015636	C09D4.6	2	4	3	1	C1	1	0	Control
chrI:5486486:5487150:C09D4.6:WBGene00015636	C09D4.6	2	10	1	1	C1	1	0	Control
chrI:5486486:5487150:C09D4.6:WBGene00015636	C09D4.6	2	14	1	1	C1	1	0	Control
chrI:5486486:5487150:C09D4.6:WBGene00015636	C09D4.6	1	18	3	0	C1	1	0	Control
chrII:10992578:10992717:C09D8.8:WBGene00198081	C09D8.8	2	6	1	1	C1	0	1	Control
chrX:991338:991374:C09E10.3:WBGene00303038	C09E10.3	2	8	1	1	C1	1	0	Control
chrIII:6518407:6520049:C09E7.10:WBGene00044295	C09E7.10	2	2	1	1	C1	1	0	Control
chrII:556496:556526:C09E8.6:WBGene00303037	C09E8.6	2	2	1	1	C1	0	1	Control
chrII:556496:556526:C09E8.6:WBGene00303037	C09E8.6	2	6	1	1	C1	0	1	Control
chrII:556496:556526:C09E8.6:WBGene00303037	C09E8.6	2	16	1	1	C1	0	1	Control
chrX:11057371:11057510:C09F12.6:WBGene00196538	C09F12.6	2	8	1	1	C1	1	0	Control
chrII:14698700:14699362:C09F9.1:WBGene00007478	C09F9.1	2	6	1	1	C1	1	0	Control
chrII:14705511:14720311:C09F9.2:WBGene00007479	C09F9.2	2	12	1	1	C1	1	0	Control
chrX:15977761:15982600:C09G1.2:WBGene00007484	C09G1.2	2	2	1	1	C1	0	1	Control
chrX:15977761:15982600:C09G1.2:WBGene00007484	C09G1.2	2	16	1	1	C1	0	1	Control
chrX:15964099:15964230:C09G1.7:WBGene00284856	C09G1.7	2	2	3	1	C1	1	0	Control
chrX:15964099:15964230:C09G1.7:WBGene00284856	C09G1.7	1	16	5	0	C1	1	0	Control
chrIV:3495295:3496440:C09G12.17:WBGene00044470	C09G12.17	2	2	1	1	C1	1	0	Control
chrIV:3495295:3496440:C09G12.17:WBGene00044470	C09G12.17	2	8	1	1	C1	1	0	Control
chrIV:3513760:3513967:C09G12.19:WBGene00201640	C09G12.19	2	8	3	1	C1	1	0	Control
chrIV:3513760:3513967:C09G12.19:WBGene00201640	C09G12.19	2	14	1	1	C1	1	0	Control
chrII:10718474:10718613:C09G5.11:WBGene00200683	C09G5.11	2	2	1	1	C1	0	1	Control
chrII:10718474:10718613:C09G5.11:WBGene00200683	C09G5.11	2	6	1	1	C1	0	1	Control
chrII:10718474:10718613:C09G5.11:WBGene00200683	C09G5.11	2	10	1	1	C1	0	1	Control
chrII:10718474:10718613:C09G5.11:WBGene00200683	C09G5.11	1	18	3	0	C1	0	1	Control
chrII:10714882:10716457:C09G5.7:WBGene00007489	C09G5.7	2	10	3	1	C1	1	0	Control
chrIV:8869961:8873057:C09G9.3:WBGene00007494	C09G9.3	2	4	1	1	C1	1	0	Control
chrV:8084080:8085241:C09H5.7:WBGene00015661	C09H5.7	2	4	1	1	C1	1	0	Control
chrX:7398883:7400953:C10A4.10:WBGene00050957	C10A4.10	2	2	1	1	C1	1	0	Control
chrX:7410234:7412749:C10A4.2:WBGene00015663	C10A4.2	1	20	1	0	C1	0	1	Control
chrX:7390569:7391438:C10A4.6:WBGene00015667	C10A4.6	2	6	1	1	C1	0	1	Control
chrX:7413610:7415520:C10A4.7:WBGene00015668	C10A4.7	2	2	1	1	C1	1	0	Control
chrX:7413610:7415520:C10A4.7:WBGene00015668	C10A4.7	2	6	1	1	C1	1	0	Control
chrX:7413610:7415520:C10A4.7:WBGene00015668	C10A4.7	2	14	3	1	C1	1	0	Control
chrX:7420870:7422654:C10A4.9:WBGene00045456	C10A4.9	2	6	1	1	C1	1	0	Control
chrX:7420870:7422654:C10A4.9:WBGene00045456	C10A4.9	2	14	1	1	C1	1	0	Control
chrIV:11469468:11469797:C10C6.13:WBGene00219489	C10C6.13	2	2	3	1	C1	1	0	Control
chrIV:11469468:11469797:C10C6.13:WBGene00219489	C10C6.13	2	10	1	1	C1	1	0	Control
chrIV:11463537:11465224:C10C6.3:WBGene00007512	C10C6.3	2	4	1	1	C1	1	0	Control
chrX:16763152:16767027:C10E2.1:WBGene00015672	C10E2.1	2	4	1	1	C1	1	0	Control
chrX:16763152:16767027:C10E2.1:WBGene00015672	C10E2.1	2	10	5	1	C1	1	0	Control
chrI:6307302:6308636:C10G11.1:WBGene00015685	C10G11.1	2	10	1	1	C1	1	0	Control
chrI:6307302:6308636:C10G11.1:WBGene00015685	C10G11.1	2	18	1	1	C1	1	0	Control
chrI:6304915:6306384:C10G11.10:WBGene00015690	C10G11.10	2	4	1	1	C1	1	0	Control
chrI:6304915:6306384:C10G11.10:WBGene00015690	C10G11.10	2	14	5	1	C1	1	0	Control
chrI:6283495:6283637:C10G11.12:WBGene00195352	C10G11.12	2	10	3	1	C1	0	1	Control
chrI:6286347:6286572:C10G11.14:WBGene00199670	C10G11.14	2	4	1	1	C1	0	1	Control
chrI:6286347:6286572:C10G11.14:WBGene00199670	C10G11.14	1	20	1	0	C1	0	1	Control
chrI:6285687:6285899:C10G11.15:WBGene00201435	C10G11.15	2	2	3	1	C1	1	0	Control
chrI:6285687:6285899:C10G11.15:WBGene00201435	C10G11.15	2	8	1	1	C1	1	0	Control
chrI:6285687:6285899:C10G11.15:WBGene00201435	C10G11.15	2	18	1	1	C1	1	0	Control
chrI:6283530:6283672:C10G11.17:WBGene00202405	C10G11.17	2	10	3	1	C1	0	1	Control
chrV:5312865:5314356:C10G8.3:WBGene00015682	C10G8.3	2	6	1	1	C1	1	0	Control
chrV:5312865:5314356:C10G8.3:WBGene00015682	C10G8.3	2	10	1	1	C1	1	0	Control
chrIV:6182294:6182547:C11D2.99:WBGene00196792	C11D2.99	1	20	1	0	C1	0	1	Control
chrX:15142448:15142591:C11G10.4:WBGene00196361	C11G10.4	2	10	1	1	C1	0	1	Control
chrX:15161217:15161312:C11G10.9:WBGene00199084	C11G10.9	2	6	1	1	C1	0	1	Control
chrX:16329216:16329997:C11G6.2:WBGene00007523	C11G6.2	2	8	1	1	C1	1	0	Control
chrX:16329216:16329997:C11G6.2:WBGene00007523	C11G6.2	2	12	1	1	C1	1	0	Control
chrX:16329216:16329997:C11G6.2:WBGene00007523	C11G6.2	2	18	1	1	C1	1	0	Control
chrX:14298093:14303178:C11H1.5:WBGene00007530	C11H1.5	2	14	1	1	C1	1	0	Control
chrI:9328406:9328490:C12C8.5:WBGene00195751	C12C8.5	2	10	1	1	C1	0	1	Control
chrX:3487100:3487996:C12D12.7:WBGene00022922	C12D12.7	2	4	1	1	C1	0	1	Control
chrX:3487100:3487996:C12D12.7:WBGene00022922	C12D12.7	2	10	3	1	C1	0	1	Control
chrV:7672111:7673253:C12D5.4:WBGene00015707	C12D5.4	2	4	1	1	C1	1	0	Control
chrV:7672111:7673253:C12D5.4:WBGene00015707	C12D5.4	2	6	1	1	C1	0	1	Control
chrV:7668239:7669002:C12D5.5:WBGene00015708	C12D5.5	2	6	1	1	C1	0	1	Control
chrV:10219454:10220470:C12D8.13:WBGene00007540	C12D8.13	2	2	1	1	C1	0	1	Control
chrV:10219454:10220470:C12D8.13:WBGene00007540	C12D8.13	2	6	5	1	C1	0	1	Control
chrV:10219454:10220470:C12D8.13:WBGene00007540	C12D8.13	1	20	1	0	C1	0	1	Control
chrV:10228640:10229322:C12D8.15:WBGene00007542	C12D8.15	2	2	5	1	C1	0	1	Control
chrV:10228640:10229322:C12D8.15:WBGene00007542	C12D8.15	2	10	1	1	C1	0	1	Control
chrV:10228640:10229322:C12D8.15:WBGene00007542	C12D8.15	2	14	1	1	C1	0	1	Control
chrV:10228640:10229322:C12D8.15:WBGene00007542	C12D8.15	2	18	1	1	C1	0	1	Control
chrV:10222306:10223521:C12D8.20:WBGene00194780	C12D8.20	2	2	1	1	C1	1	0	Control
chrV:10240572:10241188:C12D8.21:WBGene00195157	C12D8.21	2	6	1	1	C1	1	0	Control
chrV:10240572:10241188:C12D8.21:WBGene00195157	C12D8.21	1	20	1	0	C1	1	0	Control
chrII:1350686:1355649:C13A10.1:WBGene00015728	C13A10.1	2	12	1	1	C1	1	0	Control
chrII:1349051:1349201:C13A10.4:WBGene00199720	C13A10.4	2	8	3	1	C1	0	1	Control
chrV:7288998:7292223:C13A2.1:WBGene00015718	C13A2.1	2	2	1	1	C1	0	1	Control
chrV:7288998:7292223:C13A2.1:WBGene00015718	C13A2.1	2	6	1	1	C1	0	1	Control
chrV:7273830:7275087:C13A2.10:WBGene00015726	C13A2.10	2	10	1	1	C1	1	0	Control
chrV:7259261:7260160:C13A2.12:WBGene00044547	C13A2.12	2	2	3	1	C1	1	0	Control
chrV:7259261:7260160:C13A2.12:WBGene00044547	C13A2.12	1	18	3	0	C1	1	0	Control
chrV:7262560:7264148:C13A2.9:WBGene00015725	C13A2.9	2	6	1	1	C1	0	1	Control
chrII:14474824:14474920:C13B4.5:WBGene00197886	C13B4.5	2	4	1	1	C1	1	0	Control
chrV:12525284:12525432:C13C12.6:WBGene00201992	C13C12.6	2	14	1	1	C1	1	0	Control
chrV:12118002:12118987:C13C4.8:WBGene00195250	C13C4.8	2	6	1	1	C1	1	0	Control
chrV:12118002:12118987:C13C4.8:WBGene00195250	C13C4.8	2	10	1	1	C1	1	0	Control
chrV:12118002:12118987:C13C4.8:WBGene00195250	C13C4.8	2	16	3	1	C1	1	0	Control
chrV:12114785:12114982:C13C4.9:WBGene00197001	C13C4.9	2	4	1	1	C1	1	0	Control
chrV:7220981:7221023:C13F10.8:WBGene00303039	C13F10.8	2	8	1	1	C1	1	0	Control
chrII:10597104:10598139:C14A4.8:WBGene00007559	C14A4.8	2	6	1	1	C1	1	0	Control
chrII:10597104:10598139:C14A4.8:WBGene00007559	C14A4.8	2	14	1	1	C1	1	0	Control
chrV:18146376:18150259:C14A6.3:WBGene00007567	C14A6.3	1	18	3	0	C1	0	1	Control
chrV:18165238:18167261:C14A6.6:WBGene00007570	C14A6.6	2	4	1	1	C1	1	0	Control
chrV:18169042:18171668:C14A6.8:WBGene00007572	C14A6.8	2	10	1	1	C1	0	1	Control
chrV:12599086:12599128:C14C10.10:WBGene00303041	C14C10.10	2	14	1	1	C1	1	0	Control
chrV:12596846:12596977:C14C10.8:WBGene00045126	C14C10.8	2	6	1	1	C1	1	0	Control
chrV:12601080:12601373:C14C10.9:WBGene00195234	C14C10.9	2	2	1	1	C1	0	1	Control
chrV:5663590:5665264:C14C11.1:WBGene00015765	C14C11.1	2	6	1	1	C1	1	0	Control
chrV:5663590:5665264:C14C11.1:WBGene00015765	C14C11.1	1	20	1	0	C1	1	0	Control
chrV:5676305:5676455:C14C11.10:WBGene00197914	C14C11.10	2	4	1	1	C1	1	0	Control
chrV:5676299:5676732:C14C11.11:WBGene00198770	C14C11.11	2	4	1	1	C1	1	0	Control
chrV:563133:564446:C14C6.2:WBGene00015756	C14C6.2	2	8	1	1	C1	0	1	Control
chrV:563133:564446:C14C6.2:WBGene00015756	C14C6.2	2	16	1	1	C1	0	1	Control
chrV:563133:564446:C14C6.2:WBGene00015756	C14C6.2	1	20	1	0	C1	0	1	Control
chrV:551278:553167:C14C6.8:WBGene00015762	C14C6.8	2	14	1	1	C1	0	1	Control
chrV:551278:553167:C14C6.8:WBGene00015762	C14C6.8	2	18	1	1	C1	0	1	Control
chrX:1826465:1827354:C14E2.1:WBGene00015770	C14E2.1	2	2	1	1	C1	1	0	Control
chrX:1826465:1827354:C14E2.1:WBGene00015770	C14E2.1	2	6	1	1	C1	1	0	Control
chrX:1801455:1805087:C14E2.11:WBGene00206378	C14E2.11	2	8	1	1	C1	1	0	Control
chrX:1831630:1831762:C14E2.12:WBGene00219816	C14E2.12	2	16	1	1	C1	1	0	Control
chrX:1818663:1821335:C14E2.4:WBGene00015773	C14E2.4	2	4	1	1	C1	0	1	Control
chrX:1818663:1821335:C14E2.4:WBGene00015773	C14E2.4	2	8	1	1	C1	0	1	Control
chrX:1823615:1825340:C14E2.5:WBGene00015774	C14E2.5	2	2	1	1	C1	1	0	Control
chrX:1823615:1825340:C14E2.5:WBGene00015774	C14E2.5	2	10	1	1	C1	1	0	Control
chrX:1823615:1825340:C14E2.5:WBGene00015774	C14E2.5	1	18	3	0	C1	1	0	Control
chrX:1827737:1828487:C14E2.6:WBGene00015775	C14E2.6	2	4	11	1	C1	0	1	Control
chrX:6211754:6211903:C14F11.22:WBGene00199223	C14F11.22	2	8	3	1	C1	1	0	Control
chrX:7965630:7965678:C14F5.9:WBGene00198523	C14F5.9	2	14	1	1	C1	0	1	Control
chrI:7391590:7391692:C15A11.10:WBGene00219817	C15A11.10	2	2	3	1	C1	0	1	Control
chrI:7391590:7391692:C15A11.10:WBGene00219817	C15A11.10	2	16	1	1	C1	0	1	Control
chrI:7384397:7388792:C15A11.2:WBGene00007597	C15A11.2	2	14	1	1	C1	1	0	Control
chrX:6482777:6482926:C15B12.11:WBGene00197206	C15B12.11	2	4	3	1	C1	0	1	Control
chrX:6482777:6482926:C15B12.11:WBGene00197206	C15B12.11	2	16	1	1	C1	0	1	Control
chrX:6463411:6465953:C15B12.2:WBGene00015784	C15B12.2	2	14	1	1	C1	1	0	Control
chrX:6463411:6465953:C15B12.2:WBGene00015784	C15B12.2	1	20	1	0	C1	1	0	Control
chrX:6470432:6473748:C15B12.4:WBGene00015786	C15B12.4	2	14	1	1	C1	1	0	Control
chrI:12203799:12205809:C15C6.2:WBGene00007601	C15C6.2	2	4	3	1	C1	1	0	Control
chrI:12203799:12205809:C15C6.2:WBGene00007601	C15C6.2	2	18	1	1	C1	1	0	Control
chrI:12207096:12212688:C15C6.3:WBGene00007602	C15C6.3	2	12	1	1	C1	1	0	Control
chrI:12202898:12203022:C15C6.6:WBGene00195683	C15C6.6	2	4	1	1	C1	0	1	Control
chrV:12736227:12736352:C15C8.10:WBGene00196942	C15C8.10	2	8	1	1	C1	1	0	Control
chrV:12736227:12736352:C15C8.10:WBGene00196942	C15C8.10	1	20	1	0	C1	1	0	Control
chrII:6968391:6968562:C15F1.14:WBGene00198924	C15F1.14	2	12	1	1	C1	0	1	Control
chrII:6968391:6968562:C15F1.14:WBGene00198924	C15F1.14	2	18	1	1	C1	1	0	Control
chrII:6967899:6970615:C15F1.5:WBGene00015796	C15F1.5	2	4	1	1	C1	1	0	Control
chrV:14393803:14394463:C15H11.1:WBGene00007613	C15H11.1	2	14	1	1	C1	0	1	Control
chrV:14409093:14409889:C15H11.16:WBGene00206494	C15H11.16	2	2	5	1	C1	0	1	Control
chrV:14409093:14409889:C15H11.16:WBGene00206494	C15H11.16	1	14	7	0	C1	0	1	Control
chrIII:9650421:9651971:C15H7.3:WBGene00007610	C15H7.3	2	2	1	1	C1	1	0	Control
chrIII:9650421:9651971:C15H7.3:WBGene00007610	C15H7.3	2	6	1	1	C1	1	0	Control
chrIII:9650421:9651971:C15H7.3:WBGene00007610	C15H7.3	2	10	1	1	C1	1	0	Control
chrIII:9639498:9639636:C15H7.6:WBGene00195509	C15H7.6	1	20	1	0	C1	0	1	Control
chrIII:9639843:9639990:C15H7.7:WBGene00196291	C15H7.7	2	4	7	1	C1	1	0	Control
chrIII:9639843:9639990:C15H7.7:WBGene00196291	C15H7.7	2	14	3	1	C1	1	0	Control
chrX:6126825:6126975:C15H9.13:WBGene00201343	C15H9.13	2	14	1	1	C1	0	1	Control
chrII:4231384:4234620:C16A11.10:WBGene00185089	C16A11.10	2	14	1	1	C1	1	0	Control
chrII:4229544:4230795:C16A11.3:WBGene00015816	C16A11.3	2	8	1	1	C1	1	0	Control
chrII:4223304:4226330:C16A11.5:WBGene00015818	C16A11.5	1	20	1	0	C1	1	0	Control
chrII:4255847:4256989:C16A11.7:WBGene00015820	C16A11.7	2	2	1	1	C1	1	0	Control
chrII:4255847:4256989:C16A11.7:WBGene00015820	C16A11.7	2	6	1	1	C1	1	0	Control
chrII:4255847:4256989:C16A11.7:WBGene00015820	C16A11.7	2	14	1	1	C1	1	0	Control
chrII:4255847:4256989:C16A11.7:WBGene00015820	C16A11.7	1	20	1	0	C1	1	0	Control
chrIII:6374414:6374548:C16A3.11:WBGene00023469	C16A3.11	2	16	1	1	C1	1	0	Control
chrIII:6375044:6375184:C16A3.15:WBGene00200702	C16A3.15	2	4	1	1	C1	1	0	Control
chrX:3963113:3963263:C16B8.10:WBGene00200530	C16B8.10	2	10	1	1	C1	1	0	Control
chrX:3963113:3963263:C16B8.10:WBGene00200530	C16B8.10	2	14	1	1	C1	1	0	Control
chrX:3985103:3985465:C16B8.5:WBGene00022926	C16B8.5	2	10	1	1	C1	0	1	Control
chrX:3971862:3972002:C16B8.6:WBGene00197079	C16B8.6	2	6	1	1	C1	0	1	Control
chrX:3971862:3972002:C16B8.6:WBGene00197079	C16B8.6	2	18	1	1	C1	0	1	Control
chrII:1894211:1894438:C16C4.1:WBGene00015825	C16C4.1	2	6	1	1	C1	0	1	Control
chrII:1864577:1864971:C16C4.17:WBGene00044359	C16C4.17	1	20	1	0	C1	1	0	Control
chrII:1892104:1892567:C16C4.19:WBGene00305103	C16C4.19	2	4	1	1	C1	1	0	Control
chrII:3440826:3442497:C16C8.17:WBGene00015854	C16C8.17	2	4	1	1	C1	0	1	Control
chrII:3440826:3442497:C16C8.17:WBGene00015854	C16C8.17	2	10	1	1	C1	0	1	Control
chrII:3429405:3431305:C16C8.18:WBGene00015855	C16C8.18	2	6	1	1	C1	1	0	Control
chrII:3429405:3431305:C16C8.18:WBGene00015855	C16C8.18	2	12	1	1	C1	1	0	Control
chrII:3449229:3449866:C16C8.25:WBGene00305092	C16C8.25	2	8	1	1	C1	1	0	Control
chrII:3455750:3458309:C16C8.26:WBGene00305091	C16C8.26	2	4	1	1	C1	1	0	Control
chrII:3441689:3442497:C16C8.27:WBGene00305093	C16C8.27	2	10	1	1	C1	0	1	Control
chrII:9138102:9138475:C16D2.3:WBGene00195144	C16D2.3	2	8	1	1	C1	0	1	Control
chrV:8261389:8263566:C16D9.8:WBGene00015863	C16D9.8	2	2	3	1	C1	0	1	Control
chrX:6940216:6943715:C16E9.1:WBGene00015865	C16E9.1	2	12	1	1	C1	1	0	Control
chrX:6962604:6962752:C16E9.22:WBGene00200453	C16E9.22	1	20	1	0	C1	0	1	Control
chrX:6936563:6936711:C16E9.24:WBGene00201116	C16E9.24	2	8	1	1	C1	1	0	Control
chrX:6944901:6945120:C16E9.27:WBGene00201729	C16E9.27	2	18	1	1	C1	0	1	Control
chrX:6962604:6962752:C16E9.28:WBGene00202267	C16E9.28	1	20	1	0	C1	0	1	Control
chrX:17611288:17611361:C16H3.7:WBGene00201932	C16H3.7	2	8	1	1	C1	0	1	Control
chrV:3333633:3339076:C17B7.5:WBGene00015879	C17B7.5	2	14	1	1	C1	0	1	Control
chrV:3320719:3324279:C17B7.8:WBGene00015882	C17B7.8	2	4	1	1	C1	1	0	Control
chrII:5537834:5539095:C17C3.11:WBGene00015893	C17C3.11	2	2	5	1	C1	1	0	Control
chrII:5537834:5539095:C17C3.11:WBGene00015893	C17C3.11	2	16	3	1	C1	1	0	Control
chrII:5566081:5566692:C17C3.13:WBGene00015895	C17C3.13	2	14	1	1	C1	1	0	Control
chrII:5566081:5567338:C17C3.2:WBGene00015888	C17C3.2	2	14	1	1	C1	1	0	Control
chrI:11601861:11602018:C17D12.18:WBGene00219821	C17D12.18	2	12	1	1	C1	1	0	Control
chrI:11586222:11587334:C17D12.5:WBGene00007639	C17D12.5	2	6	3	1	C1	1	0	Control
chrI:11586222:11587334:C17D12.5:WBGene00007639	C17D12.5	2	14	1	1	C1	1	0	Control
chrI:11609314:11609445:C17D12.8:WBGene00045375	C17D12.8	2	4	1	1	C1	1	0	Control
chrI:11609314:11609445:C17D12.8:WBGene00045375	C17D12.8	1	14	7	0	C1	1	0	Control
chrI:9428316:9428410:C17E4.16:WBGene00197864	C17E4.16	2	8	1	1	C1	0	1	Control
chrI:9428316:9428410:C17E4.18:WBGene00200265	C17E4.18	2	8	1	1	C1	0	1	Control
chrI:6669183:6669592:C17F3.1:WBGene00015907	C17F3.1	2	8	1	1	C1	0	1	Control
chrI:6669183:6669592:C17F3.1:WBGene00015907	C17F3.1	2	12	1	1	C1	0	1	Control
chrII:3243673:3244170:C17F4.12:WBGene00044374	C17F4.12	1	8	13	0	C1	0	1	Control
chrII:3240531:3241745:C17F4.3:WBGene00015911	C17F4.3	2	8	7	1	C1	0	1	Control
chrII:3240531:3241745:C17F4.3:WBGene00015911	C17F4.3	2	18	1	1	C1	0	1	Control
chrX:9932366:9932496:C17G1.11:WBGene00199365	C17G1.11	2	14	1	1	C1	0	1	Control
chrX:9931714:9931859:C17G1.13:WBGene00200358	C17G1.13	2	4	3	1	C1	1	0	Control
chrX:9931714:9931859:C17G1.13:WBGene00200358	C17G1.13	2	10	1	1	C1	1	0	Control
chrX:9931714:9931859:C17G1.13:WBGene00200358	C17G1.13	2	16	1	1	C1	1	0	Control
chrII:5599928:5600504:C17G10.14:WBGene00271650	C17G10.14	2	4	3	1	C1	1	0	Control
chrII:5599928:5600504:C17G10.14:WBGene00271650	C17G10.14	2	16	3	1	C1	1	0	Control
chrII:5583035:5584751:C17G10.3:WBGene00015917	C17G10.3	2	10	1	1	C1	1	0	Control
chrII:5599929:5603294:C17G10.6:WBGene00015918	C17G10.6	2	6	1	1	C1	1	0	Control
chrII:5599929:5603294:C17G10.6:WBGene00015918	C17G10.6	2	18	1	1	C1	1	0	Control
chrI:13085105:13103119:C17H1.2:WBGene00007655	C17H1.2	2	4	1	1	C1	1	0	Control
chrIV:6793911:6795217:C17H12.3:WBGene00015929	C17H12.3	2	6	1	1	C1	1	0	Control
chrIV:6793911:6795217:C17H12.3:WBGene00015929	C17H12.3	2	14	1	1	C1	1	0	Control
chrIV:6793911:6795217:C17H12.3:WBGene00015929	C17H12.3	2	18	1	1	C1	1	0	Control
chrIV:6790114:6790334:C17H12.33:WBGene00198975	C17H12.33	2	4	1	1	C1	0	1	Control
chrIV:6815911:6817654:C17H12.5:WBGene00015931	C17H12.5	2	2	1	1	C1	1	0	Control
chrIV:6815911:6817654:C17H12.5:WBGene00015931	C17H12.5	2	6	1	1	C1	1	0	Control
chrIV:6815911:6817654:C17H12.5:WBGene00015931	C17H12.5	2	10	1	1	C1	1	0	Control
chrIV:6815911:6817654:C17H12.5:WBGene00015931	C17H12.5	2	14	3	1	C1	1	0	Control
chrIV:6815911:6817654:C17H12.5:WBGene00015931	C17H12.5	1	20	1	0	C1	1	0	Control
chrIV:6818605:6820575:C17H12.8:WBGene00015933	C17H12.8	2	4	1	1	C1	1	0	Control
chrX:8054572:8054708:C18A11.10:WBGene00197761	C18A11.10	2	2	1	1	C1	0	1	Control
chrX:8054572:8054708:C18A11.10:WBGene00197761	C18A11.10	2	8	1	1	C1	0	1	Control
chrX:8045517:8047552:C18A11.4:WBGene00015950	C18A11.4	1	20	1	0	C1	0	1	Control
chrII:5731032:5731741:C18A3.11:WBGene00044668	C18A3.11	2	4	1	1	C1	1	0	Control
chrII:5701661:5701726:C18A3.12:WBGene00044704	C18A3.12	2	14	1	1	C1	0	1	Control
chrII:5701657:5701726:C18A3.14:WBGene00195841	C18A3.14	2	14	1	1	C1	0	1	Control
chrII:5729596:5730443:C18A3.7:WBGene00015944	C18A3.7	2	8	1	1	C1	1	0	Control
chrII:5729596:5730443:C18A3.7:WBGene00015944	C18A3.7	1	20	1	0	C1	1	0	Control
chrX:15016209:15016339:C18B12.10:WBGene00195785	C18B12.10	2	4	3	1	C1	1	0	Control
chrX:15016209:15016339:C18B12.10:WBGene00195785	C18B12.10	2	16	3	1	C1	1	0	Control
chrX:3628315:3630884:C18B2.1:WBGene00015952	C18B2.1	2	2	1	1	C1	0	1	Control
chrX:3628315:3630884:C18B2.1:WBGene00015952	C18B2.1	2	18	1	1	C1	0	1	Control
chrV:5576221:5576373:C18C4.17:WBGene00219824	C18C4.17	2	12	1	1	C1	0	1	Control
chrII:10073630:10073761:C18D1.15:WBGene00198249	C18D1.15	2	2	1	1	C1	0	1	Control
chrII:10073483:10073761:C18D1.20:WBGene00201930	C18D1.20	2	2	1	1	C1	0	1	Control
chrII:10073483:10073761:C18D1.20:WBGene00201930	C18D1.20	2	6	1	1	C1	0	1	Control
chrII:10065830:10065983:C18D1.21:WBGene00219825	C18D1.21	2	4	1	1	C1	0	1	Control
chrIII:11807733:11808469:C18D11.10:WBGene00194727	C18D11.10	2	4	5	1	C1	0	1	Control
chrIII:11810555:11811048:C18D11.6:WBGene00007682	C18D11.6	2	2	1	1	C1	1	0	Control
chrV:17530154:17530762:C18D4.12:WBGene00219493	C18D4.12	2	10	1	1	C1	0	1	Control
chrIII:6273159:6276026:C18F10.2:WBGene00015977	C18F10.2	2	6	1	1	C1	1	0	Control
chrIII:6273159:6276026:C18F10.2:WBGene00015977	C18F10.2	2	12	1	1	C1	1	0	Control
chrIV:8062583:8062698:C18F3.6:WBGene00195520	C18F3.6	2	8	1	1	C1	1	0	Control
chrIV:8062583:8062698:C18F3.6:WBGene00195520	C18F3.6	2	14	1	1	C1	1	0	Control
chrV:4745568:4748089:C18G1.7:WBGene00015985	C18G1.7	1	20	1	0	C1	0	1	Control
chrV:4767885:4769753:C18G1.9:WBGene00015987	C18G1.9	2	6	5	1	C1	1	0	Control
chrV:4767885:4769753:C18G1.9:WBGene00015987	C18G1.9	2	14	1	1	C1	1	0	Control
chrV:4767885:4769753:C18G1.9:WBGene00015987	C18G1.9	1	20	1	0	C1	1	0	Control
chrIII:7689322:7694398:C18H2.5:WBGene00015992	C18H2.5	2	10	1	1	C1	0	1	Control
chrIII:7689322:7694398:C18H2.5:WBGene00015992	C18H2.5	2	14	1	1	C1	1	0	Control
chrIV:615543:620925:C18H7.1:WBGene00015993	C18H7.1	2	6	3	1	C1	0	1	Control
chrIV:615543:620925:C18H7.1:WBGene00015993	C18H7.1	1	14	7	0	C1	0	1	Control
chrIV:589029:592485:C18H7.6:WBGene00015996	C18H7.6	2	10	5	1	C1	1	0	Control
chrII:6700009:6700132:C18H9.10:WBGene00199673	C18H9.10	2	4	1	1	C1	0	1	Control
chrII:6700009:6700132:C18H9.10:WBGene00199673	C18H9.10	2	12	5	1	C1	0	1	Control
chrII:6700435:6700584:C18H9.11:WBGene00202353	C18H9.11	2	8	1	1	C1	1	0	Control
chrII:6700435:6700584:C18H9.11:WBGene00202353	C18H9.11	2	16	3	1	C1	1	0	Control
chrII:6692747:6695566:C18H9.5:WBGene00016003	C18H9.5	2	8	1	1	C1	0	1	Control
chrX:9391644:9393332:C23F12.3:WBGene00016008	C23F12.3	2	4	1	1	C1	1	0	Control
chrX:9391644:9393332:C23F12.3:WBGene00016008	C23F12.3	2	8	1	1	C1	1	0	Control
chrX:9391644:9393332:C23F12.3:WBGene00016008	C23F12.3	2	14	1	1	C1	1	0	Control
chrX:9409153:9409317:C23F12.7:WBGene00195951	C23F12.7	2	10	1	1	C1	0	1	Control
chrX:9409153:9409317:C23F12.7:WBGene00195951	C23F12.7	2	14	1	1	C1	0	1	Control
chrX:9394049:9395281:C23F12.9:WBGene00304782	C23F12.9	2	8	1	1	C1	1	0	Control
chrX:9394049:9395281:C23F12.9:WBGene00304782	C23F12.9	2	12	1	1	C1	1	0	Control
chrIII:6209283:6212904:C23G10.1:WBGene00016010	C23G10.1	2	2	1	1	C1	1	0	Control
chrIII:6209283:6212904:C23G10.1:WBGene00016010	C23G10.1	2	6	1	1	C1	1	0	Control
chrIII:6209283:6212904:C23G10.1:WBGene00016010	C23G10.1	2	14	1	1	C1	1	0	Control
chrIII:6209283:6212904:C23G10.1:WBGene00016010	C23G10.1	2	18	1	1	C1	1	0	Control
chrIII:6186624:6186821:C23G10.12:WBGene00219827	C23G10.12	2	6	1	1	C1	0	1	Control
chrII:82913:83019:C23H3.10:WBGene00197273	C23H3.10	2	16	1	1	C1	0	1	Control
chrII:82913:83019:C23H3.11:WBGene00199372	C23H3.11	2	16	1	1	C1	0	1	Control
chrX:12205768:12205903:C23H4.10:WBGene00197205	C23H4.10	2	2	1	1	C1	1	0	Control
chrX:12205768:12205903:C23H4.10:WBGene00197205	C23H4.10	2	6	5	1	C1	1	0	Control
chrX:12205768:12205903:C23H4.10:WBGene00197205	C23H4.10	2	16	1	1	C1	1	0	Control
chrX:12205768:12205903:C23H4.10:WBGene00197205	C23H4.10	1	20	1	0	C1	1	0	Control
chrX:12202044:12202191:C23H4.12:WBGene00199761	C23H4.12	2	16	1	1	C1	0	1	Control
chrX:12235605:12240798:C23H4.6:WBGene00007694	C23H4.6	2	12	1	1	C1	1	0	Control
chrIV:2133480:2134708:C23H5.12:WBGene00077523	C23H5.12	2	6	1	1	C1	1	0	Control
chrIV:2133480:2134708:C23H5.12:WBGene00077523	C23H5.12	2	10	1	1	C1	1	0	Control
chrIV:2111889:2113422:C23H5.8:WBGene00016027	C23H5.8	2	6	1	1	C1	1	0	Control
chrIV:2111889:2113422:C23H5.8:WBGene00016027	C23H5.8	2	10	5	1	C1	1	0	Control
chrIV:2111889:2113422:C23H5.8:WBGene00016027	C23H5.8	1	18	3	0	C1	1	0	Control
chrX:4321111:4321261:C24A8.12:WBGene00201136	C24A8.12	2	6	1	1	C1	0	1	Control
chrX:4321111:4321261:C24A8.12:WBGene00201136	C24A8.12	2	16	1	1	C1	0	1	Control
chrX:4326224:4326372:C24A8.13:WBGene00201800	C24A8.13	2	12	1	1	C1	1	0	Control
chrV:9181688:9181838:C24B5.8:WBGene00196834	C24B5.8	2	14	1	1	C1	1	0	Control
chrIV:5163292:5164351:C24D10.2:WBGene00016054	C24D10.2	2	2	5	1	C1	1	0	Control
chrIV:5163292:5164351:C24D10.2:WBGene00016054	C24D10.2	2	10	1	1	C1	1	0	Control
chrIV:5163292:5164351:C24D10.2:WBGene00016054	C24D10.2	2	14	1	1	C1	1	0	Control
chrIV:5163292:5164351:C24D10.2:WBGene00016054	C24D10.2	1	18	3	0	C1	1	0	Control
chrIV:10222035:10222243:C24F3.7:WBGene00202030	C24F3.7	2	10	1	1	C1	0	1	Control
chrI:4078903:4079024:C24G7.6:WBGene00219830	C24G7.6	2	2	1	1	C1	1	0	Control
chrI:4078903:4079024:C24G7.6:WBGene00219830	C24G7.6	2	6	3	1	C1	1	0	Control
chrI:4078903:4079024:C24G7.6:WBGene00219830	C24G7.6	2	14	1	1	C1	1	0	Control
chrI:4078903:4079024:C24G7.6:WBGene00219830	C24G7.6	1	20	1	0	C1	1	0	Control
chrIII:11787689:11789496:C24H11.1:WBGene00007699	C24H11.1	2	12	1	1	C1	1	0	Control
chrIII:11787689:11789496:C24H11.1:WBGene00007699	C24H11.1	2	16	3	1	C1	1	0	Control
chrIII:11794574:11794719:C24H11.11:WBGene00200125	C24H11.11	2	4	1	1	C1	1	0	Control
chrIII:11794574:11794718:C24H11.12:WBGene00200841	C24H11.12	2	4	1	1	C1	1	0	Control
chrIII:11790496:11792300:C24H11.2:WBGene00007700	C24H11.2	2	12	1	1	C1	1	0	Control
chrIII:11790496:11792300:C24H11.2:WBGene00007700	C24H11.2	2	16	3	1	C1	1	0	Control
chrII:415067:415132:C24H12.13:WBGene00196220	C24H12.13	2	2	1	1	C1	0	1	Control
chrII:422318:423142:C24H12.8:WBGene00016077	C24H12.8	2	8	1	1	C1	1	0	Control
chrIV:7009832:7010781:C25A8.2:WBGene00016083	C25A8.2	2	12	1	1	C1	0	1	Control
chrIV:6999509:7001526:C25A8.5:WBGene00016085	C25A8.5	2	12	1	1	C1	1	0	Control
chrIV:6999509:7001526:C25A8.5:WBGene00016085	C25A8.5	1	20	1	0	C1	1	0	Control
chrX:6635356:6635492:C25B8.10:WBGene00198646	C25B8.10	2	6	1	1	C1	1	0	Control
chrX:6635356:6635492:C25B8.10:WBGene00198646	C25B8.10	2	10	1	1	C1	1	0	Control
chrV:9046247:9046387:C25E10.15:WBGene00201795	C25E10.15	2	2	1	1	C1	1	0	Control
chrV:9046247:9046387:C25E10.15:WBGene00201795	C25E10.15	1	20	1	0	C1	1	0	Control
chrV:9033566:9035604:C25E10.4:WBGene00016094	C25E10.4	2	2	1	1	C1	1	0	Control
chrV:9033566:9035604:C25E10.4:WBGene00016094	C25E10.4	2	10	1	1	C1	1	0	Control
chrV:9049977:9051200:C25E10.7:WBGene00016096	C25E10.7	2	4	3	1	C1	0	1	Control
chrV:9049977:9051200:C25E10.7:WBGene00016096	C25E10.7	2	10	1	1	C1	0	1	Control
chrV:9049977:9051200:C25E10.7:WBGene00016096	C25E10.7	2	18	1	1	C1	0	1	Control
chrX:5480218:5480496:C25F6.26:WBGene00201503	C25F6.26	2	4	1	1	C1	1	0	Control
chrX:5480218:5480496:C25F6.26:WBGene00201503	C25F6.26	2	10	1	1	C1	1	0	Control
chrX:5480218:5480496:C25F6.26:WBGene00201503	C25F6.26	2	14	1	1	C1	1	0	Control
chrV:19421470:19426774:C25F9.2:WBGene00007723	C25F9.2	2	16	3	1	C1	0	1	Control
chrV:19395049:19396609:C25F9.8:WBGene00007727	C25F9.8	1	20	1	0	C1	0	1	Control
chrV:19416610:19418026:C25F9.9:WBGene00007728	C25F9.9	2	10	1	1	C1	1	0	Control
chrIV:12456959:12458561:C25G4.7:WBGene00007734	C25G4.7	2	4	1	1	C1	0	1	Control
chrIV:12456959:12458561:C25G4.7:WBGene00007734	C25G4.7	2	14	1	1	C1	0	1	Control
chrIV:12459738:12463437:C25G4.8:WBGene00007735	C25G4.8	2	14	1	1	C1	1	0	Control
chrII:5699323:5701435:C25H3.1:WBGene00016111	C25H3.1	2	2	7	1	C1	0	1	Control
chrII:5699323:5701435:C25H3.1:WBGene00016111	C25H3.1	2	12	1	1	C1	0	1	Control
chrII:5699323:5701435:C25H3.1:WBGene00016111	C25H3.1	2	16	3	1	C1	0	1	Control
chrII:5679413:5679605:C25H3.20:WBGene00201757	C25H3.20	2	4	1	1	C1	1	0	Control
chrIV:8033892:8034288:C26B2.15:WBGene00271646	C26B2.15	2	4	1	1	C1	1	0	Control
chrIV:8021145:8022122:C26B2.2:WBGene00016125	C26B2.2	2	2	1	1	C1	1	0	Control
chrIV:8021145:8022122:C26B2.2:WBGene00016125	C26B2.2	2	8	1	1	C1	1	0	Control
chrX:5339398:5339538:C26B9.9:WBGene00199902	C26B9.9	2	4	7	1	C1	1	0	Control
chrX:5339398:5339538:C26B9.9:WBGene00199902	C26B9.9	2	16	1	1	C1	1	0	Control
chrX:5339398:5339538:C26B9.9:WBGene00199902	C26B9.9	1	20	1	0	C1	1	0	Control
chrI:7518821:7519001:C26C6.13:WBGene00219834	C26C6.13	2	2	7	1	C1	1	0	Control
chrI:7518821:7519001:C26C6.13:WBGene00219834	C26C6.13	2	14	3	1	C1	1	0	Control
chrI:7518821:7519001:C26C6.13:WBGene00219834	C26C6.13	1	20	1	0	C1	1	0	Control
chrV:13297519:13298050:C26E1.1:WBGene00007747	C26E1.1	2	2	5	1	C1	1	0	Control
chrV:13297519:13298050:C26E1.1:WBGene00007747	C26E1.1	2	10	1	1	C1	1	0	Control
chrIII:4956865:4957673:C26E6.1:WBGene00016137	C26E6.1	2	14	1	1	C1	0	1	Control
chrIII:4947432:4947485:C26E6.15:WBGene00201838	C26E6.15	2	14	1	1	C1	0	1	Control
chrII:5069763:5071365:C27A2.7:WBGene00044386	C27A2.7	2	18	1	1	C1	1	0	Control
chrV:12153156:12154273:C27A7.8:WBGene00007758	C27A7.8	2	8	1	1	C1	0	1	Control
chrV:12153156:12154273:C27A7.8:WBGene00007758	C27A7.8	2	14	1	1	C1	0	1	Control
chrIV:8915471:8916110:C27B7.9:WBGene00007765	C27B7.9	2	18	1	1	C1	1	0	Control
chrV:1416172:1423699:C27C7.11:WBGene00201172	C27C7.11	2	12	1	1	C1	1	0	Control
chrV:1416172:1423699:C27C7.13:WBGene00202040	C27C7.13	2	12	1	1	C1	1	0	Control
chrII:5181773:5181976:C27D6.14:WBGene00202400	C27D6.14	2	2	1	1	C1	0	1	Control
chrII:5181773:5181976:C27D6.14:WBGene00202400	C27D6.14	2	12	1	1	C1	0	1	Control
chrII:5181773:5181976:C27D6.14:WBGene00202400	C27D6.14	2	16	3	1	C1	0	1	Control
chrII:4755577:4756851:C27D9.2:WBGene00016164	C27D9.2	2	14	1	1	C1	0	1	Control
chrIII:4968390:4968517:C27F2.14:WBGene00199754	C27F2.14	2	14	1	1	C1	0	1	Control
chrII:7161224:7161612:C27H5.12:WBGene00271810	C27H5.12	2	14	5	1	C1	1	0	Control
chrII:7185276:7187210:C27H5.6:WBGene00016175	C27H5.6	2	14	1	1	C1	1	0	Control
chrIV:8501478:8502983:C28C12.1:WBGene00016177	C28C12.1	2	6	1	1	C1	1	0	Control
chrIV:8501478:8502983:C28C12.1:WBGene00016177	C28C12.1	1	18	3	0	C1	1	0	Control
chrIV:9738500:9739311:C28D4.10:WBGene00007796	C28D4.10	2	2	5	1	C1	1	0	Control
chrIV:9738500:9739311:C28D4.10:WBGene00007796	C28D4.10	2	10	1	1	C1	1	0	Control
chrIV:9738500:9739311:C28D4.10:WBGene00007796	C28D4.10	2	14	1	1	C1	1	0	Control
chrIV:9738500:9739311:C28D4.10:WBGene00007796	C28D4.10	1	20	1	0	C1	1	0	Control
chrIV:9743759:9745005:C28D4.4:WBGene00007792	C28D4.4	1	20	1	0	C1	0	1	Control
chrIV:9745548:9746862:C28D4.5:WBGene00007793	C28D4.5	2	8	1	1	C1	0	1	Control
chrIV:9741874:9743147:C28D4.7:WBGene00007794	C28D4.7	2	2	7	1	C1	1	0	Control
chrIV:9741874:9743147:C28D4.7:WBGene00007794	C28D4.7	2	16	3	1	C1	1	0	Control
chrX:8847115:8848482:C28G1.10:WBGene00219376	C28G1.10	2	8	1	1	C1	0	1	Control
chrX:8836015:8837855:C28G1.2:WBGene00016187	C28G1.2	2	2	1	1	C1	1	0	Control
chrX:8836015:8837855:C28G1.2:WBGene00016187	C28G1.2	2	6	3	1	C1	1	0	Control
chrX:8836015:8837855:C28G1.2:WBGene00016187	C28G1.2	2	16	3	1	C1	1	0	Control
chrX:8836067:8836195:C28G1.8:WBGene00201350	C28G1.8	2	4	1	1	C1	1	0	Control
chrX:8835725:8835942:C28G1.9:WBGene00202191	C28G1.9	2	4	1	1	C1	1	0	Control
chrX:8835725:8835942:C28G1.9:WBGene00202191	C28G1.9	2	8	1	1	C1	1	0	Control
chrX:8835725:8835942:C28G1.9:WBGene00202191	C28G1.9	1	14	7	0	C1	1	0	Control
chrV:10839688:10839837:C29A12.18:WBGene00200734	C29A12.18	2	10	1	1	C1	0	1	Control
chrV:10812062:10812344:C29A12.22:WBGene00206498	C29A12.22	2	2	1	1	C1	1	0	Control
chrV:10812062:10812344:C29A12.22:WBGene00206498	C29A12.22	2	14	1	1	C1	1	0	Control
chrV:10812062:10812344:C29A12.22:WBGene00206498	C29A12.22	1	20	1	0	C1	1	0	Control
chrIII:7937826:7940931:C29E4.10:WBGene00016207	C29E4.10	2	6	1	1	C1	1	0	Control
chrIII:7920122:7921086:C29E4.14:WBGene00044634	C29E4.14	2	8	3	1	C1	1	0	Control
chrIII:7920122:7921086:C29E4.14:WBGene00044634	C29E4.14	2	14	1	1	C1	1	0	Control
chrIII:7920122:7921086:C29E4.14:WBGene00044634	C29E4.14	2	18	1	1	C1	1	0	Control
chrIII:7955827:7956712:C29E4.9:WBGene00016206	C29E4.9	2	6	1	1	C1	1	0	Control
chrIII:7955827:7956712:C29E4.9:WBGene00016206	C29E4.9	1	20	1	0	C1	1	0	Control
chrIV:11883036:11883186:C29E6.17:WBGene00202266	C29E6.17	2	6	1	1	C1	0	1	Control
chrV:15346673:15347411:C29F3.3:WBGene00007804	C29F3.3	2	8	1	1	C1	0	1	Control
chrV:15346673:15347411:C29F3.3:WBGene00007804	C29F3.3	1	20	1	0	C1	0	1	Control
chrV:15359677:15359827:C29F3.9:WBGene00197891	C29F3.9	2	8	3	1	C1	1	0	Control
chrV:15359677:15359827:C29F3.9:WBGene00197891	C29F3.9	2	14	1	1	C1	1	0	Control
chrIV:11222012:11223978:C29F4.3:WBGene00007809	C29F4.3	2	8	1	1	C1	1	0	Control
chrII:6303260:6303345:C29F5.11:WBGene00219839	C29F5.11	2	4	3	1	C1	1	0	Control
chrII:6303260:6303345:C29F5.11:WBGene00219839	C29F5.11	2	10	1	1	C1	1	0	Control
chrIII:95393:97726:C29F9.8:WBGene00016222	C29F9.8	1	20	1	0	C1	0	1	Control
chrIII:8222225:8223792:C30A5.4:WBGene00016239	C30A5.4	2	6	1	1	C1	1	0	Control
chrIII:8222225:8223792:C30A5.4:WBGene00016239	C30A5.4	1	20	1	0	C1	1	0	Control
chrII:6201569:6203010:C30B5.17:WBGene00269379	C30B5.17	2	4	3	1	C1	0	1	Control
chrII:6201569:6203010:C30B5.17:WBGene00269379	C30B5.17	2	10	3	1	C1	0	1	Control
chrII:6201569:6203010:C30B5.17:WBGene00269379	C30B5.17	1	20	1	0	C1	0	1	Control
chrIII:4121483:4121631:C30D11.3:WBGene00200316	C30D11.3	2	14	1	1	C1	1	0	Control
chrIII:4134264:4134414:C30D11.4:WBGene00201040	C30D11.4	2	2	1	1	C1	0	1	Control
chrIII:4134264:4134414:C30D11.4:WBGene00201040	C30D11.4	2	6	1	1	C1	0	1	Control
chrIII:4134264:4134414:C30D11.4:WBGene00201040	C30D11.4	2	10	1	1	C1	0	1	Control
chrIII:4134264:4134414:C30D11.4:WBGene00201040	C30D11.4	2	18	1	1	C1	0	1	Control
chrX:16923935:16928163:C30E1.4:WBGene00016253	C30E1.4	2	4	3	1	C1	1	0	Control
chrX:16923935:16928163:C30E1.4:WBGene00016253	C30E1.4	2	10	1	1	C1	1	0	Control
chrX:16923935:16928163:C30E1.4:WBGene00016253	C30E1.4	2	14	1	1	C1	1	0	Control
chrX:16923935:16928163:C30E1.4:WBGene00016253	C30E1.4	1	20	1	0	C1	1	0	Control
chrX:16076784:16085215:C30F2.2:WBGene00007816	C30F2.2	2	16	1	1	C1	0	1	Control
chrX:16082383:16085799:C30F2.3:WBGene00007817	C30F2.3	2	16	3	1	C1	0	1	Control
chrX:16075012:16076570:C30F2.4:WBGene00007818	C30F2.4	2	6	1	1	C1	1	0	Control
chrX:16075012:16076570:C30F2.4:WBGene00007818	C30F2.4	2	10	1	1	C1	1	0	Control
chrX:16075012:16076570:C30F2.4:WBGene00007818	C30F2.4	2	18	1	1	C1	1	0	Control
chrI:5084897:5085028:C30F8.6:WBGene00196879	C30F8.6	2	2	11	1	C1	1	0	Control
chrI:5084897:5085028:C30F8.6:WBGene00196879	C30F8.6	2	18	1	1	C1	1	0	Control
chrII:7299341:7301633:C30G12.1:WBGene00016273	C30G12.1	2	8	1	1	C1	1	0	Control
chrII:7277622:7278010:C30G12.10:WBGene00284859	C30G12.10	2	10	1	1	C1	1	0	Control
chrII:7277622:7278010:C30G12.10:WBGene00284859	C30G12.10	2	18	1	1	C1	1	0	Control
chrII:7272126:7272579:C30G12.11:WBGene00284861	C30G12.11	2	4	3	1	C1	0	1	Control
chrX:17043967:17045629:C30G4.2:WBGene00016268	C30G4.2	2	2	1	1	C1	0	1	Control
chrX:17043967:17045629:C30G4.2:WBGene00016268	C30G4.2	2	6	3	1	C1	0	1	Control
chrX:17043967:17045629:C30G4.2:WBGene00016268	C30G4.2	2	14	1	1	C1	0	1	Control
chrV:14942134:14945704:C30G7.3:WBGene00044177	C30G7.3	2	10	1	1	C1	1	0	Control
chrV:14942134:14945704:C30G7.3:WBGene00044177	C30G7.3	2	14	5	1	C1	1	0	Control
chrV:2931551:2932988:C31B8.1:WBGene00016279	C31B8.1	2	16	1	1	C1	0	1	Control
chrV:2925181:2927722:C31B8.12:WBGene00016285	C31B8.12	2	14	1	1	C1	0	1	Control
chrV:2930052:2931170:C31B8.16:WBGene00044602	C31B8.16	2	4	1	1	C1	0	1	Control
chrV:2911081:2913001:C31B8.9:WBGene00016284	C31B8.9	2	2	1	1	C1	1	0	Control
chrV:2911081:2913001:C31B8.9:WBGene00016284	C31B8.9	2	6	1	1	C1	1	0	Control
chrV:2911081:2913001:C31B8.9:WBGene00016284	C31B8.9	2	16	1	1	C1	1	0	Control
chrII:13655836:13662090:C31C9.6:WBGene00007840	C31C9.6	2	16	1	1	C1	0	1	Control
chrV:18172483:18178759:C31G12.4:WBGene00007853	C31G12.4	2	12	1	1	C1	1	0	Control
chrIV:5797452:5800233:C31H1.1:WBGene00016286	C31H1.1	2	10	1	1	C1	1	0	Control
chrIV:5794931:5796825:C31H1.5:WBGene00016288	C31H1.5	2	10	1	1	C1	0	1	Control
chrI:9041373:9042005:C31H5.7:WBGene00007858	C31H5.7	2	4	3	1	C1	1	0	Control
chrI:9041373:9042005:C31H5.7:WBGene00007858	C31H5.7	2	16	3	1	C1	1	0	Control
chrIII:3637326:3637466:C32A3.5:WBGene00196381	C32A3.5	2	18	1	1	C1	0	1	Control
chrII:960532:960857:C32B5.18:WBGene00235351	C32B5.18	2	16	1	1	C1	1	0	Control
chrII:968405:970523:C32B5.6:WBGene00016299	C32B5.6	2	14	1	1	C1	1	0	Control
chrII:968405:970523:C32B5.6:WBGene00016299	C32B5.6	1	20	1	0	C1	1	0	Control
chrII:6321339:6323079:C32D5.4:WBGene00016312	C32D5.4	2	6	1	1	C1	1	0	Control
chrII:6321339:6323079:C32D5.4:WBGene00016312	C32D5.4	2	10	1	1	C1	1	0	Control
chrII:6321339:6323079:C32D5.4:WBGene00016312	C32D5.4	1	16	5	0	C1	1	0	Control
chrI:5232998:5235277:C32E12.1:WBGene00016327	C32E12.1	2	6	1	1	C1	1	0	Control
chrI:5230548:5241914:C32E12.4:WBGene00016330	C32E12.4	2	12	1	1	C1	1	0	Control
chrI:5197861:5197884:C32E12.6:WBGene00003316	C32E12.6	2	8	1	1	C1	1	0	Control
chrI:5197776:5197907:C32E12.8:WBGene00202452	C32E12.8	2	8	1	1	C1	1	0	Control
chrI:3796152:3796706:C32E8.1:WBGene00016320	C32E8.1	2	6	3	1	C1	1	0	Control
chrI:3796152:3796706:C32E8.1:WBGene00016320	C32E8.1	2	14	1	1	C1	1	0	Control
chrI:3773869:3774500:C32E8.12:WBGene00194702	C32E8.12	2	2	1	1	C1	0	1	Control
chrI:3773869:3774500:C32E8.12:WBGene00194702	C32E8.12	2	14	1	1	C1	0	1	Control
chrI:3777312:3777938:C32E8.13:WBGene00284853	C32E8.13	1	20	1	0	C1	0	1	Control
chrI:3783834:3784289:C32E8.4:WBGene00016322	C32E8.4	2	4	1	1	C1	1	0	Control
chrI:3783834:3784289:C32E8.4:WBGene00016322	C32E8.4	2	12	1	1	C1	1	0	Control
chrI:3783834:3784289:C32E8.4:WBGene00016322	C32E8.4	1	16	5	0	C1	1	0	Control
chrIV:12938212:12939071:C32H11.11:WBGene00007874	C32H11.11	2	2	3	1	C1	1	0	Control
chrIV:12938212:12939071:C32H11.11:WBGene00007874	C32H11.11	2	14	3	1	C1	1	0	Control
chrIV:12918610:12920393:C32H11.3:WBGene00007866	C32H11.3	2	8	1	1	C1	1	0	Control
chrIV:12921263:12923293:C32H11.4:WBGene00007867	C32H11.4	2	14	1	1	C1	0	1	Control
chrII:11383326:11384570:C33B4.5:WBGene00007893	C33B4.5	2	18	1	1	C1	1	0	Control
chrII:11393847:11394152:C33B4.8:WBGene00196111	C33B4.8	2	4	1	1	C1	1	0	Control
chrII:11372004:11372154:C33B4.9:WBGene00197007	C33B4.9	2	16	1	1	C1	0	1	Control
chrII:2197845:2198675:C33C12.1:WBGene00016334	C33C12.1	2	2	1	1	C1	0	1	Control
chrII:2197845:2198675:C33C12.1:WBGene00016334	C33C12.1	2	14	1	1	C1	0	1	Control
chrII:2197845:2198675:C33C12.1:WBGene00016334	C33C12.1	2	18	1	1	C1	0	1	Control
chrII:2169061:2169511:C33C12.12:WBGene00219322	C33C12.12	2	4	1	1	C1	1	0	Control
chrII:2169061:2169511:C33C12.12:WBGene00219322	C33C12.12	2	8	1	1	C1	1	0	Control
chrII:2174580:2175467:C33C12.7:WBGene00016339	C33C12.7	2	4	1	1	C1	1	0	Control
chrII:2174580:2175467:C33C12.7:WBGene00016339	C33C12.7	2	8	1	1	C1	1	0	Control
chrII:2174580:2175467:C33C12.7:WBGene00016339	C33C12.7	2	14	1	1	C1	1	0	Control
chrX:3063494:3063629:C33D12.13:WBGene00199800	C33D12.13	2	8	1	1	C1	1	0	Control
chrX:3064887:3065033:C33D12.9:WBGene00195466	C33D12.9	2	4	7	1	C1	1	0	Control
chrX:3064887:3065033:C33D12.9:WBGene00195466	C33D12.9	2	14	1	1	C1	1	0	Control
chrX:3064887:3065033:C33D12.9:WBGene00195466	C33D12.9	2	18	1	1	C1	1	0	Control
chrX:10489062:10489821:C33D3.4:WBGene00007895	C33D3.4	2	14	1	1	C1	0	1	Control
chrX:10491343:10497139:C33D3.5:WBGene00007896	C33D3.5	2	4	5	1	C1	0	1	Control
chrX:10491343:10497139:C33D3.5:WBGene00007896	C33D3.5	1	12	9	0	C1	0	1	Control
chrIV:8790739:8793294:C33D9.3:WBGene00007898	C33D9.3	2	8	1	1	C1	1	0	Control
chrX:17293094:17294828:C33E10.8:WBGene00016349	C33E10.8	2	12	1	1	C1	1	0	Control
chrII:4836303:4837759:C33F10.12:WBGene00016358	C33F10.12	2	18	1	1	C1	0	1	Control
chrII:4818453:4818602:C33F10.18:WBGene00197302	C33F10.18	2	16	3	1	C1	1	0	Control
chrII:4823332:4825196:C33F10.8:WBGene00016356	C33F10.8	2	16	1	1	C1	1	0	Control
chrX:14083593:14083662:C33G3.8:WBGene00195937	C33G3.8	2	2	1	1	C1	0	1	Control
chrX:14083593:14083662:C33G3.8:WBGene00195937	C33G3.8	2	16	3	1	C1	0	1	Control
chrI:10671459:10672614:C34B2.4:WBGene00016389	C34B2.4	2	10	1	1	C1	0	1	Control
chrV:13095953:13097734:C34B4.5:WBGene00007910	C34B4.5	2	4	1	1	C1	1	0	Control
chrIII:3453193:3454260:C34C12.12:WBGene00219295	C34C12.12	2	6	1	1	C1	1	0	Control
chrIII:3453193:3454260:C34C12.12:WBGene00219295	C34C12.12	2	16	1	1	C1	1	0	Control
chrIII:3453193:3454260:C34C12.12:WBGene00219295	C34C12.12	1	20	1	0	C1	1	0	Control
chrII:8694425:8695883:C34C6.10:WBGene00206355	C34C6.10	2	2	3	1	C1	1	0	Control
chrII:8685922:8686579:C34C6.9:WBGene00194940	C34C6.9	2	2	1	1	C1	1	0	Control
chrII:8685922:8686579:C34C6.9:WBGene00194940	C34C6.9	2	8	1	1	C1	1	0	Control
chrII:8685922:8686579:C34C6.9:WBGene00194940	C34C6.9	2	14	1	1	C1	1	0	Control
chrX:8018026:8018098:C34D10.5:WBGene00303044	C34D10.5	2	2	1	1	C1	0	1	Control
chrIV:7154655:7156010:C34D4.2:WBGene00016398	C34D4.2	2	14	1	1	C1	1	0	Control
chrIV:7153622:7154193:C34D4.3:WBGene00016399	C34D4.3	2	14	1	1	C1	0	1	Control
chrIII:5262674:5263399:C34E10.9:WBGene00016410	C34E10.9	2	6	1	1	C1	1	0	Control
chrIII:5262674:5263399:C34E10.9:WBGene00016410	C34E10.9	2	10	1	1	C1	1	0	Control
chrIII:5262674:5263399:C34E10.9:WBGene00016410	C34E10.9	2	14	1	1	C1	1	0	Control
chrIII:5262674:5263399:C34E10.9:WBGene00016410	C34E10.9	1	18	3	0	C1	1	0	Control
chrX:11814028:11814194:C34E11.13:WBGene00199538	C34E11.13	2	4	1	1	C1	1	0	Control
chrX:11814028:11814194:C34E11.13:WBGene00199538	C34E11.13	2	10	1	1	C1	1	0	Control
chrX:11814028:11814194:C34E11.13:WBGene00199538	C34E11.13	1	20	1	0	C1	1	0	Control
chrII:5228052:5228193:C34F11.10:WBGene00195586	C34F11.10	2	4	1	1	C1	1	0	Control
chrII:5228052:5228193:C34F11.10:WBGene00195586	C34F11.10	2	8	1	1	C1	1	0	Control
chrII:5228052:5228193:C34F11.11:WBGene00198153	C34F11.11	2	4	1	1	C1	1	0	Control
chrII:5228052:5228193:C34F11.11:WBGene00198153	C34F11.11	2	8	1	1	C1	1	0	Control
chrII:5186135:5186274:C34F11.18:WBGene00201571	C34F11.18	2	6	1	1	C1	0	1	Control
chrX:11224783:11226695:C34F6.12:WBGene00195211	C34F6.12	2	10	1	1	C1	1	0	Control
chrX:11224783:11226695:C34F6.12:WBGene00195211	C34F6.12	2	14	1	1	C1	1	0	Control
chrX:11224783:11226695:C34F6.12:WBGene00195211	C34F6.12	1	20	1	0	C1	1	0	Control
chrI:5896617:5897405:C34G6.3:WBGene00016420	C34G6.3	2	6	1	1	C1	1	0	Control
chrI:5896617:5897405:C34G6.3:WBGene00016420	C34G6.3	2	14	1	1	C1	1	0	Control
chrX:6149258:6149478:C34H3.23:WBGene00202391	C34H3.23	2	8	1	1	C1	1	0	Control
chrX:6134401:6134690:C34H3.6:WBGene00196363	C34H3.6	2	14	1	1	C1	0	1	Control
chrIV:1555591:1558019:C34H4.1:WBGene00016424	C34H4.1	2	16	3	1	C1	0	1	Control
chrIV:1553751:1555567:C34H4.2:WBGene00016425	C34H4.2	2	18	1	1	C1	0	1	Control
chrV:5387840:5387989:C35A11.9:WBGene00198778	C35A11.9	2	16	1	1	C1	0	1	Control
chrV:10497058:10499416:C35A5.4:WBGene00007948	C35A5.4	2	16	1	1	C1	1	0	Control
chrIV:4077642:4079001:C35B1.8:WBGene00016437	C35B1.8	2	4	1	1	C1	1	0	Control
chrIV:4077642:4079001:C35B1.8:WBGene00016437	C35B1.8	2	10	1	1	C1	1	0	Control
chrIV:4077642:4079001:C35B1.8:WBGene00016437	C35B1.8	2	16	1	1	C1	1	0	Control
chrIV:4077642:4079001:C35B1.8:WBGene00016437	C35B1.8	1	20	1	0	C1	1	0	Control
chrIV:4080147:4080946:C35B1.9:WBGene00195006	C35B1.9	2	10	1	1	C1	0	1	Control
chrX:11536675:11537124:C35C5.9:WBGene00007958	C35C5.9	2	8	1	1	C1	0	1	Control
chrIII:4875837:4875962:C35D10.19:WBGene00199657	C35D10.19	2	14	1	1	C1	0	1	Control
chrIII:4868920:4870112:C35D10.3:WBGene00016441	C35D10.3	2	14	1	1	C1	0	1	Control
chrIV:16337020:16338500:C35D6.13:WBGene00045101	C35D6.13	2	2	1	1	C1	0	1	Control
chrIV:16337020:16338500:C35D6.13:WBGene00045101	C35D6.13	2	10	1	1	C1	0	1	Control
chrIV:16337020:16338500:C35D6.13:WBGene00045101	C35D6.13	2	18	1	1	C1	0	1	Control
chrIV:16346813:16347489:C35D6.3:WBGene00007960	C35D6.3	2	18	1	1	C1	1	0	Control
chrI:10823362:10828405:C35E7.5:WBGene00016457	C35E7.5	2	12	1	1	C1	1	0	Control
chrI:10806921:10808238:C35E7.9:WBGene00016461	C35E7.9	2	2	1	1	C1	1	0	Control
chrI:10806921:10808238:C35E7.9:WBGene00016461	C35E7.9	2	6	1	1	C1	1	0	Control
chrI:10806921:10808238:C35E7.9:WBGene00016461	C35E7.9	2	16	3	1	C1	1	0	Control
chrI:8722387:8722612:C36B1.15:WBGene00197142	C36B1.15	2	14	1	1	C1	1	0	Control
chrI:8728587:8728708:C36B1.16:WBGene00198377	C36B1.16	2	6	1	1	C1	0	1	Control
chrX:7112888:7114863:C36B7.1:WBGene00016464	C36B7.1	2	14	1	1	C1	1	0	Control
chrX:7106406:7108436:C36B7.2:WBGene00016465	C36B7.2	2	8	1	1	C1	1	0	Control
chrX:7083253:7086012:C36B7.4:WBGene00016467	C36B7.4	2	8	1	1	C1	1	0	Control
chrX:7089020:7096449:C36B7.5:WBGene00016468	C36B7.5	2	12	1	1	C1	1	0	Control
chrV:3158405:3159165:C36C5.12:WBGene00016481	C36C5.12	2	2	1	1	C1	1	0	Control
chrV:3158405:3159165:C36C5.12:WBGene00016481	C36C5.12	2	6	5	1	C1	1	0	Control
chrV:3158405:3159165:C36C5.12:WBGene00016481	C36C5.12	2	18	1	1	C1	1	0	Control
chrV:3166559:3167268:C36C5.4:WBGene00016473	C36C5.4	2	4	1	1	C1	1	0	Control
chrV:3166559:3167268:C36C5.4:WBGene00016473	C36C5.4	2	16	1	1	C1	1	0	Control
chrX:1681751:1681886:C36C9.10:WBGene00219849	C36C9.10	2	12	1	1	C1	0	1	Control
chrX:1689145:1690097:C36C9.11:WBGene00304785	C36C9.11	2	10	1	1	C1	0	1	Control
chrX:1689144:1690110:C36C9.12:WBGene00304786	C36C9.12	2	10	1	1	C1	0	1	Control
chrI:9555801:9556018:C36F7.18:WBGene00199250	C36F7.18	2	6	1	1	C1	0	1	Control
chrI:9575302:9575377:C36F7.25:WBGene00202155	C36F7.25	2	6	1	1	C1	1	0	Control
chrIV:12743036:12744813:C36H8.1:WBGene00007987	C36H8.1	2	8	1	1	C1	1	0	Control
chrIV:12743036:12744813:C36H8.1:WBGene00007987	C36H8.1	1	18	3	0	C1	1	0	Control
chrI:6790699:6790838:C37A2.9:WBGene00201755	C37A2.9	2	8	1	1	C1	1	0	Control
chrI:6790699:6790838:C37A2.9:WBGene00201755	C37A2.9	2	14	1	1	C1	1	0	Control
chrI:6790699:6790838:C37A2.9:WBGene00201755	C37A2.9	2	18	1	1	C1	1	0	Control
chrI:14154770:14155249:C37A5.3:WBGene00014698	C37A5.3	2	2	1	1	C1	1	0	Control
chrI:14154770:14155249:C37A5.3:WBGene00014698	C37A5.3	2	16	1	1	C1	1	0	Control
chrI:14150634:14151041:C37A5.6:WBGene00014700	C37A5.6	2	4	3	1	C1	1	0	Control
chrI:14150634:14151041:C37A5.6:WBGene00014700	C37A5.6	2	10	1	1	C1	1	0	Control
chrV:7862274:7863070:C37C3.10:WBGene00016502	C37C3.10	2	2	1	1	C1	1	0	Control
chrV:7862274:7863070:C37C3.10:WBGene00016502	C37C3.10	2	18	1	1	C1	1	0	Control
chrV:7854864:7854964:C37C3.16:WBGene00219851	C37C3.16	2	10	1	1	C1	0	1	Control
chrX:14180450:14181705:C37E2.3:WBGene00007995	C37E2.3	2	4	1	1	C1	1	0	Control
chrX:14199624:14199771:C37E2.7:WBGene00200595	C37E2.7	2	8	1	1	C1	1	0	Control
chrX:14200424:14200645:C37E2.9:WBGene00201941	C37E2.9	2	6	1	1	C1	0	1	Control
chrV:1495633:1497985:C38C3.3:WBGene00016512	C38C3.3	2	2	1	1	C1	1	0	Control
chrX:5558054:5561330:C38C5.1:WBGene00016518	C38C5.1	2	8	1	1	C1	1	0	Control
chrV:17573207:17574227:C38D9.13:WBGene00235090	C38D9.13	2	8	1	1	C1	1	0	Control
chrV:17573207:17574227:C38D9.13:WBGene00235090	C38D9.13	2	14	1	1	C1	1	0	Control
chrIII:10380841:10380887:C38H2.4:WBGene00199924	C38H2.4	2	2	3	1	C1	1	0	Control
chrIII:10380841:10380887:C38H2.4:WBGene00199924	C38H2.4	2	10	1	1	C1	1	0	Control
chrIII:10380841:10380887:C38H2.4:WBGene00199924	C38H2.4	1	20	1	0	C1	1	0	Control
chrX:10457116:10457266:C39B10.10:WBGene00199560	C39B10.10	2	2	1	1	C1	0	1	Control
chrX:10457116:10457266:C39B10.10:WBGene00199560	C39B10.10	2	14	5	1	C1	0	1	Control
chrX:10456883:10457012:C39B10.11:WBGene00200782	C39B10.11	2	18	1	1	C1	0	1	Control
chrX:10447342:10447946:C39B10.5:WBGene00008025	C39B10.5	2	4	1	1	C1	0	1	Control
chrX:10447342:10447946:C39B10.5:WBGene00008025	C39B10.5	2	8	7	1	C1	0	1	Control
chrX:10447342:10447946:C39B10.5:WBGene00008025	C39B10.5	1	18	3	0	C1	0	1	Control
chrIII:2238966:2240172:C39B5.10:WBGene00016528	C39B5.10	2	2	1	1	C1	1	0	Control
chrIII:2211419:2217130:C39B5.14:WBGene00189950	C39B5.14	2	4	1	1	C1	0	1	Control
chrIII:2211419:2217130:C39B5.14:WBGene00189950	C39B5.14	2	10	1	1	C1	0	1	Control
chrIII:2208244:2211242:C39B5.5:WBGene00016523	C39B5.5	2	4	1	1	C1	1	0	Control
chrIII:2208244:2211242:C39B5.5:WBGene00016523	C39B5.5	2	14	1	1	C1	1	0	Control
chrX:7907963:7913930:C39D10.7:WBGene00016534	C39D10.7	2	4	1	1	C1	1	0	Control
chrX:7907963:7913930:C39D10.7:WBGene00016534	C39D10.7	2	8	1	1	C1	1	0	Control
chrX:7907963:7913930:C39D10.7:WBGene00016534	C39D10.7	2	12	1	1	C1	1	0	Control
chrX:4760695:4760894:C39E6.11:WBGene00199153	C39E6.11	2	2	3	1	C1	0	1	Control
chrX:4760695:4760894:C39E6.11:WBGene00199153	C39E6.11	2	10	1	1	C1	0	1	Control
chrX:4754677:4755118:C39E6.2:WBGene00016537	C39E6.2	2	6	1	1	C1	0	1	Control
chrX:4754677:4755118:C39E6.2:WBGene00016537	C39E6.2	2	18	1	1	C1	0	1	Control
chrIV:13089933:13090212:C39E9.18:WBGene00199305	C39E9.18	2	16	1	1	C1	1	0	Control
chrIV:13072659:13076720:C39E9.7:WBGene00008031	C39E9.7	2	2	5	1	C1	0	1	Control
chrIV:13072659:13076720:C39E9.7:WBGene00008031	C39E9.7	2	10	1	1	C1	0	1	Control
chrIV:13072659:13076720:C39E9.7:WBGene00008031	C39E9.7	1	14	7	0	C1	0	1	Control
chrIV:13079445:13082781:C39E9.8:WBGene00008032	C39E9.8	2	14	1	1	C1	0	1	Control
chrIV:5631894:5633379:C39H7.1:WBGene00016541	C39H7.1	2	10	1	1	C1	0	1	Control
chrIV:5631894:5633379:C39H7.1:WBGene00016541	C39H7.1	2	14	3	1	C1	0	1	Control
chrIV:5631894:5633379:C39H7.1:WBGene00016541	C39H7.1	1	20	1	0	C1	0	1	Control
chrX:13644952:13645221:C40C9.16:WBGene00202225	C40C9.16	2	2	3	1	C1	0	1	Control
chrX:13644952:13645221:C40C9.16:WBGene00202225	C40C9.16	2	18	1	1	C1	0	1	Control
chrX:13647604:13648349:C40C9.3:WBGene00008036	C40C9.3	2	6	1	1	C1	0	1	Control
chrIII:9325047:9327043:C40H1.7:WBGene00008042	C40H1.7	2	4	1	1	C1	1	0	Control
chrX:11753301:11753655:C40H5.15:WBGene00199858	C40H5.15	2	2	9	1	C1	1	0	Control
chrX:11753301:11753655:C40H5.15:WBGene00199858	C40H5.15	2	14	1	1	C1	1	0	Control
chrX:5417069:5417291:C41A3.5:WBGene00196365	C41A3.5	2	4	1	1	C1	1	0	Control
chrX:5417069:5417291:C41A3.5:WBGene00196365	C41A3.5	2	8	3	1	C1	1	0	Control
chrX:5417069:5417291:C41A3.5:WBGene00196365	C41A3.5	2	14	1	1	C1	1	0	Control
chrX:5417069:5417291:C41A3.5:WBGene00196365	C41A3.5	1	20	1	0	C1	1	0	Control
chrX:5439411:5439559:C41A3.6:WBGene00196927	C41A3.6	2	10	1	1	C1	1	0	Control
chrII:8130694:8130981:C41C4.16:WBGene00219852	C41C4.16	2	18	1	1	C1	0	1	Control
chrII:8133675:8133746:C41C4.19:WBGene00219855	C41C4.19	2	12	1	1	C1	1	0	Control
chrII:8107644:8108954:C41C4.9:WBGene00008054	C41C4.9	2	10	1	1	C1	0	1	Control
chrI:4427023:4428044:C41D11.10:WBGene00195180	C41D11.10	2	8	1	1	C1	0	1	Control
chrX:5722042:5722229:C41G11.11:WBGene00197235	C41G11.11	2	4	1	1	C1	1	0	Control
chrX:5730729:5730855:C41G11.14:WBGene00199293	C41G11.14	2	2	1	1	C1	0	1	Control
chrX:5730729:5730855:C41G11.14:WBGene00199293	C41G11.14	2	6	1	1	C1	0	1	Control
chrX:5728959:5729182:C41G11.15:WBGene00199652	C41G11.15	2	2	1	1	C1	0	1	Control
chrX:5729878:5730021:C41G11.20:WBGene00202052	C41G11.20	2	2	5	1	C1	1	0	Control
chrX:5729878:5730021:C41G11.20:WBGene00202052	C41G11.20	1	18	3	0	C1	1	0	Control
chrX:5730732:5730864:C41G11.7:WBGene00196435	C41G11.7	2	2	1	1	C1	0	1	Control
chrX:5730732:5730864:C41G11.7:WBGene00196435	C41G11.7	2	6	1	1	C1	0	1	Control
chrV:15229232:15229337:C41G6.17:WBGene00189971	C41G6.17	2	4	1	1	C1	0	1	Control
chrI:9533801:9534337:C41G7.15:WBGene00219284	C41G7.15	2	8	3	1	C1	1	0	Control
chrI:9533801:9534337:C41G7.15:WBGene00219284	C41G7.15	2	14	1	1	C1	1	0	Control
chrI:9533801:9534337:C41G7.15:WBGene00219284	C41G7.15	1	20	1	0	C1	1	0	Control
chrI:9531626:9532869:C41G7.8:WBGene00077525	C41G7.8	2	8	1	1	C1	0	1	Control
chrI:9531626:9532869:C41G7.8:WBGene00077525	C41G7.8	2	14	1	1	C1	0	1	Control
chrI:9531626:9532869:C41G7.8:WBGene00077525	C41G7.8	2	18	1	1	C1	0	1	Control
chrX:5100017:5100171:C42D8.16:WBGene00199268	C42D8.16	2	2	1	1	C1	1	0	Control
chrX:5100017:5100171:C42D8.16:WBGene00199268	C42D8.16	2	6	5	1	C1	1	0	Control
chrX:5100017:5100171:C42D8.16:WBGene00199268	C42D8.16	2	14	5	1	C1	1	0	Control
chrX:5106160:5107039:C42D8.9:WBGene00044299	C42D8.9	2	2	1	1	C1	1	0	Control
chrX:9699757:9699874:C43C3.11:WBGene00200063	C43C3.11	2	10	1	1	C1	0	1	Control
chrX:9674309:9674899:C43C3.4:WBGene00195084	C43C3.4	2	2	1	1	C1	1	0	Control
chrX:9674309:9674899:C43C3.4:WBGene00195084	C43C3.4	2	6	1	1	C1	1	0	Control
chrX:9699772:9699889:C43C3.7:WBGene00197414	C43C3.7	2	10	1	1	C1	0	1	Control
chrX:9702239:9702380:C43C3.8:WBGene00198229	C43C3.8	2	2	5	1	C1	1	0	Control
chrX:9702239:9702380:C43C3.8:WBGene00198229	C43C3.8	2	10	1	1	C1	1	0	Control
chrV:19321900:19322487:C43D7.4:WBGene00008067	C43D7.4	2	2	1	1	C1	1	0	Control
chrV:19321900:19322487:C43D7.4:WBGene00008067	C43D7.4	1	14	7	0	C1	1	0	Control
chrIV:10587519:10589172:C43F9.4:WBGene00008072	C43F9.4	2	8	1	1	C1	0	1	Control
chrIV:6559045:6559195:C43G2.28:WBGene00198137	C43G2.28	2	14	1	1	C1	0	1	Control
chrIV:6564320:6564470:C43G2.29:WBGene00198834	C43G2.29	2	8	1	1	C1	1	0	Control
chrIV:6578209:6579420:C43G2.3:WBGene00016612	C43G2.3	2	10	1	1	C1	1	0	Control
chrIV:6578209:6579420:C43G2.3:WBGene00016612	C43G2.3	2	14	1	1	C1	1	0	Control
chrX:2415581:2415730:C43H6.10:WBGene00200426	C43H6.10	2	4	1	1	C1	0	1	Control
chrX:2415581:2415730:C43H6.10:WBGene00200426	C43H6.10	2	10	1	1	C1	0	1	Control
chrX:2415581:2415730:C43H6.10:WBGene00200426	C43H6.10	2	16	1	1	C1	0	1	Control
chrX:2409606:2409642:C43H6.12:WBGene00303045	C43H6.12	2	10	1	1	C1	1	0	Control
chrX:2409606:2409642:C43H6.12:WBGene00303045	C43H6.12	2	14	1	1	C1	1	0	Control
chrX:2409606:2409642:C43H6.12:WBGene00303045	C43H6.12	1	20	1	0	C1	1	0	Control
chrIV:1103510:1104618:C44B12.9:WBGene00044462	C44B12.9	2	2	1	1	C1	1	0	Control
chrIV:1103510:1104618:C44B12.9:WBGene00044462	C44B12.9	2	6	1	1	C1	1	0	Control
chrII:6898186:6898286:C44B7.15:WBGene00196542	C44B7.15	2	14	1	1	C1	0	1	Control
chrX:969073:970270:C44C1.6:WBGene00016645	C44C1.6	2	8	3	1	C1	0	1	Control
chrX:969073:970270:C44C1.6:WBGene00016645	C44C1.6	2	14	1	1	C1	0	1	Control
chrX:11690313:11690789:C44C10.10:WBGene00008090	C44C10.10	2	6	5	1	C1	1	0	Control
chrX:11690313:11690789:C44C10.10:WBGene00008090	C44C10.10	1	20	1	0	C1	1	0	Control
chrX:11707891:11710190:C44C10.11:WBGene00043985	C44C10.11	2	8	1	1	C1	1	0	Control
chrX:11713900:11714049:C44C10.14:WBGene00201279	C44C10.14	2	4	1	1	C1	0	1	Control
chrX:11713900:11714049:C44C10.14:WBGene00201279	C44C10.14	2	10	1	1	C1	0	1	Control
chrX:11713900:11714049:C44C10.14:WBGene00201279	C44C10.14	2	14	1	1	C1	0	1	Control
chrX:11702524:11704507:C44C10.3:WBGene00008084	C44C10.3	2	4	1	1	C1	1	0	Control
chrX:11686999:11688269:C44C10.7:WBGene00008088	C44C10.7	1	20	1	0	C1	0	1	Control
chrX:7606459:7606664:C44E12.4:WBGene00198528	C44E12.4	2	8	1	1	C1	0	1	Control
chrX:7606459:7606664:C44E12.4:WBGene00198528	C44E12.4	2	16	1	1	C1	0	1	Control
chrX:7607907:7608048:C44E12.6:WBGene00199233	C44E12.6	2	4	1	1	C1	0	1	Control
chrX:7607907:7608048:C44E12.6:WBGene00199233	C44E12.6	2	16	3	1	C1	0	1	Control
chrX:7608137:7608281:C44E12.7:WBGene00199765	C44E12.7	2	18	1	1	C1	0	1	Control
chrX:7608137:7608281:C44E12.8:WBGene00200789	C44E12.8	2	18	1	1	C1	0	1	Control
chrV:12835687:12839853:C44H9.4:WBGene00008099	C44H9.4	2	2	5	1	C1	0	1	Control
chrV:12835687:12839853:C44H9.4:WBGene00008099	C44H9.4	2	14	1	1	C1	0	1	Control
chrV:12835687:12839853:C44H9.4:WBGene00008099	C44H9.4	1	18	3	0	C1	0	1	Control
chrV:11042709:11043980:C45B11.2:WBGene00008105	C45B11.2	2	4	1	1	C1	0	1	Control
chrV:11042709:11043980:C45B11.2:WBGene00008105	C45B11.2	2	10	3	1	C1	0	1	Control
chrV:11042709:11043980:C45B11.2:WBGene00008105	C45B11.2	2	18	1	1	C1	0	1	Control
chrV:11041798:11042406:C45B11.5:WBGene00008106	C45B11.5	2	4	1	1	C1	1	0	Control
chrV:11040319:11040668:C45B11.9:WBGene00185117	C45B11.9	2	4	1	1	C1	1	0	Control
chrV:11040319:11040668:C45B11.9:WBGene00185117	C45B11.9	2	14	1	1	C1	1	0	Control
chrX:6086123:6086567:C45B2.1:WBGene00016658	C45B2.1	2	14	1	1	C1	0	1	Control
chrX:6046879:6047029:C45B2.10:WBGene00196764	C45B2.10	2	14	1	1	C1	1	0	Control
chrX:6084738:6085189:C45B2.2:WBGene00016659	C45B2.2	2	14	1	1	C1	0	1	Control
chrX:6082959:6083411:C45B2.3:WBGene00016660	C45B2.3	2	10	1	1	C1	0	1	Control
chrX:6082959:6083411:C45B2.3:WBGene00016660	C45B2.3	2	14	1	1	C1	0	1	Control
chrX:6082959:6083411:C45B2.3:WBGene00016660	C45B2.3	2	18	1	1	C1	0	1	Control
chrX:6087975:6088408:C45B2.8:WBGene00016662	C45B2.8	2	12	1	1	C1	0	1	Control
chrX:6087975:6088408:C45B2.8:WBGene00016662	C45B2.8	1	20	1	0	C1	0	1	Control
chrI:3105030:3105218:C45E1.10:WBGene00219857	C45E1.10	2	2	1	1	C1	0	1	Control
chrI:3105030:3105218:C45E1.10:WBGene00219857	C45E1.10	2	8	3	1	C1	0	1	Control
chrI:3105030:3105218:C45E1.10:WBGene00219857	C45E1.10	2	14	3	1	C1	0	1	Control
chrI:3109606:3110781:C45E1.5:WBGene00195056	C45E1.5	2	8	1	1	C1	0	1	Control
chrIII:5056843:5061898:C45G9.10:WBGene00016681	C45G9.10	2	4	1	1	C1	0	1	Control
chrIII:5056843:5061898:C45G9.10:WBGene00016681	C45G9.10	2	14	1	1	C1	0	1	Control
chrIII:5070324:5071609:C45G9.12:WBGene00016683	C45G9.12	2	16	1	1	C1	1	0	Control
chrIII:5070324:5071609:C45G9.12:WBGene00016683	C45G9.12	1	20	1	0	C1	1	0	Control
chrIII:5050100:5052020:C45G9.15:WBGene00050919	C45G9.15	2	2	1	1	C1	1	0	Control
chrIII:5050100:5052020:C45G9.15:WBGene00050919	C45G9.15	1	18	3	0	C1	1	0	Control
chrIII:5062649:5063876:C45G9.4:WBGene00016675	C45G9.4	2	4	7	1	C1	1	0	Control
chrIII:5062649:5063876:C45G9.4:WBGene00016675	C45G9.4	1	14	7	0	C1	1	0	Control
chrIII:5052468:5054361:C45G9.8:WBGene00016679	C45G9.8	2	2	1	1	C1	0	1	Control
chrIII:5052468:5054361:C45G9.8:WBGene00016679	C45G9.8	1	12	9	0	C1	0	1	Control
chrV:2175541:2177503:C45H4.18:WBGene00044087	C45H4.18	2	6	1	1	C1	0	1	Control
chrV:2175541:2177503:C45H4.18:WBGene00044087	C45H4.18	2	14	1	1	C1	0	1	Control
chrIV:7763930:7767111:C46A5.1:WBGene00016698	C46A5.1	2	18	1	1	C1	1	0	Control
chrIV:7751706:7751854:C46A5.13:WBGene00196576	C46A5.13	2	8	1	1	C1	1	0	Control
chrIV:7757287:7757413:C46A5.14:WBGene00198161	C46A5.14	2	8	1	1	C1	1	0	Control
chrIV:7757274:7757351:C46A5.15:WBGene00219858	C46A5.15	2	8	1	1	C1	1	0	Control
chrIV:9225124:9227781:C46C2.3:WBGene00008111	C46C2.3	2	4	1	1	C1	1	0	Control
chrIV:9212420:9214389:C46C2.6:WBGene00008114	C46C2.6	2	2	11	1	C1	0	1	Control
chrII:3724224:3725909:C46E10.1:WBGene00016707	C46E10.1	2	6	1	1	C1	0	1	Control
chrII:3725840:3728134:C46E10.8:WBGene00016712	C46E10.8	2	10	1	1	C1	1	0	Control
chrII:3725840:3728134:C46E10.8:WBGene00016712	C46E10.8	2	18	1	1	C1	1	0	Control
chrII:1898235:1898948:C46F9.6:WBGene00305104	C46F9.6	2	2	1	1	C1	0	1	Control
chrII:1898235:1898948:C46F9.6:WBGene00305104	C46F9.6	2	10	1	1	C1	0	1	Control
chrII:1898235:1898948:C46F9.6:WBGene00305104	C46F9.6	2	14	1	1	C1	0	1	Control
chrIV:6005422:6005598:C46G7.111:WBGene00235389	C46G7.111	2	2	5	1	C1	1	0	Control
chrIV:6005422:6005598:C46G7.111:WBGene00235389	C46G7.111	2	10	1	1	C1	1	0	Control
chrIV:6005422:6005598:C46G7.111:WBGene00235389	C46G7.111	1	14	7	0	C1	1	0	Control
chrIV:6010191:6011645:C46G7.5:WBGene00044502	C46G7.5	2	10	1	1	C1	1	0	Control
chrIV:6010191:6011645:C46G7.5:WBGene00044502	C46G7.5	1	20	1	0	C1	1	0	Control
chrI:5044739:5044883:C46H11.12:WBGene00198245	C46H11.12	2	10	1	1	C1	1	0	Control
chrI:5020747:5023210:C46H11.6:WBGene00016730	C46H11.6	2	2	5	1	C1	1	0	Control
chrI:5020747:5023210:C46H11.6:WBGene00016730	C46H11.6	2	10	1	1	C1	1	0	Control
chrI:5020747:5023210:C46H11.6:WBGene00016730	C46H11.6	1	16	5	0	C1	1	0	Control
chrX:1209399:1210851:C46H3.1:WBGene00016724	C46H3.1	2	4	1	1	C1	1	0	Control
chrX:1209399:1210851:C46H3.1:WBGene00016724	C46H3.1	2	8	3	1	C1	1	0	Control
chrX:1209399:1210851:C46H3.1:WBGene00016724	C46H3.1	2	14	1	1	C1	1	0	Control
chrIV:13740950:13742344:C47A4.3:WBGene00008124	C47A4.3	2	10	1	1	C1	0	1	Control
chrX:7747026:7747419:C47C12.9:WBGene00201316	C47C12.9	2	4	1	1	C1	1	0	Control
chrX:7747026:7747419:C47C12.9:WBGene00201316	C47C12.9	2	8	11	1	C1	1	0	Control
chrIV:9969399:9971258:C47E12.11:WBGene00008154	C47E12.11	2	6	1	1	C1	0	1	Control
chrIV:9971992:9972729:C47E12.12:WBGene00008155	C47E12.12	2	4	1	1	C1	1	0	Control
chrIV:9975473:9976384:C47E12.14:WBGene00044240	C47E12.14	2	4	3	1	C1	1	0	Control
chrIV:9975473:9976384:C47E12.14:WBGene00044240	C47E12.14	2	10	1	1	C1	1	0	Control
chrIV:9975473:9976384:C47E12.14:WBGene00044240	C47E12.14	2	14	3	1	C1	1	0	Control
chrIV:9975473:9976384:C47E12.14:WBGene00044240	C47E12.14	1	20	1	0	C1	1	0	Control
chrIV:9974671:9975484:C47E12.9:WBGene00008152	C47E12.9	2	10	1	1	C1	0	1	Control
chrIV:9974671:9975484:C47E12.9:WBGene00008152	C47E12.9	2	14	1	1	C1	0	1	Control
chrV:14688615:14688959:C47E8.11:WBGene00044180	C47E8.11	2	2	1	1	C1	1	0	Control
chrV:14668952:14669340:C47E8.12:WBGene00195235	C47E8.12	2	10	1	1	C1	0	1	Control
chrI:12173761:12173912:C47F8.10:WBGene00199719	C47F8.10	2	12	1	1	C1	0	1	Control
chrI:12321936:12324062:C47F8.5:WBGene00008161	C47F8.5	1	20	1	0	C1	0	1	Control
chrI:12173724:12173911:C47F8.9:WBGene00014288	C47F8.9	2	12	1	1	C1	0	1	Control
chrII:11271004:11271151:C47G2.15:WBGene00197312	C47G2.15	2	6	1	1	C1	0	1	Control
chrII:11271004:11271151:C47G2.15:WBGene00197312	C47G2.15	2	18	1	1	C1	0	1	Control
chrII:11286673:11286857:C47G2.22:WBGene00202430	C47G2.22	2	2	9	1	C1	1	0	Control
chrII:11286673:11286857:C47G2.22:WBGene00202430	C47G2.22	1	14	7	0	C1	1	0	Control
chrII:11294769:11296020:C47G2.8:WBGene00044161	C47G2.8	2	8	1	1	C1	1	0	Control
chrIV:7405476:7405506:C48A7.16:WBGene00303046	C48A7.16	2	2	1	1	C1	0	1	Control
chrIV:7405476:7405506:C48A7.16:WBGene00303046	C48A7.16	2	16	1	1	C1	0	1	Control
chrIV:7407688:7407829:C48A7.6:WBGene00195665	C48A7.6	2	10	1	1	C1	0	1	Control
chrIV:7397575:7397850:C48A7.9:WBGene00197672	C48A7.9	2	8	1	1	C1	1	0	Control
chrIII:9597343:9598361:C48B4.12:WBGene00008175	C48B4.12	2	2	1	1	C1	0	1	Control
chrIII:9597343:9598361:C48B4.12:WBGene00008175	C48B4.12	2	6	1	1	C1	0	1	Control
chrIII:9597343:9598361:C48B4.12:WBGene00008175	C48B4.12	2	14	1	1	C1	0	1	Control
chrIII:9597343:9598361:C48B4.12:WBGene00008175	C48B4.12	2	18	1	1	C1	0	1	Control
chrIII:9557449:9558563:C48B4.6:WBGene00008169	C48B4.6	2	2	1	1	C1	1	0	Control
chrI:6889201:6891522:C48B6.4:WBGene00016742	C48B6.4	2	2	1	1	C1	0	1	Control
chrIV:13200139:13200289:C48D1.12:WBGene00196217	C48D1.12	2	2	1	1	C1	0	1	Control
chrIV:13200139:13200289:C48D1.12:WBGene00196217	C48D1.12	2	6	1	1	C1	0	1	Control
chrIV:13200139:13200289:C48D1.12:WBGene00196217	C48D1.12	1	20	1	0	C1	0	1	Control
chrIV:13207391:13209364:C48D1.9:WBGene00194643	C48D1.9	2	2	1	1	C1	0	1	Control
chrI:6264564:6264709:C48E7.13:WBGene00198267	C48E7.13	2	2	1	1	C1	1	0	Control
chrI:14213680:14215848:C49A1.1:WBGene00008184	C49A1.1	2	16	1	1	C1	1	0	Control
chrIV:6228189:6230025:C49A9.1:WBGene00016755	C49A9.1	2	2	3	1	C1	1	0	Control
chrIV:6228189:6230025:C49A9.1:WBGene00016755	C49A9.1	2	14	1	1	C1	1	0	Control
chrIV:6204038:6204256:C49A9.39:WBGene00200785	C49A9.39	2	4	1	1	C1	0	1	Control
chrIV:6204038:6204256:C49A9.39:WBGene00200785	C49A9.39	2	10	1	1	C1	0	1	Control
chrIV:6204038:6204256:C49A9.39:WBGene00200785	C49A9.39	2	18	1	1	C1	0	1	Control
chrIV:17316172:17316510:C49C3.20:WBGene00185097	C49C3.20	2	14	1	1	C1	0	1	Control
chrIV:8654577:8656829:C49C8.1:WBGene00016765	C49C8.1	2	4	1	1	C1	1	0	Control
chrIV:8654577:8656829:C49C8.1:WBGene00016765	C49C8.1	2	10	1	1	C1	1	0	Control
chrIV:8644731:8645345:C49C8.3:WBGene00016767	C49C8.3	2	2	1	1	C1	1	0	Control
chrIV:8657405:8658218:C49C8.6:WBGene00016770	C49C8.6	2	2	3	1	C1	1	0	Control
chrIV:8657405:8658218:C49C8.6:WBGene00016770	C49C8.6	2	14	3	1	C1	1	0	Control
chrIV:8657405:8658218:C49C8.6:WBGene00016770	C49C8.6	1	20	1	0	C1	1	0	Control
chrII:3855920:3856588:C49D10.7:WBGene00016775	C49D10.7	2	8	1	1	C1	0	1	Control
chrX:11994765:11995839:C49F5.7:WBGene00008211	C49F5.7	2	10	1	1	C1	0	1	Control
chrX:13376910:13376949:C49F8.14:WBGene00303047	C49F8.14	2	2	1	1	C1	0	1	Control
chrX:13376910:13376949:C49F8.14:WBGene00303047	C49F8.14	2	6	1	1	C1	0	1	Control
chrX:13376910:13376949:C49F8.14:WBGene00303047	C49F8.14	2	16	1	1	C1	0	1	Control
chrX:13361200:13362586:C49F8.15:WBGene00304787	C49F8.15	2	4	1	1	C1	0	1	Control
chrV:4040408:4042021:C49G7.10:WBGene00016788	C49G7.10	2	12	3	1	C1	0	1	Control
chrV:4040408:4042021:C49G7.10:WBGene00016788	C49G7.10	1	20	1	0	C1	0	1	Control
chrV:4038409:4039939:C49G7.12:WBGene00077593	C49G7.12	2	2	1	1	C1	1	0	Control
chrV:4038409:4039939:C49G7.12:WBGene00077593	C49G7.12	2	18	1	1	C1	1	0	Control
chrV:4036110:4038072:C49G7.13:WBGene00269425	C49G7.13	2	6	1	1	C1	1	0	Control
chrV:4036110:4038072:C49G7.13:WBGene00269425	C49G7.13	2	12	1	1	C1	1	0	Control
chrV:4036110:4038072:C49G7.13:WBGene00269425	C49G7.13	2	18	1	1	C1	1	0	Control
chrV:4046404:4047433:C49G7.3:WBGene00016781	C49G7.3	2	8	1	1	C1	1	0	Control
chrV:4046404:4047433:C49G7.3:WBGene00016781	C49G7.3	1	20	1	0	C1	0	1	Control
chrV:4034475:4036024:C49G7.7:WBGene00016785	C49G7.7	2	10	1	1	C1	0	1	Control
chrI:12562755:12564210:C49G9.2:WBGene00045474	C49G9.2	2	4	1	1	C1	0	1	Control
chrI:12562755:12564210:C49G9.2:WBGene00045474	C49G9.2	2	8	1	1	C1	0	1	Control
chrI:12562755:12564210:C49G9.2:WBGene00045474	C49G9.2	2	16	1	1	C1	0	1	Control
chrIV:7926600:7926813:C49H3.15:WBGene00201576	C49H3.15	2	2	1	1	C1	1	0	Control
chrIV:7926600:7926813:C49H3.15:WBGene00201576	C49H3.15	2	12	1	1	C1	1	0	Control
chrIV:7926600:7926813:C49H3.15:WBGene00201576	C49H3.15	2	18	1	1	C1	1	0	Control
chrV:13322364:13324983:C50B6.7:WBGene00008220	C50B6.7	2	6	1	1	C1	0	1	Control
chrII:106188:107520:C50D2.3:WBGene00016807	C50D2.3	1	20	1	0	C1	1	0	Control
chrII:12301076:12302429:C50E10.1:WBGene00016825	C50E10.1	2	8	1	1	C1	0	1	Control
chrV:7618413:7620401:C50E3.15:WBGene00044550	C50E3.15	2	6	1	1	C1	0	1	Control
chrV:7598993:7600249:C50E3.9:WBGene00016820	C50E3.9	2	2	1	1	C1	0	1	Control
chrV:7598993:7600249:C50E3.9:WBGene00016820	C50E3.9	2	6	1	1	C1	0	1	Control
chrV:7598993:7600249:C50E3.9:WBGene00016820	C50E3.9	2	10	1	1	C1	0	1	Control
chrV:7598993:7600249:C50E3.9:WBGene00016820	C50E3.9	1	18	3	0	C1	0	1	Control
chrI:3881815:3888314:C50F2.2:WBGene00016836	C50F2.2	2	12	1	1	C1	1	0	Control
chrV:9550063:9550207:C50F4.17:WBGene00195366	C50F4.17	2	16	1	1	C1	0	1	Control
chrV:3069897:3071648:C50H11.13:WBGene00016858	C50H11.13	2	4	3	1	C1	0	1	Control
chrV:3069897:3071648:C50H11.13:WBGene00016858	C50H11.13	2	16	1	1	C1	0	1	Control
chrV:3054553:3055908:C50H11.8:WBGene00016855	C50H11.8	2	6	5	1	C1	0	1	Control
chrV:9916974:9919167:C50H2.4:WBGene00008240	C50H2.4	2	8	1	1	C1	1	0	Control
chrV:9918769:9919790:C50H2.5:WBGene00008241	C50H2.5	2	4	1	1	C1	1	0	Control
chrV:9918769:9919790:C50H2.5:WBGene00008241	C50H2.5	2	14	1	1	C1	1	0	Control
chrV:12303598:12303693:C51F7.4:WBGene00219860	C51F7.4	2	8	1	1	C1	1	0	Control
chrV:12303598:12303693:C51F7.4:WBGene00219860	C51F7.4	2	12	3	1	C1	1	0	Control
chrIV:17166374:17166458:C52D10.131:WBGene00219861	C52D10.131	2	2	3	1	C1	1	0	Control
chrIV:17166374:17166458:C52D10.131:WBGene00219861	C52D10.131	2	8	7	1	C1	1	0	Control
chrIV:17166374:17166458:C52D10.131:WBGene00219861	C52D10.131	1	20	1	0	C1	1	0	Control
chrII:1852802:1853092:C52E2.2:WBGene00016881	C52E2.2	2	2	5	1	C1	1	0	Control
chrII:1852802:1853092:C52E2.2:WBGene00016881	C52E2.2	2	10	1	1	C1	1	0	Control
chrII:1852802:1853092:C52E2.2:WBGene00016881	C52E2.2	2	16	3	1	C1	1	0	Control
chrV:11996161:11996631:C52E4.12:WBGene00194785	C52E4.12	2	2	3	1	C1	0	1	Control
chrV:11996161:11996631:C52E4.12:WBGene00194785	C52E4.12	2	8	1	1	C1	0	1	Control
chrX:12845781:12846143:C52G5.3:WBGene00008261	C52G5.3	2	2	1	1	C1	1	0	Control
chrX:12844810:12844960:C52G5.4:WBGene00195380	C52G5.4	2	10	1	1	C1	1	0	Control
chrV:5758791:5760232:C53A3.1:WBGene00016891	C53A3.1	2	8	1	1	C1	1	0	Control
chrV:5758223:5758838:C53A3.4:WBGene00303231	C53A3.4	1	18	3	0	C1	1	0	Control
chrV:14556970:14558866:C53A5.9:WBGene00008267	C53A5.9	2	8	1	1	C1	1	0	Control
chrIV:8966182:8967997:C53B4.2:WBGene00008272	C53B4.2	2	10	1	1	C1	0	1	Control
chrIV:8966182:8967997:C53B4.2:WBGene00008272	C53B4.2	2	16	1	1	C1	0	1	Control
chrX:6844695:6845980:C53B7.3:WBGene00016894	C53B7.3	2	6	1	1	C1	0	1	Control
chrX:6844695:6845980:C53B7.3:WBGene00016894	C53B7.3	2	16	3	1	C1	0	1	Control
chrX:17340783:17342407:C53C11.1:WBGene00016899	C53C11.1	1	20	1	0	C1	1	0	Control
chrX:17337225:17338698:C53C11.2:WBGene00016900	C53C11.2	2	16	1	1	C1	1	0	Control
chrX:13048557:13050885:C53C7.3:WBGene00008279	C53C7.3	2	12	1	1	C1	1	0	Control
chrIV:9001296:9001422:C53D6.12:WBGene00045116	C53D6.12	2	16	1	1	C1	0	1	Control
chrIV:9001292:9001424:C53D6.18:WBGene00196165	C53D6.18	2	16	1	1	C1	0	1	Control
chrIII:3548293:3549019:C54C6.11:WBGene00219296	C54C6.11	2	14	1	1	C1	0	1	Control
chrIII:3549474:3549850:C54C6.5:WBGene00008287	C54C6.5	2	10	1	1	C1	1	0	Control
chrIII:3545579:3546419:C54C6.7:WBGene00044166	C54C6.7	2	2	1	1	C1	1	0	Control
chrI:12447166:12448240:C54C8.3:WBGene00008291	C54C8.3	2	4	1	1	C1	1	0	Control
chrI:12447166:12448240:C54C8.3:WBGene00008291	C54C8.3	2	8	3	1	C1	1	0	Control
chrV:12418591:12419428:C54D10.3:WBGene00008298	C54D10.3	2	4	7	1	C1	0	1	Control
chrV:12447421:12448705:C54D10.9:WBGene00008303	C54D10.9	2	2	1	1	C1	1	0	Control
chrX:7842540:7845557:C54D2.1:WBGene00016915	C54D2.1	2	12	1	1	C1	1	0	Control
chrX:7861155:7861304:C54D2.11:WBGene00198223	C54D2.11	2	14	1	1	C1	1	0	Control
chrX:7861155:7861304:C54D2.11:WBGene00198223	C54D2.11	2	16	1	1	C1	0	1	Control
chrX:7844354:7844499:C54D2.15:WBGene00200711	C54D2.15	2	2	5	1	C1	0	1	Control
chrX:7844354:7844499:C54D2.15:WBGene00200711	C54D2.15	2	10	1	1	C1	0	1	Control
chrX:7844354:7844499:C54D2.15:WBGene00200711	C54D2.15	1	16	5	0	C1	0	1	Control
chrIV:2175605:2177579:C54E4.1:WBGene00016917	C54E4.1	2	14	1	1	C1	1	0	Control
chrV:7536737:7538118:C54F6.12:WBGene00016929	C54F6.12	2	6	1	1	C1	0	1	Control
chrV:7536737:7538118:C54F6.12:WBGene00016929	C54F6.12	2	14	1	1	C1	0	1	Control
chrV:7536737:7538118:C54F6.12:WBGene00016929	C54F6.12	1	20	1	0	C1	0	1	Control
chrV:7527454:7527955:C54F6.17:WBGene00235092	C54F6.17	2	2	5	1	C1	1	0	Control
chrV:7527454:7527955:C54F6.17:WBGene00235092	C54F6.17	2	10	1	1	C1	1	0	Control
chrV:7527454:7527955:C54F6.17:WBGene00235092	C54F6.17	1	14	7	0	C1	1	0	Control
chrV:7524746:7525440:C54F6.20:WBGene00271796	C54F6.20	2	4	1	1	C1	1	0	Control
chrV:7529115:7529450:C54F6.5:WBGene00016923	C54F6.5	1	20	1	0	C1	1	0	Control
chrV:14641054:14642678:C54G10.1:WBGene00008319	C54G10.1	2	2	1	1	C1	1	0	Control
chrV:14641054:14642678:C54G10.1:WBGene00008319	C54G10.1	2	18	1	1	C1	1	0	Control
chrV:14656554:14656699:C54G10.5:WBGene00201062	C54G10.5	2	4	1	1	C1	1	0	Control
chrI:7993294:7993579:C54G4.11:WBGene00197258	C54G4.11	2	2	9	1	C1	1	0	Control
chrI:7993294:7993579:C54G4.11:WBGene00197258	C54G4.11	1	14	7	0	C1	1	0	Control
chrI:7993435:7993579:C54G4.12:WBGene00197825	C54G4.12	2	4	1	1	C1	1	0	Control
chrI:8005126:8006448:C54G4.3:WBGene00008313	C54G4.3	2	4	1	1	C1	0	1	Control
chrI:8005126:8006448:C54G4.3:WBGene00008313	C54G4.3	2	12	3	1	C1	0	1	Control
chrI:8005126:8006448:C54G4.3:WBGene00008313	C54G4.3	2	18	1	1	C1	0	1	Control
chrX:5525174:5525380:C54G7.11:WBGene00197880	C54G7.11	2	12	1	1	C1	1	0	Control
chrX:5534334:5534484:C54G7.14:WBGene00199797	C54G7.14	2	2	1	1	C1	0	1	Control
chrX:5534334:5534484:C54G7.14:WBGene00199797	C54G7.14	2	16	3	1	C1	0	1	Control
chrV:11520514:11521554:C55A6.11:WBGene00008340	C55A6.11	2	6	1	1	C1	1	0	Control
chrI:6502166:6503920:C55B7.10:WBGene00016946	C55B7.10	2	10	1	1	C1	1	0	Control
chrI:6518396:6518619:C55B7.13:WBGene00200022	C55B7.13	2	2	1	1	C1	1	0	Control
chrI:6518396:6518619:C55B7.13:WBGene00200022	C55B7.13	2	8	1	1	C1	1	0	Control
chrI:6499536:6501410:C55B7.3:WBGene00016942	C55B7.3	2	6	9	1	C1	1	0	Control
chrI:6499536:6501410:C55B7.3:WBGene00016942	C55B7.3	1	18	3	0	C1	1	0	Control
chrI:2560371:2561828:C55C2.3:WBGene00016949	C55C2.3	2	6	1	1	C1	1	0	Control
chrIV:5685286:5688273:C55C3.3:WBGene00016953	C55C3.3	2	2	1	1	C1	0	1	Control
chrIV:5678846:5682647:C55C3.7:WBGene00043065	C55C3.7	2	2	1	1	C1	0	1	Control
chrIV:5678846:5682647:C55C3.7:WBGene00043065	C55C3.7	2	6	1	1	C1	0	1	Control
chrIV:5706884:5706981:C55C3.72:WBGene00197485	C55C3.72	2	10	1	1	C1	0	1	Control
chrIV:5703406:5703451:C55C3.73:WBGene00303049	C55C3.73	2	8	1	1	C1	1	0	Control
chrIV:7885487:7885570:C55F2.3:WBGene00022968	C55F2.3	2	4	1	1	C1	0	1	Control
chrIV:7885487:7885570:C55F2.3:WBGene00022968	C55F2.3	2	16	3	1	C1	0	1	Control
chrV:13562779:13562973:C56A3.14:WBGene00201409	C56A3.14	2	4	1	1	C1	1	0	Control
chrV:13562779:13562973:C56A3.14:WBGene00201409	C56A3.14	1	14	7	0	C1	1	0	Control
chrII:6579682:6581336:C56C10.6:WBGene00016963	C56C10.6	2	12	1	1	C1	1	0	Control
chrII:6527603:6527750:C56E6.12:WBGene00195977	C56E6.12	2	2	11	1	C1	1	0	Control
chrII:6527603:6527750:C56E6.12:WBGene00195977	C56E6.12	1	20	1	0	C1	1	0	Control
chrIII:6335235:6335385:C56G2.16:WBGene00196131	C56G2.16	2	4	1	1	C1	0	1	Control
chrIII:6358897:6359005:C56G2.20:WBGene00219864	C56G2.20	2	2	1	1	C1	0	1	Control
chrIII:6360218:6360385:C56G2.21:WBGene00219865	C56G2.21	1	20	1	0	C1	0	1	Control
chrX:13542573:13544599:cah-4:WBGene00000282	cah-4	2	18	1	1	C1	0	1	Control
chrII:5480483:5482041:cal-8:WBGene00017394	cal-8	2	2	1	1	C1	1	0	Control
chrV:4934705:4939085:catp-2:WBGene00015338	catp-2	2	4	3	1	C1	0	1	Control
chrV:8076011:8079916:catp-3:WBGene00015660	catp-3	2	6	1	1	C1	0	1	Control
chrV:8076011:8079916:catp-3:WBGene00015660	catp-3	1	14	7	0	C1	0	1	Control
chrII:14593580:14597657:catp-4:WBGene00007248	catp-4	2	12	3	1	C1	1	0	Control
chrIII:9766515:9774825:cbp-1:WBGene00000366	cbp-1	2	12	1	1	C1	1	0	Control
chrIV:14071502:14076743:ccar-1:WBGene00003085	ccar-1	2	12	1	1	C1	1	0	Control
chrI:3487811:3499706:ccep-290:WBGene00021643	ccep-290	2	12	1	1	C1	1	0	Control
chrV:5582800:5583021:CD4.13:WBGene00196854	CD4.13	2	14	1	1	C1	1	0	Control
chrV:5586954:5587086:CD4.19:WBGene00235161	CD4.19	2	14	1	1	C1	0	1	Control
chrI:3318829:3330673:cdap-2:WBGene00021549	cdap-2	2	12	1	1	C1	1	0	Control
chrIII:2910905:2935961:cdh-1:WBGene00019994	cdh-1	2	12	1	1	C1	1	0	Control
chrII:14843176:14850905:cdh-7:WBGene00000399	cdh-7	2	12	1	1	C1	1	0	Control
chrX:4653162:4654157:ceh-1:WBGene00000428	ceh-1	2	4	1	1	C1	1	0	Control
chrII:12582178:12603680:ceh-100:WBGene00012584	ceh-100	2	12	1	1	C1	1	0	Control
chrI:5840281:5841940:ceh-12:WBGene00000436	ceh-12	2	14	5	1	C1	1	0	Control
chrX:3672273:3673918:ceh-63:WBGene00045215	ceh-63	2	8	1	1	C1	1	0	Control
chrII:8703314:8703829:ceh-7:WBGene00000432	ceh-7	2	10	1	1	C1	0	1	Control
chrII:8703314:8703829:ceh-7:WBGene00000432	ceh-7	2	18	1	1	C1	0	1	Control
chrV:9921336:9922194:ceh-75:WBGene00008242	ceh-75	2	8	7	1	C1	0	1	Control
chrV:7993788:7994666:ceh-76:WBGene00022395	ceh-76	2	18	1	1	C1	1	0	Control
chrII:1732275:1733291:ceh-82:WBGene00018433	ceh-82	2	4	1	1	C1	1	0	Control
chrII:1732275:1733291:ceh-82:WBGene00018433	ceh-82	2	10	1	1	C1	1	0	Control
chrII:1732275:1733291:ceh-82:WBGene00018433	ceh-82	2	14	1	1	C1	1	0	Control
chrII:1732275:1733291:ceh-82:WBGene00018433	ceh-82	2	18	1	1	C1	1	0	Control
chrII:1999742:2000820:ceh-84:WBGene00016557	ceh-84	2	10	1	1	C1	0	1	Control
chrII:2683331:2684308:ceh-87:WBGene00018022	ceh-87	2	4	1	1	C1	1	0	Control
chrIII:11581599:11589133:ceh-92:WBGene00013431	ceh-92	2	12	1	1	C1	1	0	Control
chrIII:12101744:12107541:cest-12:WBGene00013540	cest-12	2	2	1	1	C1	0	1	Control
chrIII:12101744:12107541:cest-12:WBGene00013540	cest-12	2	6	1	1	C1	0	1	Control
chrIII:12101744:12107541:cest-12:WBGene00013540	cest-12	2	16	3	1	C1	0	1	Control
chrV:14171638:14175355:cest-2.2:WBGene00013874	cest-2.2	2	4	3	1	C1	1	0	Control
chrV:14171638:14175355:cest-2.2:WBGene00013874	cest-2.2	2	10	1	1	C1	1	0	Control
chrV:6669822:6672036:cest-28:WBGene00019654	cest-28	2	2	3	1	C1	1	0	Control
chrV:6669822:6672036:cest-28:WBGene00019654	cest-28	2	10	1	1	C1	1	0	Control
chrV:6669822:6672036:cest-28:WBGene00019654	cest-28	2	14	1	1	C1	1	0	Control
chrV:5260331:5263099:cest-30:WBGene00015071	cest-30	2	14	1	1	C1	0	1	Control
chrV:6674266:6676426:cest-31:WBGene00019653	cest-31	2	18	1	1	C1	1	0	Control
chrI:9077564:9080024:chaf-1:WBGene00011532	chaf-1	2	12	1	1	C1	1	0	Control
chrI:9077564:9080024:chaf-1:WBGene00011532	chaf-1	1	20	1	0	C1	1	0	Control
chrIII:10203820:10209704:chc-1:WBGene00011867	chc-1	2	12	1	1	C1	1	0	Control
chrI:4685861:4698575:chd-7:WBGene00007053	chd-7	2	12	1	1	C1	1	0	Control
chrII:4627810:4638384:che-10:WBGene00018051	che-10	2	12	1	1	C1	1	0	Control
chrIV:5741344:5742980:chil-11:WBGene00016665	chil-11	2	8	5	1	C1	0	1	Control
chrIV:5741344:5742980:chil-11:WBGene00016665	chil-11	1	20	1	0	C1	0	1	Control
chrV:15241583:15243943:chil-12:WBGene00010799	chil-12	2	6	1	1	C1	0	1	Control
chrV:15241583:15243943:chil-12:WBGene00010799	chil-12	2	10	3	1	C1	0	1	Control
chrV:15241583:15243943:chil-12:WBGene00010799	chil-12	1	18	3	0	C1	0	1	Control
chrII:9436623:9438327:chil-13:WBGene00010945	chil-13	2	10	1	1	C1	0	1	Control
chrV:1455061:1456670:chil-14:WBGene00019980	chil-14	2	2	3	1	C1	0	1	Control
chrV:1455061:1456670:chil-14:WBGene00019980	chil-14	2	8	1	1	C1	0	1	Control
chrV:1455061:1456670:chil-14:WBGene00019980	chil-14	2	12	3	1	C1	0	1	Control
chrV:1455061:1456670:chil-14:WBGene00019980	chil-14	1	18	3	0	C1	0	1	Control
chrII:9438608:9440160:chil-17:WBGene00011159	chil-17	2	6	1	1	C1	1	0	Control
chrII:9438608:9440160:chil-17:WBGene00011159	chil-17	2	10	1	1	C1	1	0	Control
chrII:9438608:9440160:chil-17:WBGene00011159	chil-17	2	14	3	1	C1	1	0	Control
chrII:9873248:9874521:chil-2:WBGene00007466	chil-2	2	14	1	1	C1	0	1	Control
chrII:9873248:9874521:chil-2:WBGene00007466	chil-2	1	20	1	0	C1	0	1	Control
chrII:9464469:9466195:chil-22:WBGene00011166	chil-22	2	18	1	1	C1	0	1	Control
chrII:9472690:9474405:chil-25:WBGene00011846	chil-25	2	14	1	1	C1	1	0	Control
chrII:9475054:9476375:chil-26:WBGene00011847	chil-26	2	2	9	1	C1	0	1	Control
chrII:9475054:9476375:chil-26:WBGene00011847	chil-26	2	14	1	1	C1	0	1	Control
chrII:9475054:9476375:chil-26:WBGene00011847	chil-26	1	18	3	0	C1	0	1	Control
chrII:9477866:9479695:chil-27:WBGene00011848	chil-27	1	20	1	0	C1	0	1	Control
chrII:9853810:9855695:chil-4:WBGene00007469	chil-4	2	4	1	1	C1	0	1	Control
chrII:9853810:9855695:chil-4:WBGene00007469	chil-4	2	12	1	1	C1	0	1	Control
chrII:9858020:9859665:chil-5:WBGene00007470	chil-5	2	2	3	1	C1	1	0	Control
chrII:9858020:9859665:chil-5:WBGene00007470	chil-5	2	14	1	1	C1	1	0	Control
chrII:9858020:9859665:chil-5:WBGene00007470	chil-5	1	20	1	0	C1	1	0	Control
chrII:9855935:9857857:chil-6:WBGene00007471	chil-6	1	20	1	0	C1	0	1	Control
chrII:9843379:9847006:chil-9:WBGene00014162	chil-9	2	10	1	1	C1	0	1	Control
chrII:9843379:9847006:chil-9:WBGene00014162	chil-9	2	18	1	1	C1	0	1	Control
chrIV:7003622:7009268:cht-3:WBGene00016084	cht-3	2	6	1	1	C1	1	0	Control
chrIV:7003622:7009268:cht-3:WBGene00016084	cht-3	2	10	1	1	C1	1	0	Control
chrIV:7003622:7009268:cht-3:WBGene00016084	cht-3	2	14	1	1	C1	1	0	Control
chrX:10782927:10783922:clc-4:WBGene00000525	clc-4	2	12	1	1	C1	1	0	Control
chrX:10782927:10783922:clc-4:WBGene00000525	clc-4	1	20	1	0	C1	1	0	Control
chrI:11234301:11235176:clec-100:WBGene00013179	clec-100	2	2	1	1	C1	0	1	Control
chrI:11234301:11235176:clec-100:WBGene00013179	clec-100	2	6	1	1	C1	0	1	Control
chrI:11560620:11564387:clec-101:WBGene00008853	clec-101	2	10	1	1	C1	1	0	Control
chrI:11560620:11564387:clec-101:WBGene00008853	clec-101	2	16	3	1	C1	1	0	Control
chrI:12579896:12580957:clec-102:WBGene00009359	clec-102	2	4	1	1	C1	1	0	Control
chrI:12683219:12684383:clec-103:WBGene00012036	clec-103	2	4	1	1	C1	1	0	Control
chrI:12859494:12861293:clec-104:WBGene00012480	clec-104	2	2	1	1	C1	1	0	Control
chrI:12859494:12861293:clec-104:WBGene00012480	clec-104	2	10	5	1	C1	1	0	Control
chrI:12859494:12861293:clec-104:WBGene00012480	clec-104	1	18	3	0	C1	1	0	Control
chrI:12864229:12865568:clec-105:WBGene00012488	clec-105	2	8	1	1	C1	0	1	Control
chrI:13204496:13205403:clec-110:WBGene00008909	clec-110	2	4	1	1	C1	1	0	Control
chrI:13204496:13205403:clec-110:WBGene00008909	clec-110	2	10	1	1	C1	1	0	Control
chrI:13915663:13917809:clec-111:WBGene00013502	clec-111	1	20	1	0	C1	0	1	Control
chrI:14054563:14057019:clec-113:WBGene00009822	clec-113	2	2	1	1	C1	1	0	Control
chrI:14054563:14057019:clec-113:WBGene00009822	clec-113	2	6	1	1	C1	1	0	Control
chrI:14054563:14057019:clec-113:WBGene00009822	clec-113	1	20	1	0	C1	1	0	Control
chrI:14251082:14252416:clec-116:WBGene00010576	clec-116	2	8	1	1	C1	0	1	Control
chrI:14251082:14252416:clec-116:WBGene00010576	clec-116	2	16	1	1	C1	0	1	Control
chrII:609768:612461:clec-118:WBGene00021032	clec-118	2	18	1	1	C1	0	1	Control
chrII:3106064:3108032:clec-122:WBGene00021290	clec-122	1	20	1	0	C1	0	1	Control
chrII:3114233:3116762:clec-123:WBGene00021288	clec-123	2	8	3	1	C1	1	0	Control
chrII:3516004:3518898:clec-125:WBGene00021118	clec-125	2	6	1	1	C1	0	1	Control
chrII:3516004:3518898:clec-125:WBGene00021118	clec-125	2	12	1	1	C1	0	1	Control
chrII:3519493:3520710:clec-126:WBGene00021117	clec-126	2	6	1	1	C1	1	0	Control
chrI:12631184:12632555:clec-13:WBGene00010399	clec-13	2	18	1	1	C1	0	1	Control
chrII:4257048:4258783:clec-135:WBGene00015821	clec-135	2	2	1	1	C1	0	1	Control
chrII:4618879:4619800:clec-138:WBGene00018049	clec-138	2	2	1	1	C1	0	1	Control
chrII:4619990:4621750:clec-139:WBGene00018050	clec-139	2	4	1	1	C1	0	1	Control
chrII:4619990:4621750:clec-139:WBGene00018050	clec-139	2	18	1	1	C1	0	1	Control
chrII:5405748:5407634:clec-141:WBGene00017139	clec-141	2	12	1	1	C1	1	0	Control
chrII:5405748:5407634:clec-141:WBGene00017139	clec-141	1	18	3	0	C1	1	0	Control
chrII:13588775:13590552:clec-145:WBGene00013013	clec-145	2	18	1	1	C1	0	1	Control
chrII:13590640:13593797:clec-146:WBGene00013008	clec-146	2	4	1	1	C1	1	0	Control
chrII:13590640:13593797:clec-146:WBGene00013008	clec-146	2	16	1	1	C1	1	0	Control
chrIII:174608:175833:clec-148:WBGene00018246	clec-148	2	6	3	1	C1	1	0	Control
chrI:12631184:12632555:clec-15:WBGene00011584	clec-15	2	18	1	1	C1	0	1	Control
chrIII:4635246:4637534:clec-153:WBGene00008660	clec-153	2	4	1	1	C1	0	1	Control
chrIII:4635246:4637534:clec-153:WBGene00008660	clec-153	1	20	1	0	C1	0	1	Control
chrIII:4843433:4844418:clec-157:WBGene00017810	clec-157	2	14	1	1	C1	1	0	Control
chrIII:4843433:4844418:clec-157:WBGene00017810	clec-157	2	18	1	1	C1	1	0	Control
chrIII:6858740:6859581:clec-158:WBGene00020067	clec-158	2	10	1	1	C1	0	1	Control
chrIII:6858740:6859581:clec-158:WBGene00020067	clec-158	2	14	1	1	C1	0	1	Control
chrIV:716622:717765:clec-164:WBGene00021949	clec-164	2	4	1	1	C1	0	1	Control
chrIV:716622:717765:clec-164:WBGene00021949	clec-164	2	8	1	1	C1	0	1	Control
chrIV:3940214:3941708:clec-174:WBGene00021580	clec-174	2	10	1	1	C1	1	0	Control
chrIV:3940214:3941708:clec-174:WBGene00021580	clec-174	2	16	1	1	C1	0	1	Control
chrIV:4422328:4426566:clec-175:WBGene00019950	clec-175	2	4	1	1	C1	1	0	Control
chrIV:7183411:7184697:clec-179:WBGene00016597	clec-179	2	2	1	1	C1	1	0	Control
chrIV:7183411:7184697:clec-179:WBGene00016597	clec-179	2	6	1	1	C1	1	0	Control
chrIV:8596066:8597048:clec-181:WBGene00044511	clec-181	2	4	1	1	C1	0	1	Control
chrIV:8596066:8597048:clec-181:WBGene00044511	clec-181	2	8	1	1	C1	0	1	Control
chrIV:8796880:8798355:clec-182:WBGene00007897	clec-182	2	8	1	1	C1	0	1	Control
chrIV:9328005:9328785:clec-183:WBGene00011855	clec-183	2	10	1	1	C1	0	1	Control
chrIV:12866108:12869080:clec-186:WBGene00014138	clec-186	2	16	1	1	C1	0	1	Control
chrIV:15120836:15122548:clec-189:WBGene00010954	clec-189	2	4	1	1	C1	1	0	Control
chrIV:15120836:15122548:clec-189:WBGene00010954	clec-189	2	8	3	1	C1	1	0	Control
chrIV:15120836:15122548:clec-189:WBGene00010954	clec-189	1	16	5	0	C1	1	0	Control
chrII:1744482:1745859:clec-19:WBGene00018105	clec-19	2	2	5	1	C1	1	0	Control
chrII:1744482:1745859:clec-19:WBGene00018105	clec-19	2	10	1	1	C1	1	0	Control
chrII:1744482:1745859:clec-19:WBGene00018105	clec-19	1	20	1	0	C1	1	0	Control
chrIV:16804856:16806460:clec-193:WBGene00013774	clec-193	2	2	3	1	C1	1	0	Control
chrIV:16804856:16806460:clec-193:WBGene00013774	clec-193	2	8	3	1	C1	1	0	Control
chrIV:16804856:16806460:clec-193:WBGene00013774	clec-193	1	14	7	0	C1	1	0	Control
chrIV:17347167:17351076:clec-198:WBGene00008203	clec-198	2	2	7	1	C1	0	1	Control
chrIV:17347167:17351076:clec-198:WBGene00008203	clec-198	2	16	3	1	C1	0	1	Control
chrIV:17351885:17358096:clec-199:WBGene00007820	clec-199	2	16	1	1	C1	0	1	Control
chrII:3020560:3023431:clec-2:WBGene00015198	clec-2	2	10	1	1	C1	0	1	Control
chrII:3020560:3023431:clec-2:WBGene00015198	clec-2	2	18	1	1	C1	0	1	Control
chrIV:17361442:17364583:clec-202:WBGene00007822	clec-202	2	8	1	1	C1	1	0	Control
chrIV:17361442:17364583:clec-202:WBGene00007822	clec-202	2	14	1	1	C1	1	0	Control
chrV:1088282:1089891:clec-203:WBGene00021744	clec-203	2	6	3	1	C1	0	1	Control
chrV:1757166:1760303:clec-204:WBGene00021603	clec-204	2	6	1	1	C1	0	1	Control
chrV:2351675:2352932:clec-209:WBGene00021224	clec-209	2	4	7	1	C1	0	1	Control
chrV:2351675:2352932:clec-209:WBGene00021224	clec-209	2	14	3	1	C1	0	1	Control
chrV:2351675:2352932:clec-209:WBGene00021224	clec-209	1	20	1	0	C1	0	1	Control
chrV:3118376:3120323:clec-210:WBGene00022261	clec-210	2	2	3	1	C1	1	0	Control
chrV:3118376:3120323:clec-210:WBGene00022261	clec-210	2	8	1	1	C1	1	0	Control
chrV:3118376:3120323:clec-210:WBGene00022261	clec-210	2	14	1	1	C1	1	0	Control
chrV:3118376:3120323:clec-210:WBGene00022261	clec-210	1	20	1	0	C1	1	0	Control
chrV:7566231:7570390:clec-212:WBGene00017603	clec-212	2	10	1	1	C1	1	0	Control
chrV:7566231:7570390:clec-212:WBGene00017603	clec-212	2	14	1	1	C1	1	0	Control
chrV:7605157:7607211:clec-213:WBGene00016815	clec-213	2	2	1	1	C1	0	1	Control
chrV:7610369:7611905:clec-214:WBGene00016813	clec-214	2	8	1	1	C1	0	1	Control
chrV:7610369:7611905:clec-214:WBGene00016813	clec-214	2	14	1	1	C1	0	1	Control
chrV:7610369:7611905:clec-214:WBGene00016813	clec-214	1	18	3	0	C1	0	1	Control
chrV:7951595:7952955:clec-216:WBGene00017822	clec-216	2	8	1	1	C1	0	1	Control
chrV:7957246:7958840:clec-217:WBGene00017824	clec-217	2	6	1	1	C1	0	1	Control
chrV:11273147:11278161:clec-223:WBGene00007282	clec-223	2	4	1	1	C1	0	1	Control
chrV:11273147:11278161:clec-223:WBGene00007282	clec-223	2	8	3	1	C1	0	1	Control
chrV:11273147:11278161:clec-223:WBGene00007282	clec-223	1	20	1	0	C1	0	1	Control
chrV:12177072:12179438:clec-224:WBGene00044790	clec-224	2	10	1	1	C1	1	0	Control
chrV:12177072:12179438:clec-224:WBGene00044790	clec-224	2	14	1	1	C1	1	0	Control
chrV:15349448:15350662:clec-231:WBGene00007805	clec-231	2	2	1	1	C1	1	0	Control
chrV:15349448:15350662:clec-231:WBGene00007805	clec-231	2	8	3	1	C1	1	0	Control
chrV:15349448:15350662:clec-231:WBGene00007805	clec-231	2	14	1	1	C1	1	0	Control
chrV:16432008:16433572:clec-234:WBGene00009150	clec-234	2	2	5	1	C1	1	0	Control
chrV:16432008:16433572:clec-234:WBGene00009150	clec-234	2	10	9	1	C1	1	0	Control
chrV:16956528:16958076:clec-239:WBGene00013621	clec-239	2	4	1	1	C1	1	0	Control
chrV:16862011:16863890:clec-24:WBGene00009856	clec-24	2	16	1	1	C1	1	0	Control
chrV:16862011:16863890:clec-24:WBGene00009856	clec-24	1	20	1	0	C1	1	0	Control
chrV:17010013:17011849:clec-240:WBGene00009905	clec-240	2	6	1	1	C1	0	1	Control
chrV:17010013:17011849:clec-240:WBGene00009905	clec-240	1	20	1	0	C1	0	1	Control
chrV:18189559:18191047:clec-246:WBGene00008892	clec-246	2	2	5	1	C1	1	0	Control
chrV:18189559:18191047:clec-246:WBGene00008892	clec-246	2	10	1	1	C1	1	0	Control
chrV:18282896:18290590:clec-247:WBGene00013058	clec-247	2	2	5	1	C1	0	1	Control
chrV:18282896:18290590:clec-247:WBGene00013058	clec-247	2	10	1	1	C1	0	1	Control
chrV:18282896:18290590:clec-247:WBGene00013058	clec-247	1	20	1	0	C1	0	1	Control
chrV:16843240:16844706:clec-25:WBGene00044331	clec-25	2	6	1	1	C1	0	1	Control
chrV:16843240:16844706:clec-25:WBGene00044331	clec-25	2	14	1	1	C1	0	1	Control
chrV:18738954:18742208:clec-250:WBGene00045364	clec-250	2	6	1	1	C1	0	1	Control
chrV:18738954:18742208:clec-250:WBGene00045364	clec-250	2	14	1	1	C1	0	1	Control
chrV:18753499:18754428:clec-254:WBGene00008700	clec-254	2	10	1	1	C1	0	1	Control
chrV:18769766:18770723:clec-255:WBGene00008696	clec-255	1	20	1	0	C1	0	1	Control
chrV:19982993:19986313:clec-260:WBGene00013357	clec-260	2	2	1	1	C1	0	1	Control
chrV:20289887:20294488:clec-261:WBGene00013834	clec-261	2	6	1	1	C1	1	0	Control
chrV:16854632:16856260:clec-27:WBGene00013607	clec-27	2	10	1	1	C1	1	0	Control
chrV:16865703:16867256:clec-28:WBGene00009857	clec-28	2	14	1	1	C1	1	0	Control
chrV:16737672:16739200:clec-29:WBGene00012024	clec-29	2	10	1	1	C1	1	0	Control
chrV:16856418:16858077:clec-31:WBGene00009854	clec-31	2	2	1	1	C1	1	0	Control
chrV:16856418:16858077:clec-31:WBGene00009854	clec-31	2	6	1	1	C1	1	0	Control
chrV:16856418:16858077:clec-31:WBGene00009854	clec-31	2	10	1	1	C1	1	0	Control
chrV:16856418:16858077:clec-31:WBGene00009854	clec-31	2	16	1	1	C1	1	0	Control
chrV:16860227:16861869:clec-32:WBGene00009860	clec-32	2	8	3	1	C1	1	0	Control
chrV:16860227:16861869:clec-32:WBGene00009860	clec-32	2	16	1	1	C1	1	0	Control
chrV:16867677:16869845:clec-33:WBGene00009859	clec-33	2	6	1	1	C1	0	1	Control
chrV:16867677:16869845:clec-33:WBGene00009859	clec-33	2	14	1	1	C1	0	1	Control
chrV:16735764:16737404:clec-34:WBGene00012023	clec-34	2	10	1	1	C1	1	0	Control
chrV:16852267:16854056:clec-35:WBGene00013608	clec-35	2	10	3	1	C1	1	0	Control
chrV:16733900:16735594:clec-38:WBGene00012025	clec-38	2	10	1	1	C1	1	0	Control
chrV:16739267:16741588:clec-39:WBGene00012022	clec-39	2	6	3	1	C1	1	0	Control
chrV:16739267:16741588:clec-39:WBGene00012022	clec-39	2	12	3	1	C1	1	0	Control
chrV:16739267:16741588:clec-39:WBGene00012022	clec-39	2	18	1	1	C1	1	0	Control
chrII:12578330:12581113:clec-4:WBGene00012583	clec-4	2	12	1	1	C1	1	0	Control
chrV:18191411:18194168:clec-42:WBGene00008891	clec-42	1	18	3	0	C1	0	1	Control
chrII:944065:946157:clec-43:WBGene00019917	clec-43	2	10	5	1	C1	1	0	Control
chrV:7638100:7638657:clec-45:WBGene00017199	clec-45	1	20	1	0	C1	0	1	Control
chrIV:8167163:8168813:clec-52:WBGene00015052	clec-52	2	14	1	1	C1	0	1	Control
chrIV:8167163:8168813:clec-52:WBGene00015052	clec-52	1	18	3	0	C1	0	1	Control
chrV:14479283:14482317:clec-55:WBGene00008597	clec-55	2	8	1	1	C1	0	1	Control
chrII:10474220:10476139:clec-58:WBGene00014043	clec-58	2	4	1	1	C1	1	0	Control
chrII:10474220:10476139:clec-58:WBGene00014043	clec-58	2	8	1	1	C1	1	0	Control
chrIII:4885659:4887442:clec-6:WBGene00016451	clec-6	2	4	1	1	C1	1	0	Control
chrII:10480042:10481873:clec-60:WBGene00014046	clec-60	2	6	3	1	C1	0	1	Control
chrII:10488729:10490514:clec-61:WBGene00014047	clec-61	2	10	1	1	C1	1	0	Control
chrII:12893063:12895098:clec-62:WBGene00009393	clec-62	2	8	1	1	C1	0	1	Control
chrII:12893063:12895098:clec-62:WBGene00009393	clec-62	1	16	5	0	C1	0	1	Control
chrII:12898241:12900436:clec-64:WBGene00009395	clec-64	2	10	1	1	C1	1	0	Control
chrIV:3922164:3924515:clec-67:WBGene00018971	clec-67	2	6	1	1	C1	0	1	Control
chrIV:3922164:3924515:clec-67:WBGene00018971	clec-67	1	14	7	0	C1	0	1	Control
chrIV:3926416:3929024:clec-68:WBGene00018970	clec-68	2	10	1	1	C1	0	1	Control
chrV:7328391:7330113:clec-7:WBGene00017364	clec-7	2	18	1	1	C1	0	1	Control
chrIV:3932726:3936294:clec-70:WBGene00021581	clec-70	2	12	1	1	C1	0	1	Control
chrIV:3957004:3960185:clec-74:WBGene00021585	clec-74	2	4	3	1	C1	0	1	Control
chrIV:3957004:3960185:clec-74:WBGene00021585	clec-74	1	20	1	0	C1	0	1	Control
chrIV:3960733:3962846:clec-75:WBGene00021586	clec-75	2	14	1	1	C1	1	0	Control
chrIV:3965331:3969023:clec-76:WBGene00021587	clec-76	2	16	3	1	C1	0	1	Control
chrIV:2823805:2828016:clec-80:WBGene00043062	clec-80	2	2	1	1	C1	1	0	Control
chrV:16705080:16706647:clec-9:WBGene00013493	clec-9	2	6	1	1	C1	0	1	Control
chrV:16705080:16706647:clec-9:WBGene00013493	clec-9	2	14	1	1	C1	0	1	Control
chrV:16705080:16706647:clec-9:WBGene00013493	clec-9	1	20	1	0	C1	0	1	Control
chrI:11015482:11017537:clec-92:WBGene00013125	clec-92	2	8	1	1	C1	0	1	Control
chrI:11015482:11017537:clec-92:WBGene00013125	clec-92	2	14	1	1	C1	0	1	Control
chrI:11015482:11017537:clec-92:WBGene00013125	clec-92	1	20	1	0	C1	0	1	Control
chrI:11142109:11144135:clec-93:WBGene00013929	clec-93	2	6	1	1	C1	1	0	Control
chrI:11156726:11158833:clec-99:WBGene00013933	clec-99	2	4	1	1	C1	1	0	Control
chrI:11156726:11158833:clec-99:WBGene00013933	clec-99	2	10	1	1	C1	1	0	Control
chrI:11156726:11158833:clec-99:WBGene00013933	clec-99	2	14	1	1	C1	1	0	Control
chrI:11156726:11158833:clec-99:WBGene00013933	clec-99	2	18	1	1	C1	1	0	Control
chrX:4094866:4100573:clh-4:WBGene00000531	clh-4	2	12	1	1	C1	1	0	Control
chrX:4094866:4100573:clh-4:WBGene00000531	clh-4	2	14	3	1	C1	0	1	Control
chrI:13676254:13677792:clpr-1:WBGene00012233	clpr-1	2	2	1	1	C1	0	1	Control
chrI:13676254:13677792:clpr-1:WBGene00012233	clpr-1	2	18	1	1	C1	0	1	Control
chrI:11302285:11305218:clpr-3:WBGene00010417	clpr-3	2	6	1	1	C1	0	1	Control
chrI:11302285:11305218:clpr-3:WBGene00010417	clpr-3	1	20	1	0	C1	0	1	Control
chrI:11302285:11305218:clpr-4:WBGene00013184	clpr-4	2	6	1	1	C1	0	1	Control
chrI:11302285:11305218:clpr-4:WBGene00013184	clpr-4	1	20	1	0	C1	0	1	Control
chrIV:7734646:7736409:clx-1:WBGene00000551	clx-1	2	2	5	1	C1	0	1	Control
chrIV:7734646:7736409:clx-1:WBGene00000551	clx-1	2	10	1	1	C1	0	1	Control
chrIV:7734646:7736409:clx-1:WBGene00000551	clx-1	2	14	1	1	C1	0	1	Control
chrIV:7734646:7736409:clx-1:WBGene00000551	clx-1	1	18	3	0	C1	0	1	Control
chrV:1442587:1442917:cnc-11:WBGene00044900	cnc-11	2	2	1	1	C1	1	0	Control
chrV:1449664:1450189:cnc-2:WBGene00000556	cnc-2	2	4	5	1	C1	1	0	Control
chrV:1449664:1450189:cnc-2:WBGene00000556	cnc-2	2	16	1	1	C1	1	0	Control
chrV:1449664:1450189:cnc-2:WBGene00000556	cnc-2	1	20	1	0	C1	1	0	Control
chrV:20394072:20394735:cnc-7:WBGene00010005	cnc-7	2	14	1	1	C1	0	1	Control
chrIV:9477521:9481037:cng-3:WBGene00000563	cng-3	2	14	1	1	C1	1	0	Control
chrIII:3826377:3829205:cnnm-5:WBGene00011260	cnnm-5	2	10	1	1	C1	1	0	Control
chrIII:3826377:3829205:cnnm-5:WBGene00011260	cnnm-5	2	14	1	1	C1	1	0	Control
chrIV:1459856:1460786:col-106:WBGene00000680	col-106	2	6	5	1	C1	0	1	Control
chrIV:1459856:1460786:col-106:WBGene00000680	col-106	2	14	3	1	C1	0	1	Control
chrIV:1459856:1460786:col-106:WBGene00000680	col-106	1	20	1	0	C1	0	1	Control
chrIV:1768620:1769702:col-108:WBGene00000682	col-108	2	2	3	1	C1	1	0	Control
chrIV:1768620:1769702:col-108:WBGene00000682	col-108	2	10	1	1	C1	1	0	Control
chrIV:7245342:7246653:col-114:WBGene00000688	col-114	2	6	1	1	C1	1	0	Control
chrIV:8355905:8357919:col-116:WBGene00000690	col-116	2	6	1	1	C1	1	0	Control
chrIV:8355905:8357919:col-116:WBGene00000690	col-116	2	14	3	1	C1	1	0	Control
chrIV:8978463:8979812:col-119:WBGene00000693	col-119	2	8	1	1	C1	1	0	Control
chrV:10423897:10425198:col-12:WBGene00000601	col-12	2	8	1	1	C1	0	1	Control
chrIV:9563359:9564441:col-122:WBGene00000696	col-122	2	12	1	1	C1	1	0	Control
chrIV:9821920:9823133:col-123:WBGene00000697	col-123	2	8	1	1	C1	1	0	Control
chrIV:11225504:11226530:col-125:WBGene00000699	col-125	2	12	1	1	C1	1	0	Control
chrIV:12108668:12110439:col-129:WBGene00000703	col-129	2	4	1	1	C1	0	1	Control
chrIV:12108668:12110439:col-129:WBGene00000703	col-129	2	12	1	1	C1	0	1	Control
chrIV:12108668:12110439:col-129:WBGene00000703	col-129	2	16	3	1	C1	0	1	Control
chrV:10420789:10425081:col-13:WBGene00000602	col-13	2	8	1	1	C1	0	1	Control
chrV:10420789:10425081:col-13:WBGene00000602	col-13	2	14	1	1	C1	0	1	Control
chrIV:17182797:17183740:col-138:WBGene00000711	col-138	2	6	3	1	C1	1	0	Control
chrV:4652862:4654023:col-139:WBGene00000712	col-139	2	12	1	1	C1	1	0	Control
chrV:5835854:5836871:col-140:WBGene00000713	col-140	2	4	1	1	C1	0	1	Control
chrV:6829665:6830739:col-141:WBGene00000714	col-141	2	2	1	1	C1	1	0	Control
chrV:6829665:6830739:col-141:WBGene00000714	col-141	2	14	1	1	C1	1	0	Control
chrV:6829665:6830739:col-141:WBGene00000714	col-141	1	18	3	0	C1	1	0	Control
chrV:6835634:6836862:col-143:WBGene00000716	col-143	2	6	1	1	C1	1	0	Control
chrV:6835634:6836862:col-143:WBGene00000716	col-143	2	12	1	1	C1	1	0	Control
chrV:6835634:6836862:col-143:WBGene00000716	col-143	2	16	1	1	C1	1	0	Control
chrV:6835634:6836862:col-143:WBGene00000716	col-143	1	20	1	0	C1	1	0	Control
chrV:9161990:9163005:col-145:WBGene00000718	col-145	2	8	1	1	C1	0	1	Control
chrV:9161990:9163005:col-145:WBGene00000718	col-145	2	18	1	1	C1	0	1	Control
chrV:9629942:9631160:col-146:WBGene00000719	col-146	2	8	1	1	C1	0	1	Control
chrV:9632028:9633338:col-147:WBGene00000720	col-147	2	18	1	1	C1	0	1	Control
chrV:10241752:10242789:col-148:WBGene00000721	col-148	2	10	1	1	C1	0	1	Control
chrV:10241752:10242789:col-148:WBGene00000721	col-148	2	18	1	1	C1	0	1	Control
chrV:10291696:10292869:col-149:WBGene00000722	col-149	2	14	3	1	C1	0	1	Control
chrV:10393530:10395232:col-151:WBGene00000724	col-151	2	2	5	1	C1	1	0	Control
chrV:10393530:10395232:col-151:WBGene00000724	col-151	2	14	1	1	C1	1	0	Control
chrV:10560920:10562150:col-152:WBGene00000725	col-152	2	6	1	1	C1	1	0	Control
chrV:10560920:10562150:col-152:WBGene00000725	col-152	2	12	1	1	C1	1	0	Control
chrV:13198219:13202176:col-159:WBGene00000732	col-159	2	4	5	1	C1	0	1	Control
chrV:13198219:13202176:col-159:WBGene00000732	col-159	1	16	5	0	C1	0	1	Control
chrV:13200983:13202192:col-160:WBGene00000733	col-160	2	4	5	1	C1	0	1	Control
chrV:13200983:13202192:col-160:WBGene00000733	col-160	1	14	7	0	C1	0	1	Control
chrV:13317026:13318011:col-161:WBGene00000734	col-161	2	2	9	1	C1	0	1	Control
chrV:13317026:13318011:col-161:WBGene00000734	col-161	1	14	7	0	C1	0	1	Control
chrV:13441962:13443416:col-162:WBGene00000735	col-162	2	16	1	1	C1	1	0	Control
chrX:2093468:2094846:col-164:WBGene00000737	col-164	2	6	1	1	C1	0	1	Control
chrX:6279800:6281015:col-166:WBGene00000739	col-166	2	12	1	1	C1	1	0	Control
chrX:6323487:6324539:col-167:WBGene00000740	col-167	2	12	1	1	C1	1	0	Control
chrX:6326190:6327375:col-168:WBGene00000741	col-168	2	12	1	1	C1	1	0	Control
chrX:6329159:6330141:col-169:WBGene00000742	col-169	2	12	1	1	C1	1	0	Control
chrII:4866435:4867574:col-17:WBGene00000606	col-17	2	4	1	1	C1	0	1	Control
chrII:4866435:4867574:col-17:WBGene00000606	col-17	2	8	3	1	C1	0	1	Control
chrX:6331619:6332694:col-170:WBGene00000743	col-170	2	12	1	1	C1	1	0	Control
chrX:9233635:9234618:col-175:WBGene00000748	col-175	2	4	3	1	C1	1	0	Control
chrX:10077596:10078738:col-176:WBGene00000749	col-176	2	12	1	1	C1	1	0	Control
chrX:11199454:11200464:col-178:WBGene00000751	col-178	2	14	1	1	C1	0	1	Control
chrX:11199454:11200464:col-178:WBGene00000751	col-178	2	18	1	1	C1	0	1	Control
chrX:11201464:11202491:col-179:WBGene00000752	col-179	2	2	9	1	C1	1	0	Control
chrX:13466628:13467764:col-183:WBGene00000756	col-183	1	20	1	0	C1	0	1	Control
chrX:13469454:13470471:col-184:WBGene00000757	col-184	2	10	1	1	C1	0	1	Control
chrX:13469454:13470471:col-184:WBGene00000757	col-184	2	18	1	1	C1	0	1	Control
chrX:13510035:13511097:col-185:WBGene00000758	col-185	1	18	3	0	C1	0	1	Control
chrX:421706:423033:col-19:WBGene00000608	col-19	2	2	3	1	C1	1	0	Control
chrX:421706:423033:col-19:WBGene00000608	col-19	2	8	1	1	C1	1	0	Control
chrX:421706:423033:col-19:WBGene00000608	col-19	2	12	7	1	C1	1	0	Control
chrI:7385845:7386943:col-35:WBGene00000612	col-35	2	2	5	1	C1	0	1	Control
chrI:7385845:7386943:col-35:WBGene00000612	col-35	2	10	1	1	C1	0	1	Control
chrI:7385845:7386943:col-35:WBGene00000612	col-35	2	18	1	1	C1	0	1	Control
chrII:7167506:7168662:col-36:WBGene00000613	col-36	2	10	1	1	C1	1	0	Control
chrII:7167506:7168662:col-36:WBGene00000613	col-36	2	18	1	1	C1	1	0	Control
chrV:12166705:12167757:col-37:WBGene00000614	col-37	2	4	3	1	C1	1	0	Control
chrV:12166705:12167757:col-37:WBGene00000614	col-37	2	10	1	1	C1	1	0	Control
chrII:8568034:8569089:col-38:WBGene00000615	col-38	2	10	1	1	C1	1	0	Control
chrII:1104939:1106967:col-40:WBGene00000617	col-40	2	2	9	1	C1	0	1	Control
chrX:15175031:15176481:col-41:WBGene00000618	col-41	2	8	1	1	C1	1	0	Control
chrV:18638483:18639591:col-42:WBGene00013489	col-42	2	4	1	1	C1	0	1	Control
chrX:13591474:13592542:col-44:WBGene00000621	col-44	2	12	1	1	C1	1	0	Control
chrI:745887:748288:col-47:WBGene00000624	col-47	1	20	1	0	C1	1	0	Control
chrI:3137184:3138447:col-49:WBGene00000626	col-49	2	2	3	1	C1	0	1	Control
chrI:3651229:3652702:col-50:WBGene00000627	col-50	2	4	1	1	C1	1	0	Control
chrI:3651229:3652702:col-50:WBGene00000627	col-50	2	8	3	1	C1	1	0	Control
chrI:6199672:6200193:col-55:WBGene00000632	col-55	2	4	7	1	C1	1	0	Control
chrI:6199672:6200193:col-55:WBGene00000632	col-55	1	14	7	0	C1	1	0	Control
chrI:7202204:7203533:col-61:WBGene00000637	col-61	2	8	1	1	C1	0	1	Control
chrI:8243694:8244963:col-63:WBGene00000639	col-63	2	8	1	1	C1	1	0	Control
chrI:8243694:8244963:col-63:WBGene00000639	col-63	2	16	3	1	C1	1	0	Control
chrI:7401673:7402753:col-7:WBGene00000596	col-7	2	14	1	1	C1	0	1	Control
chrI:7401673:7402753:col-7:WBGene00000596	col-7	1	18	3	0	C1	0	1	Control
chrII:3500076:3502570:col-71:WBGene00000647	col-71	2	12	1	1	C1	1	0	Control
chrII:4872097:4873127:col-73:WBGene00000649	col-73	2	2	1	1	C1	1	0	Control
chrII:4872097:4873127:col-73:WBGene00000649	col-73	2	8	1	1	C1	1	0	Control
chrII:10703595:10704572:col-79:WBGene00000655	col-79	2	4	3	1	C1	1	0	Control
chrII:10707200:10708286:col-80:WBGene00000656	col-80	2	2	5	1	C1	0	1	Control
chrII:10707200:10708286:col-80:WBGene00000656	col-80	2	10	1	1	C1	0	1	Control
chrII:10707200:10708286:col-80:WBGene00000656	col-80	1	14	7	0	C1	0	1	Control
chrII:11012396:11013820:col-81:WBGene00000657	col-81	2	6	1	1	C1	1	0	Control
chrII:11012396:11013820:col-81:WBGene00000657	col-81	2	12	3	1	C1	1	0	Control
chrII:11012396:11013820:col-81:WBGene00000657	col-81	1	20	1	0	C1	1	0	Control
chrII:11868533:11869687:col-84:WBGene00000659	col-84	2	12	1	1	C1	1	0	Control
chrII:14090074:14094690:col-87:WBGene00000662	col-87	2	4	1	1	C1	0	1	Control
chrII:14090074:14094690:col-87:WBGene00000662	col-87	2	14	5	1	C1	0	1	Control
chrX:13590034:13591207:col-9:WBGene00000598	col-9	2	14	1	1	C1	1	0	Control
chrIII:8262354:8263664:col-91:WBGene00000666	col-91	2	8	1	1	C1	0	1	Control
chrIII:11705649:11706647:col-96:WBGene00000671	col-96	2	4	3	1	C1	0	1	Control
chrIII:11705649:11706647:col-96:WBGene00000671	col-96	2	10	1	1	C1	0	1	Control
chrIII:11705649:11706647:col-96:WBGene00000671	col-96	1	18	3	0	C1	0	1	Control
chrX:2858021:2862472:comt-1:WBGene00018741	comt-1	2	8	1	1	C1	1	0	Control
chrV:2052227:2053609:comt-5:WBGene00021492	comt-5	2	14	3	1	C1	0	1	Control
chrII:7724902:7752728:cpna-2:WBGene00015061	cpna-2	2	12	1	1	C1	1	0	Control
chrV:16533003:16534110:cpr-2:WBGene00000782	cpr-2	2	6	1	1	C1	1	0	Control
chrV:1132597:1134036:cpr-5:WBGene00000785	cpr-5	2	12	1	1	C1	1	0	Control
chrV:1134565:1139182:cpr-8:WBGene00021070	cpr-8	2	6	1	1	C1	1	0	Control
chrV:1134565:1139182:cpr-8:WBGene00021070	cpr-8	2	12	1	1	C1	1	0	Control
chrV:13873194:13875891:cpt-5:WBGene00008629	cpt-5	1	20	1	0	C1	1	0	Control
chrII:13601455:13605057:csp-1:WBGene00000819	csp-1	2	6	1	1	C1	0	1	Control
chrIV:6307738:6315719:csp-2:WBGene00000820	csp-2	2	2	5	1	C1	0	1	Control
chrI:11888500:11890558:csp-3:WBGene00000821	csp-3	2	2	1	1	C1	1	0	Control
chrI:11888500:11890558:csp-3:WBGene00000821	csp-3	2	8	1	1	C1	1	0	Control
chrI:11888500:11890558:csp-3:WBGene00000821	csp-3	2	14	1	1	C1	1	0	Control
chrX:17714967:17718721:cTel55X.1:WBGene00007068	cTel55X.1	2	12	1	1	C1	1	0	Control
chrX:6421035:6430610:ctsa-2:WBGene00019617	ctsa-2	2	12	1	1	C1	1	0	Control
chrII:9875178:9878008:ctsa-3.2:WBGene00007462	ctsa-3.2	2	16	3	1	C1	0	1	Control
chrII:11269121:11271660:cut-1:WBGene00000851	cut-1	2	10	5	1	C1	1	0	Control
chrV:13414901:13416061:cut-2:WBGene00009983	cut-2	2	12	1	1	C1	1	0	Control
chrII:10436134:10440087:cut-4:WBGene00008482	cut-4	2	2	1	1	C1	0	1	Control
chrII:10436134:10440087:cut-4:WBGene00008482	cut-4	2	16	1	1	C1	0	1	Control
chrV:13403960:13406114:cutl-1:WBGene00009979	cutl-1	2	2	1	1	C1	1	0	Control
chrV:13403960:13406114:cutl-1:WBGene00009979	cutl-1	2	6	1	1	C1	1	0	Control
chrV:13403960:13406114:cutl-1:WBGene00009979	cutl-1	2	12	1	1	C1	1	0	Control
chrV:13403960:13406114:cutl-1:WBGene00009979	cutl-1	2	16	1	1	C1	1	0	Control
chrIV:11878548:11884134:cutl-27:WBGene00007802	cutl-27	2	14	1	1	C1	1	0	Control
chrI:8954558:8957394:cutl-7:WBGene00009961	cutl-7	2	8	3	1	C1	1	0	Control
chrI:8954558:8957394:cutl-7:WBGene00009961	cutl-7	2	14	3	1	C1	1	0	Control
chrX:13182113:13189961:cwp-5:WBGene00009844	cwp-5	2	4	1	1	C1	0	1	Control
chrX:13182113:13189961:cwp-5:WBGene00009844	cwp-5	2	10	1	1	C1	0	1	Control
chrX:13182113:13189961:cwp-5:WBGene00009844	cwp-5	1	20	1	0	C1	0	1	Control
chrV:12611681:12612260:cyc-2.2:WBGene00013854	cyc-2.2	2	18	1	1	C1	1	0	Control
chrIII:13021008:13023949:cyp-13A11:WBGene00008809	cyp-13A11	2	4	1	1	C1	1	0	Control
chrIII:13021008:13023949:cyp-13A11:WBGene00008809	cyp-13A11	2	8	1	1	C1	1	0	Control
chrIII:13024546:13028014:cyp-13A12:WBGene00008810	cyp-13A12	2	12	1	1	C1	1	0	Control
chrII:9795760:9797740:cyp-13A4:WBGene00011671	cyp-13A4	2	4	1	1	C1	0	1	Control
chrII:9795760:9797740:cyp-13A4:WBGene00011671	cyp-13A4	2	10	1	1	C1	0	1	Control
chrII:9795760:9797740:cyp-13A4:WBGene00011671	cyp-13A4	2	16	3	1	C1	0	1	Control
chrII:9803619:9805510:cyp-13A7:WBGene00000372	cyp-13A7	2	4	1	1	C1	1	0	Control
chrII:9803619:9805510:cyp-13A7:WBGene00000372	cyp-13A7	2	12	1	1	C1	1	0	Control
chrII:9803619:9805510:cyp-13A7:WBGene00000372	cyp-13A7	1	20	1	0	C1	1	0	Control
chrX:13265040:13267356:cyp-14A1:WBGene00010705	cyp-14A1	2	14	1	1	C1	1	0	Control
chrX:13265040:13267356:cyp-14A1:WBGene00010705	cyp-14A1	2	18	1	1	C1	1	0	Control
chrX:13271836:13274218:cyp-14A3:WBGene00010707	cyp-14A3	2	4	7	1	C1	0	1	Control
chrX:13271836:13274218:cyp-14A3:WBGene00010707	cyp-14A3	2	16	1	1	C1	0	1	Control
chrX:13282044:13284204:cyp-14A4:WBGene00011009	cyp-14A4	2	2	1	1	C1	1	0	Control
chrV:5421017:5423488:cyp-14A5:WBGene00000373	cyp-14A5	1	20	1	0	C1	0	1	Control
chrIV:4197466:4198365:cyp-25A6:WBGene00019438	cyp-25A6	2	8	3	1	C1	1	0	Control
chrV:7781810:7784593:cyp-32A1:WBGene00016147	cyp-32A1	2	16	3	1	C1	0	1	Control
chrV:2179585:2181759:cyp-33C1:WBGene00016686	cyp-33C1	1	20	1	0	C1	0	1	Control
chrV:2183487:2186599:cyp-33C2:WBGene00016697	cyp-33C2	2	2	1	1	C1	1	0	Control
chrV:2247253:2249410:cyp-33C6:WBGene00018264	cyp-33C6	2	18	1	1	C1	0	1	Control
chrV:16173742:16175857:cyp-33D1:WBGene00010589	cyp-33D1	2	8	1	1	C1	0	1	Control
chrV:16173742:16175857:cyp-33D1:WBGene00010589	cyp-33D1	2	16	1	1	C1	0	1	Control
chrV:18832265:18837214:cyp-33D3:WBGene00012448	cyp-33D3	2	2	7	1	C1	0	1	Control
chrV:18832265:18837214:cyp-33D3:WBGene00012448	cyp-33D3	2	14	1	1	C1	0	1	Control
chrV:18832265:18837214:cyp-33D3:WBGene00012448	cyp-33D3	1	18	3	0	C1	0	1	Control
chrV:15288776:15291107:cyp-34A2:WBGene00011699	cyp-34A2	2	2	3	1	C1	0	1	Control
chrV:15288776:15291107:cyp-34A2:WBGene00011699	cyp-34A2	2	8	1	1	C1	0	1	Control
chrV:15288776:15291107:cyp-34A2:WBGene00011699	cyp-34A2	1	16	5	0	C1	0	1	Control
chrV:3955765:3957715:cyp-34A5:WBGene00015040	cyp-34A5	2	2	5	1	C1	1	0	Control
chrV:3955765:3957715:cyp-34A5:WBGene00015040	cyp-34A5	2	10	7	1	C1	1	0	Control
chrV:3955765:3957715:cyp-34A5:WBGene00015040	cyp-34A5	1	20	1	0	C1	1	0	Control
chrV:7359928:7361773:cyp-35A1:WBGene00015399	cyp-35A1	2	2	13	1	C1	0	1	Control
chrV:7359928:7361773:cyp-35A1:WBGene00015399	cyp-35A1	1	18	3	0	C1	0	1	Control
chrV:3939031:3941237:cyp-35B1:WBGene00019472	cyp-35B1	2	14	1	1	C1	0	1	Control
chrV:3942163:3944519:cyp-35B2:WBGene00019471	cyp-35B2	2	10	3	1	C1	1	0	Control
chrX:1485905:1486185:D1005.10:WBGene00206384	D1005.10	2	2	3	1	C1	0	1	Control
chrX:1485905:1486185:D1005.10:WBGene00206384	D1005.10	2	10	1	1	C1	0	1	Control
chrX:1470679:1472980:D1005.5:WBGene00016999	D1005.5	2	2	1	1	C1	1	0	Control
chrX:1470679:1472980:D1005.5:WBGene00016999	D1005.5	2	12	7	1	C1	1	0	Control
chrX:8902995:8903117:D1009.8:WBGene00196390	D1009.8	2	8	1	1	C1	0	1	Control
chrV:8118263:8120417:D1014.7:WBGene00017020	D1014.7	2	8	1	1	C1	0	1	Control
chrV:8118263:8120417:D1014.7:WBGene00017020	D1014.7	2	14	1	1	C1	0	1	Control
chrV:8118263:8120417:D1014.7:WBGene00017020	D1014.7	2	18	1	1	C1	0	1	Control
chrII:7471623:7472555:D1022.17:WBGene00271809	D1022.17	2	6	3	1	C1	1	0	Control
[truncated: 47,449 more rows]

## Sheet: C
Transitions	Condition	Lineage	Up	Down	Total	Generation
transitions_at_10	Control	C1	20	276	296	10
transitions_at_12	Control	C1	46	150	196	12
transitions_at_14	Control	C1	43	259	302	14
transitions_at_16	Control	C1	136	79	215	16
transitions_at_18	Control	C1	49	182	231	18
transitions_at_2	Control	C1	119	261	380	2
transitions_at_20	Control	C1	179	180	359	20
transitions_at_4	Control	C1	138	132	270	4
transitions_at_6	Control	C1	100	259	359	6
transitions_at_8	Control	C1	87	226	313	8
transitions_at_10	Control	C2	75	184	259	10
transitions_at_12	Control	C2	118	117	235	12
transitions_at_14	Control	C2	139	44	183	14
transitions_at_16	Control	C2	217	82	299	16
transitions_at_18	Control	C2	152	63	215	18
transitions_at_2	Control	C2	230	269	499	2
transitions_at_20	Control	C2	102	124	226	20
transitions_at_4	Control	C2	154	168	322	4
transitions_at_6	Control	C2	NA	NA	NA	6
transitions_at_8	Control	C2	232	38	270	8
transitions_at_10	Low dose	L1	NA	NA	NA	10
transitions_at_12	Low dose	L1	215	37	252	12
transitions_at_14	Low dose	L1	93	56	149	14
transitions_at_16	Low dose	L1	188	67	255	16
transitions_at_18	Low dose	L1	231	136	367	18
transitions_at_2	Low dose	L1	469	167	636	2
transitions_at_20	Low dose	L1	208	64	272	20
transitions_at_4	Low dose	L1	133	221	354	4
transitions_at_6	Low dose	L1	236	189	425	6
transitions_at_8	Low dose	L1	178	29	207	8
transitions_at_10	Low dose	L2	333	209	542	10
transitions_at_12	Low dose	L2	152	63	215	12
transitions_at_14	Low dose	L2	87	115	202	14
transitions_at_16	Low dose	L2	130	161	291	16
transitions_at_18	Low dose	L2	107	245	352	18
transitions_at_2	Low dose	L2	125	16	141	2
transitions_at_20	Low dose	L2	105	96	201	20
transitions_at_4	Low dose	L2	484	176	660	4
transitions_at_6	Low dose	L2	NA	NA	NA	6
transitions_at_8	Low dose	L2	184	161	345	8
transitions_at_10	High dose	H1	205	43	248	10
transitions_at_12	High dose	H1	78	279	357	12
transitions_at_14	High dose	H1	95	195	290	14
transitions_at_16	High dose	H1	63	360	423	16
transitions_at_18	High dose	H1	282	153	435	18
transitions_at_2	High dose	H1	130	196	326	2
transitions_at_20	High dose	H1	65	359	424	20
transitions_at_4	High dose	H1	28	769	797	4
transitions_at_6	High dose	H1	NA	NA	NA	6
transitions_at_8	High dose	H1	204	258	462	8
transitions_at_10	High dose	H2	96	86	182	10
transitions_at_12	High dose	H2	55	132	187	12
transitions_at_14	High dose	H2	147	89	236	14
transitions_at_16	High dose	H2	81	121	202	16
transitions_at_18	High dose	H2	53	35	88	18
transitions_at_2	High dose	H2	234	61	295	2
transitions_at_20	High dose	H2	263	51	314	20
transitions_at_4	High dose	H2	183	45	228	4
transitions_at_6	High dose	H2	148	33	181	6
transitions_at_8	High dose	H2	18	52	70	8

## Sheet: D
gene_name	gene	number_transitions	onset_gen	length	complete	Lineage	is_up	is_down	Condition
Gene:WBGene00045521:NA:21ur-4491, Y51H4A.35:piRNA	21ur-4491, Y51H4A.35	2	4	1	1	C1	1	0	Control
Gene:WBGene00045521:NA:21ur-4491, Y51H4A.35:piRNA	21ur-4491, Y51H4A.35	2	16	1	1	C1	1	0	Control
Gene:WBGene00045531:NA:21ur-3262, Y105C5A.35:piRNA	21ur-3262, Y105C5A.35	2	6	1	1	C1	0	1	Control
Gene:WBGene00045532:NA:21ur-116, C02B10.7:piRNA	21ur-116, C02B10.7	2	8	1	1	C1	0	1	Control
Gene:WBGene00045532:NA:21ur-116, C02B10.7:piRNA	21ur-116, C02B10.7	2	14	1	1	C1	0	1	Control
Gene:WBGene00045532:NA:21ur-116, C02B10.7:piRNA	21ur-116, C02B10.7	2	18	1	1	C1	0	1	Control
Gene:WBGene00045533:NA:21ur-338, T06A10.5:piRNA	21ur-338, T06A10.5	2	2	7	1	C1	1	0	Control
Gene:WBGene00045533:NA:21ur-338, T06A10.5:piRNA	21ur-338, T06A10.5	2	14	1	1	C1	1	0	Control
Gene:WBGene00045533:NA:21ur-338, T06A10.5:piRNA	21ur-338, T06A10.5	1	18	3	0	C1	1	0	Control
Gene:WBGene00045537:NA:21ur-3280, F44E8.2:piRNA	21ur-3280, F44E8.2	1	20	1	0	C1	0	1	Control
Gene:WBGene00045542:NA:21ur-194, Y105C5B.33:piRNA	21ur-194, Y105C5B.33	2	4	3	1	C1	1	0	Control
Gene:WBGene00045553:NA:21ur-4396, H12I19.10:piRNA	21ur-4396, H12I19.10	2	2	1	1	C1	0	1	Control
Gene:WBGene00045553:NA:21ur-4396, H12I19.10:piRNA	21ur-4396, H12I19.10	2	8	1	1	C1	0	1	Control
Gene:WBGene00045553:NA:21ur-4396, H12I19.10:piRNA	21ur-4396, H12I19.10	2	12	3	1	C1	0	1	Control
Gene:WBGene00045558:NA:21ur-4358, C47A4.8:piRNA	21ur-4358, C47A4.8	2	10	1	1	C1	0	1	Control
Gene:WBGene00045559:NA:21ur-4032, Y116A8C.54:piRNA	21ur-4032, Y116A8C.54	1	20	1	0	C1	0	1	Control
Gene:WBGene00045571:NA:21ur-3283, Y73F8A.43:piRNA	21ur-3283, Y73F8A.43	1	20	1	0	C1	1	0	Control
Gene:WBGene00045572:NA:21ur-66, Y41E3.24:piRNA	21ur-66, Y41E3.24	2	6	1	1	C1	0	1	Control
Gene:WBGene00045572:NA:21ur-66, Y41E3.24:piRNA	21ur-66, Y41E3.24	1	20	1	0	C1	0	1	Control
Gene:WBGene00045573:NA:21ur-3960, Y41E3.25:piRNA	21ur-3960, Y41E3.25	2	18	1	1	C1	0	1	Control
Gene:WBGene00045580:NA:21ur-3922, Y105C5A.41:piRNA	21ur-3922, Y105C5A.41	2	2	1	1	C1	0	1	Control
Gene:WBGene00045580:NA:21ur-3922, Y105C5A.41:piRNA	21ur-3922, Y105C5A.41	2	12	1	1	C1	0	1	Control
Gene:WBGene00045593:NA:21ur-2000, Y105C5B.36:piRNA	21ur-2000, Y105C5B.36	2	2	1	1	C1	0	1	Control
Gene:WBGene00045593:NA:21ur-2000, Y105C5B.36:piRNA	21ur-2000, Y105C5B.36	2	12	1	1	C1	0	1	Control
Gene:WBGene00045593:NA:21ur-2000, Y105C5B.36:piRNA	21ur-2000, Y105C5B.36	1	20	1	0	C1	0	1	Control
Gene:WBGene00045602:NA:21ur-4930, Y116A8A.14:piRNA	21ur-4930, Y116A8A.14	2	2	3	1	C1	1	0	Control
Gene:WBGene00045602:NA:21ur-4930, Y116A8A.14:piRNA	21ur-4930, Y116A8A.14	2	8	3	1	C1	1	0	Control
Gene:WBGene00045602:NA:21ur-4930, Y116A8A.14:piRNA	21ur-4930, Y116A8A.14	2	16	3	1	C1	1	0	Control
Gene:WBGene00045606:NA:21ur-4963, F23B2.16:piRNA	21ur-4963, F23B2.16	2	2	15	1	C1	1	0	Control
Gene:WBGene00045606:NA:21ur-4963, F23B2.16:piRNA	21ur-4963, F23B2.16	1	20	1	0	C1	1	0	Control
Gene:WBGene00045609:NA:21ur-2932, Y73F8A.47:piRNA	21ur-2932, Y73F8A.47	2	10	1	1	C1	0	1	Control
Gene:WBGene00045612:NA:21ur-5367, F55B11.9:piRNA	21ur-5367, F55B11.9	2	2	3	1	C1	1	0	Control
Gene:WBGene00045612:NA:21ur-5367, F55B11.9:piRNA	21ur-5367, F55B11.9	1	16	5	0	C1	1	0	Control
Gene:WBGene00045629:NA:21ur-2914, Y40H7A.20:piRNA	21ur-2914, Y40H7A.20	2	6	5	1	C1	0	1	Control
Gene:WBGene00045629:NA:21ur-2914, Y40H7A.20:piRNA	21ur-2914, Y40H7A.20	2	14	1	1	C1	0	1	Control
Gene:WBGene00045633:NA:21ur-5345, Y67A10A.18:piRNA	21ur-5345, Y67A10A.18	2	6	1	1	C1	1	0	Control
Gene:WBGene00045633:NA:21ur-5345, Y67A10A.18:piRNA	21ur-5345, Y67A10A.18	2	16	1	1	C1	1	0	Control
Gene:WBGene00045636:NA:21ur-629, Y73F8A.51:piRNA	21ur-629, Y73F8A.51	2	10	1	1	C1	0	1	Control
Gene:WBGene00045636:NA:21ur-629, Y73F8A.51:piRNA	21ur-629, Y73F8A.51	2	14	1	1	C1	0	1	Control
Gene:WBGene00045637:NA:21ur-3513, Y64G10A.19:piRNA	21ur-3513, Y64G10A.19	2	8	1	1	C1	0	1	Control
Gene:WBGene00045651:NA:21ur-1325, Y64G10A.20:piRNA	21ur-1325, Y64G10A.20	2	6	1	1	C1	1	0	Control
Gene:WBGene00045652:NA:21ur-378, Y105C5A.49:piRNA	21ur-378, Y105C5A.49	2	10	1	1	C1	0	1	Control
Gene:WBGene00045652:NA:21ur-378, Y105C5A.49:piRNA	21ur-378, Y105C5A.49	2	14	1	1	C1	0	1	Control
Gene:WBGene00045652:NA:21ur-378, Y105C5A.49:piRNA	21ur-378, Y105C5A.49	1	20	1	0	C1	0	1	Control
Gene:WBGene00045655:NA:21ur-2179, C46G7.7:piRNA	21ur-2179, C46G7.7	2	12	3	1	C1	0	1	Control
Gene:WBGene00045658:NA:21ur-5357, M199.11:piRNA	21ur-5357, M199.11	2	4	1	1	C1	1	0	Control
Gene:WBGene00045658:NA:21ur-5357, M199.11:piRNA	21ur-5357, M199.11	2	10	3	1	C1	1	0	Control
Gene:WBGene00045658:NA:21ur-5357, M199.11:piRNA	21ur-5357, M199.11	2	16	1	1	C1	1	0	Control
Gene:WBGene00045658:NA:21ur-5357, M199.11:piRNA	21ur-5357, M199.11	1	20	1	0	C1	1	0	Control
Gene:WBGene00045660:NA:21ur-5403, Y73F8A.56:piRNA	21ur-5403, Y73F8A.56	2	10	1	1	C1	0	1	Control
Gene:WBGene00045664:NA:21ur-553, Y57G11C.67:piRNA	21ur-553, Y57G11C.67	2	10	1	1	C1	0	1	Control
Gene:WBGene00045668:NA:21ur-1242, C39H7.11:piRNA	21ur-1242, C39H7.11	2	4	1	1	C1	1	0	Control
Gene:WBGene00045668:NA:21ur-1242, C39H7.11:piRNA	21ur-1242, C39H7.11	2	8	1	1	C1	1	0	Control
Gene:WBGene00045668:NA:21ur-1242, C39H7.11:piRNA	21ur-1242, C39H7.11	2	12	7	1	C1	1	0	Control
Gene:WBGene00045674:NA:21ur-4693, Y105C5B.43:piRNA	21ur-4693, Y105C5B.43	1	20	1	0	C1	0	1	Control
Gene:WBGene00045678:NA:21ur-1078, H16O14.3:piRNA	21ur-1078, H16O14.3	2	2	5	1	C1	1	0	Control
Gene:WBGene00045678:NA:21ur-1078, H16O14.3:piRNA	21ur-1078, H16O14.3	2	10	3	1	C1	1	0	Control
Gene:WBGene00045678:NA:21ur-1078, H16O14.3:piRNA	21ur-1078, H16O14.3	2	16	1	1	C1	1	0	Control
Gene:WBGene00045681:NA:21ur-5291, Y73F8A.58:piRNA	21ur-5291, Y73F8A.58	2	8	1	1	C1	0	1	Control
Gene:WBGene00045681:NA:21ur-5291, Y73F8A.58:piRNA	21ur-5291, Y73F8A.58	2	12	1	1	C1	0	1	Control
Gene:WBGene00045681:NA:21ur-5291, Y73F8A.58:piRNA	21ur-5291, Y73F8A.58	2	18	1	1	C1	0	1	Control
Gene:WBGene00045683:NA:21ur-5312, Y64G10A.21:piRNA	21ur-5312, Y64G10A.21	2	10	1	1	C1	0	1	Control
Gene:WBGene00045684:NA:21ur-5385, B0273.7:piRNA	21ur-5385, B0273.7	2	4	1	1	C1	0	1	Control
Gene:WBGene00045684:NA:21ur-5385, B0273.7:piRNA	21ur-5385, B0273.7	2	8	5	1	C1	0	1	Control
Gene:WBGene00045684:NA:21ur-5385, B0273.7:piRNA	21ur-5385, B0273.7	2	16	1	1	C1	0	1	Control
Gene:WBGene00045684:NA:21ur-5385, B0273.7:piRNA	21ur-5385, B0273.7	1	20	1	0	C1	0	1	Control
Gene:WBGene00045688:NA:21ur-4041, C11D2.9:piRNA	21ur-4041, C11D2.9	2	2	3	1	C1	1	0	Control
Gene:WBGene00045688:NA:21ur-4041, C11D2.9:piRNA	21ur-4041, C11D2.9	2	8	5	1	C1	1	0	Control
Gene:WBGene00045688:NA:21ur-4041, C11D2.9:piRNA	21ur-4041, C11D2.9	2	18	1	1	C1	1	0	Control
Gene:WBGene00045691:NA:21ur-4812, Y105C5A.52:piRNA	21ur-4812, Y105C5A.52	2	8	1	1	C1	0	1	Control
Gene:WBGene00045692:NA:21ur-946, Y51H4A.42:piRNA	21ur-946, Y51H4A.42	2	2	1	1	C1	0	1	Control
Gene:WBGene00045692:NA:21ur-946, Y51H4A.42:piRNA	21ur-946, Y51H4A.42	2	8	1	1	C1	0	1	Control
Gene:WBGene00045702:NA:21ur-1740, Y105C5B.46:piRNA	21ur-1740, Y105C5B.46	2	8	1	1	C1	0	1	Control
Gene:WBGene00045703:NA:21ur-457, F52D4.2:piRNA	21ur-457, F52D4.2	2	14	1	1	C1	0	1	Control
Gene:WBGene00045705:NA:21ur-3074, Y64G10A.22:piRNA	21ur-3074, Y64G10A.22	1	20	1	0	C1	1	0	Control
Gene:WBGene00045706:NA:21ur-163, Y73F8A.59:piRNA	21ur-163, Y73F8A.59	2	2	1	1	C1	1	0	Control
Gene:WBGene00045709:NA:21ur-5427, Y37A1B.23:piRNA	21ur-5427, Y37A1B.23	2	6	1	1	C1	1	0	Control
Gene:WBGene00045713:NA:21ur-2188, Y73F8A.60:piRNA	21ur-2188, Y73F8A.60	2	4	1	1	C1	0	1	Control
Gene:WBGene00045714:NA:21ur-895, Y73F8A.61:piRNA	21ur-895, Y73F8A.61	1	20	1	0	C1	1	0	Control
Gene:WBGene00045721:NA:21ur-1126, Y40H7A.23:piRNA	21ur-1126, Y40H7A.23	2	6	1	1	C1	1	0	Control
Gene:WBGene00045721:NA:21ur-1126, Y40H7A.23:piRNA	21ur-1126, Y40H7A.23	1	20	1	0	C1	1	0	Control
Gene:WBGene00045723:NA:21ur-368, Y57G11B.12:piRNA	21ur-368, Y57G11B.12	2	2	1	1	C1	0	1	Control
Gene:WBGene00045723:NA:21ur-368, Y57G11B.12:piRNA	21ur-368, Y57G11B.12	2	6	1	1	C1	0	1	Control
Gene:WBGene00045723:NA:21ur-368, Y57G11B.12:piRNA	21ur-368, Y57G11B.12	2	12	3	1	C1	0	1	Control
Gene:WBGene00045723:NA:21ur-368, Y57G11B.12:piRNA	21ur-368, Y57G11B.12	2	18	1	1	C1	0	1	Control
Gene:WBGene00045730:NA:21ur-1475, Y40H7A.24:piRNA	21ur-1475, Y40H7A.24	2	14	1	1	C1	0	1	Control
Gene:WBGene00045743:NA:21ur-5073, ZK616.11:piRNA	21ur-5073, ZK616.11	2	10	1	1	C1	0	1	Control
Gene:WBGene00045755:NA:21ur-506, C02B10.9:piRNA	21ur-506, C02B10.9	1	2	19	0	C1	1	0	Control
Gene:WBGene00045756:NA:21ur-4821, Y67A10A.22:piRNA	21ur-4821, Y67A10A.22	2	4	1	1	C1	0	1	Control
Gene:WBGene00045756:NA:21ur-4821, Y67A10A.22:piRNA	21ur-4821, Y67A10A.22	2	12	1	1	C1	0	1	Control
Gene:WBGene00045756:NA:21ur-4821, Y67A10A.22:piRNA	21ur-4821, Y67A10A.22	1	20	1	0	C1	0	1	Control
Gene:WBGene00045766:NA:21ur-279, F02H6.9:piRNA	21ur-279, F02H6.9	2	4	1	1	C1	1	0	Control
Gene:WBGene00045766:NA:21ur-279, F02H6.9:piRNA	21ur-279, F02H6.9	2	16	1	1	C1	1	0	Control
Gene:WBGene00045774:NA:21ur-4765, Y73F8A.65:piRNA	21ur-4765, Y73F8A.65	2	6	3	1	C1	1	0	Control
Gene:WBGene00045774:NA:21ur-4765, Y73F8A.65:piRNA	21ur-4765, Y73F8A.65	1	20	1	0	C1	1	0	Control
Gene:WBGene00045775:NA:21ur-710, Y67A10A.24:piRNA	21ur-710, Y67A10A.24	2	6	1	1	C1	0	1	Control
Gene:WBGene00045780:NA:21ur-1878, F13G11.6:piRNA	21ur-1878, F13G11.6	2	4	1	1	C1	1	0	Control
Gene:WBGene00045783:NA:21ur-447, C27H2.8:piRNA	21ur-447, C27H2.8	2	4	11	1	C1	0	1	Control
Gene:WBGene00045783:NA:21ur-447, C27H2.8:piRNA	21ur-447, C27H2.8	1	18	3	0	C1	0	1	Control
Gene:WBGene00045786:NA:21ur-1018, Y40H7A.25:piRNA	21ur-1018, Y40H7A.25	2	10	1	1	C1	0	1	Control
Gene:WBGene00045786:NA:21ur-1018, Y40H7A.25:piRNA	21ur-1018, Y40H7A.25	2	16	1	1	C1	0	1	Control
Gene:WBGene00045786:NA:21ur-1018, Y40H7A.25:piRNA	21ur-1018, Y40H7A.25	1	20	1	0	C1	0	1	Control
Gene:WBGene00045789:NA:21ur-5257, Y7A9D.5:piRNA	21ur-5257, Y7A9D.5	2	2	1	1	C1	0	1	Control
Gene:WBGene00045789:NA:21ur-5257, Y7A9D.5:piRNA	21ur-5257, Y7A9D.5	2	6	9	1	C1	0	1	Control
Gene:WBGene00045789:NA:21ur-5257, Y7A9D.5:piRNA	21ur-5257, Y7A9D.5	2	18	1	1	C1	0	1	Control
Gene:WBGene00045796:NA:21ur-3106, Y116A8A.16:piRNA	21ur-3106, Y116A8A.16	2	14	1	1	C1	0	1	Control
Gene:WBGene00045798:NA:21ur-5413, Y37A1B.27:piRNA	21ur-5413, Y37A1B.27	2	2	1	1	C1	0	1	Control
Gene:WBGene00045799:NA:21ur-2826, Y57G11C.72:piRNA	21ur-2826, Y57G11C.72	2	8	1	1	C1	0	1	Control
Gene:WBGene00045802:NA:21ur-1687, Y40H7A.26:piRNA	21ur-1687, Y40H7A.26	2	2	1	1	C1	0	1	Control
Gene:WBGene00045802:NA:21ur-1687, Y40H7A.26:piRNA	21ur-1687, Y40H7A.26	2	6	1	1	C1	0	1	Control
Gene:WBGene00045802:NA:21ur-1687, Y40H7A.26:piRNA	21ur-1687, Y40H7A.26	2	10	5	1	C1	0	1	Control
Gene:WBGene00045804:NA:21ur-1354, Y41E3.31:piRNA	21ur-1354, Y41E3.31	2	8	1	1	C1	0	1	Control
Gene:WBGene00045804:NA:21ur-1354, Y41E3.31:piRNA	21ur-1354, Y41E3.31	1	20	1	0	C1	0	1	Control
Gene:WBGene00045806:NA:21ur-1413, Y73F8A.69:piRNA	21ur-1413, Y73F8A.69	1	20	1	0	C1	0	1	Control
Gene:WBGene00045813:NA:21ur-3942, Y57G11A.8:piRNA	21ur-3942, Y57G11A.8	2	8	1	1	C1	1	0	Control
Gene:WBGene00045816:NA:21ur-73, Y73F8A.71:piRNA	21ur-73, Y73F8A.71	2	16	1	1	C1	1	0	Control
Gene:WBGene00045818:NA:21ur-3584, T06A10.9:piRNA	21ur-3584, T06A10.9	2	6	1	1	C1	0	1	Control
Gene:WBGene00045818:NA:21ur-3584, T06A10.9:piRNA	21ur-3584, T06A10.9	2	12	3	1	C1	0	1	Control
Gene:WBGene00045818:NA:21ur-3584, T06A10.9:piRNA	21ur-3584, T06A10.9	1	20	1	0	C1	0	1	Control
Gene:WBGene00045822:NA:21ur-4192, Y105C5A.63:piRNA	21ur-4192, Y105C5A.63	1	16	5	0	C1	0	1	Control
Gene:WBGene00045826:NA:21ur-1680, Y73F8A.72:piRNA	21ur-1680, Y73F8A.72	2	4	1	1	C1	0	1	Control
Gene:WBGene00045829:NA:21ur-2034, Y37A1B.30:piRNA	21ur-2034, Y37A1B.30	2	4	1	1	C1	0	1	Control
Gene:WBGene00045829:NA:21ur-2034, Y37A1B.30:piRNA	21ur-2034, Y37A1B.30	2	8	1	1	C1	0	1	Control
Gene:WBGene00045829:NA:21ur-2034, Y37A1B.30:piRNA	21ur-2034, Y37A1B.30	2	12	1	1	C1	0	1	Control
Gene:WBGene00045834:NA:21ur-552, Y40H7A.28:piRNA	21ur-552, Y40H7A.28	2	2	5	1	C1	0	1	Control
Gene:WBGene00045834:NA:21ur-552, Y40H7A.28:piRNA	21ur-552, Y40H7A.28	2	10	3	1	C1	0	1	Control
Gene:WBGene00045835:NA:21ur-1249, R05A10.12:piRNA	21ur-1249, R05A10.12	2	2	1	1	C1	0	1	Control
Gene:WBGene00045835:NA:21ur-1249, R05A10.12:piRNA	21ur-1249, R05A10.12	2	6	1	1	C1	0	1	Control
Gene:WBGene00045835:NA:21ur-1249, R05A10.12:piRNA	21ur-1249, R05A10.12	2	10	3	1	C1	0	1	Control
Gene:WBGene00045835:NA:21ur-1249, R05A10.12:piRNA	21ur-1249, R05A10.12	2	16	1	1	C1	0	1	Control
Gene:WBGene00045835:NA:21ur-1249, R05A10.12:piRNA	21ur-1249, R05A10.12	1	20	1	0	C1	0	1	Control
Gene:WBGene00045838:NA:21ur-2719, Y57G11A.9:piRNA	21ur-2719, Y57G11A.9	2	4	1	1	C1	1	0	Control
Gene:WBGene00045850:NA:21ur-2286, M199.13:piRNA	21ur-2286, M199.13	2	4	1	1	C1	0	1	Control
Gene:WBGene00045851:NA:21ur-3316, T27E7.13:piRNA	21ur-3316, T27E7.13	2	8	1	1	C1	0	1	Control
Gene:WBGene00045860:NA:21ur-31, Y105C5A.67:piRNA	21ur-31, Y105C5A.67	1	20	1	0	C1	1	0	Control
Gene:WBGene00045861:NA:21ur-1147, Y105C5A.68:piRNA	21ur-1147, Y105C5A.68	2	6	1	1	C1	1	0	Control
Gene:WBGene00045861:NA:21ur-1147, Y105C5A.68:piRNA	21ur-1147, Y105C5A.68	1	20	1	0	C1	1	0	Control
Gene:WBGene00045868:NA:21ur-2141, Y51H4A.51:piRNA	21ur-2141, Y51H4A.51	2	2	3	1	C1	0	1	Control
Gene:WBGene00045868:NA:21ur-2141, Y51H4A.51:piRNA	21ur-2141, Y51H4A.51	2	8	1	1	C1	0	1	Control
Gene:WBGene00045868:NA:21ur-2141, Y51H4A.51:piRNA	21ur-2141, Y51H4A.51	1	20	1	0	C1	0	1	Control
Gene:WBGene00045870:NA:21ur-2728, Y105C5A.70:piRNA	21ur-2728, Y105C5A.70	1	20	1	0	C1	1	0	Control
Gene:WBGene00045873:NA:21ur-2345, Y64G10A.25:piRNA	21ur-2345, Y64G10A.25	2	4	1	1	C1	0	1	Control
Gene:WBGene00045875:NA:21ur-58, Y40H7A.30:piRNA	21ur-58, Y40H7A.30	2	18	1	1	C1	0	1	Control
Gene:WBGene00045888:NA:21ur-3779, T06A10.11:piRNA	21ur-3779, T06A10.11	2	4	1	1	C1	1	0	Control
Gene:WBGene00045892:NA:21ur-1005, Y57G11C.76:piRNA	21ur-1005, Y57G11C.76	2	6	1	1	C1	0	1	Control
Gene:WBGene00045892:NA:21ur-1005, Y57G11C.76:piRNA	21ur-1005, Y57G11C.76	2	14	1	1	C1	0	1	Control
Gene:WBGene00045894:NA:21ur-3545, Y116A8C.60:piRNA	21ur-3545, Y116A8C.60	2	2	17	1	C1	0	1	Control
Gene:WBGene00045895:NA:21ur-3246, Y105C5B.61:piRNA	21ur-3246, Y105C5B.61	2	12	1	1	C1	0	1	Control
Gene:WBGene00045895:NA:21ur-3246, Y105C5B.61:piRNA	21ur-3246, Y105C5B.61	2	16	1	1	C1	1	0	Control
Gene:WBGene00045900:NA:21ur-3297, ZK616.12:piRNA	21ur-3297, ZK616.12	2	12	1	1	C1	0	1	Control
Gene:WBGene00045901:NA:21ur-3291, Y57G11C.79:piRNA	21ur-3291, Y57G11C.79	2	6	1	1	C1	1	0	Control
Gene:WBGene00045901:NA:21ur-3291, Y57G11C.79:piRNA	21ur-3291, Y57G11C.79	2	12	1	1	C1	1	0	Control
Gene:WBGene00045907:NA:21ur-3257, Y105C5A.74:piRNA	21ur-3257, Y105C5A.74	2	6	1	1	C1	1	0	Control
Gene:WBGene00045907:NA:21ur-3257, Y105C5A.74:piRNA	21ur-3257, Y105C5A.74	2	14	3	1	C1	1	0	Control
Gene:WBGene00045918:NA:21ur-4420, Y51H4A.54:piRNA	21ur-4420, Y51H4A.54	2	4	5	1	C1	1	0	Control
Gene:WBGene00045918:NA:21ur-4420, Y51H4A.54:piRNA	21ur-4420, Y51H4A.54	2	12	1	1	C1	1	0	Control
Gene:WBGene00045918:NA:21ur-4420, Y51H4A.54:piRNA	21ur-4420, Y51H4A.54	2	16	3	1	C1	1	0	Control
Gene:WBGene00045928:NA:21ur-5209, M03D4.8:piRNA	21ur-5209, M03D4.8	2	10	1	1	C1	0	1	Control
Gene:WBGene00045928:NA:21ur-5209, M03D4.8:piRNA	21ur-5209, M03D4.8	2	14	3	1	C1	0	1	Control
Gene:WBGene00045932:NA:21ur-1418, H25K10.9:piRNA	21ur-1418, H25K10.9	2	16	1	1	C1	0	1	Control
Gene:WBGene00045947:NA:21ur-3590, Y105C5A.77:piRNA	21ur-3590, Y105C5A.77	2	18	1	1	C1	0	1	Control
Gene:WBGene00045949:NA:21ur-1113, Y57G11C.84:piRNA	21ur-1113, Y57G11C.84	2	2	1	1	C1	0	1	Control
Gene:WBGene00045960:NA:21ur-4804, AC7.6:piRNA	21ur-4804, AC7.6	2	2	1	1	C1	0	1	Control
Gene:WBGene00045964:NA:21ur-2594, Y57G11C.85:piRNA	21ur-2594, Y57G11C.85	2	18	1	1	C1	0	1	Control
Gene:WBGene00045965:NA:21ur-4125, Y105C5A.78:piRNA	21ur-4125, Y105C5A.78	2	8	1	1	C1	0	1	Control
Gene:WBGene00045965:NA:21ur-4125, Y105C5A.78:piRNA	21ur-4125, Y105C5A.78	2	14	1	1	C1	0	1	Control
Gene:WBGene00045967:NA:21ur-4061, Y57G11A.11:piRNA	21ur-4061, Y57G11A.11	2	14	1	1	C1	0	1	Control
Gene:WBGene00045978:NA:21ur-463, Y51H4A.59:piRNA	21ur-463, Y51H4A.59	2	6	1	1	C1	1	0	Control
Gene:WBGene00045978:NA:21ur-463, Y51H4A.59:piRNA	21ur-463, Y51H4A.59	1	20	1	0	C1	1	0	Control
Gene:WBGene00045991:NA:21ur-533, Y105C5B.69:piRNA	21ur-533, Y105C5B.69	2	8	7	1	C1	0	1	Control
Gene:WBGene00045991:NA:21ur-533, Y105C5B.69:piRNA	21ur-533, Y105C5B.69	2	18	1	1	C1	0	1	Control
Gene:WBGene00045993:NA:21ur-1433, H08M01.9:piRNA	21ur-1433, H08M01.9	2	2	17	1	C1	1	0	Control
Gene:WBGene00046007:NA:21ur-4055, Y40H7A.33:piRNA	21ur-4055, Y40H7A.33	2	18	1	1	C1	0	1	Control
Gene:WBGene00046008:NA:21ur-3360, Y67A10A.29:piRNA	21ur-3360, Y67A10A.29	2	8	5	1	C1	0	1	Control
Gene:WBGene00046009:NA:21ur-2849, R05A10.14:piRNA	21ur-2849, R05A10.14	2	4	1	1	C1	1	0	Control
Gene:WBGene00046009:NA:21ur-2849, R05A10.14:piRNA	21ur-2849, R05A10.14	2	18	1	1	C1	1	0	Control
Gene:WBGene00046011:NA:21ur-5342, F13G11.10:piRNA	21ur-5342, F13G11.10	2	2	5	1	C1	0	1	Control
Gene:WBGene00046011:NA:21ur-5342, F13G11.10:piRNA	21ur-5342, F13G11.10	2	10	3	1	C1	0	1	Control
Gene:WBGene00046011:NA:21ur-5342, F13G11.10:piRNA	21ur-5342, F13G11.10	1	18	3	0	C1	0	1	Control
Gene:WBGene00046013:NA:21ur-5021, Y40H7A.34:piRNA	21ur-5021, Y40H7A.34	2	10	3	1	C1	1	0	Control
Gene:WBGene00046013:NA:21ur-5021, Y40H7A.34:piRNA	21ur-5021, Y40H7A.34	1	16	5	0	C1	1	0	Control
Gene:WBGene00046021:NA:21ur-76, Y41E3.36:piRNA	21ur-76, Y41E3.36	2	4	5	1	C1	1	0	Control
Gene:WBGene00046021:NA:21ur-76, Y41E3.36:piRNA	21ur-76, Y41E3.36	2	14	3	1	C1	1	0	Control
Gene:WBGene00046021:NA:21ur-76, Y41E3.36:piRNA	21ur-76, Y41E3.36	1	20	1	0	C1	1	0	Control
Gene:WBGene00046029:NA:21ur-505, Y105C5B.76:piRNA	21ur-505, Y105C5B.76	2	6	9	1	C1	0	1	Control
Gene:WBGene00046029:NA:21ur-505, Y105C5B.76:piRNA	21ur-505, Y105C5B.76	2	18	1	1	C1	0	1	Control
Gene:WBGene00046032:NA:21ur-4085, Y41E3.37:piRNA	21ur-4085, Y41E3.37	2	2	1	1	C1	0	1	Control
Gene:WBGene00046032:NA:21ur-4085, Y41E3.37:piRNA	21ur-4085, Y41E3.37	2	10	5	1	C1	0	1	Control
Gene:WBGene00046035:NA:21ur-3101, Y44C4A.1:piRNA	21ur-3101, Y44C4A.1	1	20	1	0	C1	1	0	Control
Gene:WBGene00046046:NA:21ur-1920, Y73F8A.82:piRNA	21ur-1920, Y73F8A.82	2	10	1	1	C1	0	1	Control
Gene:WBGene00046053:NA:21ur-3599, C35D6.19:piRNA	21ur-3599, C35D6.19	2	8	1	1	C1	1	0	Control
Gene:WBGene00046053:NA:21ur-3599, C35D6.19:piRNA	21ur-3599, C35D6.19	2	14	1	1	C1	1	0	Control
Gene:WBGene00046055:NA:21ur-1934, Y57G11B.20:piRNA	21ur-1934, Y57G11B.20	2	4	1	1	C1	1	0	Control
Gene:WBGene00046055:NA:21ur-1934, Y57G11B.20:piRNA	21ur-1934, Y57G11B.20	2	16	1	1	C1	1	0	Control
Gene:WBGene00046055:NA:21ur-1934, Y57G11B.20:piRNA	21ur-1934, Y57G11B.20	1	20	1	0	C1	1	0	Control
Gene:WBGene00046058:NA:21ur-1274, ZK616.13:piRNA	21ur-1274, ZK616.13	2	2	1	1	C1	0	1	Control
Gene:WBGene00046058:NA:21ur-1274, ZK616.13:piRNA	21ur-1274, ZK616.13	2	6	7	1	C1	0	1	Control
Gene:WBGene00046058:NA:21ur-1274, ZK616.13:piRNA	21ur-1274, ZK616.13	2	16	1	1	C1	0	1	Control
Gene:WBGene00046062:NA:21ur-3336, M199.14:piRNA	21ur-3336, M199.14	2	16	1	1	C1	1	0	Control
Gene:WBGene00046066:NA:21ur-391, Y64G10A.32:piRNA	21ur-391, Y64G10A.32	2	6	1	1	C1	1	0	Control
Gene:WBGene00046069:NA:21ur-3010, Y73F8A.83:piRNA	21ur-3010, Y73F8A.83	2	8	1	1	C1	0	1	Control
Gene:WBGene00046069:NA:21ur-3010, Y73F8A.83:piRNA	21ur-3010, Y73F8A.83	2	14	1	1	C1	0	1	Control
Gene:WBGene00046072:NA:21ur-727, Y37A1B.36:piRNA	21ur-727, Y37A1B.36	2	16	1	1	C1	0	1	Control
Gene:WBGene00046080:NA:21ur-1426, R05A10.15:piRNA	21ur-1426, R05A10.15	2	2	5	1	C1	1	0	Control
Gene:WBGene00046080:NA:21ur-1426, R05A10.15:piRNA	21ur-1426, R05A10.15	2	12	1	1	C1	1	0	Control
Gene:WBGene00046080:NA:21ur-1426, R05A10.15:piRNA	21ur-1426, R05A10.15	2	16	1	1	C1	1	0	Control
Gene:WBGene00046080:NA:21ur-1426, R05A10.15:piRNA	21ur-1426, R05A10.15	1	20	1	0	C1	1	0	Control
Gene:WBGene00046088:NA:21ur-409, Y105C5A.89:piRNA	21ur-409, Y105C5A.89	2	8	1	1	C1	0	1	Control
Gene:WBGene00046089:NA:21ur-2171, Y40H7A.37:piRNA	21ur-2171, Y40H7A.37	2	14	1	1	C1	0	1	Control
Gene:WBGene00046090:NA:21ur-5053, Y73F8A.85:piRNA	21ur-5053, Y73F8A.85	2	8	1	1	C1	0	1	Control
Gene:WBGene00046090:NA:21ur-5053, Y73F8A.85:piRNA	21ur-5053, Y73F8A.85	2	12	1	1	C1	0	1	Control
Gene:WBGene00046093:NA:21ur-2297, Y73F8A.87:piRNA	21ur-2297, Y73F8A.87	2	10	1	1	C1	0	1	Control
Gene:WBGene00046094:NA:21ur-265, C31H1.11:piRNA	21ur-265, C31H1.11	1	20	1	0	C1	0	1	Control
Gene:WBGene00046095:NA:21ur-2391, Y105C5B.82:piRNA	21ur-2391, Y105C5B.82	2	2	1	1	C1	0	1	Control
Gene:WBGene00046095:NA:21ur-2391, Y105C5B.82:piRNA	21ur-2391, Y105C5B.82	2	8	3	1	C1	0	1	Control
Gene:WBGene00046095:NA:21ur-2391, Y105C5B.82:piRNA	21ur-2391, Y105C5B.82	2	18	1	1	C1	0	1	Control
Gene:WBGene00046096:NA:21ur-1686, Y57G11C.93:piRNA	21ur-1686, Y57G11C.93	2	2	3	1	C1	1	0	Control
Gene:WBGene00046096:NA:21ur-1686, Y57G11C.93:piRNA	21ur-1686, Y57G11C.93	2	8	1	1	C1	1	0	Control
Gene:WBGene00046096:NA:21ur-1686, Y57G11C.93:piRNA	21ur-1686, Y57G11C.93	2	14	3	1	C1	1	0	Control
Gene:WBGene00046107:NA:21ur-400, LLC1.9:piRNA	21ur-400, LLC1.9	2	4	1	1	C1	1	0	Control
Gene:WBGene00046107:NA:21ur-400, LLC1.9:piRNA	21ur-400, LLC1.9	1	8	13	0	C1	1	0	Control
Gene:WBGene00046109:NA:21ur-2935, B0350.6:piRNA	21ur-2935, B0350.6	2	2	3	1	C1	0	1	Control
Gene:WBGene00046109:NA:21ur-2935, B0350.6:piRNA	21ur-2935, B0350.6	2	8	1	1	C1	0	1	Control
Gene:WBGene00046109:NA:21ur-2935, B0350.6:piRNA	21ur-2935, B0350.6	2	14	1	1	C1	0	1	Control
Gene:WBGene00046111:NA:21ur-4116, Y73F8A.88:piRNA	21ur-4116, Y73F8A.88	2	12	1	1	C1	0	1	Control
Gene:WBGene00046118:NA:21ur-3327, Y105C5B.84:piRNA	21ur-3327, Y105C5B.84	2	2	15	1	C1	1	0	Control
Gene:WBGene00046118:NA:21ur-3327, Y105C5B.84:piRNA	21ur-3327, Y105C5B.84	1	20	1	0	C1	1	0	Control
Gene:WBGene00046136:NA:21ur-888, Y116A8A.21:piRNA	21ur-888, Y116A8A.21	2	2	3	1	C1	0	1	Control
Gene:WBGene00046136:NA:21ur-888, Y116A8A.21:piRNA	21ur-888, Y116A8A.21	2	14	1	1	C1	0	1	Control
Gene:WBGene00046138:NA:21ur-2220, H08M01.10:piRNA	21ur-2220, H08M01.10	2	10	1	1	C1	0	1	Control
Gene:WBGene00046146:NA:21ur-3158, Y105C5B.87:piRNA	21ur-3158, Y105C5B.87	2	2	3	1	C1	0	1	Control
Gene:WBGene00046146:NA:21ur-3158, Y105C5B.87:piRNA	21ur-3158, Y105C5B.87	2	14	1	1	C1	0	1	Control
Gene:WBGene00046146:NA:21ur-3158, Y105C5B.87:piRNA	21ur-3158, Y105C5B.87	2	18	1	1	C1	0	1	Control
Gene:WBGene00046149:NA:21ur-225, Y41E3.41:piRNA	21ur-225, Y41E3.41	2	6	1	1	C1	0	1	Control
Gene:WBGene00046149:NA:21ur-225, Y41E3.41:piRNA	21ur-225, Y41E3.41	2	12	1	1	C1	0	1	Control
Gene:WBGene00046154:NA:21ur-4599, Y73F8A.90:piRNA	21ur-4599, Y73F8A.90	2	4	1	1	C1	0	1	Control
Gene:WBGene00046154:NA:21ur-4599, Y73F8A.90:piRNA	21ur-4599, Y73F8A.90	2	10	1	1	C1	0	1	Control
Gene:WBGene00046154:NA:21ur-4599, Y73F8A.90:piRNA	21ur-4599, Y73F8A.90	2	14	1	1	C1	0	1	Control
Gene:WBGene00046154:NA:21ur-4599, Y73F8A.90:piRNA	21ur-4599, Y73F8A.90	1	20	1	0	C1	0	1	Control
Gene:WBGene00046157:NA:21ur-2076, C31H1.14:piRNA	21ur-2076, C31H1.14	2	2	1	1	C1	1	0	Control
Gene:WBGene00046157:NA:21ur-2076, C31H1.14:piRNA	21ur-2076, C31H1.14	1	8	13	0	C1	1	0	Control
Gene:WBGene00046163:NA:21ur-361, Y73F8A.92:piRNA	21ur-361, Y73F8A.92	2	6	3	1	C1	0	1	Control
Gene:WBGene00046163:NA:21ur-361, Y73F8A.92:piRNA	21ur-361, Y73F8A.92	2	12	1	1	C1	0	1	Control
Gene:WBGene00046163:NA:21ur-361, Y73F8A.92:piRNA	21ur-361, Y73F8A.92	2	16	1	1	C1	1	0	Control
Gene:WBGene00046166:NA:21ur-2455, Y51H4A.76:piRNA	21ur-2455, Y51H4A.76	2	10	3	1	C1	0	1	Control
Gene:WBGene00046171:NA:21ur-51, Y116A8A.22:piRNA	21ur-51, Y116A8A.22	1	2	19	0	C1	1	0	Control
Gene:WBGene00046191:NA:21ur-3788, Y37A1B.40:piRNA	21ur-3788, Y37A1B.40	2	12	1	1	C1	0	1	Control
Gene:WBGene00046194:NA:21ur-2435, Y105C5A.98:piRNA	21ur-2435, Y105C5A.98	2	4	1	1	C1	0	1	Control
Gene:WBGene00046202:NA:21ur-4236, Y57G11B.23:piRNA	21ur-4236, Y57G11B.23	2	6	1	1	C1	0	1	Control
Gene:WBGene00046203:NA:21ur-1177, Y73F8A.96:piRNA	21ur-1177, Y73F8A.96	2	18	1	1	C1	0	1	Control
Gene:WBGene00046224:NA:21ur-4164, Y40H7A.40:piRNA	21ur-4164, Y40H7A.40	2	14	1	1	C1	0	1	Control
Gene:WBGene00046226:NA:21ur-3271, Y105C5B.92:piRNA	21ur-3271, Y105C5B.92	2	10	1	1	C1	0	1	Control
Gene:WBGene00046233:NA:21ur-4845, Y41E3.45:piRNA	21ur-4845, Y41E3.45	2	2	1	1	C1	0	1	Control
Gene:WBGene00046236:NA:21ur-4426, Y116A8A.23:piRNA	21ur-4426, Y116A8A.23	2	14	1	1	C1	0	1	Control
Gene:WBGene00046238:NA:21ur-5086, Y73F8A.99:piRNA	21ur-5086, Y73F8A.99	2	2	3	1	C1	1	0	Control
Gene:WBGene00046240:NA:21ur-4792, Y41E3.46:piRNA	21ur-4792, Y41E3.46	2	10	1	1	C1	0	1	Control
Gene:WBGene00046247:NA:21ur-572, C26C9.5:piRNA	21ur-572, C26C9.5	2	8	1	1	C1	0	1	Control
Gene:WBGene00046247:NA:21ur-572, C26C9.5:piRNA	21ur-572, C26C9.5	2	12	3	1	C1	0	1	Control
Gene:WBGene00046248:NA:21ur-197, Y116A8C.70:piRNA	21ur-197, Y116A8C.70	2	6	3	1	C1	0	1	Control
Gene:WBGene00046248:NA:21ur-197, Y116A8C.70:piRNA	21ur-197, Y116A8C.70	2	12	3	1	C1	0	1	Control
Gene:WBGene00046253:NA:21ur-5384, Y41E3.47:piRNA	21ur-5384, Y41E3.47	2	2	1	1	C1	0	1	Control
Gene:WBGene00046253:NA:21ur-5384, Y41E3.47:piRNA	21ur-5384, Y41E3.47	2	6	9	1	C1	0	1	Control
Gene:WBGene00046254:NA:21ur-1273, Y105C5B.97:piRNA	21ur-1273, Y105C5B.97	2	2	3	1	C1	1	0	Control
Gene:WBGene00046254:NA:21ur-1273, Y105C5B.97:piRNA	21ur-1273, Y105C5B.97	1	20	1	0	C1	1	0	Control
Gene:WBGene00046269:NA:21ur-4638, Y57G11A.14:piRNA	21ur-4638, Y57G11A.14	2	2	1	1	C1	0	1	Control
Gene:WBGene00046269:NA:21ur-4638, Y57G11A.14:piRNA	21ur-4638, Y57G11A.14	2	10	1	1	C1	0	1	Control
Gene:WBGene00046269:NA:21ur-4638, Y57G11A.14:piRNA	21ur-4638, Y57G11A.14	2	14	1	1	C1	0	1	Control
Gene:WBGene00046271:NA:21ur-1762, Y40H7A.43:piRNA	21ur-1762, Y40H7A.43	2	6	3	1	C1	0	1	Control
Gene:WBGene00046271:NA:21ur-1762, Y40H7A.43:piRNA	21ur-1762, Y40H7A.43	2	12	1	1	C1	0	1	Control
Gene:WBGene00046271:NA:21ur-1762, Y40H7A.43:piRNA	21ur-1762, Y40H7A.43	2	16	3	1	C1	0	1	Control
Gene:WBGene00046280:NA:21ur-3189, C52D10.21:piRNA	21ur-3189, C52D10.21	2	10	1	1	C1	0	1	Control
Gene:WBGene00046286:NA:21ur-5233, Y67A10A.36:piRNA	21ur-5233, Y67A10A.36	2	8	1	1	C1	0	1	Control
Gene:WBGene00046286:NA:21ur-5233, Y67A10A.36:piRNA	21ur-5233, Y67A10A.36	2	14	1	1	C1	0	1	Control
Gene:WBGene00046292:NA:21ur-1079, Y105C5B.102:piRNA	21ur-1079, Y105C5B.102	2	4	1	1	C1	1	0	Control
Gene:WBGene00046292:NA:21ur-1079, Y105C5B.102:piRNA	21ur-1079, Y105C5B.102	2	8	1	1	C1	1	0	Control
Gene:WBGene00046292:NA:21ur-1079, Y105C5B.102:piRNA	21ur-1079, Y105C5B.102	2	14	3	1	C1	1	0	Control
Gene:WBGene00046292:NA:21ur-1079, Y105C5B.102:piRNA	21ur-1079, Y105C5B.102	1	20	1	0	C1	1	0	Control
Gene:WBGene00046295:NA:21ur-1206, Y73F8A.102:piRNA	21ur-1206, Y73F8A.102	2	18	1	1	C1	0	1	Control
Gene:WBGene00046298:NA:21ur-2468, Y57G11C.108:piRNA	21ur-2468, Y57G11C.108	2	10	1	1	C1	0	1	Control
Gene:WBGene00046298:NA:21ur-2468, Y57G11C.108:piRNA	21ur-2468, Y57G11C.108	2	18	1	1	C1	0	1	Control
Gene:WBGene00046300:NA:21ur-554, Y57G11C.109:piRNA	21ur-554, Y57G11C.109	2	4	11	1	C1	0	1	Control
Gene:WBGene00046300:NA:21ur-554, Y57G11C.109:piRNA	21ur-554, Y57G11C.109	2	16	1	1	C1	1	0	Control
Gene:WBGene00046302:NA:21ur-2374, Y40H7A.44:piRNA	21ur-2374, Y40H7A.44	2	14	1	1	C1	0	1	Control
Gene:WBGene00046307:NA:21ur-648, Y105C5B.105:piRNA	21ur-648, Y105C5B.105	1	20	1	0	C1	1	0	Control
Gene:WBGene00046317:NA:21ur-3509, Y105C5A.110:piRNA	21ur-3509, Y105C5A.110	2	10	3	1	C1	0	1	Control
Gene:WBGene00046322:NA:21ur-3919, H25K10.15:piRNA	21ur-3919, H25K10.15	2	12	1	1	C1	0	1	Control
Gene:WBGene00046326:NA:21ur-585, Y40H7A.46:piRNA	21ur-585, Y40H7A.46	1	20	1	0	C1	0	1	Control
Gene:WBGene00046335:NA:21ur-2814, Y105C5B.107:piRNA	21ur-2814, Y105C5B.107	2	8	3	1	C1	0	1	Control
Gene:WBGene00046335:NA:21ur-2814, Y105C5B.107:piRNA	21ur-2814, Y105C5B.107	2	14	1	1	C1	0	1	Control
Gene:WBGene00046339:NA:21ur-3454, Y67A10A.37:piRNA	21ur-3454, Y67A10A.37	2	10	5	1	C1	0	1	Control
Gene:WBGene00046348:NA:21ur-342, Y40H7A.47:piRNA	21ur-342, Y40H7A.47	2	8	5	1	C1	0	1	Control
Gene:WBGene00046349:NA:21ur-1886, R05A10.17:piRNA	21ur-1886, R05A10.17	2	6	1	1	C1	0	1	Control
Gene:WBGene00046349:NA:21ur-1886, R05A10.17:piRNA	21ur-1886, R05A10.17	1	20	1	0	C1	0	1	Control
Gene:WBGene00046356:NA:21ur-4831, Y67A10A.38:piRNA	21ur-4831, Y67A10A.38	2	4	1	1	C1	0	1	Control
Gene:WBGene00046356:NA:21ur-4831, Y67A10A.38:piRNA	21ur-4831, Y67A10A.38	2	14	1	1	C1	0	1	Control
Gene:WBGene00046358:NA:21ur-4185, Y57G11B.25:piRNA	21ur-4185, Y57G11B.25	2	10	1	1	C1	0	1	Control
Gene:WBGene00046358:NA:21ur-4185, Y57G11B.25:piRNA	21ur-4185, Y57G11B.25	2	14	1	1	C1	0	1	Control
Gene:WBGene00046358:NA:21ur-4185, Y57G11B.25:piRNA	21ur-4185, Y57G11B.25	2	18	1	1	C1	0	1	Control
Gene:WBGene00046361:NA:21ur-5450, Y57G11A.16:piRNA	21ur-5450, Y57G11A.16	2	4	1	1	C1	0	1	Control
Gene:WBGene00046361:NA:21ur-5450, Y57G11A.16:piRNA	21ur-5450, Y57G11A.16	2	16	1	1	C1	0	1	Control
Gene:WBGene00046362:NA:21ur-3114, Y57G11A.17:piRNA	21ur-3114, Y57G11A.17	2	10	5	1	C1	0	1	Control
Gene:WBGene00046370:NA:21ur-3175, Y57G11C.112:piRNA	21ur-3175, Y57G11C.112	2	2	1	1	C1	0	1	Control
Gene:WBGene00046370:NA:21ur-3175, Y57G11C.112:piRNA	21ur-3175, Y57G11C.112	2	8	7	1	C1	0	1	Control
Gene:WBGene00046370:NA:21ur-3175, Y57G11C.112:piRNA	21ur-3175, Y57G11C.112	1	18	3	0	C1	0	1	Control
Gene:WBGene00046376:NA:21ur-81, C52D10.22:piRNA	21ur-81, C52D10.22	2	2	3	1	C1	1	0	Control
Gene:WBGene00046376:NA:21ur-81, C52D10.22:piRNA	21ur-81, C52D10.22	2	8	1	1	C1	1	0	Control
Gene:WBGene00046376:NA:21ur-81, C52D10.22:piRNA	21ur-81, C52D10.22	1	16	5	0	C1	1	0	Control
Gene:WBGene00046389:NA:21ur-492, Y73F8A.111:piRNA	21ur-492, Y73F8A.111	2	12	3	1	C1	0	1	Control
Gene:WBGene00046390:NA:21ur-1602, Y64G10A.40:piRNA	21ur-1602, Y64G10A.40	2	2	1	1	C1	0	1	Control
Gene:WBGene00046398:NA:21ur-2584, Y45F10D.24:piRNA	21ur-2584, Y45F10D.24	2	2	1	1	C1	0	1	Control
Gene:WBGene00046398:NA:21ur-2584, Y45F10D.24:piRNA	21ur-2584, Y45F10D.24	2	10	3	1	C1	0	1	Control
Gene:WBGene00046398:NA:21ur-2584, Y45F10D.24:piRNA	21ur-2584, Y45F10D.24	2	18	1	1	C1	0	1	Control
Gene:WBGene00046406:NA:21ur-5338, Y67A10A.40:piRNA	21ur-5338, Y67A10A.40	2	2	1	1	C1	0	1	Control
Gene:WBGene00046406:NA:21ur-5338, Y67A10A.40:piRNA	21ur-5338, Y67A10A.40	2	6	5	1	C1	0	1	Control
Gene:WBGene00046409:NA:21ur-241, F13G11.12:piRNA	21ur-241, F13G11.12	2	6	1	1	C1	0	1	Control
Gene:WBGene00046409:NA:21ur-241, F13G11.12:piRNA	21ur-241, F13G11.12	2	12	1	1	C1	0	1	Control
Gene:WBGene00046415:NA:21ur-1906, Y105C5A.120:piRNA	21ur-1906, Y105C5A.120	2	4	1	1	C1	1	0	Control
Gene:WBGene00046415:NA:21ur-1906, Y105C5A.120:piRNA	21ur-1906, Y105C5A.120	2	8	1	1	C1	1	0	Control
Gene:WBGene00046415:NA:21ur-1906, Y105C5A.120:piRNA	21ur-1906, Y105C5A.120	2	16	1	1	C1	1	0	Control
Gene:WBGene00046415:NA:21ur-1906, Y105C5A.120:piRNA	21ur-1906, Y105C5A.120	1	20	1	0	C1	1	0	Control
Gene:WBGene00046422:NA:21ur-5358, Y57G11C.115:piRNA	21ur-5358, Y57G11C.115	2	8	7	1	C1	0	1	Control
Gene:WBGene00046422:NA:21ur-5358, Y57G11C.115:piRNA	21ur-5358, Y57G11C.115	1	18	3	0	C1	0	1	Control
Gene:WBGene00046426:NA:21ur-3120, F55B11.15:piRNA	21ur-3120, F55B11.15	2	12	1	1	C1	0	1	Control
Gene:WBGene00046429:NA:21ur-5109, Y105C5B.116:piRNA	21ur-5109, Y105C5B.116	2	2	5	1	C1	0	1	Control
Gene:WBGene00046429:NA:21ur-5109, Y105C5B.116:piRNA	21ur-5109, Y105C5B.116	2	10	1	1	C1	0	1	Control
Gene:WBGene00046429:NA:21ur-5109, Y105C5B.116:piRNA	21ur-5109, Y105C5B.116	2	18	1	1	C1	0	1	Control
Gene:WBGene00046430:NA:21ur-4986, Y57G11B.28:piRNA	21ur-4986, Y57G11B.28	2	2	1	1	C1	0	1	Control
Gene:WBGene00046430:NA:21ur-4986, Y57G11B.28:piRNA	21ur-4986, Y57G11B.28	2	6	1	1	C1	0	1	Control
Gene:WBGene00046430:NA:21ur-4986, Y57G11B.28:piRNA	21ur-4986, Y57G11B.28	2	12	7	1	C1	0	1	Control
Gene:WBGene00046433:NA:21ur-3008, Y73F8A.116:piRNA	21ur-3008, Y73F8A.116	2	4	1	1	C1	0	1	Control
Gene:WBGene00046440:NA:21ur-1703, Y64G10A.41:piRNA	21ur-1703, Y64G10A.41	1	6	15	0	C1	0	1	Control
Gene:WBGene00046442:NA:21ur-4458, Y105C5A.122:piRNA	21ur-4458, Y105C5A.122	2	2	9	1	C1	1	0	Control
Gene:WBGene00046442:NA:21ur-4458, Y105C5A.122:piRNA	21ur-4458, Y105C5A.122	2	14	1	1	C1	1	0	Control
Gene:WBGene00046442:NA:21ur-4458, Y105C5A.122:piRNA	21ur-4458, Y105C5A.122	1	20	1	0	C1	1	0	Control
Gene:WBGene00046443:NA:21ur-2030, Y105C5B.117:piRNA	21ur-2030, Y105C5B.117	2	14	1	1	C1	0	1	Control
Gene:WBGene00046451:NA:21ur-3016, Y105C5A.123:piRNA	21ur-3016, Y105C5A.123	2	2	1	1	C1	0	1	Control
Gene:WBGene00046451:NA:21ur-3016, Y105C5A.123:piRNA	21ur-3016, Y105C5A.123	2	6	1	1	C1	0	1	Control
Gene:WBGene00046451:NA:21ur-3016, Y105C5A.123:piRNA	21ur-3016, Y105C5A.123	2	10	1	1	C1	0	1	Control
Gene:WBGene00046451:NA:21ur-3016, Y105C5A.123:piRNA	21ur-3016, Y105C5A.123	2	18	1	1	C1	0	1	Control
Gene:WBGene00046455:NA:21ur-156, Y105C5A.124:piRNA	21ur-156, Y105C5A.124	2	10	5	1	C1	0	1	Control
Gene:WBGene00046455:NA:21ur-156, Y105C5A.124:piRNA	21ur-156, Y105C5A.124	2	18	1	1	C1	0	1	Control
Gene:WBGene00046457:NA:21ur-4951, H08M01.12:piRNA	21ur-4951, H08M01.12	2	10	3	1	C1	0	1	Control
Gene:WBGene00046462:NA:21ur-4554, Y57G11A.18:piRNA	21ur-4554, Y57G11A.18	2	4	11	1	C1	0	1	Control
Gene:WBGene00046467:NA:21ur-1494, T06A10.16:piRNA	21ur-1494, T06A10.16	2	2	7	1	C1	0	1	Control
Gene:WBGene00046467:NA:21ur-1494, T06A10.16:piRNA	21ur-1494, T06A10.16	1	12	9	0	C1	0	1	Control
Gene:WBGene00046472:NA:21ur-4852, Y73F8A.122:piRNA	21ur-4852, Y73F8A.122	2	2	1	1	C1	0	1	Control
Gene:WBGene00046472:NA:21ur-4852, Y73F8A.122:piRNA	21ur-4852, Y73F8A.122	2	14	1	1	C1	0	1	Control
Gene:WBGene00046472:NA:21ur-4852, Y73F8A.122:piRNA	21ur-4852, Y73F8A.122	1	20	1	0	C1	0	1	Control
Gene:WBGene00046480:NA:21ur-5361, Y37A1B.44:piRNA	21ur-5361, Y37A1B.44	2	6	1	1	C1	1	0	Control
Gene:WBGene00046480:NA:21ur-5361, Y37A1B.44:piRNA	21ur-5361, Y37A1B.44	1	20	1	0	C1	1	0	Control
Gene:WBGene00046491:NA:21ur-1317, Y64G10A.42:piRNA	21ur-1317, Y64G10A.42	2	8	1	1	C1	1	0	Control
Gene:WBGene00046491:NA:21ur-1317, Y64G10A.42:piRNA	21ur-1317, Y64G10A.42	2	14	1	1	C1	1	0	Control
Gene:WBGene00046496:NA:21ur-4253, ZK616.15:piRNA	21ur-4253, ZK616.15	2	2	1	1	C1	1	0	Control
Gene:WBGene00046496:NA:21ur-4253, ZK616.15:piRNA	21ur-4253, ZK616.15	2	8	1	1	C1	1	0	Control
Gene:WBGene00046496:NA:21ur-4253, ZK616.15:piRNA	21ur-4253, ZK616.15	1	12	9	0	C1	1	0	Control
Gene:WBGene00046498:NA:21ur-3866, Y64G10A.43:piRNA	21ur-3866, Y64G10A.43	2	6	1	1	C1	1	0	Control
Gene:WBGene00046498:NA:21ur-3866, Y64G10A.43:piRNA	21ur-3866, Y64G10A.43	1	20	1	0	C1	1	0	Control
Gene:WBGene00046503:NA:21ur-25, Y57G11C.122:piRNA	21ur-25, Y57G11C.122	2	2	3	1	C1	1	0	Control
Gene:WBGene00046503:NA:21ur-25, Y57G11C.122:piRNA	21ur-25, Y57G11C.122	2	14	3	1	C1	1	0	Control
Gene:WBGene00046503:NA:21ur-25, Y57G11C.122:piRNA	21ur-25, Y57G11C.122	1	20	1	0	C1	1	0	Control
Gene:WBGene00046508:NA:21ur-2708, Y105C5B.127:piRNA	21ur-2708, Y105C5B.127	1	16	5	0	C1	1	0	Control
Gene:WBGene00046513:NA:21ur-9, F55B11.16:piRNA	21ur-9, F55B11.16	2	6	9	1	C1	0	1	Control
Gene:WBGene00046513:NA:21ur-9, F55B11.16:piRNA	21ur-9, F55B11.16	1	20	1	0	C1	0	1	Control
Gene:WBGene00046519:NA:21ur-3531, C27H2.14:piRNA	21ur-3531, C27H2.14	2	10	1	1	C1	0	1	Control
Gene:WBGene00046522:NA:21ur-5324, C02B10.14:piRNA	21ur-5324, C02B10.14	1	20	1	0	C1	1	0	Control
Gene:WBGene00046526:NA:21ur-1326, Y67A10A.41:piRNA	21ur-1326, Y67A10A.41	2	2	3	1	C1	0	1	Control
Gene:WBGene00046531:NA:21ur-699, Y64G10A.44:piRNA	21ur-699, Y64G10A.44	2	8	1	1	C1	0	1	Control
Gene:WBGene00046531:NA:21ur-699, Y64G10A.44:piRNA	21ur-699, Y64G10A.44	2	12	1	1	C1	0	1	Control
Gene:WBGene00046539:NA:21ur-3381, C35D6.24:piRNA	21ur-3381, C35D6.24	2	4	1	1	C1	0	1	Control
Gene:WBGene00046539:NA:21ur-3381, C35D6.24:piRNA	21ur-3381, C35D6.24	2	14	1	1	C1	0	1	Control
Gene:WBGene00046540:NA:21ur-3819, Y73F8A.126:piRNA	21ur-3819, Y73F8A.126	2	2	3	1	C1	0	1	Control
Gene:WBGene00046540:NA:21ur-3819, Y73F8A.126:piRNA	21ur-3819, Y73F8A.126	2	10	3	1	C1	0	1	Control
Gene:WBGene00046549:NA:21ur-2149, Y64G10A.45:piRNA	21ur-2149, Y64G10A.45	2	4	7	1	C1	1	0	Control
Gene:WBGene00046549:NA:21ur-2149, Y64G10A.45:piRNA	21ur-2149, Y64G10A.45	2	16	3	1	C1	1	0	Control
Gene:WBGene00046550:NA:21ur-4356, F13G11.15:piRNA	21ur-4356, F13G11.15	2	16	3	1	C1	1	0	Control
Gene:WBGene00046557:NA:21ur-4736, F26D12.6:piRNA	21ur-4736, F26D12.6	2	14	3	1	C1	0	1	Control
Gene:WBGene00046572:NA:21ur-4027, Y57G11C.128:piRNA	21ur-4027, Y57G11C.128	2	14	1	1	C1	0	1	Control
Gene:WBGene00046573:NA:21ur-4289, Y105C5B.134:piRNA	21ur-4289, Y105C5B.134	2	4	1	1	C1	0	1	Control
Gene:WBGene00046578:NA:21ur-4464, Y57G11A.19:piRNA	21ur-4464, Y57G11A.19	2	4	1	1	C1	1	0	Control
Gene:WBGene00046578:NA:21ur-4464, Y57G11A.19:piRNA	21ur-4464, Y57G11A.19	2	10	9	1	C1	1	0	Control
Gene:WBGene00046583:NA:21ur-2809, Y57G11C.129:piRNA	21ur-2809, Y57G11C.129	2	6	1	1	C1	1	0	Control
Gene:WBGene00046583:NA:21ur-2809, Y57G11C.129:piRNA	21ur-2809, Y57G11C.129	1	20	1	0	C1	1	0	Control
Gene:WBGene00046584:NA:21ur-205, Y57G11A.20:piRNA	21ur-205, Y57G11A.20	2	2	13	1	C1	0	1	Control
Gene:WBGene00046584:NA:21ur-205, Y57G11A.20:piRNA	21ur-205, Y57G11A.20	2	18	1	1	C1	0	1	Control
Gene:WBGene00046586:NA:21ur-4372, Y105C5B.136:piRNA	21ur-4372, Y105C5B.136	2	2	1	1	C1	0	1	Control
Gene:WBGene00046586:NA:21ur-4372, Y105C5B.136:piRNA	21ur-4372, Y105C5B.136	1	20	1	0	C1	0	1	Control
Gene:WBGene00046588:NA:21ur-3215, Y73F8A.131:piRNA	21ur-3215, Y73F8A.131	2	2	1	1	C1	0	1	Control
Gene:WBGene00046588:NA:21ur-3215, Y73F8A.131:piRNA	21ur-3215, Y73F8A.131	2	8	3	1	C1	0	1	Control
Gene:WBGene00046588:NA:21ur-3215, Y73F8A.131:piRNA	21ur-3215, Y73F8A.131	2	14	1	1	C1	0	1	Control
Gene:WBGene00046592:NA:21ur-2525, Y73F8A.132:piRNA	21ur-2525, Y73F8A.132	2	10	1	1	C1	0	1	Control
Gene:WBGene00046596:NA:21ur-1412, M199.19:piRNA	21ur-1412, M199.19	2	6	5	1	C1	0	1	Control
Gene:WBGene00046596:NA:21ur-1412, M199.19:piRNA	21ur-1412, M199.19	2	14	1	1	C1	0	1	Control
Gene:WBGene00046596:NA:21ur-1412, M199.19:piRNA	21ur-1412, M199.19	2	18	1	1	C1	0	1	Control
Gene:WBGene00046601:NA:21ur-397, Y116A8A.26:piRNA	21ur-397, Y116A8A.26	2	2	1	1	C1	1	0	Control
Gene:WBGene00046601:NA:21ur-397, Y116A8A.26:piRNA	21ur-397, Y116A8A.26	2	8	3	1	C1	1	0	Control
Gene:WBGene00046601:NA:21ur-397, Y116A8A.26:piRNA	21ur-397, Y116A8A.26	2	14	1	1	C1	1	0	Control
Gene:WBGene00046601:NA:21ur-397, Y116A8A.26:piRNA	21ur-397, Y116A8A.26	1	20	1	0	C1	1	0	Control
Gene:WBGene00046605:NA:21ur-4823, Y57G11C.131:piRNA	21ur-4823, Y57G11C.131	2	2	1	1	C1	0	1	Control
Gene:WBGene00046605:NA:21ur-4823, Y57G11C.131:piRNA	21ur-4823, Y57G11C.131	2	18	1	1	C1	0	1	Control
Gene:WBGene00046606:NA:21ur-4329, Y73F8A.135:piRNA	21ur-4329, Y73F8A.135	2	4	1	1	C1	1	0	Control
Gene:WBGene00046606:NA:21ur-4329, Y73F8A.135:piRNA	21ur-4329, Y73F8A.135	2	16	1	1	C1	1	0	Control
Gene:WBGene00046607:NA:21ur-2944, Y37A1A.12:piRNA	21ur-2944, Y37A1A.12	2	4	1	1	C1	1	0	Control
Gene:WBGene00046607:NA:21ur-2944, Y37A1A.12:piRNA	21ur-2944, Y37A1A.12	2	16	1	1	C1	1	0	Control
Gene:WBGene00046607:NA:21ur-2944, Y37A1A.12:piRNA	21ur-2944, Y37A1A.12	1	20	1	0	C1	1	0	Control
Gene:WBGene00046613:NA:21ur-1430, T12E12.9:piRNA	21ur-1430, T12E12.9	2	12	1	1	C1	0	1	Control
Gene:WBGene00046615:NA:21ur-5343, Y57G11C.132:piRNA	21ur-5343, Y57G11C.132	1	20	1	0	C1	1	0	Control
Gene:WBGene00046617:NA:21ur-3723, Y67A10A.46:piRNA	21ur-3723, Y67A10A.46	2	8	1	1	C1	0	1	Control
Gene:WBGene00046620:NA:21ur-1691, F52D4.3:piRNA	21ur-1691, F52D4.3	2	6	9	1	C1	0	1	Control
Gene:WBGene00046620:NA:21ur-1691, F52D4.3:piRNA	21ur-1691, F52D4.3	1	18	3	0	C1	0	1	Control
Gene:WBGene00046623:NA:21ur-3854, Y105C5A.133:piRNA	21ur-3854, Y105C5A.133	2	8	1	1	C1	0	1	Control
Gene:WBGene00046623:NA:21ur-3854, Y105C5A.133:piRNA	21ur-3854, Y105C5A.133	1	20	1	0	C1	0	1	Control
Gene:WBGene00046626:NA:21ur-5397, Y105C5B.139:piRNA	21ur-5397, Y105C5B.139	2	10	1	1	C1	0	1	Control
Gene:WBGene00046630:NA:21ur-1825, Y116A8C.80:piRNA	21ur-1825, Y116A8C.80	2	4	1	1	C1	0	1	Control
Gene:WBGene00046633:NA:21ur-2487, F38C2.16:piRNA	21ur-2487, F38C2.16	2	10	1	1	C1	0	1	Control
Gene:WBGene00046633:NA:21ur-2487, F38C2.16:piRNA	21ur-2487, F38C2.16	2	14	1	1	C1	0	1	Control
Gene:WBGene00046633:NA:21ur-2487, F38C2.16:piRNA	21ur-2487, F38C2.16	1	20	1	0	C1	0	1	Control
Gene:WBGene00046634:NA:21ur-1785, C47A4.22:piRNA	21ur-1785, C47A4.22	2	18	1	1	C1	0	1	Control
Gene:WBGene00046635:NA:21ur-5016, C06E7.14:piRNA	21ur-5016, C06E7.14	2	6	3	1	C1	0	1	Control
Gene:WBGene00046635:NA:21ur-5016, C06E7.14:piRNA	21ur-5016, C06E7.14	2	14	1	1	C1	0	1	Control
Gene:WBGene00046649:NA:21ur-2, Y10G11A.9:piRNA	21ur-2, Y10G11A.9	2	4	1	1	C1	0	1	Control
Gene:WBGene00046649:NA:21ur-2, Y10G11A.9:piRNA	21ur-2, Y10G11A.9	2	8	1	1	C1	0	1	Control
Gene:WBGene00046649:NA:21ur-2, Y10G11A.9:piRNA	21ur-2, Y10G11A.9	2	18	1	1	C1	0	1	Control
Gene:WBGene00046651:NA:21ur-2245, C11D2.19:piRNA	21ur-2245, C11D2.19	2	8	3	1	C1	0	1	Control
Gene:WBGene00046651:NA:21ur-2245, C11D2.19:piRNA	21ur-2245, C11D2.19	2	14	1	1	C1	0	1	Control
Gene:WBGene00046655:NA:21ur-182, Y105C5B.142:piRNA	21ur-182, Y105C5B.142	2	18	1	1	C1	0	1	Control
Gene:WBGene00046660:NA:21ur-5424, Y105C5A.139:piRNA	21ur-5424, Y105C5A.139	2	18	1	1	C1	0	1	Control
Gene:WBGene00046681:NA:21ur-4860, Y37A1B.48:piRNA	21ur-4860, Y37A1B.48	1	20	1	0	C1	1	0	Control
Gene:WBGene00046684:NA:21ur-797, Y105C5A.142:piRNA	21ur-797, Y105C5A.142	2	4	3	1	C1	0	1	Control
Gene:WBGene00046684:NA:21ur-797, Y105C5A.142:piRNA	21ur-797, Y105C5A.142	2	10	3	1	C1	0	1	Control
Gene:WBGene00046691:NA:21ur-4654, F55B11.17:piRNA	21ur-4654, F55B11.17	2	6	1	1	C1	0	1	Control
Gene:WBGene00046691:NA:21ur-4654, F55B11.17:piRNA	21ur-4654, F55B11.17	2	12	3	1	C1	0	1	Control
Gene:WBGene00046691:NA:21ur-4654, F55B11.17:piRNA	21ur-4654, F55B11.17	1	20	1	0	C1	0	1	Control
Gene:WBGene00046692:NA:21ur-2123, Y57G11C.134:piRNA	21ur-2123, Y57G11C.134	2	2	1	1	C1	0	1	Control
Gene:WBGene00046705:NA:21ur-5045, Y51H4A.108:piRNA	21ur-5045, Y51H4A.108	2	14	1	1	C1	0	1	Control
Gene:WBGene00046718:NA:21ur-4667, Y73F8A.143:piRNA	21ur-4667, Y73F8A.143	2	2	1	1	C1	0	1	Control
Gene:WBGene00046718:NA:21ur-4667, Y73F8A.143:piRNA	21ur-4667, Y73F8A.143	2	8	1	1	C1	0	1	Control
Gene:WBGene00046723:NA:21ur-2531, Y41E3.62:piRNA	21ur-2531, Y41E3.62	2	18	1	1	C1	0	1	Control
Gene:WBGene00046726:NA:21ur-2422, C47A4.24:piRNA	21ur-2422, C47A4.24	2	2	1	1	C1	0	1	Control
Gene:WBGene00046727:NA:21ur-3375, Y105C5B.151:piRNA	21ur-3375, Y105C5B.151	2	12	1	1	C1	0	1	Control
Gene:WBGene00046727:NA:21ur-3375, Y105C5B.151:piRNA	21ur-3375, Y105C5B.151	2	18	1	1	C1	0	1	Control
Gene:WBGene00046729:NA:21ur-3629, C47A4.25:piRNA	21ur-3629, C47A4.25	2	4	3	1	C1	1	0	Control
Gene:WBGene00046729:NA:21ur-3629, C47A4.25:piRNA	21ur-3629, C47A4.25	2	16	3	1	C1	1	0	Control
Gene:WBGene00046732:NA:21ur-4591, H25K10.18:piRNA	21ur-4591, H25K10.18	2	6	1	1	C1	0	1	Control
Gene:WBGene00046732:NA:21ur-4591, H25K10.18:piRNA	21ur-4591, H25K10.18	2	14	1	1	C1	0	1	Control
Gene:WBGene00046733:NA:21ur-372, C08F11.26:piRNA	21ur-372, C08F11.26	2	6	1	1	C1	1	0	Control
Gene:WBGene00046740:NA:21ur-1447, Y105C5B.152:piRNA	21ur-1447, Y105C5B.152	2	14	1	1	C1	0	1	Control
Gene:WBGene00046750:NA:21ur-3604, Y57G11C.137:piRNA	21ur-3604, Y57G11C.137	2	6	1	1	C1	0	1	Control
Gene:WBGene00046750:NA:21ur-3604, Y57G11C.137:piRNA	21ur-3604, Y57G11C.137	2	18	1	1	C1	0	1	Control
Gene:WBGene00046754:NA:21ur-3657, Y105C5A.146:piRNA	21ur-3657, Y105C5A.146	2	4	1	1	C1	0	1	Control
Gene:WBGene00046754:NA:21ur-3657, Y105C5A.146:piRNA	21ur-3657, Y105C5A.146	1	20	1	0	C1	0	1	Control
Gene:WBGene00046759:NA:21ur-531, Y73F8A.146:piRNA	21ur-531, Y73F8A.146	1	20	1	0	C1	1	0	Control
Gene:WBGene00046760:NA:21ur-2623, Y51H4A.111:piRNA	21ur-2623, Y51H4A.111	2	4	1	1	C1	1	0	Control
Gene:WBGene00046760:NA:21ur-2623, Y51H4A.111:piRNA	21ur-2623, Y51H4A.111	2	8	1	1	C1	1	0	Control
Gene:WBGene00046760:NA:21ur-2623, Y51H4A.111:piRNA	21ur-2623, Y51H4A.111	2	16	3	1	C1	1	0	Control
Gene:WBGene00046766:NA:21ur-1028, F23B2.17:piRNA	21ur-1028, F23B2.17	2	2	15	1	C1	1	0	Control
Gene:WBGene00046766:NA:21ur-1028, F23B2.17:piRNA	21ur-1028, F23B2.17	1	20	1	0	C1	1	0	Control
Gene:WBGene00046773:NA:21ur-453, Y41E3.63:piRNA	21ur-453, Y41E3.63	2	14	1	1	C1	0	1	Control
Gene:WBGene00046782:NA:21ur-773, Y73F8A.149:piRNA	21ur-773, Y73F8A.149	2	2	7	1	C1	0	1	Control
Gene:WBGene00046782:NA:21ur-773, Y73F8A.149:piRNA	21ur-773, Y73F8A.149	2	14	5	1	C1	0	1	Control
Gene:WBGene00046783:NA:21ur-47, Y67A10A.48:piRNA	21ur-47, Y67A10A.48	2	10	3	1	C1	0	1	Control
Gene:WBGene00046783:NA:21ur-47, Y67A10A.48:piRNA	21ur-47, Y67A10A.48	2	16	1	1	C1	1	0	Control
Gene:WBGene00046784:NA:21ur-3681, Y37A1B.51:piRNA	21ur-3681, Y37A1B.51	2	8	3	1	C1	0	1	Control
Gene:WBGene00046784:NA:21ur-3681, Y37A1B.51:piRNA	21ur-3681, Y37A1B.51	2	18	1	1	C1	0	1	Control
Gene:WBGene00046791:NA:21ur-3288, Y7A9A.6:piRNA	21ur-3288, Y7A9A.6	2	14	1	1	C1	0	1	Control
Gene:WBGene00046800:NA:21ur-2752, Y105C5A.151:piRNA	21ur-2752, Y105C5A.151	1	2	19	0	C1	1	0	Control
Gene:WBGene00046805:NA:21ur-2703, Y105C5B.158:piRNA	21ur-2703, Y105C5B.158	2	14	1	1	C1	0	1	Control
Gene:WBGene00046813:NA:21ur-591, Y73F8A.153:piRNA	21ur-591, Y73F8A.153	2	16	1	1	C1	0	1	Control
Gene:WBGene00046816:NA:21ur-3571, H12I19.20:piRNA	21ur-3571, H12I19.20	2	4	1	1	C1	0	1	Control
Gene:WBGene00046816:NA:21ur-3571, H12I19.20:piRNA	21ur-3571, H12I19.20	2	14	3	1	C1	0	1	Control
Gene:WBGene00046817:NA:21ur-2192, Y40H7A.54:piRNA	21ur-2192, Y40H7A.54	2	16	1	1	C1	1	0	Control
Gene:WBGene00046820:NA:21ur-5207, Y105C5B.159:piRNA	21ur-5207, Y105C5B.159	2	2	1	1	C1	0	1	Control
Gene:WBGene00046820:NA:21ur-5207, Y105C5B.159:piRNA	21ur-5207, Y105C5B.159	2	8	1	1	C1	0	1	Control
Gene:WBGene00046824:NA:21ur-2423, Y57G11C.141:piRNA	21ur-2423, Y57G11C.141	2	4	15	1	C1	0	1	Control
Gene:WBGene00046825:NA:21ur-1590, Y73F8A.156:piRNA	21ur-1590, Y73F8A.156	2	2	1	1	C1	0	1	Control
Gene:WBGene00046825:NA:21ur-1590, Y73F8A.156:piRNA	21ur-1590, Y73F8A.156	2	6	5	1	C1	0	1	Control
Gene:WBGene00046825:NA:21ur-1590, Y73F8A.156:piRNA	21ur-1590, Y73F8A.156	2	14	1	1	C1	0	1	Control
Gene:WBGene00046826:NA:21ur-3729, F55B11.20:piRNA	21ur-3729, F55B11.20	2	8	1	1	C1	0	1	Control
Gene:WBGene00046837:NA:21ur-2132, Y73F8A.158:piRNA	21ur-2132, Y73F8A.158	2	8	1	1	C1	0	1	Control
Gene:WBGene00046838:NA:21ur-1000, Y57G11C.144:piRNA	21ur-1000, Y57G11C.144	2	4	1	1	C1	0	1	Control
Gene:WBGene00046838:NA:21ur-1000, Y57G11C.144:piRNA	21ur-1000, Y57G11C.144	2	8	1	1	C1	0	1	Control
Gene:WBGene00046846:NA:21ur-423, Y105C5B.161:piRNA	21ur-423, Y105C5B.161	2	8	1	1	C1	0	1	Control
Gene:WBGene00046850:NA:21ur-3740, K08B4.10:piRNA	21ur-3740, K08B4.10	2	8	1	1	C1	0	1	Control
Gene:WBGene00046850:NA:21ur-3740, K08B4.10:piRNA	21ur-3740, K08B4.10	2	14	1	1	C1	0	1	Control
Gene:WBGene00046851:NA:21ur-1919, Y7A9A.7:piRNA	21ur-1919, Y7A9A.7	2	2	3	1	C1	1	0	Control
Gene:WBGene00046851:NA:21ur-1919, Y7A9A.7:piRNA	21ur-1919, Y7A9A.7	2	14	1	1	C1	1	0	Control
Gene:WBGene00046853:NA:21ur-2934, C27H2.20:piRNA	21ur-2934, C27H2.20	2	2	1	1	C1	0	1	Control
Gene:WBGene00046853:NA:21ur-2934, C27H2.20:piRNA	21ur-2934, C27H2.20	2	6	13	1	C1	0	1	Control
Gene:WBGene00046858:NA:21ur-628, Y57G11C.147:piRNA	21ur-628, Y57G11C.147	2	4	1	1	C1	0	1	Control
Gene:WBGene00046859:NA:21ur-4615, B0513.17:piRNA	21ur-4615, B0513.17	2	6	1	1	C1	0	1	Control
Gene:WBGene00046859:NA:21ur-4615, B0513.17:piRNA	21ur-4615, B0513.17	2	16	1	1	C1	0	1	Control
Gene:WBGene00046862:NA:21ur-2875, Y73F8A.161:piRNA	21ur-2875, Y73F8A.161	2	14	1	1	C1	0	1	Control
Gene:WBGene00046865:NA:21ur-999, H25K10.19:piRNA	21ur-999, H25K10.19	2	2	1	1	C1	0	1	Control
Gene:WBGene00046865:NA:21ur-999, H25K10.19:piRNA	21ur-999, H25K10.19	2	6	9	1	C1	0	1	Control
Gene:WBGene00046870:NA:21ur-2236, F26D12.9:piRNA	21ur-2236, F26D12.9	1	20	1	0	C1	0	1	Control
Gene:WBGene00046875:NA:21ur-103, Y17G9A.11:piRNA	21ur-103, Y17G9A.11	2	4	3	1	C1	0	1	Control
Gene:WBGene00046875:NA:21ur-103, Y17G9A.11:piRNA	21ur-103, Y17G9A.11	2	10	1	1	C1	0	1	Control
Gene:WBGene00046875:NA:21ur-103, Y17G9A.11:piRNA	21ur-103, Y17G9A.11	2	14	1	1	C1	0	1	Control
Gene:WBGene00046875:NA:21ur-103, Y17G9A.11:piRNA	21ur-103, Y17G9A.11	1	20	1	0	C1	0	1	Control
Gene:WBGene00046883:NA:21ur-1135, Y57G11C.150:piRNA	21ur-1135, Y57G11C.150	2	8	1	1	C1	1	0	Control
Gene:WBGene00046883:NA:21ur-1135, Y57G11C.150:piRNA	21ur-1135, Y57G11C.150	2	18	1	1	C1	1	0	Control
Gene:WBGene00046884:NA:21ur-1681, F55B11.22:piRNA	21ur-1681, F55B11.22	2	6	1	1	C1	1	0	Control
Gene:WBGene00046884:NA:21ur-1681, F55B11.22:piRNA	21ur-1681, F55B11.22	1	20	1	0	C1	1	0	Control
Gene:WBGene00046885:NA:21ur-2292, Y105C5A.159:piRNA	21ur-2292, Y105C5A.159	2	10	1	1	C1	0	1	Control
Gene:WBGene00046887:NA:21ur-2678, Y57G11C.151:piRNA	21ur-2678, Y57G11C.151	2	6	5	1	C1	0	1	Control
Gene:WBGene00046887:NA:21ur-2678, Y57G11C.151:piRNA	21ur-2678, Y57G11C.151	2	14	1	1	C1	0	1	Control
Gene:WBGene00046887:NA:21ur-2678, Y57G11C.151:piRNA	21ur-2678, Y57G11C.151	1	20	1	0	C1	0	1	Control
Gene:WBGene00046895:NA:21ur-4302, K02B2.9:piRNA	21ur-4302, K02B2.9	2	2	1	1	C1	0	1	Control
Gene:WBGene00046895:NA:21ur-4302, K02B2.9:piRNA	21ur-4302, K02B2.9	2	6	1	1	C1	0	1	Control
Gene:WBGene00046895:NA:21ur-4302, K02B2.9:piRNA	21ur-4302, K02B2.9	2	10	1	1	C1	0	1	Control
Gene:WBGene00046895:NA:21ur-4302, K02B2.9:piRNA	21ur-4302, K02B2.9	2	14	3	1	C1	0	1	Control
Gene:WBGene00046900:NA:21ur-235, Y116A8C.85:piRNA	21ur-235, Y116A8C.85	2	2	1	1	C1	0	1	Control
Gene:WBGene00046900:NA:21ur-235, Y116A8C.85:piRNA	21ur-235, Y116A8C.85	2	8	1	1	C1	0	1	Control
Gene:WBGene00046900:NA:21ur-235, Y116A8C.85:piRNA	21ur-235, Y116A8C.85	2	14	1	1	C1	0	1	Control
Gene:WBGene00046900:NA:21ur-235, Y116A8C.85:piRNA	21ur-235, Y116A8C.85	1	18	3	0	C1	0	1	Control
Gene:WBGene00046902:NA:21ur-1689, Y105C5B.166:piRNA	21ur-1689, Y105C5B.166	2	10	1	1	C1	0	1	Control
Gene:WBGene00046911:NA:21ur-4274, Y57G11C.154:piRNA	21ur-4274, Y57G11C.154	2	14	1	1	C1	0	1	Control
Gene:WBGene00046915:NA:21ur-2420, Y57G11C.155:piRNA	21ur-2420, Y57G11C.155	2	4	1	1	C1	0	1	Control
Gene:WBGene00046915:NA:21ur-2420, Y57G11C.155:piRNA	21ur-2420, Y57G11C.155	2	10	1	1	C1	0	1	Control
Gene:WBGene00046920:NA:21ur-603, Y51H4A.119:piRNA	21ur-603, Y51H4A.119	2	4	1	1	C1	0	1	Control
Gene:WBGene00046920:NA:21ur-603, Y51H4A.119:piRNA	21ur-603, Y51H4A.119	2	14	3	1	C1	0	1	Control
Gene:WBGene00046927:NA:21ur-3260, Y41E3.67:piRNA	21ur-3260, Y41E3.67	2	4	1	1	C1	1	0	Control
Gene:WBGene00046927:NA:21ur-3260, Y41E3.67:piRNA	21ur-3260, Y41E3.67	2	8	1	1	C1	1	0	Control
Gene:WBGene00046927:NA:21ur-3260, Y41E3.67:piRNA	21ur-3260, Y41E3.67	2	14	1	1	C1	1	0	Control
Gene:WBGene00046927:NA:21ur-3260, Y41E3.67:piRNA	21ur-3260, Y41E3.67	1	18	3	0	C1	1	0	Control
Gene:WBGene00046947:NA:21ur-3940, Y105C5B.172:piRNA	21ur-3940, Y105C5B.172	2	10	1	1	C1	0	1	Control
Gene:WBGene00046947:NA:21ur-3940, Y105C5B.172:piRNA	21ur-3940, Y105C5B.172	1	20	1	0	C1	0	1	Control
Gene:WBGene00046955:NA:21ur-5105, C27H2.21:piRNA	21ur-5105, C27H2.21	2	8	7	1	C1	0	1	Control
Gene:WBGene00046959:NA:21ur-607, Y41E3.69:piRNA	21ur-607, Y41E3.69	2	4	1	1	C1	0	1	Control
Gene:WBGene00046959:NA:21ur-607, Y41E3.69:piRNA	21ur-607, Y41E3.69	2	10	1	1	C1	0	1	Control
Gene:WBGene00046959:NA:21ur-607, Y41E3.69:piRNA	21ur-607, Y41E3.69	2	14	1	1	C1	0	1	Control
Gene:WBGene00046959:NA:21ur-607, Y41E3.69:piRNA	21ur-607, Y41E3.69	2	18	1	1	C1	0	1	Control
Gene:WBGene00046960:NA:21ur-3816, Y105C5B.173:piRNA	21ur-3816, Y105C5B.173	2	2	1	1	C1	0	1	Control
Gene:WBGene00046963:NA:21ur-1367, T06A10.21:piRNA	21ur-1367, T06A10.21	2	4	7	1	C1	0	1	Control
Gene:WBGene00046963:NA:21ur-1367, T06A10.21:piRNA	21ur-1367, T06A10.21	1	14	7	0	C1	0	1	Control
Gene:WBGene00046967:NA:21ur-1466, F02H6.16:piRNA	21ur-1466, F02H6.16	2	8	1	1	C1	0	1	Control
Gene:WBGene00046967:NA:21ur-1466, F02H6.16:piRNA	21ur-1466, F02H6.16	1	16	5	0	C1	0	1	Control
Gene:WBGene00046970:NA:21ur-1899, Y73F8A.167:piRNA	21ur-1899, Y73F8A.167	2	4	3	1	C1	0	1	Control
Gene:WBGene00046970:NA:21ur-1899, Y73F8A.167:piRNA	21ur-1899, Y73F8A.167	2	12	1	1	C1	0	1	Control
Gene:WBGene00046974:NA:21ur-469, Y57G11B.36:piRNA	21ur-469, Y57G11B.36	1	2	19	0	C1	1	0	Control
Gene:WBGene00046977:NA:21ur-698, Y105C5B.176:piRNA	21ur-698, Y105C5B.176	2	12	1	1	C1	1	0	Control
Gene:WBGene00046977:NA:21ur-698, Y105C5B.176:piRNA	21ur-698, Y105C5B.176	2	16	1	1	C1	1	0	Control
Gene:WBGene00046981:NA:21ur-3003, C06E7.17:piRNA	21ur-3003, C06E7.17	2	2	3	1	C1	0	1	Control
Gene:WBGene00046987:NA:21ur-1312, Y51H4A.126:piRNA	21ur-1312, Y51H4A.126	2	18	1	1	C1	1	0	Control
Gene:WBGene00046988:NA:21ur-4190, Y105C5A.168:piRNA	21ur-4190, Y105C5A.168	2	10	1	1	C1	0	1	Control
Gene:WBGene00046989:NA:21ur-3349, C08F11.29:piRNA	21ur-3349, C08F11.29	1	20	1	0	C1	1	0	Control
Gene:WBGene00046996:NA:21ur-52, Y116A8C.86:piRNA	21ur-52, Y116A8C.86	2	4	1	1	C1	1	0	Control
Gene:WBGene00046996:NA:21ur-52, Y116A8C.86:piRNA	21ur-52, Y116A8C.86	2	8	1	1	C1	1	0	Control
Gene:WBGene00046996:NA:21ur-52, Y116A8C.86:piRNA	21ur-52, Y116A8C.86	2	12	1	1	C1	1	0	Control
Gene:WBGene00046996:NA:21ur-52, Y116A8C.86:piRNA	21ur-52, Y116A8C.86	2	16	3	1	C1	1	0	Control
Gene:WBGene00046998:NA:21ur-4466, Y51H4A.128:piRNA	21ur-4466, Y51H4A.128	2	6	1	1	C1	1	0	Control
Gene:WBGene00046998:NA:21ur-4466, Y51H4A.128:piRNA	21ur-4466, Y51H4A.128	1	20	1	0	C1	1	0	Control
Gene:WBGene00047009:NA:21ur-24, Y64G10A.53:piRNA	21ur-24, Y64G10A.53	1	20	1	0	C1	0	1	Control
Gene:WBGene00047012:NA:21ur-5364, Y64G10A.55:piRNA	21ur-5364, Y64G10A.55	2	6	1	1	C1	0	1	Control
Gene:WBGene00047012:NA:21ur-5364, Y64G10A.55:piRNA	21ur-5364, Y64G10A.55	2	10	1	1	C1	0	1	Control
Gene:WBGene00047012:NA:21ur-5364, Y64G10A.55:piRNA	21ur-5364, Y64G10A.55	2	14	3	1	C1	0	1	Control
Gene:WBGene00047013:NA:21ur-4684, Y116A8B.11:piRNA	21ur-4684, Y116A8B.11	2	2	1	1	C1	0	1	Control
Gene:WBGene00047013:NA:21ur-4684, Y116A8B.11:piRNA	21ur-4684, Y116A8B.11	2	8	7	1	C1	0	1	Control
Gene:WBGene00047014:NA:21ur-4589, Y73F8A.172:piRNA	21ur-4589, Y73F8A.172	2	14	1	1	C1	0	1	Control
Gene:WBGene00047019:NA:21ur-2902, Y105C5A.170:piRNA	21ur-2902, Y105C5A.170	2	10	5	1	C1	0	1	Control
Gene:WBGene00047029:NA:21ur-1375, Y105C5A.171:piRNA	21ur-1375, Y105C5A.171	2	2	1	1	C1	0	1	Control
Gene:WBGene00047031:NA:21ur-1039, Y73F8A.173:piRNA	21ur-1039, Y73F8A.173	2	6	1	1	C1	1	0	Control
Gene:WBGene00047031:NA:21ur-1039, Y73F8A.173:piRNA	21ur-1039, Y73F8A.173	1	20	1	0	C1	1	0	Control
Gene:WBGene00047032:NA:21ur-3924, Y57G11C.170:piRNA	21ur-3924, Y57G11C.170	2	8	1	1	C1	0	1	Control
Gene:WBGene00047036:NA:21ur-2578, Y10G11A.11:piRNA	21ur-2578, Y10G11A.11	2	4	1	1	C1	0	1	Control
Gene:WBGene00047037:NA:21ur-5166, Y105C5B.181:piRNA	21ur-5166, Y105C5B.181	2	6	9	1	C1	0	1	Control
Gene:WBGene00047037:NA:21ur-5166, Y105C5B.181:piRNA	21ur-5166, Y105C5B.181	2	18	1	1	C1	0	1	Control
Gene:WBGene00047042:NA:21ur-3530, Y45F10B.23:piRNA	21ur-3530, Y45F10B.23	2	4	1	1	C1	1	0	Control
Gene:WBGene00047042:NA:21ur-3530, Y45F10B.23:piRNA	21ur-3530, Y45F10B.23	2	10	3	1	C1	1	0	Control
Gene:WBGene00047042:NA:21ur-3530, Y45F10B.23:piRNA	21ur-3530, Y45F10B.23	2	16	1	1	C1	1	0	Control
Gene:WBGene00047042:NA:21ur-3530, Y45F10B.23:piRNA	21ur-3530, Y45F10B.23	1	20	1	0	C1	1	0	Control
Gene:WBGene00047046:NA:21ur-775, Y116A8A.31:piRNA	21ur-775, Y116A8A.31	2	6	1	1	C1	0	1	Control
Gene:WBGene00047046:NA:21ur-775, Y116A8A.31:piRNA	21ur-775, Y116A8A.31	2	14	1	1	C1	0	1	Control
Gene:WBGene00047053:NA:21ur-594, C10G6.7:piRNA	21ur-594, C10G6.7	2	6	1	1	C1	0	1	Control
Gene:WBGene00047053:NA:21ur-594, C10G6.7:piRNA	21ur-594, C10G6.7	2	16	1	1	C1	0	1	Control
Gene:WBGene00047054:NA:21ur-4030, Y37A1A.16:piRNA	21ur-4030, Y37A1A.16	2	4	9	1	C1	1	0	Control
Gene:WBGene00047054:NA:21ur-4030, Y37A1A.16:piRNA	21ur-4030, Y37A1A.16	2	16	1	1	C1	1	0	Control
Gene:WBGene00047055:NA:21ur-5432, Y37A1B.58:piRNA	21ur-5432, Y37A1B.58	2	2	1	1	C1	1	0	Control
Gene:WBGene00047055:NA:21ur-5432, Y37A1B.58:piRNA	21ur-5432, Y37A1B.58	2	16	1	1	C1	1	0	Control
Gene:WBGene00047055:NA:21ur-5432, Y37A1B.58:piRNA	21ur-5432, Y37A1B.58	1	20	1	0	C1	1	0	Control
Gene:WBGene00047062:NA:21ur-2774, Y105C5A.175:piRNA	21ur-2774, Y105C5A.175	2	6	1	1	C1	0	1	Control
Gene:WBGene00047062:NA:21ur-2774, Y105C5A.175:piRNA	21ur-2774, Y105C5A.175	2	10	1	1	C1	0	1	Control
Gene:WBGene00047063:NA:21ur-3537, H25K10.21:piRNA	21ur-3537, H25K10.21	2	2	7	1	C1	0	1	Control
Gene:WBGene00047063:NA:21ur-3537, H25K10.21:piRNA	21ur-3537, H25K10.21	2	14	1	1	C1	0	1	Control
Gene:WBGene00047064:NA:21ur-5019, Y57G11A.29:piRNA	21ur-5019, Y57G11A.29	2	2	1	1	C1	1	0	Control
Gene:WBGene00047064:NA:21ur-5019, Y57G11A.29:piRNA	21ur-5019, Y57G11A.29	2	8	1	1	C1	1	0	Control
Gene:WBGene00047064:NA:21ur-5019, Y57G11A.29:piRNA	21ur-5019, Y57G11A.29	2	16	3	1	C1	1	0	Control
Gene:WBGene00047072:NA:21ur-994, Y57G11C.173:piRNA	21ur-994, Y57G11C.173	2	10	5	1	C1	0	1	Control
Gene:WBGene00047077:NA:21ur-4670, Y105C5B.186:piRNA	21ur-4670, Y105C5B.186	2	16	1	1	C1	0	1	Control
Gene:WBGene00047104:NA:21ur-4043, Y57G11C.177:piRNA	21ur-4043, Y57G11C.177	2	14	1	1	C1	0	1	Control
Gene:WBGene00047107:NA:21ur-5446, Y37A1A.17:piRNA	21ur-5446, Y37A1A.17	2	2	1	1	C1	1	0	Control
Gene:WBGene00047107:NA:21ur-5446, Y37A1A.17:piRNA	21ur-5446, Y37A1A.17	2	10	3	1	C1	1	0	Control
Gene:WBGene00047107:NA:21ur-5446, Y37A1A.17:piRNA	21ur-5446, Y37A1A.17	2	16	1	1	C1	1	0	Control
Gene:WBGene00047107:NA:21ur-5446, Y37A1A.17:piRNA	21ur-5446, Y37A1A.17	1	20	1	0	C1	1	0	Control
Gene:WBGene00047108:NA:21ur-2117, C47A4.29:piRNA	21ur-2117, C47A4.29	2	2	1	1	C1	0	1	Control
Gene:WBGene00047108:NA:21ur-2117, C47A4.29:piRNA	21ur-2117, C47A4.29	2	6	9	1	C1	0	1	Control
Gene:WBGene00047108:NA:21ur-2117, C47A4.29:piRNA	21ur-2117, C47A4.29	1	20	1	0	C1	0	1	Control
Gene:WBGene00047116:NA:21ur-3173, R05A10.26:piRNA	21ur-3173, R05A10.26	2	8	3	1	C1	0	1	Control
Gene:WBGene00047116:NA:21ur-3173, R05A10.26:piRNA	21ur-3173, R05A10.26	2	14	1	1	C1	0	1	Control
Gene:WBGene00047119:NA:21ur-3457, Y7A9D.12:piRNA	21ur-3457, Y7A9D.12	2	6	3	1	C1	0	1	Control
Gene:WBGene00047119:NA:21ur-3457, Y7A9D.12:piRNA	21ur-3457, Y7A9D.12	2	12	3	1	C1	0	1	Control
Gene:WBGene00047119:NA:21ur-3457, Y7A9D.12:piRNA	21ur-3457, Y7A9D.12	1	20	1	0	C1	0	1	Control
Gene:WBGene00047123:NA:21ur-1327, C35D6.27:piRNA	21ur-1327, C35D6.27	2	12	3	1	C1	0	1	Control
Gene:WBGene00047125:NA:21ur-1871, LLC1.16:piRNA	21ur-1871, LLC1.16	2	6	3	1	C1	1	0	Control
Gene:WBGene00047125:NA:21ur-1871, LLC1.16:piRNA	21ur-1871, LLC1.16	1	14	7	0	C1	1	0	Control
Gene:WBGene00047131:NA:21ur-5401, Y105C5B.192:piRNA	21ur-5401, Y105C5B.192	2	12	1	1	C1	0	1	Control
Gene:WBGene00047138:NA:21ur-1770, H08M01.19:piRNA	21ur-1770, H08M01.19	2	16	1	1	C1	1	0	Control
Gene:WBGene00047142:NA:21ur-2005, Y57G11B.38:piRNA	21ur-2005, Y57G11B.38	2	6	1	1	C1	0	1	Control
Gene:WBGene00047142:NA:21ur-2005, Y57G11B.38:piRNA	21ur-2005, Y57G11B.38	2	14	1	1	C1	0	1	Control
Gene:WBGene00047143:NA:21ur-1905, Y105C5B.194:piRNA	21ur-1905, Y105C5B.194	2	8	1	1	C1	0	1	Control
Gene:WBGene00047150:NA:21ur-3833, Y37A1B.59:piRNA	21ur-3833, Y37A1B.59	1	20	1	0	C1	1	0	Control
Gene:WBGene00047155:NA:21ur-1984, F55B11.24:piRNA	21ur-1984, F55B11.24	2	2	5	1	C1	0	1	Control
Gene:WBGene00047155:NA:21ur-1984, F55B11.24:piRNA	21ur-1984, F55B11.24	2	10	1	1	C1	0	1	Control
Gene:WBGene00047155:NA:21ur-1984, F55B11.24:piRNA	21ur-1984, F55B11.24	2	14	1	1	C1	0	1	Control
Gene:WBGene00047155:NA:21ur-1984, F55B11.24:piRNA	21ur-1984, F55B11.24	1	20	1	0	C1	0	1	Control
Gene:WBGene00047162:NA:21ur-5454, Y57G11C.180:piRNA	21ur-5454, Y57G11C.180	1	20	1	0	C1	1	0	Control
Gene:WBGene00047173:NA:21ur-623, C11D2.23:piRNA	21ur-623, C11D2.23	2	4	1	1	C1	0	1	Control
Gene:WBGene00047187:NA:21ur-5430, C02B10.15:piRNA	21ur-5430, C02B10.15	2	6	1	1	C1	0	1	Control
Gene:WBGene00047190:NA:21ur-2710, Y73F8A.181:piRNA	21ur-2710, Y73F8A.181	2	10	1	1	C1	0	1	Control
Gene:WBGene00047196:NA:21ur-294, Y57G11C.184:piRNA	21ur-294, Y57G11C.184	2	4	1	1	C1	0	1	Control
Gene:WBGene00047196:NA:21ur-294, Y57G11C.184:piRNA	21ur-294, Y57G11C.184	2	10	1	1	C1	0	1	Control
Gene:WBGene00047196:NA:21ur-294, Y57G11C.184:piRNA	21ur-294, Y57G11C.184	2	14	1	1	C1	0	1	Control
Gene:WBGene00047208:NA:21ur-320, Y64G10A.58:piRNA	21ur-320, Y64G10A.58	2	8	1	1	C1	0	1	Control
Gene:WBGene00047211:NA:21ur-785, F55B11.26:piRNA	21ur-785, F55B11.26	2	10	5	1	C1	0	1	Control
Gene:WBGene00047213:NA:21ur-4233, Y67A10A.52:piRNA	21ur-4233, Y67A10A.52	2	8	1	1	C1	0	1	Control
Gene:WBGene00047225:NA:21ur-3043, B0350.13:piRNA	21ur-3043, B0350.13	2	2	7	1	C1	1	0	Control
Gene:WBGene00047225:NA:21ur-3043, B0350.13:piRNA	21ur-3043, B0350.13	2	12	1	1	C1	1	0	Control
Gene:WBGene00047225:NA:21ur-3043, B0350.13:piRNA	21ur-3043, B0350.13	1	16	5	0	C1	1	0	Control
Gene:WBGene00047226:NA:21ur-3322, Y67A10A.53:piRNA	21ur-3322, Y67A10A.53	1	20	1	0	C1	0	1	Control
Gene:WBGene00047234:NA:21ur-4874, Y105C5A.187:piRNA	21ur-4874, Y105C5A.187	2	4	5	1	C1	1	0	Control
Gene:WBGene00047234:NA:21ur-4874, Y105C5A.187:piRNA	21ur-4874, Y105C5A.187	2	12	7	1	C1	1	0	Control
Gene:WBGene00047235:NA:21ur-2295, Y73F8A.184:piRNA	21ur-2295, Y73F8A.184	2	18	1	1	C1	0	1	Control
Gene:WBGene00047240:NA:21ur-4523, Y57G11C.187:piRNA	21ur-4523, Y57G11C.187	2	10	5	1	C1	0	1	Control
Gene:WBGene00047240:NA:21ur-4523, Y57G11C.187:piRNA	21ur-4523, Y57G11C.187	2	18	1	1	C1	0	1	Control
Gene:WBGene00047245:NA:21ur-2933, H16O14.8:piRNA	21ur-2933, H16O14.8	2	4	1	1	C1	1	0	Control
Gene:WBGene00047245:NA:21ur-2933, H16O14.8:piRNA	21ur-2933, H16O14.8	2	8	1	1	C1	1	0	Control
Gene:WBGene00047245:NA:21ur-2933, H16O14.8:piRNA	21ur-2933, H16O14.8	2	16	3	1	C1	1	0	Control
Gene:WBGene00047249:NA:21ur-2270, F55B11.27:piRNA	21ur-2270, F55B11.27	1	20	1	0	C1	0	1	Control
Gene:WBGene00047252:NA:21ur-3353, Y37A1B.61:piRNA	21ur-3353, Y37A1B.61	2	4	1	1	C1	0	1	Control
Gene:WBGene00047255:NA:21ur-216, Y105C5A.191:piRNA	21ur-216, Y105C5A.191	2	2	1	1	C1	0	1	Control
Gene:WBGene00047255:NA:21ur-216, Y105C5A.191:piRNA	21ur-216, Y105C5A.191	2	8	5	1	C1	0	1	Control
Gene:WBGene00047255:NA:21ur-216, Y105C5A.191:piRNA	21ur-216, Y105C5A.191	2	18	1	1	C1	0	1	Control
Gene:WBGene00047261:NA:21ur-4926, Y73F8A.185:piRNA	21ur-4926, Y73F8A.185	2	6	7	1	C1	0	1	Control
Gene:WBGene00047261:NA:21ur-4926, Y73F8A.185:piRNA	21ur-4926, Y73F8A.185	2	18	1	1	C1	0	1	Control
Gene:WBGene00047265:NA:21ur-1694, Y57G11C.189:piRNA	21ur-1694, Y57G11C.189	2	10	1	1	C1	0	1	Control
Gene:WBGene00047267:NA:21ur-2173, Y67A10A.54:piRNA	21ur-2173, Y67A10A.54	2	2	1	1	C1	0	1	Control
Gene:WBGene00047267:NA:21ur-2173, Y67A10A.54:piRNA	21ur-2173, Y67A10A.54	2	8	1	1	C1	0	1	Control
Gene:WBGene00047267:NA:21ur-2173, Y67A10A.54:piRNA	21ur-2173, Y67A10A.54	2	12	3	1	C1	0	1	Control
Gene:WBGene00047281:NA:21ur-5334, Y73F8A.186:piRNA	21ur-5334, Y73F8A.186	2	16	1	1	C1	0	1	Control
Gene:WBGene00047283:NA:21ur-2911, Y116A8C.93:piRNA	21ur-2911, Y116A8C.93	2	2	3	1	C1	1	0	Control
Gene:WBGene00047283:NA:21ur-2911, Y116A8C.93:piRNA	21ur-2911, Y116A8C.93	2	8	1	1	C1	1	0	Control
Gene:WBGene00047283:NA:21ur-2911, Y116A8C.93:piRNA	21ur-2911, Y116A8C.93	2	16	3	1	C1	1	0	Control
Gene:WBGene00047285:NA:21ur-143, Y105C5A.197:piRNA	21ur-143, Y105C5A.197	1	20	1	0	C1	1	0	Control
Gene:WBGene00047287:NA:21ur-5374, Y41E3.82:piRNA	21ur-5374, Y41E3.82	2	16	1	1	C1	1	0	Control
Gene:WBGene00047287:NA:21ur-5374, Y41E3.82:piRNA	21ur-5374, Y41E3.82	1	20	1	0	C1	1	0	Control
Gene:WBGene00047335:NA:21ur-867, Y40H7A.65:piRNA	21ur-867, Y40H7A.65	1	20	1	0	C1	1	0	Control
Gene:WBGene00047338:NA:21ur-2291, Y116A8C.96:piRNA	21ur-2291, Y116A8C.96	2	10	1	1	C1	0	1	Control
Gene:WBGene00047341:NA:21ur-5283, Y105C5A.201:piRNA	21ur-5283, Y105C5A.201	2	12	1	1	C1	0	1	Control
Gene:WBGene00047352:NA:21ur-3805, C52D10.30:piRNA	21ur-3805, C52D10.30	2	2	1	1	C1	0	1	Control
Gene:WBGene00047352:NA:21ur-3805, C52D10.30:piRNA	21ur-3805, C52D10.30	2	6	9	1	C1	0	1	Control
Gene:WBGene00047352:NA:21ur-3805, C52D10.30:piRNA	21ur-3805, C52D10.30	2	18	1	1	C1	0	1	Control
Gene:WBGene00047363:NA:21ur-1347, Y59E9AL.11:piRNA	21ur-1347, Y59E9AL.11	2	8	1	1	C1	0	1	Control
Gene:WBGene00047373:NA:21ur-246, Y105C5A.204:piRNA	21ur-246, Y105C5A.204	2	2	5	1	C1	0	1	Control
Gene:WBGene00047373:NA:21ur-246, Y105C5A.204:piRNA	21ur-246, Y105C5A.204	2	10	1	1	C1	0	1	Control
Gene:WBGene00047373:NA:21ur-246, Y105C5A.204:piRNA	21ur-246, Y105C5A.204	2	14	3	1	C1	0	1	Control
Gene:WBGene00047381:NA:21ur-2041, Y105C5B.222:piRNA	21ur-2041, Y105C5B.222	2	8	1	1	C1	0	1	Control
Gene:WBGene00047382:NA:21ur-254, M03D4.10:piRNA	21ur-254, M03D4.10	2	10	1	1	C1	0	1	Control
Gene:WBGene00047387:NA:21ur-1943, Y57G11B.40:piRNA	21ur-1943, Y57G11B.40	2	4	1	1	C1	1	0	Control
Gene:WBGene00047387:NA:21ur-1943, Y57G11B.40:piRNA	21ur-1943, Y57G11B.40	2	16	1	1	C1	1	0	Control
Gene:WBGene00047401:NA:21ur-1911, Y105C5B.223:piRNA	21ur-1911, Y105C5B.223	2	8	1	1	C1	0	1	Control
Gene:WBGene00047401:NA:21ur-1911, Y105C5B.223:piRNA	21ur-1911, Y105C5B.223	2	18	1	1	C1	0	1	Control
Gene:WBGene00047402:NA:21ur-4242, Y41E3.89:piRNA	21ur-4242, Y41E3.89	2	14	1	1	C1	0	1	Control
Gene:WBGene00047418:NA:21ur-160, Y57G11C.204:piRNA	21ur-160, Y57G11C.204	2	6	9	1	C1	0	1	Control
Gene:WBGene00047418:NA:21ur-160, Y57G11C.204:piRNA	21ur-160, Y57G11C.204	1	20	1	0	C1	0	1	Control
Gene:WBGene00047421:NA:21ur-3248, M199.25:piRNA	21ur-3248, M199.25	2	4	1	1	C1	1	0	Control
Gene:WBGene00047435:NA:21ur-2976, Y64G10A.64:piRNA	21ur-2976, Y64G10A.64	2	16	1	1	C1	0	1	Control
Gene:WBGene00047446:NA:21ur-2780, Y116A8C.99:piRNA	21ur-2780, Y116A8C.99	2	14	1	1	C1	0	1	Control
Gene:WBGene00047448:NA:21ur-4646, C11D2.26:piRNA	21ur-4646, C11D2.26	1	20	1	0	C1	0	1	Control
Gene:WBGene00047449:NA:21ur-413, Y105C5A.209:piRNA	21ur-413, Y105C5A.209	1	20	1	0	C1	1	0	Control
Gene:WBGene00047454:NA:21ur-4671, Y57G11C.209:piRNA	21ur-4671, Y57G11C.209	2	2	1	1	C1	0	1	Control
Gene:WBGene00047454:NA:21ur-4671, Y57G11C.209:piRNA	21ur-4671, Y57G11C.209	2	10	7	1	C1	0	1	Control
Gene:WBGene00047463:NA:21ur-4614, Y57G11C.210:piRNA	21ur-4614, Y57G11C.210	2	2	1	1	C1	0	1	Control
Gene:WBGene00047463:NA:21ur-4614, Y57G11C.210:piRNA	21ur-4614, Y57G11C.210	2	10	5	1	C1	0	1	Control
Gene:WBGene00047463:NA:21ur-4614, Y57G11C.210:piRNA	21ur-4614, Y57G11C.210	2	18	1	1	C1	0	1	Control
Gene:WBGene00047465:NA:21ur-1956, Y57G11C.211:piRNA	21ur-1956, Y57G11C.211	2	6	11	1	C1	0	1	Control
Gene:WBGene00047466:NA:21ur-1676, C47A4.34:piRNA	21ur-1676, C47A4.34	2	2	1	1	C1	0	1	Control
Gene:WBGene00047472:NA:21ur-3129, C27H2.27:piRNA	21ur-3129, C27H2.27	2	6	3	1	C1	0	1	Control
Gene:WBGene00047472:NA:21ur-3129, C27H2.27:piRNA	21ur-3129, C27H2.27	2	12	1	1	C1	0	1	Control
Gene:WBGene00047483:NA:21ur-1370, Y116A8C.101:piRNA	21ur-1370, Y116A8C.101	2	6	1	1	C1	1	0	Control
Gene:WBGene00047483:NA:21ur-1370, Y116A8C.101:piRNA	21ur-1370, Y116A8C.101	1	20	1	0	C1	1	0	Control
Gene:WBGene00047487:NA:21ur-913, Y73F8A.197:piRNA	21ur-913, Y73F8A.197	2	2	5	1	C1	0	1	Control
Gene:WBGene00047487:NA:21ur-913, Y73F8A.197:piRNA	21ur-913, Y73F8A.197	2	10	5	1	C1	0	1	Control
Gene:WBGene00047498:NA:21ur-1090, Y73F8A.198:piRNA	21ur-1090, Y73F8A.198	2	8	1	1	C1	0	1	Control
Gene:WBGene00047498:NA:21ur-1090, Y73F8A.198:piRNA	21ur-1090, Y73F8A.198	1	20	1	0	C1	0	1	Control
Gene:WBGene00047500:NA:21ur-4510, Y105C5A.216:piRNA	21ur-4510, Y105C5A.216	2	4	1	1	C1	1	0	Control
Gene:WBGene00047500:NA:21ur-4510, Y105C5A.216:piRNA	21ur-4510, Y105C5A.216	2	16	1	1	C1	1	0	Control
Gene:WBGene00047502:NA:21ur-2650, B0273.20:piRNA	21ur-2650, B0273.20	2	18	1	1	C1	1	0	Control
Gene:WBGene00047506:NA:21ur-850, Y73F8A.199:piRNA	21ur-850, Y73F8A.199	2	6	3	1	C1	0	1	Control
Gene:WBGene00047511:NA:21ur-518, Y64G10A.66:piRNA	21ur-518, Y64G10A.66	2	14	1	1	C1	0	1	Control
Gene:WBGene00047513:NA:21ur-1884, Y105C5A.217:piRNA	21ur-1884, Y105C5A.217	2	14	1	1	C1	0	1	Control
Gene:WBGene00047514:NA:21ur-1589, Y105C5B.232:piRNA	21ur-1589, Y105C5B.232	2	18	1	1	C1	1	0	Control
Gene:WBGene00047515:NA:21ur-1786, F52D4.4:piRNA	21ur-1786, F52D4.4	2	6	1	1	C1	1	0	Control
Gene:WBGene00047524:NA:21ur-2059, Y105C5B.235:piRNA	21ur-2059, Y105C5B.235	2	14	1	1	C1	1	0	Control
Gene:WBGene00047524:NA:21ur-2059, Y105C5B.235:piRNA	21ur-2059, Y105C5B.235	2	18	1	1	C1	1	0	Control
Gene:WBGene00047525:NA:21ur-516, Y73F8A.200:piRNA	21ur-516, Y73F8A.200	2	8	1	1	C1	1	0	Control
Gene:WBGene00047525:NA:21ur-516, Y73F8A.200:piRNA	21ur-516, Y73F8A.200	2	18	1	1	C1	1	0	Control
Gene:WBGene00047527:NA:21ur-85, T23G4.19:piRNA	21ur-85, T23G4.19	1	20	1	0	C1	0	1	Control
Gene:WBGene00047528:NA:21ur-2566, Y7A9A.13:piRNA	21ur-2566, Y7A9A.13	2	16	1	1	C1	1	0	Control
Gene:WBGene00047543:NA:21ur-5107, Y73F8A.203:piRNA	21ur-5107, Y73F8A.203	2	4	1	1	C1	1	0	Control
Gene:WBGene00047543:NA:21ur-5107, Y73F8A.203:piRNA	21ur-5107, Y73F8A.203	2	8	1	1	C1	1	0	Control
Gene:WBGene00047543:NA:21ur-5107, Y73F8A.203:piRNA	21ur-5107, Y73F8A.203	2	16	1	1	C1	1	0	Control
Gene:WBGene00047543:NA:21ur-5107, Y73F8A.203:piRNA	21ur-5107, Y73F8A.203	1	20	1	0	C1	1	0	Control
Gene:WBGene00047544:NA:21ur-4147, F55B11.30:piRNA	21ur-4147, F55B11.30	2	14	1	1	C1	0	1	Control
Gene:WBGene00047548:NA:21ur-3242, C47A4.36:piRNA	21ur-3242, C47A4.36	2	2	1	1	C1	0	1	Control
Gene:WBGene00047548:NA:21ur-3242, C47A4.36:piRNA	21ur-3242, C47A4.36	2	10	3	1	C1	0	1	Control
Gene:WBGene00047552:NA:21ur-2099, T23G4.20:piRNA	21ur-2099, T23G4.20	2	16	1	1	C1	0	1	Control
Gene:WBGene00047558:NA:21ur-2822, Y51H4A.171:piRNA	21ur-2822, Y51H4A.171	2	2	11	1	C1	0	1	Control
Gene:WBGene00047558:NA:21ur-2822, Y51H4A.171:piRNA	21ur-2822, Y51H4A.171	2	18	1	1	C1	0	1	Control
Gene:WBGene00047559:NA:21ur-3806, Y105C5B.239:piRNA	21ur-3806, Y105C5B.239	2	2	1	1	C1	0	1	Control
Gene:WBGene00047559:NA:21ur-3806, Y105C5B.239:piRNA	21ur-3806, Y105C5B.239	2	6	1	1	C1	0	1	Control
Gene:WBGene00047559:NA:21ur-3806, Y105C5B.239:piRNA	21ur-3806, Y105C5B.239	2	14	1	1	C1	0	1	Control
Gene:WBGene00047560:NA:21ur-3219, Y105C5B.240:piRNA	21ur-3219, Y105C5B.240	2	10	1	1	C1	0	1	Control
Gene:WBGene00047560:NA:21ur-3219, Y105C5B.240:piRNA	21ur-3219, Y105C5B.240	2	16	1	1	C1	0	1	Control
Gene:WBGene00047560:NA:21ur-3219, Y105C5B.240:piRNA	21ur-3219, Y105C5B.240	1	20	1	0	C1	0	1	Control
Gene:WBGene00047562:NA:21ur-4953, Y105C5A.222:piRNA	21ur-4953, Y105C5A.222	2	6	1	1	C1	0	1	Control
Gene:WBGene00047562:NA:21ur-4953, Y105C5A.222:piRNA	21ur-4953, Y105C5A.222	2	12	1	1	C1	0	1	Control
Gene:WBGene00047569:NA:21ur-2929, Y64G10A.68:piRNA	21ur-2929, Y64G10A.68	2	6	1	1	C1	0	1	Control
Gene:WBGene00047570:NA:21ur-2467, Y105C5A.224:piRNA	21ur-2467, Y105C5A.224	2	2	1	1	C1	0	1	Control
Gene:WBGene00047570:NA:21ur-2467, Y105C5A.224:piRNA	21ur-2467, Y105C5A.224	2	6	9	1	C1	0	1	Control
Gene:WBGene00047570:NA:21ur-2467, Y105C5A.224:piRNA	21ur-2467, Y105C5A.224	1	18	3	0	C1	0	1	Control
Gene:WBGene00047575:NA:21ur-1618, Y41E3.95:piRNA	21ur-1618, Y41E3.95	2	2	17	1	C1	1	0	Control
Gene:WBGene00047578:NA:21ur-926, Y37A1A.20:piRNA	21ur-926, Y37A1A.20	1	20	1	0	C1	1	0	Control
Gene:WBGene00047581:NA:21ur-2546, H12I19.28:piRNA	21ur-2546, H12I19.28	2	14	1	1	C1	0	1	Control
Gene:WBGene00047597:NA:21ur-162, C08F11.36:piRNA	21ur-162, C08F11.36	2	16	1	1	C1	0	1	Control
Gene:WBGene00047601:NA:21ur-3055, Y105C5B.246:piRNA	21ur-3055, Y105C5B.246	2	16	1	1	C1	1	0	Control
Gene:WBGene00047605:NA:21ur-1226, Y73F8A.207:piRNA	21ur-1226, Y73F8A.207	2	2	1	1	C1	0	1	Control
Gene:WBGene00047622:NA:21ur-4049, Y51H4A.176:piRNA	21ur-4049, Y51H4A.176	2	2	1	1	C1	0	1	Control
Gene:WBGene00047624:NA:21ur-4568, F55B11.31:piRNA	21ur-4568, F55B11.31	2	2	3	1	C1	0	1	Control
Gene:WBGene00047624:NA:21ur-4568, F55B11.31:piRNA	21ur-4568, F55B11.31	2	8	3	1	C1	0	1	Control
Gene:WBGene00047624:NA:21ur-4568, F55B11.31:piRNA	21ur-4568, F55B11.31	2	14	1	1	C1	0	1	Control
Gene:WBGene00047624:NA:21ur-4568, F55B11.31:piRNA	21ur-4568, F55B11.31	1	20	1	0	C1	0	1	Control
Gene:WBGene00047625:NA:21ur-739, Y57G11C.220:piRNA	21ur-739, Y57G11C.220	2	14	1	1	C1	0	1	Control
Gene:WBGene00047626:NA:21ur-616, T27E7.22:piRNA	21ur-616, T27E7.22	2	2	1	1	C1	0	1	Control
Gene:WBGene00047626:NA:21ur-616, T27E7.22:piRNA	21ur-616, T27E7.22	2	8	1	1	C1	0	1	Control
Gene:WBGene00047626:NA:21ur-616, T27E7.22:piRNA	21ur-616, T27E7.22	2	18	1	1	C1	0	1	Control
Gene:WBGene00047631:NA:21ur-608, Y41E3.98:piRNA	21ur-608, Y41E3.98	2	16	1	1	C1	1	0	Control
Gene:WBGene00047634:NA:21ur-4408, R05A10.28:piRNA	21ur-4408, R05A10.28	2	2	1	1	C1	0	1	Control
Gene:WBGene00047634:NA:21ur-4408, R05A10.28:piRNA	21ur-4408, R05A10.28	2	8	1	1	C1	0	1	Control
Gene:WBGene00047634:NA:21ur-4408, R05A10.28:piRNA	21ur-4408, R05A10.28	1	20	1	0	C1	0	1	Control
Gene:WBGene00047636:NA:21ur-5120, Y45F10B.25:piRNA	21ur-5120, Y45F10B.25	2	18	1	1	C1	0	1	Control
Gene:WBGene00047637:NA:21ur-1496, Y51H4A.177:piRNA	21ur-1496, Y51H4A.177	2	14	1	1	C1	0	1	Control
Gene:WBGene00047641:NA:21ur-367, Y73F8A.213:piRNA	21ur-367, Y73F8A.213	2	2	1	1	C1	0	1	Control
Gene:WBGene00047641:NA:21ur-367, Y73F8A.213:piRNA	21ur-367, Y73F8A.213	2	10	1	1	C1	0	1	Control
Gene:WBGene00047641:NA:21ur-367, Y73F8A.213:piRNA	21ur-367, Y73F8A.213	2	16	1	1	C1	0	1	Control
Gene:WBGene00047644:NA:21ur-581, Y67A10A.68:piRNA	21ur-581, Y67A10A.68	2	16	1	1	C1	1	0	Control
Gene:WBGene00047648:NA:21ur-5426, Y51H4A.178:piRNA	21ur-5426, Y51H4A.178	2	2	3	1	C1	1	0	Control
Gene:WBGene00047648:NA:21ur-5426, Y51H4A.178:piRNA	21ur-5426, Y51H4A.178	2	8	1	1	C1	1	0	Control
Gene:WBGene00047648:NA:21ur-5426, Y51H4A.178:piRNA	21ur-5426, Y51H4A.178	2	12	7	1	C1	1	0	Control
Gene:WBGene00047649:NA:21ur-2089, Y116A8C.105:piRNA	21ur-2089, Y116A8C.105	2	10	1	1	C1	0	1	Control
Gene:WBGene00047651:NA:21ur-3615, H08M01.23:piRNA	21ur-3615, H08M01.23	2	2	1	1	C1	0	1	Control
Gene:WBGene00047651:NA:21ur-3615, H08M01.23:piRNA	21ur-3615, H08M01.23	2	6	1	1	C1	0	1	Control
Gene:WBGene00047651:NA:21ur-3615, H08M01.23:piRNA	21ur-3615, H08M01.23	2	10	5	1	C1	0	1	Control
Gene:WBGene00047654:NA:21ur-4707, Y105C5B.251:piRNA	21ur-4707, Y105C5B.251	2	16	1	1	C1	1	0	Control
Gene:WBGene00047662:NA:21ur-100, H32C10.13:piRNA	21ur-100, H32C10.13	2	2	3	1	C1	0	1	Control
Gene:WBGene00047662:NA:21ur-100, H32C10.13:piRNA	21ur-100, H32C10.13	2	16	1	1	C1	0	1	Control
Gene:WBGene00047663:NA:21ur-3935, Y73F8A.215:piRNA	21ur-3935, Y73F8A.215	2	10	1	1	C1	0	1	Control
Gene:WBGene00047663:NA:21ur-3935, Y73F8A.215:piRNA	21ur-3935, Y73F8A.215	2	16	1	1	C1	0	1	Control
Gene:WBGene00047664:NA:21ur-1291, Y105C5B.253:piRNA	21ur-1291, Y105C5B.253	2	16	1	1	C1	0	1	Control
Gene:WBGene00047665:NA:21ur-1713, Y73F8A.216:piRNA	21ur-1713, Y73F8A.216	2	10	1	1	C1	1	0	Control
Gene:WBGene00047665:NA:21ur-1713, Y73F8A.216:piRNA	21ur-1713, Y73F8A.216	2	16	1	1	C1	1	0	Control
Gene:WBGene00047665:NA:21ur-1713, Y73F8A.216:piRNA	21ur-1713, Y73F8A.216	1	20	1	0	C1	1	0	Control
Gene:WBGene00047666:NA:21ur-93, Y41E3.100:piRNA	21ur-93, Y41E3.100	2	8	1	1	C1	0	1	Control
Gene:WBGene00047666:NA:21ur-93, Y41E3.100:piRNA	21ur-93, Y41E3.100	2	16	1	1	C1	1	0	Control
Gene:WBGene00047673:NA:21ur-4949, Y73F8A.218:piRNA	21ur-4949, Y73F8A.218	2	14	1	1	C1	0	1	Control
Gene:WBGene00047682:NA:21ur-4465, Y10G11A.14:piRNA	21ur-4465, Y10G11A.14	2	12	3	1	C1	0	1	Control
Gene:WBGene00047682:NA:21ur-4465, Y10G11A.14:piRNA	21ur-4465, Y10G11A.14	1	20	1	0	C1	0	1	Control
Gene:WBGene00047692:NA:21ur-2056, F38C2.26:piRNA	21ur-2056, F38C2.26	2	14	1	1	C1	0	1	Control
Gene:WBGene00047701:NA:21ur-60, R05A10.29:piRNA	21ur-60, R05A10.29	2	2	5	1	C1	0	1	Control
Gene:WBGene00047701:NA:21ur-60, R05A10.29:piRNA	21ur-60, R05A10.29	2	10	5	1	C1	0	1	Control
Gene:WBGene00047701:NA:21ur-60, R05A10.29:piRNA	21ur-60, R05A10.29	1	18	3	0	C1	0	1	Control
Gene:WBGene00047704:NA:21ur-530, Y105C5B.256:piRNA	21ur-530, Y105C5B.256	2	2	5	1	C1	0	1	Control
Gene:WBGene00047704:NA:21ur-530, Y105C5B.256:piRNA	21ur-530, Y105C5B.256	2	10	5	1	C1	0	1	Control
Gene:WBGene00047704:NA:21ur-530, Y105C5B.256:piRNA	21ur-530, Y105C5B.256	1	20	1	0	C1	0	1	Control
Gene:WBGene00047706:NA:21ur-2827, Y57G11B.46:piRNA	21ur-2827, Y57G11B.46	2	2	3	1	C1	1	0	Control
Gene:WBGene00047706:NA:21ur-2827, Y57G11B.46:piRNA	21ur-2827, Y57G11B.46	2	16	1	1	C1	1	0	Control
Gene:WBGene00047706:NA:21ur-2827, Y57G11B.46:piRNA	21ur-2827, Y57G11B.46	1	20	1	0	C1	1	0	Control
Gene:WBGene00047711:NA:21ur-1211, Y105C5A.236:piRNA	21ur-1211, Y105C5A.236	2	8	1	1	C1	0	1	Control
Gene:WBGene00047713:NA:21ur-621, Y105C5B.257:piRNA	21ur-621, Y105C5B.257	2	4	3	1	C1	1	0	Control
Gene:WBGene00047713:NA:21ur-621, Y105C5B.257:piRNA	21ur-621, Y105C5B.257	2	18	1	1	C1	1	0	Control
Gene:WBGene00047717:NA:21ur-1077, LLC1.19:piRNA	21ur-1077, LLC1.19	1	2	19	0	C1	1	0	Control
Gene:WBGene00047722:NA:21ur-2686, Y65A5A.8:piRNA	21ur-2686, Y65A5A.8	2	4	1	1	C1	1	0	Control
Gene:WBGene00047722:NA:21ur-2686, Y65A5A.8:piRNA	21ur-2686, Y65A5A.8	2	10	1	1	C1	1	0	Control
Gene:WBGene00047736:NA:21ur-2865, Y37A1B.74:piRNA	21ur-2865, Y37A1B.74	2	10	1	1	C1	0	1	Control
Gene:WBGene00047742:NA:21ur-330, ZK550.13:piRNA	21ur-330, ZK550.13	2	10	1	1	C1	0	1	Control
Gene:WBGene00047742:NA:21ur-330, ZK550.13:piRNA	21ur-330, ZK550.13	2	18	1	1	C1	0	1	Control
Gene:WBGene00047747:NA:21ur-3540, F13G11.26:piRNA	21ur-3540, F13G11.26	2	2	1	1	C1	0	1	Control
Gene:WBGene00047747:NA:21ur-3540, F13G11.26:piRNA	21ur-3540, F13G11.26	2	6	3	1	C1	0	1	Control
Gene:WBGene00047747:NA:21ur-3540, F13G11.26:piRNA	21ur-3540, F13G11.26	2	12	5	1	C1	0	1	Control
Gene:WBGene00047747:NA:21ur-3540, F13G11.26:piRNA	21ur-3540, F13G11.26	1	20	1	0	C1	0	1	Control
Gene:WBGene00047760:NA:21ur-2372, Y105C5B.262:piRNA	21ur-2372, Y105C5B.262	2	4	1	1	C1	1	0	Control
Gene:WBGene00047761:NA:21ur-2899, F44E8.11:piRNA	21ur-2899, F44E8.11	1	20	1	0	C1	0	1	Control
Gene:WBGene00047763:NA:21ur-5155, Y73F8A.225:piRNA	21ur-5155, Y73F8A.225	2	6	3	1	C1	1	0	Control
Gene:WBGene00047763:NA:21ur-5155, Y73F8A.225:piRNA	21ur-5155, Y73F8A.225	2	16	3	1	C1	1	0	Control
Gene:WBGene00047764:NA:21ur-975, Y37A1B.75:piRNA	21ur-975, Y37A1B.75	2	4	1	1	C1	1	0	Control
Gene:WBGene00047769:NA:21ur-656, Y37A1B.76:piRNA	21ur-656, Y37A1B.76	2	8	1	1	C1	1	0	Control
Gene:WBGene00047769:NA:21ur-656, Y37A1B.76:piRNA	21ur-656, Y37A1B.76	1	16	5	0	C1	1	0	Control
Gene:WBGene00047775:NA:21ur-1731, R05A10.30:piRNA	21ur-1731, R05A10.30	2	4	13	1	C1	0	1	Control
Gene:WBGene00047776:NA:21ur-1251, Y64G10A.75:piRNA	21ur-1251, Y64G10A.75	2	6	1	1	C1	0	1	Control
Gene:WBGene00047779:NA:21ur-4737, Y105C5B.264:piRNA	21ur-4737, Y105C5B.264	2	14	1	1	C1	0	1	Control
Gene:WBGene00047782:NA:21ur-2873, Y73F8A.228:piRNA	21ur-2873, Y73F8A.228	2	2	7	1	C1	0	1	Control
Gene:WBGene00047782:NA:21ur-2873, Y73F8A.228:piRNA	21ur-2873, Y73F8A.228	2	14	1	1	C1	0	1	Control
Gene:WBGene00047782:NA:21ur-2873, Y73F8A.228:piRNA	21ur-2873, Y73F8A.228	2	18	1	1	C1	0	1	Control
Gene:WBGene00047786:NA:21ur-195, Y105C5B.266:piRNA	21ur-195, Y105C5B.266	1	20	1	0	C1	0	1	Control
Gene:WBGene00047790:NA:21ur-1579, Y105C5A.243:piRNA	21ur-1579, Y105C5A.243	2	10	7	1	C1	0	1	Control
Gene:WBGene00047790:NA:21ur-1579, Y105C5A.243:piRNA	21ur-1579, Y105C5A.243	1	20	1	0	C1	0	1	Control
Gene:WBGene00047796:NA:21ur-4183, Y41E3.104:piRNA	21ur-4183, Y41E3.104	2	14	1	1	C1	0	1	Control
Gene:WBGene00047801:NA:21ur-5000, Y57G11A.38:piRNA	21ur-5000, Y57G11A.38	2	4	1	1	C1	1	0	Control
Gene:WBGene00047801:NA:21ur-5000, Y57G11A.38:piRNA	21ur-5000, Y57G11A.38	2	16	1	1	C1	1	0	Control
Gene:WBGene00047805:NA:21ur-2599, Y57G11C.232:piRNA	21ur-2599, Y57G11C.232	1	20	1	0	C1	0	1	Control
Gene:WBGene00047806:NA:21ur-1260, Y41E3.105:piRNA	21ur-1260, Y41E3.105	2	2	1	1	C1	0	1	Control
Gene:WBGene00047806:NA:21ur-1260, Y41E3.105:piRNA	21ur-1260, Y41E3.105	2	6	3	1	C1	0	1	Control
Gene:WBGene00047806:NA:21ur-1260, Y41E3.105:piRNA	21ur-1260, Y41E3.105	2	12	3	1	C1	0	1	Control
Gene:WBGene00047806:NA:21ur-1260, Y41E3.105:piRNA	21ur-1260, Y41E3.105	2	18	1	1	C1	0	1	Control
Gene:WBGene00047810:NA:21ur-3187, F26D12.14:piRNA	21ur-3187, F26D12.14	1	20	1	0	C1	0	1	Control
Gene:WBGene00047811:NA:21ur-3145, Y73F8A.231:piRNA	21ur-3145, Y73F8A.231	2	8	1	1	C1	0	1	Control
Gene:WBGene00047813:NA:21ur-3613, Y105C5A.244:piRNA	21ur-3613, Y105C5A.244	2	2	1	1	C1	0	1	Control
Gene:WBGene00047813:NA:21ur-3613, Y105C5A.244:piRNA	21ur-3613, Y105C5A.244	2	6	3	1	C1	0	1	Control
Gene:WBGene00047813:NA:21ur-3613, Y105C5A.244:piRNA	21ur-3613, Y105C5A.244	2	12	3	1	C1	0	1	Control
Gene:WBGene00047813:NA:21ur-3613, Y105C5A.244:piRNA	21ur-3613, Y105C5A.244	2	18	1	1	C1	0	1	Control
Gene:WBGene00047819:NA:21ur-2447, Y37A1B.77:piRNA	21ur-2447, Y37A1B.77	2	4	1	1	C1	0	1	Control
Gene:WBGene00047821:NA:21ur-313, Y57G11C.233:piRNA	21ur-313, Y57G11C.233	2	2	1	1	C1	0	1	Control
Gene:WBGene00047821:NA:21ur-313, Y57G11C.233:piRNA	21ur-313, Y57G11C.233	2	6	7	1	C1	0	1	Control
Gene:WBGene00047823:NA:21ur-5134, Y105C5A.245:piRNA	21ur-5134, Y105C5A.245	2	4	1	1	C1	0	1	Control
Gene:WBGene00047826:NA:21ur-1175, Y37A1B.78:piRNA	21ur-1175, Y37A1B.78	2	6	3	1	C1	1	0	Control
Gene:WBGene00047826:NA:21ur-1175, Y37A1B.78:piRNA	21ur-1175, Y37A1B.78	2	14	3	1	C1	1	0	Control
Gene:WBGene00047828:NA:21ur-2985, Y105C5B.270:piRNA	21ur-2985, Y105C5B.270	2	2	1	1	C1	0	1	Control
Gene:WBGene00047828:NA:21ur-2985, Y105C5B.270:piRNA	21ur-2985, Y105C5B.270	2	6	1	1	C1	0	1	Control
Gene:WBGene00047828:NA:21ur-2985, Y105C5B.270:piRNA	21ur-2985, Y105C5B.270	2	10	1	1	C1	0	1	Control
Gene:WBGene00047828:NA:21ur-2985, Y105C5B.270:piRNA	21ur-2985, Y105C5B.270	2	14	1	1	C1	0	1	Control
Gene:WBGene00047832:NA:21ur-5268, Y17G9A.15:piRNA	21ur-5268, Y17G9A.15	2	14	1	1	C1	0	1	Control
Gene:WBGene00047857:NA:21ur-2816, Y41E3.107:piRNA	21ur-2816, Y41E3.107	2	2	1	1	C1	1	0	Control
Gene:WBGene00047862:NA:21ur-2602, Y105C5B.273:piRNA	21ur-2602, Y105C5B.273	2	18	1	1	C1	1	0	Control
Gene:WBGene00047863:NA:21ur-1152, C35D6.33:piRNA	21ur-1152, C35D6.33	2	8	3	1	C1	0	1	Control
Gene:WBGene00047863:NA:21ur-1152, C35D6.33:piRNA	21ur-1152, C35D6.33	2	14	3	1	C1	0	1	Control
Gene:WBGene00047867:NA:21ur-5375, Y4C6B.18:piRNA	21ur-5375, Y4C6B.18	2	2	1	1	C1	1	0	Control
Gene:WBGene00047867:NA:21ur-5375, Y4C6B.18:piRNA	21ur-5375, Y4C6B.18	2	8	5	1	C1	1	0	Control
Gene:WBGene00047867:NA:21ur-5375, Y4C6B.18:piRNA	21ur-5375, Y4C6B.18	2	16	3	1	C1	1	0	Control
Gene:WBGene00047872:NA:21ur-4074, Y57G11C.237:piRNA	21ur-4074, Y57G11C.237	2	2	7	1	C1	1	0	Control
Gene:WBGene00047872:NA:21ur-4074, Y57G11C.237:piRNA	21ur-4074, Y57G11C.237	2	16	1	1	C1	1	0	Control
Gene:WBGene00047874:NA:21ur-2637, C52D10.32:piRNA	21ur-2637, C52D10.32	2	8	1	1	C1	1	0	Control
Gene:WBGene00047878:NA:21ur-3096, Y41E3.108:piRNA	21ur-3096, Y41E3.108	2	8	1	1	C1	0	1	Control
Gene:WBGene00047878:NA:21ur-3096, Y41E3.108:piRNA	21ur-3096, Y41E3.108	2	14	1	1	C1	0	1	Control
Gene:WBGene00047878:NA:21ur-3096, Y41E3.108:piRNA	21ur-3096, Y41E3.108	1	20	1	0	C1	0	1	Control
Gene:WBGene00047897:NA:21ur-3532, Y40H7A.74:piRNA	21ur-3532, Y40H7A.74	2	2	1	1	C1	0	1	Control
Gene:WBGene00047898:NA:21ur-1515, Y57G11A.39:piRNA	21ur-1515, Y57G11A.39	2	10	3	1	C1	0	1	Control
Gene:WBGene00047905:NA:21ur-5444, Y67A10A.70:piRNA	21ur-5444, Y67A10A.70	2	12	1	1	C1	0	1	Control
Gene:WBGene00047908:NA:21ur-3609, Y105C5B.280:piRNA	21ur-3609, Y105C5B.280	2	2	1	1	C1	0	1	Control
Gene:WBGene00047908:NA:21ur-3609, Y105C5B.280:piRNA	21ur-3609, Y105C5B.280	2	6	1	1	C1	0	1	Control
Gene:WBGene00047908:NA:21ur-3609, Y105C5B.280:piRNA	21ur-3609, Y105C5B.280	2	12	1	1	C1	0	1	Control
Gene:WBGene00047908:NA:21ur-3609, Y105C5B.280:piRNA	21ur-3609, Y105C5B.280	2	18	1	1	C1	0	1	Control
Gene:WBGene00047909:NA:21ur-1348, Y73F8A.240:piRNA	21ur-1348, Y73F8A.240	1	2	19	0	C1	1	0	Control
Gene:WBGene00047911:NA:21ur-421, Y57G11C.240:piRNA	21ur-421, Y57G11C.240	2	10	1	1	C1	0	1	Control
Gene:WBGene00047915:NA:21ur-1267, Y40H7A.76:piRNA	21ur-1267, Y40H7A.76	2	2	1	1	C1	0	1	Control
Gene:WBGene00047915:NA:21ur-1267, Y40H7A.76:piRNA	21ur-1267, Y40H7A.76	2	6	1	1	C1	0	1	Control
Gene:WBGene00047915:NA:21ur-1267, Y40H7A.76:piRNA	21ur-1267, Y40H7A.76	1	10	11	0	C1	0	1	Control
Gene:WBGene00047916:NA:21ur-2841, Y37A1B.84:piRNA	21ur-2841, Y37A1B.84	2	6	1	1	C1	0	1	Control
Gene:WBGene00047916:NA:21ur-2841, Y37A1B.84:piRNA	21ur-2841, Y37A1B.84	1	20	1	0	C1	0	1	Control
Gene:WBGene00047919:NA:21ur-4632, Y116A8A.41:piRNA	21ur-4632, Y116A8A.41	2	16	1	1	C1	0	1	Control
Gene:WBGene00047922:NA:21ur-3020, Y64G10A.79:piRNA	21ur-3020, Y64G10A.79	2	6	1	1	C1	0	1	Control
Gene:WBGene00047922:NA:21ur-3020, Y64G10A.79:piRNA	21ur-3020, Y64G10A.79	2	10	1	1	C1	0	1	Control
Gene:WBGene00047922:NA:21ur-3020, Y64G10A.79:piRNA	21ur-3020, Y64G10A.79	2	14	1	1	C1	0	1	Control
Gene:WBGene00047937:NA:21ur-2226, Y41E3.112:piRNA	21ur-2226, Y41E3.112	2	4	1	1	C1	0	1	Control
Gene:WBGene00047939:NA:21ur-5204, M199.30:piRNA	21ur-5204, M199.30	2	12	1	1	C1	0	1	Control
Gene:WBGene00047941:NA:21ur-3, F23B2.18:piRNA	21ur-3, F23B2.18	2	8	1	1	C1	1	0	Control
Gene:WBGene00047941:NA:21ur-3, F23B2.18:piRNA	21ur-3, F23B2.18	2	16	1	1	C1	1	0	Control
Gene:WBGene00047947:NA:21ur-5195, M199.31:piRNA	21ur-5195, M199.31	2	2	1	1	C1	0	1	Control
Gene:WBGene00047947:NA:21ur-5195, M199.31:piRNA	21ur-5195, M199.31	2	6	13	1	C1	0	1	Control
Gene:WBGene00047950:NA:21ur-497, Y105C5B.282:piRNA	21ur-497, Y105C5B.282	2	6	1	1	C1	1	0	Control
Gene:WBGene00047950:NA:21ur-497, Y105C5B.282:piRNA	21ur-497, Y105C5B.282	1	20	1	0	C1	1	0	Control
Gene:WBGene00047959:NA:21ur-3539, Y105C5B.284:piRNA	21ur-3539, Y105C5B.284	2	8	1	1	C1	1	0	Control
Gene:WBGene00047959:NA:21ur-3539, Y105C5B.284:piRNA	21ur-3539, Y105C5B.284	2	12	3	1	C1	1	0	Control
Gene:WBGene00047959:NA:21ur-3539, Y105C5B.284:piRNA	21ur-3539, Y105C5B.284	2	18	1	1	C1	1	0	Control
Gene:WBGene00047963:NA:21ur-3703, C35D6.36:piRNA	21ur-3703, C35D6.36	2	10	1	1	C1	0	1	Control
Gene:WBGene00047970:NA:21ur-5205, H35B03.5:piRNA	21ur-5205, H35B03.5	2	4	1	1	C1	0	1	Control
Gene:WBGene00047981:NA:21ur-1445, Y41E3.114:piRNA	21ur-1445, Y41E3.114	2	8	1	1	C1	0	1	Control
Gene:WBGene00047981:NA:21ur-1445, Y41E3.114:piRNA	21ur-1445, Y41E3.114	2	18	1	1	C1	0	1	Control
Gene:WBGene00047984:NA:21ur-1159, M199.32:piRNA	21ur-1159, M199.32	2	2	3	1	C1	1	0	Control
Gene:WBGene00047984:NA:21ur-1159, M199.32:piRNA	21ur-1159, M199.32	2	8	9	1	C1	1	0	Control
Gene:WBGene00047984:NA:21ur-1159, M199.32:piRNA	21ur-1159, M199.32	1	20	1	0	C1	1	0	Control
Gene:WBGene00047989:NA:21ur-32, Y57G11C.248:piRNA	21ur-32, Y57G11C.248	2	2	1	1	C1	0	1	Control
Gene:WBGene00047989:NA:21ur-32, Y57G11C.248:piRNA	21ur-32, Y57G11C.248	2	6	1	1	C1	0	1	Control
Gene:WBGene00047989:NA:21ur-32, Y57G11C.248:piRNA	21ur-32, Y57G11C.248	2	10	1	1	C1	0	1	Control
Gene:WBGene00047993:NA:21ur-3014, R05A10.33:piRNA	21ur-3014, R05A10.33	2	4	1	1	C1	0	1	Control
Gene:WBGene00048009:NA:21ur-1218, Y105C5B.290:piRNA	21ur-1218, Y105C5B.290	2	6	3	1	C1	1	0	Control
Gene:WBGene00048009:NA:21ur-1218, Y105C5B.290:piRNA	21ur-1218, Y105C5B.290	2	12	1	1	C1	1	0	Control
Gene:WBGene00048009:NA:21ur-1218, Y105C5B.290:piRNA	21ur-1218, Y105C5B.290	1	18	3	0	C1	1	0	Control
Gene:WBGene00048010:NA:21ur-2671, Y57G11A.41:piRNA	21ur-2671, Y57G11A.41	2	16	1	1	C1	1	0	Control
Gene:WBGene00048011:NA:21ur-2716, Y105C5B.291:piRNA	21ur-2716, Y105C5B.291	2	2	3	1	C1	1	0	Control
Gene:WBGene00048011:NA:21ur-2716, Y105C5B.291:piRNA	21ur-2716, Y105C5B.291	1	18	3	0	C1	1	0	Control
Gene:WBGene00048014:NA:21ur-4996, Y41E3.115:piRNA	21ur-4996, Y41E3.115	2	6	1	1	C1	0	1	Control
Gene:WBGene00048014:NA:21ur-4996, Y41E3.115:piRNA	21ur-4996, Y41E3.115	2	16	1	1	C1	0	1	Control
Gene:WBGene00048015:NA:21ur-609, Y40H7A.80:piRNA	21ur-609, Y40H7A.80	2	4	1	1	C1	1	0	Control
Gene:WBGene00048016:NA:21ur-2796, Y64G10A.82:piRNA	21ur-2796, Y64G10A.82	2	10	1	1	C1	0	1	Control
Gene:WBGene00048024:NA:21ur-845, Y57G11C.253:piRNA	21ur-845, Y57G11C.253	2	10	3	1	C1	0	1	Control
Gene:WBGene00048027:NA:21ur-2147, Y105C5B.293:piRNA	21ur-2147, Y105C5B.293	2	2	3	1	C1	1	0	Control
Gene:WBGene00048027:NA:21ur-2147, Y105C5B.293:piRNA	21ur-2147, Y105C5B.293	2	8	1	1	C1	1	0	Control
Gene:WBGene00048027:NA:21ur-2147, Y105C5B.293:piRNA	21ur-2147, Y105C5B.293	2	16	1	1	C1	1	0	Control
Gene:WBGene00048037:NA:21ur-5438, Y105C5B.294:piRNA	21ur-5438, Y105C5B.294	2	8	1	1	C1	0	1	Control
Gene:WBGene00048046:NA:21ur-3904, Y51H4A.203:piRNA	21ur-3904, Y51H4A.203	2	14	1	1	C1	0	1	Control
Gene:WBGene00048057:NA:21ur-1189, Y105C5A.260:piRNA	21ur-1189, Y105C5A.260	2	2	1	1	C1	0	1	Control
Gene:WBGene00048057:NA:21ur-1189, Y105C5A.260:piRNA	21ur-1189, Y105C5A.260	2	8	1	1	C1	0	1	Control
Gene:WBGene00048057:NA:21ur-1189, Y105C5A.260:piRNA	21ur-1189, Y105C5A.260	2	14	3	1	C1	0	1	Control
Gene:WBGene00048057:NA:21ur-1189, Y105C5A.260:piRNA	21ur-1189, Y105C5A.260	1	20	1	0	C1	0	1	Control
Gene:WBGene00048060:NA:21ur-1838, Y57G11C.256:piRNA	21ur-1838, Y57G11C.256	2	6	3	1	C1	0	1	Control
Gene:WBGene00048064:NA:21ur-2646, Y57G11B.50:piRNA	21ur-2646, Y57G11B.50	2	12	1	1	C1	0	1	Control
Gene:WBGene00048078:NA:21ur-3312, Y45F10D.36:piRNA	21ur-3312, Y45F10D.36	2	10	3	1	C1	0	1	Control
Gene:WBGene00048079:NA:21ur-2979, Y105C5A.263:piRNA	21ur-2979, Y105C5A.263	2	6	1	1	C1	0	1	Control
Gene:WBGene00048081:NA:21ur-4029, Y73F8A.249:piRNA	21ur-4029, Y73F8A.249	2	8	1	1	C1	0	1	Control
Gene:WBGene00048081:NA:21ur-4029, Y73F8A.249:piRNA	21ur-4029, Y73F8A.249	1	18	3	0	C1	0	1	Control
Gene:WBGene00048085:NA:21ur-2331, Y73F8A.250:piRNA	21ur-2331, Y73F8A.250	2	6	1	1	C1	1	0	Control
Gene:WBGene00048086:NA:21ur-604, Y105C5A.264:piRNA	21ur-604, Y105C5A.264	2	4	1	1	C1	1	0	Control
Gene:WBGene00048086:NA:21ur-604, Y105C5A.264:piRNA	21ur-604, Y105C5A.264	2	6	1	1	C1	0	1	Control
Gene:WBGene00048086:NA:21ur-604, Y105C5A.264:piRNA	21ur-604, Y105C5A.264	2	16	1	1	C1	1	0	Control
Gene:WBGene00048090:NA:21ur-2200, T06A10.25:piRNA	21ur-2200, T06A10.25	2	6	9	1	C1	0	1	Control
Gene:WBGene00048093:NA:21ur-1335, Y73F8A.251:piRNA	21ur-1335, Y73F8A.251	2	6	1	1	C1	0	1	Control
Gene:WBGene00048096:NA:21ur-2006, Y116A8C.114:piRNA	21ur-2006, Y116A8C.114	2	4	1	1	C1	1	0	Control
Gene:WBGene00048096:NA:21ur-2006, Y116A8C.114:piRNA	21ur-2006, Y116A8C.114	2	12	1	1	C1	1	0	Control
Gene:WBGene00048100:NA:21ur-4162, Y105C5B.306:piRNA	21ur-4162, Y105C5B.306	2	8	3	1	C1	1	0	Control
Gene:WBGene00048100:NA:21ur-4162, Y105C5B.306:piRNA	21ur-4162, Y105C5B.306	2	16	1	1	C1	1	0	Control
Gene:WBGene00048100:NA:21ur-4162, Y105C5B.306:piRNA	21ur-4162, Y105C5B.306	1	20	1	0	C1	1	0	Control
Gene:WBGene00048103:NA:21ur-3495, F13G11.30:piRNA	21ur-3495, F13G11.30	2	14	1	1	C1	0	1	Control
Gene:WBGene00048103:NA:21ur-3495, F13G11.30:piRNA	21ur-3495, F13G11.30	2	18	1	1	C1	0	1	Control
Gene:WBGene00048104:NA:21ur-4875, Y57G11A.44:piRNA	21ur-4875, Y57G11A.44	2	2	7	1	C1	1	0	Control
Gene:WBGene00048104:NA:21ur-4875, Y57G11A.44:piRNA	21ur-4875, Y57G11A.44	2	16	1	1	C1	1	0	Control
Gene:WBGene00048108:NA:21ur-4988, R05A10.34:piRNA	21ur-4988, R05A10.34	2	2	1	1	C1	0	1	Control
Gene:WBGene00048108:NA:21ur-4988, R05A10.34:piRNA	21ur-4988, R05A10.34	1	20	1	0	C1	0	1	Control
Gene:WBGene00048116:NA:21ur-2862, Y57G11C.261:piRNA	21ur-2862, Y57G11C.261	2	2	1	1	C1	0	1	Control
Gene:WBGene00048116:NA:21ur-2862, Y57G11C.261:piRNA	21ur-2862, Y57G11C.261	2	8	1	1	C1	0	1	Control
Gene:WBGene00048126:NA:21ur-3470, Y57G11C.262:piRNA	21ur-3470, Y57G11C.262	2	14	1	1	C1	0	1	Control
Gene:WBGene00048134:NA:21ur-911, Y73F8A.256:piRNA	21ur-911, Y73F8A.256	2	2	15	1	C1	1	0	Control
Gene:WBGene00048134:NA:21ur-911, Y73F8A.256:piRNA	21ur-911, Y73F8A.256	1	20	1	0	C1	1	0	Control
Gene:WBGene00048141:NA:21ur-5009, T06A10.27:piRNA	21ur-5009, T06A10.27	2	6	1	1	C1	1	0	Control
Gene:WBGene00048141:NA:21ur-5009, T06A10.27:piRNA	21ur-5009, T06A10.27	1	20	1	0	C1	1	0	Control
Gene:WBGene00048151:NA:21ur-3568, K02B2.10:piRNA	21ur-3568, K02B2.10	2	10	1	1	C1	0	1	Control
Gene:WBGene00048162:NA:21ur-3560, Y105C5A.267:piRNA	21ur-3560, Y105C5A.267	2	14	1	1	C1	0	1	Control
Gene:WBGene00048165:NA:21ur-4283, Y105C5B.313:piRNA	21ur-4283, Y105C5B.313	2	2	1	1	C1	0	1	Control
Gene:WBGene00048165:NA:21ur-4283, Y105C5B.313:piRNA	21ur-4283, Y105C5B.313	2	6	1	1	C1	0	1	Control
Gene:WBGene00048165:NA:21ur-4283, Y105C5B.313:piRNA	21ur-4283, Y105C5B.313	1	20	1	0	C1	0	1	Control
Gene:WBGene00048166:NA:21ur-96, M199.34:piRNA	21ur-96, M199.34	2	2	7	1	C1	1	0	Control
Gene:WBGene00048166:NA:21ur-96, M199.34:piRNA	21ur-96, M199.34	2	12	1	1	C1	1	0	Control
Gene:WBGene00048166:NA:21ur-96, M199.34:piRNA	21ur-96, M199.34	2	16	1	1	C1	1	0	Control
Gene:WBGene00048166:NA:21ur-96, M199.34:piRNA	21ur-96, M199.34	1	20	1	0	C1	1	0	Control
Gene:WBGene00048169:NA:21ur-2021, H32C10.14:piRNA	21ur-2021, H32C10.14	2	6	1	1	C1	0	1	Control
Gene:WBGene00048169:NA:21ur-2021, H32C10.14:piRNA	21ur-2021, H32C10.14	2	14	1	1	C1	0	1	Control
Gene:WBGene00048173:NA:21ur-161, Y105C5B.314:piRNA	21ur-161, Y105C5B.314	2	4	1	1	C1	0	1	Control
Gene:WBGene00048173:NA:21ur-161, Y105C5B.314:piRNA	21ur-161, Y105C5B.314	2	8	7	1	C1	0	1	Control
Gene:WBGene00048181:NA:21ur-3594, Y41E3.122:piRNA	21ur-3594, Y41E3.122	2	2	1	1	C1	0	1	Control
Gene:WBGene00048181:NA:21ur-3594, Y41E3.122:piRNA	21ur-3594, Y41E3.122	2	6	1	1	C1	0	1	Control
Gene:WBGene00048181:NA:21ur-3594, Y41E3.122:piRNA	21ur-3594, Y41E3.122	2	12	1	1	C1	0	1	Control
Gene:WBGene00048187:NA:21ur-4659, Y57G11C.266:piRNA	21ur-4659, Y57G11C.266	2	2	3	1	C1	0	1	Control
Gene:WBGene00048187:NA:21ur-4659, Y57G11C.266:piRNA	21ur-4659, Y57G11C.266	1	10	11	0	C1	0	1	Control
Gene:WBGene00048197:NA:21ur-4433, Y51H4A.218:piRNA	21ur-4433, Y51H4A.218	2	10	1	1	C1	0	1	Control
Gene:WBGene00048198:NA:21ur-5350, Y51H4A.219:piRNA	21ur-5350, Y51H4A.219	2	2	1	1	C1	0	1	Control
Gene:WBGene00048198:NA:21ur-5350, Y51H4A.219:piRNA	21ur-5350, Y51H4A.219	2	8	1	1	C1	0	1	Control
Gene:WBGene00048199:NA:21ur-2949, Y37A1B.89:piRNA	21ur-2949, Y37A1B.89	2	4	1	1	C1	1	0	Control
Gene:WBGene00048200:NA:21ur-1972, Y105C5A.268:piRNA	21ur-1972, Y105C5A.268	2	14	1	1	C1	0	1	Control
Gene:WBGene00048202:NA:21ur-3975, Y105C5B.317:piRNA	21ur-3975, Y105C5B.317	2	2	1	1	C1	1	0	Control
Gene:WBGene00048202:NA:21ur-3975, Y105C5B.317:piRNA	21ur-3975, Y105C5B.317	2	16	1	1	C1	1	0	Control
Gene:WBGene00048205:NA:21ur-2322, H16O14.13:piRNA	21ur-2322, H16O14.13	2	6	1	1	C1	1	0	Control
Gene:WBGene00048205:NA:21ur-2322, H16O14.13:piRNA	21ur-2322, H16O14.13	1	20	1	0	C1	1	0	Control
Gene:WBGene00048213:NA:21ur-1129, F56F12.6:piRNA	21ur-1129, F56F12.6	2	2	1	1	C1	0	1	Control
Gene:WBGene00048213:NA:21ur-1129, F56F12.6:piRNA	21ur-1129, F56F12.6	2	6	1	1	C1	0	1	Control
Gene:WBGene00048213:NA:21ur-1129, F56F12.6:piRNA	21ur-1129, F56F12.6	1	20	1	0	C1	0	1	Control
Gene:WBGene00048237:NA:21ur-1473, Y57G11B.53:piRNA	21ur-1473, Y57G11B.53	2	14	1	1	C1	0	1	Control
Gene:WBGene00048242:NA:21ur-5061, Y105C5B.322:piRNA	21ur-5061, Y105C5B.322	2	8	1	1	C1	0	1	Control
Gene:WBGene00048242:NA:21ur-5061, Y105C5B.322:piRNA	21ur-5061, Y105C5B.322	2	12	1	1	C1	0	1	Control
Gene:WBGene00048246:NA:21ur-389, Y116A8C.117:piRNA	21ur-389, Y116A8C.117	1	20	1	0	C1	1	0	Control
Gene:WBGene00048247:NA:21ur-288, Y105C5B.323:piRNA	21ur-288, Y105C5B.323	2	2	1	1	C1	0	1	Control
Gene:WBGene00048248:NA:21ur-183, F13G11.31:piRNA	21ur-183, F13G11.31	2	6	1	1	C1	0	1	Control
Gene:WBGene00048248:NA:21ur-183, F13G11.31:piRNA	21ur-183, F13G11.31	2	10	1	1	C1	0	1	Control
Gene:WBGene00048248:NA:21ur-183, F13G11.31:piRNA	21ur-183, F13G11.31	2	14	1	1	C1	0	1	Control
Gene:WBGene00048256:NA:21ur-1194, C52D10.38:piRNA	21ur-1194, C52D10.38	1	20	1	0	C1	0	1	Control
Gene:WBGene00048257:NA:21ur-4753, Y40H7A.85:piRNA	21ur-4753, Y40H7A.85	2	6	13	1	C1	0	1	Control
Gene:WBGene00048266:NA:21ur-3270, F13G11.32:piRNA	21ur-3270, F13G11.32	2	12	1	1	C1	0	1	Control
Gene:WBGene00048267:NA:21ur-3387, B0513.26:piRNA	21ur-3387, B0513.26	2	4	1	1	C1	0	1	Control
Gene:WBGene00048273:NA:21ur-2629, Y73F8A.266:piRNA	21ur-2629, Y73F8A.266	2	6	1	1	C1	1	0	Control
Gene:WBGene00048273:NA:21ur-2629, Y73F8A.266:piRNA	21ur-2629, Y73F8A.266	1	20	1	0	C1	1	0	Control
Gene:WBGene00048278:NA:21ur-4022, Y73F8A.267:piRNA	21ur-4022, Y73F8A.267	2	18	1	1	C1	0	1	Control
Gene:WBGene00048280:NA:21ur-3036, Y105C5B.328:piRNA	21ur-3036, Y105C5B.328	2	2	3	1	C1	0	1	Control
Gene:WBGene00048280:NA:21ur-3036, Y105C5B.328:piRNA	21ur-3036, Y105C5B.328	2	14	1	1	C1	0	1	Control
Gene:WBGene00048284:NA:21ur-2866, Y116A8C.120:piRNA	21ur-2866, Y116A8C.120	2	10	1	1	C1	0	1	Control
Gene:WBGene00048284:NA:21ur-2866, Y116A8C.120:piRNA	21ur-2866, Y116A8C.120	2	14	1	1	C1	0	1	Control
Gene:WBGene00048285:NA:21ur-1017, F52B11.22:piRNA	21ur-1017, F52B11.22	2	2	1	1	C1	0	1	Control
Gene:WBGene00048285:NA:21ur-1017, F52B11.22:piRNA	21ur-1017, F52B11.22	2	6	3	1	C1	0	1	Control
Gene:WBGene00048285:NA:21ur-1017, F52B11.22:piRNA	21ur-1017, F52B11.22	2	12	3	1	C1	0	1	Control
Gene:WBGene00048285:NA:21ur-1017, F52B11.22:piRNA	21ur-1017, F52B11.22	1	18	3	0	C1	0	1	Control
Gene:WBGene00048293:NA:21ur-4286, Y73F8A.269:piRNA	21ur-4286, Y73F8A.269	2	2	1	1	C1	0	1	Control
Gene:WBGene00048293:NA:21ur-4286, Y73F8A.269:piRNA	21ur-4286, Y73F8A.269	2	12	1	1	C1	0	1	Control
Gene:WBGene00048295:NA:21ur-4197, R05A10.36:piRNA	21ur-4197, R05A10.36	2	8	1	1	C1	0	1	Control
Gene:WBGene00048298:NA:21ur-3743, Y105C5B.333:piRNA	21ur-3743, Y105C5B.333	2	8	7	1	C1	0	1	Control
Gene:WBGene00048309:NA:21ur-1660, Y116A8C.121:piRNA	21ur-1660, Y116A8C.121	2	14	1	1	C1	0	1	Control
Gene:WBGene00048309:NA:21ur-1660, Y116A8C.121:piRNA	21ur-1660, Y116A8C.121	1	20	1	0	C1	0	1	Control
Gene:WBGene00048313:NA:21ur-3301, Y37A1B.95:piRNA	21ur-3301, Y37A1B.95	2	4	1	1	C1	0	1	Control
Gene:WBGene00048313:NA:21ur-3301, Y37A1B.95:piRNA	21ur-3301, Y37A1B.95	2	10	1	1	C1	0	1	Control
Gene:WBGene00048314:NA:21ur-5333, Y57G11B.55:piRNA	21ur-5333, Y57G11B.55	2	14	1	1	C1	0	1	Control
Gene:WBGene00048315:NA:21ur-1332, Y41E3.125:piRNA	21ur-1332, Y41E3.125	1	20	1	0	C1	1	0	Control
Gene:WBGene00048321:NA:21ur-4808, Y116A8A.44:piRNA	21ur-4808, Y116A8A.44	2	6	1	1	C1	1	0	Control
Gene:WBGene00048322:NA:21ur-1784, F55B11.38:piRNA	21ur-1784, F55B11.38	2	6	3	1	C1	0	1	Control
Gene:WBGene00048322:NA:21ur-1784, F55B11.38:piRNA	21ur-1784, F55B11.38	2	14	1	1	C1	0	1	Control
Gene:WBGene00048322:NA:21ur-1784, F55B11.38:piRNA	21ur-1784, F55B11.38	2	18	1	1	C1	0	1	Control
Gene:WBGene00048328:NA:21ur-1678, Y4C6A.13:piRNA	21ur-1678, Y4C6A.13	2	8	1	1	C1	0	1	Control
Gene:WBGene00048330:NA:21ur-4102, Y105C5B.334:piRNA	21ur-4102, Y105C5B.334	2	10	1	1	C1	0	1	Control
Gene:WBGene00048332:NA:21ur-3086, Y37A1A.36:piRNA	21ur-3086, Y37A1A.36	2	2	1	1	C1	0	1	Control
Gene:WBGene00048332:NA:21ur-3086, Y37A1A.36:piRNA	21ur-3086, Y37A1A.36	2	14	1	1	C1	0	1	Control
Gene:WBGene00048347:NA:21ur-3908, T23G4.27:piRNA	21ur-3908, T23G4.27	2	10	1	1	C1	0	1	Control
Gene:WBGene00048348:NA:21ur-1950, Y105C5B.336:piRNA	21ur-1950, Y105C5B.336	2	4	1	1	C1	0	1	Control
Gene:WBGene00048348:NA:21ur-1950, Y105C5B.336:piRNA	21ur-1950, Y105C5B.336	2	18	1	1	C1	0	1	Control
Gene:WBGene00048351:NA:21ur-2498, Y57G11A.49:piRNA	21ur-2498, Y57G11A.49	2	2	1	1	C1	0	1	Control
Gene:WBGene00048352:NA:21ur-309, Y57G11A.50:piRNA	21ur-309, Y57G11A.50	2	2	1	1	C1	0	1	Control
Gene:WBGene00048352:NA:21ur-309, Y57G11A.50:piRNA	21ur-309, Y57G11A.50	1	6	15	0	C1	0	1	Control
Gene:WBGene00048360:NA:21ur-3230, Y7A9D.15:piRNA	21ur-3230, Y7A9D.15	2	4	1	1	C1	0	1	Control
Gene:WBGene00048365:NA:21ur-1801, C52D10.39:piRNA	21ur-1801, C52D10.39	2	16	1	1	C1	0	1	Control
Gene:WBGene00048373:NA:21ur-2833, R05A10.38:piRNA	21ur-2833, R05A10.38	2	10	1	1	C1	0	1	Control
Gene:WBGene00048382:NA:21ur-694, Y105C5A.285:piRNA	21ur-694, Y105C5A.285	2	10	1	1	C1	1	0	Control
Gene:WBGene00048384:NA:21ur-3015, Y105C5A.286:piRNA	21ur-3015, Y105C5A.286	2	2	5	1	C1	0	1	Control
Gene:WBGene00048384:NA:21ur-3015, Y105C5A.286:piRNA	21ur-3015, Y105C5A.286	2	16	1	1	C1	0	1	Control
Gene:WBGene00048385:NA:21ur-1437, Y105C5B.340:piRNA	21ur-1437, Y105C5B.340	2	14	1	1	C1	1	0	Control
Gene:WBGene00048386:NA:21ur-1595, Y105C5B.341:piRNA	21ur-1595, Y105C5B.341	2	2	1	1	C1	0	1	Control
Gene:WBGene00048389:NA:21ur-94, Y105C5A.287:piRNA	21ur-94, Y105C5A.287	2	8	1	1	C1	0	1	Control
Gene:WBGene00048398:NA:21ur-4484, Y105C5B.342:piRNA	21ur-4484, Y105C5B.342	2	8	1	1	C1	0	1	Control
Gene:WBGene00048398:NA:21ur-4484, Y105C5B.342:piRNA	21ur-4484, Y105C5B.342	1	20	1	0	C1	0	1	Control
Gene:WBGene00048409:NA:21ur-5058, Y73F8A.277:piRNA	21ur-5058, Y73F8A.277	2	8	3	1	C1	0	1	Control
Gene:WBGene00048416:NA:21ur-1714, Y105C5A.290:piRNA	21ur-1714, Y105C5A.290	2	16	1	1	C1	0	1	Control
Gene:WBGene00048420:NA:21ur-2742, Y57G11A.52:piRNA	21ur-2742, Y57G11A.52	2	10	1	1	C1	0	1	Control
Gene:WBGene00048420:NA:21ur-2742, Y57G11A.52:piRNA	21ur-2742, Y57G11A.52	2	16	1	1	C1	0	1	Control
Gene:WBGene00048423:NA:21ur-939, C27H2.31:piRNA	21ur-939, C27H2.31	1	20	1	0	C1	0	1	Control
Gene:WBGene00048429:NA:21ur-4908, Y4C6A.14:piRNA	21ur-4908, Y4C6A.14	2	2	1	1	C1	0	1	Control
Gene:WBGene00048436:NA:21ur-1232, C55C3.17:piRNA	21ur-1232, C55C3.17	2	2	9	1	C1	0	1	Control
Gene:WBGene00048436:NA:21ur-1232, C55C3.17:piRNA	21ur-1232, C55C3.17	2	14	1	1	C1	0	1	Control
Gene:WBGene00048436:NA:21ur-1232, C55C3.17:piRNA	21ur-1232, C55C3.17	1	18	3	0	C1	0	1	Control
Gene:WBGene00048443:NA:21ur-3468, Y57G11C.282:piRNA	21ur-3468, Y57G11C.282	2	8	1	1	C1	0	1	Control
Gene:WBGene00048445:NA:21ur-915, Y105C5B.349:piRNA	21ur-915, Y105C5B.349	2	6	1	1	C1	1	0	Control
Gene:WBGene00048445:NA:21ur-915, Y105C5B.349:piRNA	21ur-915, Y105C5B.349	1	20	1	0	C1	1	0	Control
Gene:WBGene00048450:NA:21ur-3250, F52D4.6:piRNA	21ur-3250, F52D4.6	2	4	1	1	C1	1	0	Control
Gene:WBGene00048454:NA:21ur-3370, Y105C5A.297:piRNA	21ur-3370, Y105C5A.297	2	2	1	1	C1	0	1	Control
Gene:WBGene00048454:NA:21ur-3370, Y105C5A.297:piRNA	21ur-3370, Y105C5A.297	2	6	1	1	C1	0	1	Control
Gene:WBGene00048454:NA:21ur-3370, Y105C5A.297:piRNA	21ur-3370, Y105C5A.297	2	10	1	1	C1	0	1	Control
Gene:WBGene00048454:NA:21ur-3370, Y105C5A.297:piRNA	21ur-3370, Y105C5A.297	2	18	1	1	C1	0	1	Control
Gene:WBGene00048464:NA:21ur-3865, Y57G11C.286:piRNA	21ur-3865, Y57G11C.286	2	8	9	1	C1	0	1	Control
Gene:WBGene00048468:NA:21ur-5220, Y37A1B.97:piRNA	21ur-5220, Y37A1B.97	2	6	3	1	C1	0	1	Control
Gene:WBGene00048468:NA:21ur-5220, Y37A1B.97:piRNA	21ur-5220, Y37A1B.97	2	12	3	1	C1	0	1	Control
Gene:WBGene00048468:NA:21ur-5220, Y37A1B.97:piRNA	21ur-5220, Y37A1B.97	2	18	1	1	C1	0	1	Control
Gene:WBGene00048475:NA:21ur-2233, Y73F8A.282:piRNA	21ur-2233, Y73F8A.282	2	6	1	1	C1	0	1	Control
Gene:WBGene00048475:NA:21ur-2233, Y73F8A.282:piRNA	21ur-2233, Y73F8A.282	2	12	1	1	C1	0	1	Control
Gene:WBGene00048477:NA:21ur-2028, Y37A1A.38:piRNA	21ur-2028, Y37A1A.38	1	20	1	0	C1	0	1	Control
Gene:WBGene00048492:NA:21ur-2553, Y57G11C.290:piRNA	21ur-2553, Y57G11C.290	1	20	1	0	C1	0	1	Control
Gene:WBGene00048496:NA:21ur-2683, Y116A8C.127:piRNA	21ur-2683, Y116A8C.127	2	2	1	1	C1	0	1	Control
Gene:WBGene00048496:NA:21ur-2683, Y116A8C.127:piRNA	21ur-2683, Y116A8C.127	2	8	1	1	C1	0	1	Control
Gene:WBGene00048496:NA:21ur-2683, Y116A8C.127:piRNA	21ur-2683, Y116A8C.127	2	14	1	1	C1	0	1	Control
Gene:WBGene00048497:NA:21ur-5307, Y116A8C.128:piRNA	21ur-5307, Y116A8C.128	2	2	1	1	C1	1	0	Control
Gene:WBGene00048497:NA:21ur-5307, Y116A8C.128:piRNA	21ur-5307, Y116A8C.128	2	6	1	1	C1	1	0	Control
Gene:WBGene00048497:NA:21ur-5307, Y116A8C.128:piRNA	21ur-5307, Y116A8C.128	2	16	1	1	C1	1	0	Control
Gene:WBGene00048497:NA:21ur-5307, Y116A8C.128:piRNA	21ur-5307, Y116A8C.128	1	20	1	0	C1	1	0	Control
Gene:WBGene00048501:NA:21ur-290, Y105C5B.355:piRNA	21ur-290, Y105C5B.355	2	2	1	1	C1	1	0	Control
Gene:WBGene00048501:NA:21ur-290, Y105C5B.355:piRNA	21ur-290, Y105C5B.355	2	12	1	1	C1	1	0	Control
Gene:WBGene00048501:NA:21ur-290, Y105C5B.355:piRNA	21ur-290, Y105C5B.355	2	16	3	1	C1	1	0	Control
Gene:WBGene00048504:NA:21ur-3956, Y40H7A.88:piRNA	21ur-3956, Y40H7A.88	2	8	1	1	C1	0	1	Control
Gene:WBGene00048504:NA:21ur-3956, Y40H7A.88:piRNA	21ur-3956, Y40H7A.88	2	12	1	1	C1	0	1	Control
Gene:WBGene00048506:NA:21ur-3558, Y73F8A.284:piRNA	21ur-3558, Y73F8A.284	2	8	1	1	C1	0	1	Control
Gene:WBGene00048509:NA:21ur-4910, Y73F8A.285:piRNA	21ur-4910, Y73F8A.285	2	6	1	1	C1	1	0	Control
Gene:WBGene00048509:NA:21ur-4910, Y73F8A.285:piRNA	21ur-4910, Y73F8A.285	1	20	1	0	C1	1	0	Control
Gene:WBGene00048515:NA:21ur-2311, Y105C5B.357:piRNA	21ur-2311, Y105C5B.357	2	4	3	1	C1	0	1	Control
Gene:WBGene00048519:NA:21ur-1632, C35D6.39:piRNA	21ur-1632, C35D6.39	2	6	9	1	C1	0	1	Control
Gene:WBGene00048521:NA:21ur-538, Y57G11C.291:piRNA	21ur-538, Y57G11C.291	2	16	1	1	C1	1	0	Control
Gene:WBGene00048522:NA:21ur-1157, K08B4.12:piRNA	21ur-1157, K08B4.12	2	6	1	1	C1	1	0	Control
Gene:WBGene00048522:NA:21ur-1157, K08B4.12:piRNA	21ur-1157, K08B4.12	1	20	1	0	C1	1	0	Control
Gene:WBGene00048523:NA:21ur-4641, C27H2.33:piRNA	21ur-4641, C27H2.33	2	4	1	1	C1	1	0	Control
Gene:WBGene00048536:NA:21ur-2038, Y40H7A.89:piRNA	21ur-2038, Y40H7A.89	2	16	1	1	C1	0	1	Control
Gene:WBGene00048540:NA:21ur-2978, Y7A9D.16:piRNA	21ur-2978, Y7A9D.16	2	4	11	1	C1	0	1	Control
Gene:WBGene00048540:NA:21ur-2978, Y7A9D.16:piRNA	21ur-2978, Y7A9D.16	1	18	3	0	C1	0	1	Control
Gene:WBGene00048544:NA:21ur-923, Y105C5B.361:piRNA	21ur-923, Y105C5B.361	2	2	1	1	C1	0	1	Control
Gene:WBGene00048544:NA:21ur-923, Y105C5B.361:piRNA	21ur-923, Y105C5B.361	1	6	15	0	C1	0	1	Control
Gene:WBGene00048546:NA:21ur-45, T27E7.28:piRNA	21ur-45, T27E7.28	2	6	1	1	C1	0	1	Control
Gene:WBGene00048546:NA:21ur-45, T27E7.28:piRNA	21ur-45, T27E7.28	2	10	5	1	C1	0	1	Control
Gene:WBGene00048547:NA:21ur-4198, Y116A8B.18:piRNA	21ur-4198, Y116A8B.18	2	6	1	1	C1	1	0	Control
Gene:WBGene00048548:NA:21ur-3302, Y41E3.135:piRNA	21ur-3302, Y41E3.135	2	2	1	1	C1	0	1	Control
Gene:WBGene00048548:NA:21ur-3302, Y41E3.135:piRNA	21ur-3302, Y41E3.135	1	6	15	0	C1	0	1	Control
Gene:WBGene00048552:NA:21ur-4817, Y73F8A.289:piRNA	21ur-4817, Y73F8A.289	2	8	1	1	C1	0	1	Control
Gene:WBGene00048552:NA:21ur-4817, Y73F8A.289:piRNA	21ur-4817, Y73F8A.289	1	20	1	0	C1	0	1	Control
Gene:WBGene00048559:NA:21ur-786, Y105C5A.302:piRNA	21ur-786, Y105C5A.302	2	8	1	1	C1	0	1	Control
Gene:WBGene00048559:NA:21ur-786, Y105C5A.302:piRNA	21ur-786, Y105C5A.302	1	20	1	0	C1	0	1	Control
Gene:WBGene00048560:NA:21ur-5035, F26D12.17:piRNA	21ur-5035, F26D12.17	2	6	1	1	C1	0	1	Control
Gene:WBGene00048565:NA:21ur-3471, Y57G11C.298:piRNA	21ur-3471, Y57G11C.298	2	16	1	1	C1	1	0	Control
Gene:WBGene00048573:NA:21ur-4587, Y57G11C.299:piRNA	21ur-4587, Y57G11C.299	2	10	1	1	C1	0	1	Control
Gene:WBGene00048574:NA:21ur-5090, F56F12.7:piRNA	21ur-5090, F56F12.7	2	8	1	1	C1	0	1	Control
Gene:WBGene00048577:NA:21ur-3426, F26D12.18:piRNA	21ur-3426, F26D12.18	2	10	1	1	C1	0	1	Control
Gene:WBGene00048577:NA:21ur-3426, F26D12.18:piRNA	21ur-3426, F26D12.18	2	14	3	1	C1	0	1	Control
Gene:WBGene00048580:NA:21ur-1202, Y41E3.136:piRNA	21ur-1202, Y41E3.136	2	2	1	1	C1	0	1	Control
Gene:WBGene00048580:NA:21ur-1202, Y41E3.136:piRNA	21ur-1202, Y41E3.136	2	6	3	1	C1	0	1	Control
Gene:WBGene00048580:NA:21ur-1202, Y41E3.136:piRNA	21ur-1202, Y41E3.136	2	12	5	1	C1	0	1	Control
Gene:WBGene00048580:NA:21ur-1202, Y41E3.136:piRNA	21ur-1202, Y41E3.136	1	20	1	0	C1	0	1	Control
Gene:WBGene00048586:NA:21ur-4882, Y37A1B.101:piRNA	21ur-4882, Y37A1B.101	2	4	1	1	C1	0	1	Control
Gene:WBGene00048586:NA:21ur-4882, Y37A1B.101:piRNA	21ur-4882, Y37A1B.101	2	8	1	1	C1	0	1	Control
Gene:WBGene00048586:NA:21ur-4882, Y37A1B.101:piRNA	21ur-4882, Y37A1B.101	2	14	1	1	C1	0	1	Control
Gene:WBGene00048589:NA:21ur-672, Y67A10A.81:piRNA	21ur-672, Y67A10A.81	2	8	3	1	C1	0	1	Control
Gene:WBGene00048589:NA:21ur-672, Y67A10A.81:piRNA	21ur-672, Y67A10A.81	2	14	1	1	C1	0	1	Control
Gene:WBGene00048599:NA:21ur-2543, Y57G11C.301:piRNA	21ur-2543, Y57G11C.301	2	6	9	1	C1	0	1	Control
Gene:WBGene00048602:NA:21ur-1122, Y57G11C.302:piRNA	21ur-1122, Y57G11C.302	2	10	5	1	C1	0	1	Control
Gene:WBGene00048607:NA:21ur-3955, Y73F8A.296:piRNA	21ur-3955, Y73F8A.296	2	4	1	1	C1	0	1	Control
Gene:WBGene00048608:NA:21ur-2885, Y57G11C.303:piRNA	21ur-2885, Y57G11C.303	2	2	1	1	C1	0	1	Control
Gene:WBGene00048608:NA:21ur-2885, Y57G11C.303:piRNA	21ur-2885, Y57G11C.303	2	6	5	1	C1	0	1	Control
Gene:WBGene00048608:NA:21ur-2885, Y57G11C.303:piRNA	21ur-2885, Y57G11C.303	2	14	1	1	C1	0	1	Control
Gene:WBGene00048608:NA:21ur-2885, Y57G11C.303:piRNA	21ur-2885, Y57G11C.303	1	18	3	0	C1	0	1	Control
Gene:WBGene00048609:NA:21ur-709, F55B11.39:piRNA	21ur-709, F55B11.39	2	12	1	1	C1	0	1	Control
Gene:WBGene00048612:NA:21ur-2484, Y105C5A.311:piRNA	21ur-2484, Y105C5A.311	2	8	1	1	C1	0	1	Control
Gene:WBGene00048612:NA:21ur-2484, Y105C5A.311:piRNA	21ur-2484, Y105C5A.311	2	12	1	1	C1	0	1	Control
Gene:WBGene00048614:NA:21ur-3147, Y73F8A.297:piRNA	21ur-3147, Y73F8A.297	2	6	1	1	C1	1	0	Control
Gene:WBGene00048614:NA:21ur-3147, Y73F8A.297:piRNA	21ur-3147, Y73F8A.297	1	20	1	0	C1	1	0	Control
Gene:WBGene00048622:NA:21ur-151, Y57G11B.62:piRNA	21ur-151, Y57G11B.62	2	4	1	1	C1	1	0	Control
Gene:WBGene00048623:NA:21ur-3518, Y105C5B.370:piRNA	21ur-3518, Y105C5B.370	2	4	3	1	C1	0	1	Control
Gene:WBGene00048623:NA:21ur-3518, Y105C5B.370:piRNA	21ur-3518, Y105C5B.370	2	14	1	1	C1	0	1	Control
Gene:WBGene00048630:NA:21ur-4960, Y105C5A.313:piRNA	21ur-4960, Y105C5A.313	2	4	1	1	C1	0	1	Control
Gene:WBGene00048630:NA:21ur-4960, Y105C5A.313:piRNA	21ur-4960, Y105C5A.313	2	8	1	1	C1	0	1	Control
Gene:WBGene00048630:NA:21ur-4960, Y105C5A.313:piRNA	21ur-4960, Y105C5A.313	2	12	1	1	C1	0	1	Control
Gene:WBGene00048635:NA:21ur-2462, Y105C5B.371:piRNA	21ur-2462, Y105C5B.371	2	8	1	1	C1	0	1	Control
Gene:WBGene00048638:NA:21ur-3111, Y57G11C.305:piRNA	21ur-3111, Y57G11C.305	2	2	11	1	C1	1	0	Control
Gene:WBGene00048638:NA:21ur-3111, Y57G11C.305:piRNA	21ur-3111, Y57G11C.305	1	16	5	0	C1	1	0	Control
Gene:WBGene00048640:NA:21ur-3059, Y73F8A.298:piRNA	21ur-3059, Y73F8A.298	2	8	1	1	C1	0	1	Control
Gene:WBGene00048646:NA:21ur-4819, Y57G11A.53:piRNA	21ur-4819, Y57G11A.53	2	2	1	1	C1	0	1	Control
Gene:WBGene00048646:NA:21ur-4819, Y57G11A.53:piRNA	21ur-4819, Y57G11A.53	1	6	15	0	C1	0	1	Control
Gene:WBGene00048648:NA:21ur-4139, Y105C5A.315:piRNA	21ur-4139, Y105C5A.315	2	2	1	1	C1	0	1	Control
Gene:WBGene00048648:NA:21ur-4139, Y105C5A.315:piRNA	21ur-4139, Y105C5A.315	2	8	1	1	C1	0	1	Control
Gene:WBGene00048652:NA:21ur-5139, Y105C5B.372:piRNA	21ur-5139, Y105C5B.372	2	4	3	1	C1	0	1	Control
Gene:WBGene00048652:NA:21ur-5139, Y105C5B.372:piRNA	21ur-5139, Y105C5B.372	2	14	1	1	C1	0	1	Control
Gene:WBGene00048657:NA:21ur-4934, Y51H4A.246:piRNA	21ur-4934, Y51H4A.246	2	4	1	1	C1	0	1	Control
Gene:WBGene00048658:NA:21ur-3335, Y73B6BL.69:piRNA	21ur-3335, Y73B6BL.69	1	20	1	0	C1	0	1	Control
Gene:WBGene00048660:NA:21ur-4698, Y73F8A.299:piRNA	21ur-4698, Y73F8A.299	2	4	1	1	C1	1	0	Control
Gene:WBGene00048661:NA:21ur-5349, Y73F8A.300:piRNA	21ur-5349, Y73F8A.300	2	12	1	1	C1	0	1	Control
Gene:WBGene00048662:NA:21ur-3458, M199.36:piRNA	21ur-3458, M199.36	2	6	1	1	C1	0	1	Control
Gene:WBGene00048672:NA:21ur-3730, Y64G10A.98:piRNA	21ur-3730, Y64G10A.98	2	6	9	1	C1	0	1	Control
Gene:WBGene00048672:NA:21ur-3730, Y64G10A.98:piRNA	21ur-3730, Y64G10A.98	2	18	1	1	C1	0	1	Control
Gene:WBGene00048676:NA:21ur-4385, Y105C5A.317:piRNA	21ur-4385, Y105C5A.317	2	2	1	1	C1	0	1	Control
Gene:WBGene00048676:NA:21ur-4385, Y105C5A.317:piRNA	21ur-4385, Y105C5A.317	2	8	1	1	C1	0	1	Control
Gene:WBGene00048676:NA:21ur-4385, Y105C5A.317:piRNA	21ur-4385, Y105C5A.317	2	14	1	1	C1	0	1	Control
Gene:WBGene00048676:NA:21ur-4385, Y105C5A.317:piRNA	21ur-4385, Y105C5A.317	2	18	1	1	C1	0	1	Control
Gene:WBGene00048681:NA:21ur-2185, H08M01.33:piRNA	21ur-2185, H08M01.33	2	6	1	1	C1	1	0	Control
Gene:WBGene00048681:NA:21ur-2185, H08M01.33:piRNA	21ur-2185, H08M01.33	1	20	1	0	C1	1	0	Control
Gene:WBGene00048682:NA:21ur-331, K08B4.13:piRNA	21ur-331, K08B4.13	2	8	1	1	C1	0	1	Control
Gene:WBGene00048682:NA:21ur-331, K08B4.13:piRNA	21ur-331, K08B4.13	2	12	1	1	C1	0	1	Control
Gene:WBGene00048684:NA:21ur-4943, Y105C5A.318:piRNA	21ur-4943, Y105C5A.318	2	10	1	1	C1	0	1	Control
Gene:WBGene00048684:NA:21ur-4943, Y105C5A.318:piRNA	21ur-4943, Y105C5A.318	1	20	1	0	C1	0	1	Control
Gene:WBGene00048686:NA:21ur-5278, Y105C5A.319:piRNA	21ur-5278, Y105C5A.319	2	2	1	1	C1	0	1	Control
Gene:WBGene00048686:NA:21ur-5278, Y105C5A.319:piRNA	21ur-5278, Y105C5A.319	2	10	5	1	C1	0	1	Control
Gene:WBGene00048689:NA:21ur-5097, Y105C5A.320:piRNA	21ur-5097, Y105C5A.320	2	8	3	1	C1	0	1	Control
Gene:WBGene00048696:NA:21ur-314, Y37A1B.104:piRNA	21ur-314, Y37A1B.104	2	6	1	1	C1	0	1	Control
Gene:WBGene00048696:NA:21ur-314, Y37A1B.104:piRNA	21ur-314, Y37A1B.104	2	16	1	1	C1	0	1	Control
Gene:WBGene00048710:NA:21ur-3406, Y67A10A.85:piRNA	21ur-3406, Y67A10A.85	2	10	1	1	C1	0	1	Control
Gene:WBGene00048711:NA:21ur-3431, Y37A1B.105:piRNA	21ur-3431, Y37A1B.105	2	2	3	1	C1	1	0	Control
Gene:WBGene00048711:NA:21ur-3431, Y37A1B.105:piRNA	21ur-3431, Y37A1B.105	2	18	1	1	C1	1	0	Control
Gene:WBGene00048714:NA:21ur-3708, Y57G11A.56:piRNA	21ur-3708, Y57G11A.56	2	6	3	1	C1	0	1	Control
Gene:WBGene00048714:NA:21ur-3708, Y57G11A.56:piRNA	21ur-3708, Y57G11A.56	2	14	1	1	C1	0	1	Control
Gene:WBGene00048714:NA:21ur-3708, Y57G11A.56:piRNA	21ur-3708, Y57G11A.56	2	18	1	1	C1	0	1	Control
Gene:WBGene00048715:NA:21ur-2908, F52D4.7:piRNA	21ur-2908, F52D4.7	2	2	1	1	C1	0	1	Control
Gene:WBGene00048716:NA:21ur-4989, F38C2.34:piRNA	21ur-4989, F38C2.34	2	10	1	1	C1	0	1	Control
Gene:WBGene00048724:NA:21ur-3002, R05A10.41:piRNA	21ur-3002, R05A10.41	2	2	1	1	C1	0	1	Control
Gene:WBGene00048724:NA:21ur-3002, R05A10.41:piRNA	21ur-3002, R05A10.41	2	10	1	1	C1	0	1	Control
Gene:WBGene00048743:NA:21ur-1290, Y105C5B.378:piRNA	21ur-1290, Y105C5B.378	2	4	1	1	C1	1	0	Control
Gene:WBGene00048743:NA:21ur-1290, Y105C5B.378:piRNA	21ur-1290, Y105C5B.378	2	16	1	1	C1	1	0	Control
Gene:WBGene00048758:NA:21ur-3947, C55C3.18:piRNA	21ur-3947, C55C3.18	2	4	1	1	C1	1	0	Control
Gene:WBGene00048760:NA:21ur-5362, R05A10.42:piRNA	21ur-5362, R05A10.42	2	10	5	1	C1	0	1	Control
Gene:WBGene00048764:NA:21ur-2917, C27H2.35:piRNA	21ur-2917, C27H2.35	2	2	13	1	C1	0	1	Control
Gene:WBGene00048764:NA:21ur-2917, C27H2.35:piRNA	21ur-2917, C27H2.35	1	18	3	0	C1	0	1	Control
Gene:WBGene00048765:NA:21ur-4258, Y73F8A.308:piRNA	21ur-4258, Y73F8A.308	2	2	1	1	C1	0	1	Control
Gene:WBGene00048765:NA:21ur-4258, Y73F8A.308:piRNA	21ur-4258, Y73F8A.308	2	6	9	1	C1	0	1	Control
Gene:WBGene00048765:NA:21ur-4258, Y73F8A.308:piRNA	21ur-4258, Y73F8A.308	2	18	1	1	C1	0	1	Control
Gene:WBGene00048767:NA:21ur-1088, Y116A8A.47:piRNA	21ur-1088, Y116A8A.47	2	14	1	1	C1	0	1	Control
Gene:WBGene00048767:NA:21ur-1088, Y116A8A.47:piRNA	21ur-1088, Y116A8A.47	2	18	1	1	C1	0	1	Control
Gene:WBGene00048774:NA:21ur-2926, Y67A10A.90:piRNA	21ur-2926, Y67A10A.90	2	4	1	1	C1	0	1	Control
Gene:WBGene00048774:NA:21ur-2926, Y67A10A.90:piRNA	21ur-2926, Y67A10A.90	2	8	7	1	C1	0	1	Control
Gene:WBGene00048776:NA:21ur-222, Y105C5B.380:piRNA	21ur-222, Y105C5B.380	2	2	1	1	C1	0	1	Control
Gene:WBGene00048776:NA:21ur-222, Y105C5B.380:piRNA	21ur-222, Y105C5B.380	2	10	1	1	C1	0	1	Control
Gene:WBGene00048782:NA:21ur-3118, Y105C5A.333:piRNA	21ur-3118, Y105C5A.333	2	10	1	1	C1	0	1	Control
Gene:WBGene00048782:NA:21ur-3118, Y105C5A.333:piRNA	21ur-3118, Y105C5A.333	2	14	1	1	C1	0	1	Control
Gene:WBGene00048782:NA:21ur-3118, Y105C5A.333:piRNA	21ur-3118, Y105C5A.333	2	18	1	1	C1	0	1	Control
Gene:WBGene00048783:NA:21ur-2948, Y57G11C.310:piRNA	21ur-2948, Y57G11C.310	1	2	19	0	C1	1	0	Control
Gene:WBGene00048794:NA:21ur-1684, Y51H4A.253:piRNA	21ur-1684, Y51H4A.253	2	4	1	1	C1	1	0	Control
Gene:WBGene00048796:NA:21ur-4251, Y45F10D.43:piRNA	21ur-4251, Y45F10D.43	2	16	1	1	C1	0	1	Control
Gene:WBGene00048799:NA:21ur-2014, Y105C5A.334:piRNA	21ur-2014, Y105C5A.334	2	8	1	1	C1	0	1	Control
Gene:WBGene00048799:NA:21ur-2014, Y105C5A.334:piRNA	21ur-2014, Y105C5A.334	2	12	3	1	C1	0	1	Control
Gene:WBGene00048800:NA:21ur-3395, Y57G11B.66:piRNA	21ur-3395, Y57G11B.66	2	10	1	1	C1	0	1	Control
Gene:WBGene00048802:NA:21ur-2573, Y105C5B.384:piRNA	21ur-2573, Y105C5B.384	2	10	1	1	C1	0	1	Control
Gene:WBGene00048806:NA:21ur-856, Y57G11C.312:piRNA	21ur-856, Y57G11C.312	2	6	1	1	C1	1	0	Control
Gene:WBGene00048806:NA:21ur-856, Y57G11C.312:piRNA	21ur-856, Y57G11C.312	1	20	1	0	C1	1	0	Control
Gene:WBGene00048822:NA:21ur-601, Y64G10A.103:piRNA	21ur-601, Y64G10A.103	1	20	1	0	C1	0	1	Control
Gene:WBGene00048826:NA:21ur-5119, Y105C5B.386:piRNA	21ur-5119, Y105C5B.386	2	14	1	1	C1	0	1	Control
Gene:WBGene00048829:NA:21ur-3606, Y9C9A.33:piRNA	21ur-3606, Y9C9A.33	2	4	11	1	C1	0	1	Control
Gene:WBGene00048829:NA:21ur-3606, Y9C9A.33:piRNA	21ur-3606, Y9C9A.33	2	18	1	1	C1	0	1	Control
Gene:WBGene00048840:NA:21ur-3800, Y40H7A.101:piRNA	21ur-3800, Y40H7A.101	2	8	1	1	C1	1	0	Control
Gene:WBGene00048840:NA:21ur-3800, Y40H7A.101:piRNA	21ur-3800, Y40H7A.101	2	16	1	1	C1	1	0	Control
Gene:WBGene00048844:NA:21ur-3587, Y116A8B.21:piRNA	21ur-3587, Y116A8B.21	2	4	1	1	C1	1	0	Control
Gene:WBGene00048844:NA:21ur-3587, Y116A8B.21:piRNA	21ur-3587, Y116A8B.21	2	8	1	1	C1	1	0	Control
Gene:WBGene00048844:NA:21ur-3587, Y116A8B.21:piRNA	21ur-3587, Y116A8B.21	2	14	1	1	C1	1	0	Control
Gene:WBGene00048844:NA:21ur-3587, Y116A8B.21:piRNA	21ur-3587, Y116A8B.21	2	18	1	1	C1	1	0	Control
Gene:WBGene00048853:NA:21ur-1245, Y37A1B.110:piRNA	21ur-1245, Y37A1B.110	2	2	1	1	C1	0	1	Control
Gene:WBGene00048853:NA:21ur-1245, Y37A1B.110:piRNA	21ur-1245, Y37A1B.110	2	6	3	1	C1	0	1	Control
Gene:WBGene00048853:NA:21ur-1245, Y37A1B.110:piRNA	21ur-1245, Y37A1B.110	2	14	1	1	C1	0	1	Control
Gene:WBGene00048855:NA:21ur-4721, F26D12.19:piRNA	21ur-4721, F26D12.19	2	12	1	1	C1	0	1	Control
Gene:WBGene00048860:NA:21ur-4392, F56F12.9:piRNA	21ur-4392, F56F12.9	2	4	1	1	C1	1	0	Control
Gene:WBGene00048860:NA:21ur-4392, F56F12.9:piRNA	21ur-4392, F56F12.9	2	18	1	1	C1	1	0	Control
Gene:WBGene00048862:NA:21ur-1528, Y105C5A.339:piRNA	21ur-1528, Y105C5A.339	2	6	1	1	C1	0	1	Control
Gene:WBGene00048872:NA:21ur-467, Y73F8A.321:piRNA	21ur-467, Y73F8A.321	2	6	1	1	C1	0	1	Control
Gene:WBGene00048872:NA:21ur-467, Y73F8A.321:piRNA	21ur-467, Y73F8A.321	2	10	5	1	C1	0	1	Control
Gene:WBGene00048878:NA:21ur-1355, Y10G11A.20:piRNA	21ur-1355, Y10G11A.20	2	14	1	1	C1	0	1	Control
Gene:WBGene00048879:NA:21ur-4672, H08M01.38:piRNA	21ur-4672, H08M01.38	2	10	1	1	C1	0	1	Control
Gene:WBGene00048884:NA:21ur-2867, Y105C5B.393:piRNA	21ur-2867, Y105C5B.393	2	8	1	1	C1	1	0	Control
Gene:WBGene00048885:NA:21ur-1055, Y67A10A.91:piRNA	21ur-1055, Y67A10A.91	2	8	1	1	C1	0	1	Control
Gene:WBGene00048885:NA:21ur-1055, Y67A10A.91:piRNA	21ur-1055, Y67A10A.91	1	20	1	0	C1	0	1	Control
Gene:WBGene00048903:NA:21ur-4744, M199.38:piRNA	21ur-4744, M199.38	2	2	1	1	C1	0	1	Control
Gene:WBGene00048903:NA:21ur-4744, M199.38:piRNA	21ur-4744, M199.38	2	6	1	1	C1	0	1	Control
Gene:WBGene00048903:NA:21ur-4744, M199.38:piRNA	21ur-4744, M199.38	2	10	1	1	C1	0	1	Control
Gene:WBGene00048903:NA:21ur-4744, M199.38:piRNA	21ur-4744, M199.38	2	14	1	1	C1	0	1	Control
Gene:WBGene00048904:NA:21ur-4288, Y105C5A.342:piRNA	21ur-4288, Y105C5A.342	2	12	1	1	C1	0	1	Control
Gene:WBGene00048911:NA:21ur-121, Y64G10A.104:piRNA	21ur-121, Y64G10A.104	2	6	1	1	C1	1	0	Control
Gene:WBGene00048911:NA:21ur-121, Y64G10A.104:piRNA	21ur-121, Y64G10A.104	2	10	5	1	C1	1	0	Control
Gene:WBGene00048911:NA:21ur-121, Y64G10A.104:piRNA	21ur-121, Y64G10A.104	2	18	1	1	C1	1	0	Control
Gene:WBGene00048912:NA:21ur-3746, Y57G11A.59:piRNA	21ur-3746, Y57G11A.59	2	2	1	1	C1	0	1	Control
Gene:WBGene00048914:NA:21ur-758, Y41E3.148:piRNA	21ur-758, Y41E3.148	2	10	1	1	C1	0	1	Control
Gene:WBGene00048945:NA:21ur-2217, Y73F8A.329:piRNA	21ur-2217, Y73F8A.329	2	4	9	1	C1	1	0	Control
Gene:WBGene00048945:NA:21ur-2217, Y73F8A.329:piRNA	21ur-2217, Y73F8A.329	2	16	3	1	C1	1	0	Control
Gene:WBGene00048946:NA:21ur-5007, F52B11.25:piRNA	21ur-5007, F52B11.25	2	14	1	1	C1	0	1	Control
Gene:WBGene00048950:NA:21ur-2340, Y105C5A.345:piRNA	21ur-2340, Y105C5A.345	2	10	1	1	C1	0	1	Control
Gene:WBGene00048952:NA:21ur-3784, Y51H4A.265:piRNA	21ur-3784, Y51H4A.265	2	4	1	1	C1	0	1	Control
Gene:WBGene00048952:NA:21ur-3784, Y51H4A.265:piRNA	21ur-3784, Y51H4A.265	2	14	1	1	C1	0	1	Control
Gene:WBGene00048957:NA:21ur-1944, Y57G11B.70:piRNA	21ur-1944, Y57G11B.70	2	6	1	1	C1	0	1	Control
Gene:WBGene00048960:NA:21ur-229, Y64G10A.106:piRNA	21ur-229, Y64G10A.106	1	2	19	0	C1	1	0	Control
Gene:WBGene00048964:NA:21ur-2677, Y57G11C.323:piRNA	21ur-2677, Y57G11C.323	2	16	3	1	C1	1	0	Control
Gene:WBGene00048965:NA:21ur-1008, R05A10.44:piRNA	21ur-1008, R05A10.44	2	6	1	1	C1	0	1	Control
Gene:WBGene00048965:NA:21ur-1008, R05A10.44:piRNA	21ur-1008, R05A10.44	2	10	1	1	C1	0	1	Control
Gene:WBGene00048965:NA:21ur-1008, R05A10.44:piRNA	21ur-1008, R05A10.44	2	14	1	1	C1	0	1	Control
Gene:WBGene00048973:NA:21ur-1932, Y116A8C.139:piRNA	21ur-1932, Y116A8C.139	2	2	1	1	C1	0	1	Control
Gene:WBGene00048973:NA:21ur-1932, Y116A8C.139:piRNA	21ur-1932, Y116A8C.139	2	10	3	1	C1	0	1	Control
Gene:WBGene00048973:NA:21ur-1932, Y116A8C.139:piRNA	21ur-1932, Y116A8C.139	1	20	1	0	C1	0	1	Control
Gene:WBGene00048988:NA:21ur-2110, Y105C5A.348:piRNA	21ur-2110, Y105C5A.348	2	14	1	1	C1	0	1	Control
Gene:WBGene00048990:NA:21ur-509, T23G4.35:piRNA	21ur-509, T23G4.35	2	2	7	1	C1	0	1	Control
Gene:WBGene00048990:NA:21ur-509, T23G4.35:piRNA	21ur-509, T23G4.35	2	12	5	1	C1	0	1	Control
Gene:WBGene00048990:NA:21ur-509, T23G4.35:piRNA	21ur-509, T23G4.35	1	20	1	0	C1	0	1	Control
Gene:WBGene00048992:NA:21ur-3550, Y73F8A.335:piRNA	21ur-3550, Y73F8A.335	1	18	3	0	C1	0	1	Control
Gene:WBGene00049012:NA:21ur-3569, C27H2.38:piRNA	21ur-3569, C27H2.38	2	6	1	1	C1	0	1	Control
Gene:WBGene00049012:NA:21ur-3569, C27H2.38:piRNA	21ur-3569, C27H2.38	2	10	1	1	C1	0	1	Control
Gene:WBGene00049012:NA:21ur-3569, C27H2.38:piRNA	21ur-3569, C27H2.38	2	14	3	1	C1	0	1	Control
Gene:WBGene00049015:NA:21ur-4658, C10G6.14:piRNA	21ur-4658, C10G6.14	2	2	1	1	C1	1	0	Control
Gene:WBGene00049015:NA:21ur-4658, C10G6.14:piRNA	21ur-4658, C10G6.14	2	8	1	1	C1	1	0	Control
Gene:WBGene00049015:NA:21ur-4658, C10G6.14:piRNA	21ur-4658, C10G6.14	2	16	1	1	C1	1	0	Control
Gene:WBGene00049015:NA:21ur-4658, C10G6.14:piRNA	21ur-4658, C10G6.14	1	20	1	0	C1	1	0	Control
Gene:WBGene00049016:NA:21ur-1205, C06E7.29:piRNA	21ur-1205, C06E7.29	2	6	5	1	C1	1	0	Control
Gene:WBGene00049016:NA:21ur-1205, C06E7.29:piRNA	21ur-1205, C06E7.29	2	14	1	1	C1	1	0	Control
Gene:WBGene00049016:NA:21ur-1205, C06E7.29:piRNA	21ur-1205, C06E7.29	1	18	3	0	C1	1	0	Control
Gene:WBGene00049026:NA:21ur-3414, Y41E3.151:piRNA	21ur-3414, Y41E3.151	2	4	1	1	C1	0	1	Control
Gene:WBGene00049026:NA:21ur-3414, Y41E3.151:piRNA	21ur-3414, Y41E3.151	2	8	7	1	C1	0	1	Control
Gene:WBGene00049034:NA:21ur-3072, Y43D4A.48:piRNA	21ur-3072, Y43D4A.48	2	14	1	1	C1	0	1	Control
Gene:WBGene00049037:NA:21ur-1874, Y37A1A.45:piRNA	21ur-1874, Y37A1A.45	2	4	3	1	C1	0	1	Control
Gene:WBGene00049037:NA:21ur-1874, Y37A1A.45:piRNA	21ur-1874, Y37A1A.45	2	10	1	1	C1	0	1	Control
Gene:WBGene00049038:NA:21ur-1269, Y105C5B.404:piRNA	21ur-1269, Y105C5B.404	2	2	1	1	C1	0	1	Control
Gene:WBGene00049038:NA:21ur-1269, Y105C5B.404:piRNA	21ur-1269, Y105C5B.404	2	14	1	1	C1	0	1	Control
Gene:WBGene00049041:NA:21ur-4078, T23G4.36:piRNA	21ur-4078, T23G4.36	2	4	1	1	C1	1	0	Control
Gene:WBGene00049045:NA:21ur-3848, T12E12.15:piRNA	21ur-3848, T12E12.15	2	6	1	1	C1	0	1	Control
Gene:WBGene00049045:NA:21ur-3848, T12E12.15:piRNA	21ur-3848, T12E12.15	2	16	1	1	C1	0	1	Control
Gene:WBGene00049061:NA:21ur-2609, R05A10.45:piRNA	21ur-2609, R05A10.45	2	14	1	1	C1	0	1	Control
Gene:WBGene00049062:NA:21ur-2029, Y105C5B.408:piRNA	21ur-2029, Y105C5B.408	2	4	13	1	C1	1	0	Control
Gene:WBGene00049064:NA:21ur-2230, Y37A1B.114:piRNA	21ur-2230, Y37A1B.114	2	4	1	1	C1	0	1	Control
Gene:WBGene00049068:NA:21ur-3098, H08M01.41:piRNA	21ur-3098, H08M01.41	2	10	1	1	C1	0	1	Control
Gene:WBGene00049070:NA:21ur-1374, M03D4.19:piRNA	21ur-1374, M03D4.19	2	6	1	1	C1	0	1	Control
Gene:WBGene00049071:NA:21ur-5407, B0513.30:piRNA	21ur-5407, B0513.30	2	6	1	1	C1	0	1	Control
Gene:WBGene00049080:NA:21ur-2526, Y51H4A.274:piRNA	21ur-2526, Y51H4A.274	2	2	13	1	C1	0	1	Control
Gene:WBGene00049080:NA:21ur-2526, Y51H4A.274:piRNA	21ur-2526, Y51H4A.274	1	18	3	0	C1	0	1	Control
Gene:WBGene00049083:NA:21ur-2266, VY10G11R.22:piRNA	21ur-2266, VY10G11R.22	2	4	1	1	C1	1	0	Control
Gene:WBGene00049083:NA:21ur-2266, VY10G11R.22:piRNA	21ur-2266, VY10G11R.22	2	6	1	1	C1	0	1	Control
Gene:WBGene00049084:NA:21ur-1229, R05A10.46:piRNA	21ur-1229, R05A10.46	2	4	1	1	C1	1	0	Control
Gene:WBGene00049084:NA:21ur-1229, R05A10.46:piRNA	21ur-1229, R05A10.46	2	8	1	1	C1	1	0	Control
Gene:WBGene00049084:NA:21ur-1229, R05A10.46:piRNA	21ur-1229, R05A10.46	2	16	1	1	C1	1	0	Control
Gene:WBGene00049084:NA:21ur-1229, R05A10.46:piRNA	21ur-1229, R05A10.46	1	20	1	0	C1	1	0	Control
Gene:WBGene00049092:NA:21ur-2634, Y73F8A.344:piRNA	21ur-2634, Y73F8A.344	2	14	1	1	C1	0	1	Control
Gene:WBGene00049093:NA:21ur-4250, K02B2.14:piRNA	21ur-4250, K02B2.14	2	4	1	1	C1	1	0	Control
Gene:WBGene00049093:NA:21ur-4250, K02B2.14:piRNA	21ur-4250, K02B2.14	2	18	1	1	C1	1	0	Control
Gene:WBGene00049096:NA:21ur-3220, Y51H4A.275:piRNA	21ur-3220, Y51H4A.275	2	10	1	1	C1	0	1	Control
Gene:WBGene00049098:NA:21ur-3124, Y73F8A.346:piRNA	21ur-3124, Y73F8A.346	2	4	1	1	C1	1	0	Control
Gene:WBGene00049098:NA:21ur-3124, Y73F8A.346:piRNA	21ur-3124, Y73F8A.346	2	10	1	1	C1	1	0	Control
Gene:WBGene00049098:NA:21ur-3124, Y73F8A.346:piRNA	21ur-3124, Y73F8A.346	2	16	3	1	C1	1	0	Control
Gene:WBGene00049101:NA:21ur-864, Y57G11C.340:piRNA	21ur-864, Y57G11C.340	2	14	1	1	C1	0	1	Control
Gene:WBGene00049105:NA:21ur-3720, C27H2.40:piRNA	21ur-3720, C27H2.40	2	16	1	1	C1	0	1	Control
Gene:WBGene00049116:NA:21ur-236, Y45F10D.45:piRNA	21ur-236, Y45F10D.45	2	2	1	1	C1	0	1	Control
Gene:WBGene00049116:NA:21ur-236, Y45F10D.45:piRNA	21ur-236, Y45F10D.45	2	4	1	1	C1	1	0	Control
Gene:WBGene00049116:NA:21ur-236, Y45F10D.45:piRNA	21ur-236, Y45F10D.45	2	6	3	1	C1	0	1	Control
Gene:WBGene00049116:NA:21ur-236, Y45F10D.45:piRNA	21ur-236, Y45F10D.45	2	12	1	1	C1	0	1	Control
Gene:WBGene00049119:NA:21ur-2644, Y64G10A.111:piRNA	21ur-2644, Y64G10A.111	2	8	3	1	C1	0	1	Control
Gene:WBGene00049119:NA:21ur-2644, Y64G10A.111:piRNA	21ur-2644, Y64G10A.111	1	20	1	0	C1	0	1	Control
Gene:WBGene00049122:NA:21ur-693, Y40H7A.107:piRNA	21ur-693, Y40H7A.107	2	10	1	1	C1	0	1	Control
Gene:WBGene00049125:NA:21ur-3964, Y64G10A.112:piRNA	21ur-3964, Y64G10A.112	2	6	3	1	C1	0	1	Control
Gene:WBGene00049125:NA:21ur-3964, Y64G10A.112:piRNA	21ur-3964, Y64G10A.112	2	12	1	1	C1	0	1	Control
Gene:WBGene00049125:NA:21ur-3964, Y64G10A.112:piRNA	21ur-3964, Y64G10A.112	2	16	1	1	C1	1	0	Control
Gene:WBGene00049125:NA:21ur-3964, Y64G10A.112:piRNA	21ur-3964, Y64G10A.112	1	20	1	0	C1	1	0	Control
Gene:WBGene00049126:NA:21ur-5185, H12I19.39:piRNA	21ur-5185, H12I19.39	1	20	1	0	C1	1	0	Control
Gene:WBGene00049132:NA:21ur-2013, Y67A10A.96:piRNA	21ur-2013, Y67A10A.96	2	4	1	1	C1	1	0	Control
Gene:WBGene00049135:NA:21ur-860, F52B11.26:piRNA	21ur-860, F52B11.26	1	20	1	0	C1	0	1	Control
Gene:WBGene00049140:NA:21ur-3957, Y64G10A.113:piRNA	21ur-3957, Y64G10A.113	2	10	1	1	C1	0	1	Control
Gene:WBGene00049140:NA:21ur-3957, Y64G10A.113:piRNA	21ur-3957, Y64G10A.113	2	16	1	1	C1	0	1	Control
Gene:WBGene00049144:NA:21ur-4138, Y67A10A.97:piRNA	21ur-4138, Y67A10A.97	2	6	1	1	C1	0	1	Control
Gene:WBGene00049144:NA:21ur-4138, Y67A10A.97:piRNA	21ur-4138, Y67A10A.97	2	10	1	1	C1	0	1	Control
Gene:WBGene00049145:NA:21ur-3883, Y37A1A.47:piRNA	21ur-3883, Y37A1A.47	1	20	1	0	C1	1	0	Control
Gene:WBGene00049146:NA:21ur-3939, Y7A9D.19:piRNA	21ur-3939, Y7A9D.19	2	6	1	1	C1	1	0	Control
Gene:WBGene00049150:NA:21ur-4065, Y57G11C.342:piRNA	21ur-4065, Y57G11C.342	1	20	1	0	C1	0	1	Control
Gene:WBGene00049152:NA:21ur-3228, R05A10.48:piRNA	21ur-3228, R05A10.48	2	12	1	1	C1	0	1	Control
Gene:WBGene00049155:NA:21ur-1615, Y57G11C.343:piRNA	21ur-1615, Y57G11C.343	2	12	1	1	C1	0	1	Control
Gene:WBGene00049162:NA:21ur-3752, C47A4.52:piRNA	21ur-3752, C47A4.52	2	6	1	1	C1	0	1	Control
Gene:WBGene00049162:NA:21ur-3752, C47A4.52:piRNA	21ur-3752, C47A4.52	2	12	1	1	C1	0	1	Control
Gene:WBGene00049162:NA:21ur-3752, C47A4.52:piRNA	21ur-3752, C47A4.52	1	20	1	0	C1	0	1	Control
Gene:WBGene00049163:NA:21ur-2263, Y57G11C.344:piRNA	21ur-2263, Y57G11C.344	2	4	1	1	C1	0	1	Control
Gene:WBGene00049163:NA:21ur-2263, Y57G11C.344:piRNA	21ur-2263, Y57G11C.344	2	8	7	1	C1	0	1	Control
Gene:WBGene00049163:NA:21ur-2263, Y57G11C.344:piRNA	21ur-2263, Y57G11C.344	1	18	3	0	C1	0	1	Control
Gene:WBGene00049168:NA:21ur-172, R05A10.49:piRNA	21ur-172, R05A10.49	2	6	1	1	C1	0	1	Control
Gene:WBGene00049168:NA:21ur-172, R05A10.49:piRNA	21ur-172, R05A10.49	2	10	5	1	C1	0	1	Control
Gene:WBGene00049168:NA:21ur-172, R05A10.49:piRNA	21ur-172, R05A10.49	1	20	1	0	C1	0	1	Control
Gene:WBGene00049175:NA:21ur-4881, Y73F8A.353:piRNA	21ur-4881, Y73F8A.353	2	2	3	1	C1	1	0	Control
Gene:WBGene00049175:NA:21ur-4881, Y73F8A.353:piRNA	21ur-4881, Y73F8A.353	2	12	1	1	C1	1	0	Control
Gene:WBGene00049175:NA:21ur-4881, Y73F8A.353:piRNA	21ur-4881, Y73F8A.353	2	18	1	1	C1	1	0	Control
Gene:WBGene00049186:NA:21ur-3276, Y105C5B.418:piRNA	21ur-3276, Y105C5B.418	2	12	1	1	C1	0	1	Control
Gene:WBGene00049194:NA:21ur-837, Y105C5A.367:piRNA	21ur-837, Y105C5A.367	2	10	1	1	C1	0	1	Control
Gene:WBGene00049196:NA:21ur-3972, Y116A8C.141:piRNA	21ur-3972, Y116A8C.141	2	4	1	1	C1	1	0	Control
Gene:WBGene00049199:NA:21ur-2062, Y57G11A.64:piRNA	21ur-2062, Y57G11A.64	2	10	1	1	C1	0	1	Control
Gene:WBGene00049203:NA:21ur-1563, Y51H4A.281:piRNA	21ur-1563, Y51H4A.281	2	2	3	1	C1	1	0	Control
Gene:WBGene00049203:NA:21ur-1563, Y51H4A.281:piRNA	21ur-1563, Y51H4A.281	2	8	1	1	C1	1	0	Control
Gene:WBGene00049203:NA:21ur-1563, Y51H4A.281:piRNA	21ur-1563, Y51H4A.281	2	14	3	1	C1	1	0	Control
Gene:WBGene00049203:NA:21ur-1563, Y51H4A.281:piRNA	21ur-1563, Y51H4A.281	1	20	1	0	C1	1	0	Control
Gene:WBGene00049212:NA:21ur-5082, Y73F8A.356:piRNA	21ur-5082, Y73F8A.356	2	2	1	1	C1	1	0	Control
Gene:WBGene00049212:NA:21ur-5082, Y73F8A.356:piRNA	21ur-5082, Y73F8A.356	2	8	11	1	C1	1	0	Control
Gene:WBGene00049215:NA:21ur-5411, Y73F8A.357:piRNA	21ur-5411, Y73F8A.357	2	16	1	1	C1	0	1	Control
Gene:WBGene00049225:NA:21ur-777, H12I19.40:piRNA	21ur-777, H12I19.40	2	8	1	1	C1	0	1	Control
Gene:WBGene00049225:NA:21ur-777, H12I19.40:piRNA	21ur-777, H12I19.40	2	14	1	1	C1	0	1	Control
Gene:WBGene00049230:NA:21ur-2906, Y105C5B.421:piRNA	21ur-2906, Y105C5B.421	2	14	1	1	C1	0	1	Control
Gene:WBGene00049230:NA:21ur-2906, Y105C5B.421:piRNA	21ur-2906, Y105C5B.421	2	18	1	1	C1	0	1	Control
Gene:WBGene00049233:NA:21ur-4571, Y105C5A.372:piRNA	21ur-4571, Y105C5A.372	2	6	1	1	C1	0	1	Control
Gene:WBGene00049233:NA:21ur-4571, Y105C5A.372:piRNA	21ur-4571, Y105C5A.372	2	10	5	1	C1	0	1	Control
Gene:WBGene00049234:NA:21ur-3171, Y105C5A.373:piRNA	21ur-3171, Y105C5A.373	2	10	1	1	C1	0	1	Control
Gene:WBGene00049239:NA:21ur-3502, F52B11.28:piRNA	21ur-3502, F52B11.28	2	2	1	1	C1	0	1	Control
Gene:WBGene00049239:NA:21ur-3502, F52B11.28:piRNA	21ur-3502, F52B11.28	1	6	15	0	C1	0	1	Control
Gene:WBGene00049242:NA:21ur-5158, C11D2.34:piRNA	21ur-5158, C11D2.34	2	10	1	1	C1	0	1	Control
Gene:WBGene00049242:NA:21ur-5158, C11D2.34:piRNA	21ur-5158, C11D2.34	2	14	1	1	C1	0	1	Control
Gene:WBGene00049243:NA:21ur-1025, Y105C5A.374:piRNA	21ur-1025, Y105C5A.374	2	10	1	1	C1	0	1	Control
Gene:WBGene00049245:NA:21ur-1758, Y105C5B.424:piRNA	21ur-1758, Y105C5B.424	2	8	1	1	C1	1	0	Control
Gene:WBGene00049251:NA:21ur-1285, Y105C5B.426:piRNA	21ur-1285, Y105C5B.426	1	20	1	0	C1	0	1	Control
Gene:WBGene00049252:NA:21ur-5230, C02B10.22:piRNA	21ur-5230, C02B10.22	2	10	1	1	C1	0	1	Control
Gene:WBGene00049253:NA:21ur-1882, Y40H7A.108:piRNA	21ur-1882, Y40H7A.108	2	2	1	1	C1	0	1	Control
Gene:WBGene00049253:NA:21ur-1882, Y40H7A.108:piRNA	21ur-1882, Y40H7A.108	2	6	1	1	C1	0	1	Control
Gene:WBGene00049253:NA:21ur-1882, Y40H7A.108:piRNA	21ur-1882, Y40H7A.108	2	10	1	1	C1	0	1	Control
Gene:WBGene00049253:NA:21ur-1882, Y40H7A.108:piRNA	21ur-1882, Y40H7A.108	2	14	1	1	C1	0	1	Control
Gene:WBGene00049253:NA:21ur-1882, Y40H7A.108:piRNA	21ur-1882, Y40H7A.108	1	18	3	0	C1	0	1	Control
Gene:WBGene00049254:NA:21ur-5030, Y73F8A.360:piRNA	21ur-5030, Y73F8A.360	2	8	3	1	C1	0	1	Control
Gene:WBGene00049254:NA:21ur-5030, Y73F8A.360:piRNA	21ur-5030, Y73F8A.360	2	14	1	1	C1	0	1	Control
Gene:WBGene00049256:NA:21ur-1021, H25K10.43:piRNA	21ur-1021, H25K10.43	2	2	1	1	C1	1	0	Control
Gene:WBGene00049256:NA:21ur-1021, H25K10.43:piRNA	21ur-1021, H25K10.43	2	6	1	1	C1	1	0	Control
Gene:WBGene00049256:NA:21ur-1021, H25K10.43:piRNA	21ur-1021, H25K10.43	2	12	1	1	C1	1	0	Control
Gene:WBGene00049256:NA:21ur-1021, H25K10.43:piRNA	21ur-1021, H25K10.43	1	18	3	0	C1	1	0	Control
Gene:WBGene00049262:NA:21ur-2378, Y73F8A.362:piRNA	21ur-2378, Y73F8A.362	2	10	1	1	C1	0	1	Control
Gene:WBGene00049263:NA:21ur-2492, Y7A9A.19:piRNA	21ur-2492, Y7A9A.19	2	8	1	1	C1	0	1	Control
Gene:WBGene00049264:NA:21ur-3489, Y105C5A.376:piRNA	21ur-3489, Y105C5A.376	2	4	1	1	C1	0	1	Control
Gene:WBGene00049264:NA:21ur-3489, Y105C5A.376:piRNA	21ur-3489, Y105C5A.376	2	18	1	1	C1	0	1	Control
Gene:WBGene00049265:NA:21ur-3166, C11D2.35:piRNA	21ur-3166, C11D2.35	2	10	1	1	C1	0	1	Control
Gene:WBGene00049274:NA:21ur-4280, C02B10.24:piRNA	21ur-4280, C02B10.24	2	10	1	1	C1	0	1	Control
Gene:WBGene00049274:NA:21ur-4280, C02B10.24:piRNA	21ur-4280, C02B10.24	1	20	1	0	C1	0	1	Control
Gene:WBGene00049277:NA:21ur-4415, Y10G11A.22:piRNA	21ur-4415, Y10G11A.22	2	4	1	1	C1	1	0	Control
Gene:WBGene00049277:NA:21ur-4415, Y10G11A.22:piRNA	21ur-4415, Y10G11A.22	2	14	1	1	C1	1	0	Control
Gene:WBGene00049277:NA:21ur-4415, Y10G11A.22:piRNA	21ur-4415, Y10G11A.22	1	18	3	0	C1	1	0	Control
Gene:WBGene00049286:NA:21ur-4306, Y105C5A.378:piRNA	21ur-4306, Y105C5A.378	2	16	1	1	C1	1	0	Control
Gene:WBGene00049295:NA:21ur-2777, T08B6.17:piRNA	21ur-2777, T08B6.17	2	10	1	1	C1	0	1	Control
Gene:WBGene00049298:NA:21ur-4690, Y73F8A.363:piRNA	21ur-4690, Y73F8A.363	2	2	1	1	C1	0	1	Control
Gene:WBGene00049298:NA:21ur-4690, Y73F8A.363:piRNA	21ur-4690, Y73F8A.363	2	6	9	1	C1	0	1	Control
Gene:WBGene00049298:NA:21ur-4690, Y73F8A.363:piRNA	21ur-4690, Y73F8A.363	1	18	3	0	C1	0	1	Control
Gene:WBGene00049299:NA:21ur-602, Y73F8A.364:piRNA	21ur-602, Y73F8A.364	2	4	1	1	C1	1	0	Control
Gene:WBGene00049303:NA:21ur-3580, Y105C5B.429:piRNA	21ur-3580, Y105C5B.429	2	4	1	1	C1	0	1	Control
Gene:WBGene00049306:NA:21ur-2032, Y57G11C.355:piRNA	21ur-2032, Y57G11C.355	2	8	1	1	C1	0	1	Control
Gene:WBGene00049314:NA:21ur-2789, Y105C5B.431:piRNA	21ur-2789, Y105C5B.431	2	6	1	1	C1	1	0	Control
Gene:WBGene00049314:NA:21ur-2789, Y105C5B.431:piRNA	21ur-2789, Y105C5B.431	1	20	1	0	C1	1	0	Control
Gene:WBGene00049328:NA:21ur-2818, M199.49:piRNA	21ur-2818, M199.49	2	4	1	1	C1	0	1	Control
Gene:WBGene00049328:NA:21ur-2818, M199.49:piRNA	21ur-2818, M199.49	1	20	1	0	C1	0	1	Control
Gene:WBGene00049337:NA:21ur-3439, Y73F8A.368:piRNA	21ur-3439, Y73F8A.368	2	8	1	1	C1	1	0	Control
Gene:WBGene00049337:NA:21ur-3439, Y73F8A.368:piRNA	21ur-3439, Y73F8A.368	2	12	3	1	C1	1	0	Control
Gene:WBGene00049337:NA:21ur-3439, Y73F8A.368:piRNA	21ur-3439, Y73F8A.368	2	18	1	1	C1	1	0	Control
Gene:WBGene00049338:NA:21ur-668, C35D6.42:piRNA	21ur-668, C35D6.42	2	2	1	1	C1	0	1	Control
Gene:WBGene00049338:NA:21ur-668, C35D6.42:piRNA	21ur-668, C35D6.42	1	8	13	0	C1	0	1	Control
Gene:WBGene00049340:NA:21ur-3203, B0513.35:piRNA	21ur-3203, B0513.35	2	10	5	1	C1	0	1	Control
Gene:WBGene00049344:NA:21ur-2540, Y105C5B.434:piRNA	21ur-2540, Y105C5B.434	1	20	1	0	C1	0	1	Control
Gene:WBGene00049346:NA:21ur-2055, Y116A8C.145:piRNA	21ur-2055, Y116A8C.145	2	6	1	1	C1	0	1	Control
Gene:WBGene00049346:NA:21ur-2055, Y116A8C.145:piRNA	21ur-2055, Y116A8C.145	1	20	1	0	C1	0	1	Control
Gene:WBGene00049356:NA:21ur-4079, Y57G11C.360:piRNA	21ur-4079, Y57G11C.360	2	4	5	1	C1	1	0	Control
Gene:WBGene00049356:NA:21ur-4079, Y57G11C.360:piRNA	21ur-4079, Y57G11C.360	2	12	1	1	C1	1	0	Control
Gene:WBGene00049356:NA:21ur-4079, Y57G11C.360:piRNA	21ur-4079, Y57G11C.360	1	20	1	0	C1	1	0	Control
Gene:WBGene00049367:NA:21ur-1903, Y105C5A.383:piRNA	21ur-1903, Y105C5A.383	2	2	1	1	C1	0	1	Control
Gene:WBGene00049367:NA:21ur-1903, Y105C5A.383:piRNA	21ur-1903, Y105C5A.383	2	6	1	1	C1	0	1	Control
Gene:WBGene00049367:NA:21ur-1903, Y105C5A.383:piRNA	21ur-1903, Y105C5A.383	2	10	1	1	C1	0	1	Control
Gene:WBGene00049373:NA:21ur-1363, Y73B6BL.75:piRNA	21ur-1363, Y73B6BL.75	2	16	1	1	C1	0	1	Control
Gene:WBGene00049377:NA:21ur-3576, Y64G10A.118:piRNA	21ur-3576, Y64G10A.118	2	2	1	1	C1	0	1	Control
Gene:WBGene00049377:NA:21ur-3576, Y64G10A.118:piRNA	21ur-3576, Y64G10A.118	2	10	3	1	C1	0	1	Control
Gene:WBGene00049377:NA:21ur-3576, Y64G10A.118:piRNA	21ur-3576, Y64G10A.118	2	18	1	1	C1	0	1	Control
Gene:WBGene00049378:NA:21ur-1575, C35D6.43:piRNA	21ur-1575, C35D6.43	2	2	1	1	C1	1	0	Control
Gene:WBGene00049378:NA:21ur-1575, C35D6.43:piRNA	21ur-1575, C35D6.43	2	8	1	1	C1	1	0	Control
Gene:WBGene00049384:NA:21ur-1507, Y73F8A.372:piRNA	21ur-1507, Y73F8A.372	2	10	1	1	C1	0	1	Control
Gene:WBGene00049384:NA:21ur-1507, Y73F8A.372:piRNA	21ur-1507, Y73F8A.372	2	14	1	1	C1	0	1	Control
Gene:WBGene00049385:NA:21ur-18, Y43D4A.53:piRNA	21ur-18, Y43D4A.53	2	10	1	1	C1	0	1	Control
Gene:WBGene00049385:NA:21ur-18, Y43D4A.53:piRNA	21ur-18, Y43D4A.53	1	20	1	0	C1	0	1	Control
Gene:WBGene00049387:NA:21ur-641, Y116A8A.51:piRNA	21ur-641, Y116A8A.51	2	18	1	1	C1	0	1	Control
Gene:WBGene00049390:NA:21ur-1216, Y116A8C.146:piRNA	21ur-1216, Y116A8C.146	2	2	1	1	C1	0	1	Control
Gene:WBGene00049390:NA:21ur-1216, Y116A8C.146:piRNA	21ur-1216, Y116A8C.146	2	6	1	1	C1	0	1	Control
Gene:WBGene00049390:NA:21ur-1216, Y116A8C.146:piRNA	21ur-1216, Y116A8C.146	2	12	3	1	C1	0	1	Control
Gene:WBGene00049392:NA:21ur-5141, C06E7.35:piRNA	21ur-5141, C06E7.35	2	2	1	1	C1	0	1	Control
Gene:WBGene00049392:NA:21ur-5141, C06E7.35:piRNA	21ur-5141, C06E7.35	2	6	1	1	C1	0	1	Control
Gene:WBGene00049392:NA:21ur-5141, C06E7.35:piRNA	21ur-5141, C06E7.35	2	10	1	1	C1	0	1	Control
Gene:WBGene00049402:NA:21ur-5122, Y64G10A.119:piRNA	21ur-5122, Y64G10A.119	2	4	1	1	C1	1	0	Control
Gene:WBGene00049402:NA:21ur-5122, Y64G10A.119:piRNA	21ur-5122, Y64G10A.119	2	18	1	1	C1	0	1	Control
Gene:WBGene00049409:NA:21ur-4149, C35D6.45:piRNA	21ur-4149, C35D6.45	2	4	1	1	C1	0	1	Control
Gene:WBGene00049409:NA:21ur-4149, C35D6.45:piRNA	21ur-4149, C35D6.45	2	10	1	1	C1	0	1	Control
Gene:WBGene00049412:NA:21ur-1300, Y105C5B.445:piRNA	21ur-1300, Y105C5B.445	2	14	1	1	C1	0	1	Control
Gene:WBGene00049413:NA:21ur-167, Y105C5A.389:piRNA	21ur-167, Y105C5A.389	2	18	1	1	C1	0	1	Control
Gene:WBGene00049414:NA:21ur-898, LLC1.34:piRNA	21ur-898, LLC1.34	2	18	1	1	C1	0	1	Control
Gene:WBGene00049417:NA:21ur-3269, R05A10.51:piRNA	21ur-3269, R05A10.51	2	10	1	1	C1	0	1	Control
Gene:WBGene00049420:NA:21ur-2747, Y57G11C.363:piRNA	21ur-2747, Y57G11C.363	2	12	1	1	C1	0	1	Control
Gene:WBGene00049424:NA:21ur-2446, Y67A10A.107:piRNA	21ur-2446, Y67A10A.107	2	4	1	1	C1	0	1	Control
Gene:WBGene00049424:NA:21ur-2446, Y67A10A.107:piRNA	21ur-2446, Y67A10A.107	2	18	1	1	C1	0	1	Control
Gene:WBGene00049430:NA:21ur-3775, R05A10.52:piRNA	21ur-3775, R05A10.52	2	2	3	1	C1	1	0	Control
Gene:WBGene00049430:NA:21ur-3775, R05A10.52:piRNA	21ur-3775, R05A10.52	2	8	1	1	C1	1	0	Control
Gene:WBGene00049430:NA:21ur-3775, R05A10.52:piRNA	21ur-3775, R05A10.52	2	16	1	1	C1	1	0	Control
Gene:WBGene00049436:NA:21ur-4578, Y57G11C.366:piRNA	21ur-4578, Y57G11C.366	2	10	1	1	C1	0	1	Control
Gene:WBGene00049438:NA:21ur-2240, Y67A10A.109:piRNA	21ur-2240, Y67A10A.109	2	2	1	1	C1	0	1	Control
Gene:WBGene00049438:NA:21ur-2240, Y67A10A.109:piRNA	21ur-2240, Y67A10A.109	2	6	1	1	C1	0	1	Control
Gene:WBGene00049438:NA:21ur-2240, Y67A10A.109:piRNA	21ur-2240, Y67A10A.109	2	10	5	1	C1	0	1	Control
Gene:WBGene00049438:NA:21ur-2240, Y67A10A.109:piRNA	21ur-2240, Y67A10A.109	2	18	1	1	C1	0	1	Control
Gene:WBGene00049451:NA:21ur-3363, LLC1.35:piRNA	21ur-3363, LLC1.35	2	2	1	1	C1	0	1	Control
Gene:WBGene00049451:NA:21ur-3363, LLC1.35:piRNA	21ur-3363, LLC1.35	2	10	1	1	C1	0	1	Control
Gene:WBGene00049460:NA:21ur-2065, LLC1.36:piRNA	21ur-2065, LLC1.36	2	6	1	1	C1	0	1	Control
Gene:WBGene00049463:NA:21ur-4429, M199.51:piRNA	21ur-4429, M199.51	2	2	13	1	C1	0	1	Control
Gene:WBGene00049463:NA:21ur-4429, M199.51:piRNA	21ur-4429, M199.51	1	18	3	0	C1	0	1	Control
Gene:WBGene00049465:NA:21ur-4679, Y73F8A.379:piRNA	21ur-4679, Y73F8A.379	2	2	3	1	C1	1	0	Control
Gene:WBGene00049465:NA:21ur-4679, Y73F8A.379:piRNA	21ur-4679, Y73F8A.379	1	8	13	0	C1	1	0	Control
Gene:WBGene00049467:NA:21ur-2579, Y105C5A.395:piRNA	21ur-2579, Y105C5A.395	2	14	1	1	C1	0	1	Control
Gene:WBGene00049476:NA:21ur-705, Y73F8A.380:piRNA	21ur-705, Y73F8A.380	2	12	3	1	C1	0	1	Control
Gene:WBGene00049477:NA:21ur-3309, Y105C5A.398:piRNA	21ur-3309, Y105C5A.398	2	4	1	1	C1	1	0	Control
Gene:WBGene00049477:NA:21ur-3309, Y105C5A.398:piRNA	21ur-3309, Y105C5A.398	2	8	1	1	C1	1	0	Control
Gene:WBGene00049477:NA:21ur-3309, Y105C5A.398:piRNA	21ur-3309, Y105C5A.398	2	14	3	1	C1	1	0	Control
Gene:WBGene00049480:NA:21ur-2576, Y105C5A.399:piRNA	21ur-2576, Y105C5A.399	2	6	3	1	C1	0	1	Control
Gene:WBGene00049480:NA:21ur-2576, Y105C5A.399:piRNA	21ur-2576, Y105C5A.399	2	12	7	1	C1	0	1	Control
Gene:WBGene00049481:NA:21ur-3639, Y105C5A.400:piRNA	21ur-3639, Y105C5A.400	2	4	1	1	C1	1	0	Control
Gene:WBGene00049481:NA:21ur-3639, Y105C5A.400:piRNA	21ur-3639, Y105C5A.400	1	20	1	0	C1	1	0	Control
Gene:WBGene00049488:NA:21ur-1764, H16O14.16:piRNA	21ur-1764, H16O14.16	2	4	1	1	C1	1	0	Control
Gene:WBGene00049488:NA:21ur-1764, H16O14.16:piRNA	21ur-1764, H16O14.16	1	20	1	0	C1	1	0	Control
Gene:WBGene00049493:NA:21ur-2740, Y105C5A.401:piRNA	21ur-2740, Y105C5A.401	2	6	1	1	C1	0	1	Control
Gene:WBGene00049493:NA:21ur-2740, Y105C5A.401:piRNA	21ur-2740, Y105C5A.401	2	10	1	1	C1	0	1	Control
Gene:WBGene00049493:NA:21ur-2740, Y105C5A.401:piRNA	21ur-2740, Y105C5A.401	2	14	1	1	C1	0	1	Control
Gene:WBGene00049502:NA:21ur-1417, B0513.36:piRNA	21ur-1417, B0513.36	2	4	1	1	C1	0	1	Control
Gene:WBGene00049504:NA:21ur-5329, Y57G11A.68:piRNA	21ur-5329, Y57G11A.68	2	2	1	1	C1	0	1	Control
Gene:WBGene00049504:NA:21ur-5329, Y57G11A.68:piRNA	21ur-5329, Y57G11A.68	2	6	1	1	C1	0	1	Control
Gene:WBGene00049504:NA:21ur-5329, Y57G11A.68:piRNA	21ur-5329, Y57G11A.68	2	10	3	1	C1	0	1	Control
Gene:WBGene00049517:NA:21ur-1238, Y105C5B.456:piRNA	21ur-1238, Y105C5B.456	2	2	1	1	C1	0	1	Control
Gene:WBGene00049517:NA:21ur-1238, Y105C5B.456:piRNA	21ur-1238, Y105C5B.456	2	6	3	1	C1	0	1	Control
Gene:WBGene00049517:NA:21ur-1238, Y105C5B.456:piRNA	21ur-1238, Y105C5B.456	1	12	9	0	C1	0	1	Control
Gene:WBGene00049521:NA:21ur-54, Y105C5B.458:piRNA	21ur-54, Y105C5B.458	2	10	3	1	C1	0	1	Control
Gene:WBGene00049524:NA:21ur-2724, Y105C5A.404:piRNA	21ur-2724, Y105C5A.404	2	6	1	1	C1	1	0	Control
Gene:WBGene00049524:NA:21ur-2724, Y105C5A.404:piRNA	21ur-2724, Y105C5A.404	1	20	1	0	C1	1	0	Control
Gene:WBGene00049526:NA:21ur-1485, R05A10.54:piRNA	21ur-1485, R05A10.54	2	10	1	1	C1	0	1	Control
Gene:WBGene00049532:NA:21ur-5101, Y64G10A.121:piRNA	21ur-5101, Y64G10A.121	2	6	1	1	C1	1	0	Control
Gene:WBGene00049535:NA:21ur-3815, Y105C5B.461:piRNA	21ur-3815, Y105C5B.461	2	6	1	1	C1	1	0	Control
Gene:WBGene00049535:NA:21ur-3815, Y105C5B.461:piRNA	21ur-3815, Y105C5B.461	1	20	1	0	C1	1	0	Control
Gene:WBGene00049543:NA:21ur-1821, Y105C5B.464:piRNA	21ur-1821, Y105C5B.464	2	6	1	1	C1	0	1	Control
Gene:WBGene00049546:NA:21ur-1697, Y57G11C.372:piRNA	21ur-1697, Y57G11C.372	2	6	3	1	C1	0	1	Control
Gene:WBGene00049546:NA:21ur-1697, Y57G11C.372:piRNA	21ur-1697, Y57G11C.372	2	14	1	1	C1	0	1	Control
Gene:WBGene00049554:NA:21ur-3990, Y105C5B.467:piRNA	21ur-3990, Y105C5B.467	2	6	1	1	C1	1	0	Control
Gene:WBGene00049554:NA:21ur-3990, Y105C5B.467:piRNA	21ur-3990, Y105C5B.467	1	20	1	0	C1	1	0	Control
Gene:WBGene00049561:NA:21ur-826, Y57G11C.374:piRNA	21ur-826, Y57G11C.374	2	2	1	1	C1	0	1	Control
Gene:WBGene00049561:NA:21ur-826, Y57G11C.374:piRNA	21ur-826, Y57G11C.374	2	6	1	1	C1	0	1	Control
Gene:WBGene00049561:NA:21ur-826, Y57G11C.374:piRNA	21ur-826, Y57G11C.374	2	12	3	1	C1	0	1	Control
Gene:WBGene00049561:NA:21ur-826, Y57G11C.374:piRNA	21ur-826, Y57G11C.374	1	20	1	0	C1	0	1	Control
Gene:WBGene00049571:NA:21ur-2937, Y51H4A.313:piRNA	21ur-2937, Y51H4A.313	2	6	1	1	C1	0	1	Control
Gene:WBGene00049571:NA:21ur-2937, Y51H4A.313:piRNA	21ur-2937, Y51H4A.313	2	12	3	1	C1	0	1	Control
Gene:WBGene00049574:NA:21ur-998, C27H2.43:piRNA	21ur-998, C27H2.43	2	2	7	1	C1	1	0	Control
Gene:WBGene00049574:NA:21ur-998, C27H2.43:piRNA	21ur-998, C27H2.43	1	12	9	0	C1	1	0	Control
Gene:WBGene00049575:NA:21ur-3103, C35D6.47:piRNA	21ur-3103, C35D6.47	2	10	1	1	C1	0	1	Control
Gene:WBGene00049575:NA:21ur-3103, C35D6.47:piRNA	21ur-3103, C35D6.47	2	16	1	1	C1	1	0	Control
Gene:WBGene00049575:NA:21ur-3103, C35D6.47:piRNA	21ur-3103, C35D6.47	1	20	1	0	C1	1	0	Control
Gene:WBGene00049578:NA:21ur-1979, Y105C5B.471:piRNA	21ur-1979, Y105C5B.471	2	4	1	1	C1	0	1	Control
Gene:WBGene00049578:NA:21ur-1979, Y105C5B.471:piRNA	21ur-1979, Y105C5B.471	2	12	1	1	C1	0	1	Control
Gene:WBGene00049580:NA:21ur-4387, F55B11.45:piRNA	21ur-4387, F55B11.45	2	4	1	1	C1	0	1	Control
Gene:WBGene00049585:NA:21ur-1776, C47A4.56:piRNA	21ur-1776, C47A4.56	2	6	1	1	C1	0	1	Control
Gene:WBGene00049585:NA:21ur-1776, C47A4.56:piRNA	21ur-1776, C47A4.56	1	20	1	0	C1	0	1	Control
Gene:WBGene00049590:NA:21ur-4861, H12I19.43:piRNA	21ur-4861, H12I19.43	2	2	1	1	C1	0	1	Control
Gene:WBGene00049590:NA:21ur-4861, H12I19.43:piRNA	21ur-4861, H12I19.43	2	6	3	1	C1	0	1	Control
Gene:WBGene00049600:NA:21ur-4230, Y57G11C.375:piRNA	21ur-4230, Y57G11C.375	2	12	1	1	C1	1	0	Control
Gene:WBGene00049608:NA:21ur-3236, F55B11.47:piRNA	21ur-3236, F55B11.47	2	14	1	1	C1	0	1	Control
Gene:WBGene00049610:NA:21ur-2496, Y64G10A.124:piRNA	21ur-2496, Y64G10A.124	2	8	1	1	C1	0	1	Control
Gene:WBGene00049620:NA:21ur-1059, Y40H7A.117:piRNA	21ur-1059, Y40H7A.117	2	2	1	1	C1	0	1	Control
Gene:WBGene00049620:NA:21ur-1059, Y40H7A.117:piRNA	21ur-1059, Y40H7A.117	2	12	3	1	C1	0	1	Control
Gene:WBGene00049621:NA:21ur-2077, Y105C5A.410:piRNA	21ur-2077, Y105C5A.410	2	2	1	1	C1	1	0	Control
Gene:WBGene00049621:NA:21ur-2077, Y105C5A.410:piRNA	21ur-2077, Y105C5A.410	2	16	1	1	C1	1	0	Control
Gene:WBGene00049624:NA:21ur-3156, Y67A10A.114:piRNA	21ur-3156, Y67A10A.114	2	14	3	1	C1	0	1	Control
Gene:WBGene00049629:NA:21ur-4992, Y105C5B.475:piRNA	21ur-4992, Y105C5B.475	2	2	7	1	C1	0	1	Control
Gene:WBGene00049630:NA:21ur-5320, H32C10.16:piRNA	21ur-5320, H32C10.16	2	8	1	1	C1	0	1	Control
Gene:WBGene00049630:NA:21ur-5320, H32C10.16:piRNA	21ur-5320, H32C10.16	2	14	1	1	C1	0	1	Control
Gene:WBGene00049630:NA:21ur-5320, H32C10.16:piRNA	21ur-5320, H32C10.16	1	20	1	0	C1	0	1	Control
Gene:WBGene00049633:NA:21ur-2732, H16O14.17:piRNA	21ur-2732, H16O14.17	2	2	3	1	C1	1	0	Control
Gene:WBGene00049633:NA:21ur-2732, H16O14.17:piRNA	21ur-2732, H16O14.17	2	8	1	1	C1	1	0	Control
Gene:WBGene00049633:NA:21ur-2732, H16O14.17:piRNA	21ur-2732, H16O14.17	1	12	9	0	C1	1	0	Control
Gene:WBGene00049635:NA:21ur-4205, Y105C5A.414:piRNA	21ur-4205, Y105C5A.414	2	2	9	1	C1	1	0	Control
Gene:WBGene00049635:NA:21ur-4205, Y105C5A.414:piRNA	21ur-4205, Y105C5A.414	1	14	7	0	C1	1	0	Control
Gene:WBGene00049640:NA:21ur-1166, Y64G10A.126:piRNA	21ur-1166, Y64G10A.126	2	10	1	1	C1	0	1	Control
Gene:WBGene00049641:NA:21ur-1213, T27E7.31:piRNA	21ur-1213, T27E7.31	2	2	1	1	C1	0	1	Control
Gene:WBGene00049641:NA:21ur-1213, T27E7.31:piRNA	21ur-1213, T27E7.31	2	6	9	1	C1	0	1	Control
Gene:WBGene00049644:NA:21ur-2864, T27E7.32:piRNA	21ur-2864, T27E7.32	2	14	1	1	C1	0	1	Control
Gene:WBGene00049647:NA:21ur-180, Y105C5B.478:piRNA	21ur-180, Y105C5B.478	2	2	1	1	C1	1	0	Control
Gene:WBGene00049647:NA:21ur-180, Y105C5B.478:piRNA	21ur-180, Y105C5B.478	2	8	1	1	C1	1	0	Control
Gene:WBGene00049647:NA:21ur-180, Y105C5B.478:piRNA	21ur-180, Y105C5B.478	1	16	5	0	C1	1	0	Control
Gene:WBGene00049649:NA:21ur-3849, Y7A9D.22:piRNA	21ur-3849, Y7A9D.22	2	6	1	1	C1	0	1	Control
Gene:WBGene00049651:NA:21ur-242, C47A4.58:piRNA	21ur-242, C47A4.58	1	20	1	0	C1	0	1	Control
Gene:WBGene00049660:NA:21ur-1896, Y105C5A.417:piRNA	21ur-1896, Y105C5A.417	2	8	1	1	C1	0	1	Control
Gene:WBGene00049666:NA:21ur-2456, F55B11.49:piRNA	21ur-2456, F55B11.49	2	10	1	1	C1	0	1	Control
Gene:WBGene00049666:NA:21ur-2456, F55B11.49:piRNA	21ur-2456, F55B11.49	2	14	1	1	C1	0	1	Control
Gene:WBGene00049667:NA:21ur-424, Y67A10A.116:piRNA	21ur-424, Y67A10A.116	2	6	1	1	C1	1	0	Control
Gene:WBGene00049667:NA:21ur-424, Y67A10A.116:piRNA	21ur-424, Y67A10A.116	1	20	1	0	C1	1	0	Control
Gene:WBGene00049669:NA:21ur-957, F52B11.31:piRNA	21ur-957, F52B11.31	2	8	1	1	C1	0	1	Control
Gene:WBGene00049669:NA:21ur-957, F52B11.31:piRNA	21ur-957, F52B11.31	2	18	1	1	C1	0	1	Control
Gene:WBGene00049670:NA:21ur-278, F02H6.27:piRNA	21ur-278, F02H6.27	1	20	1	0	C1	0	1	Control
Gene:WBGene00049671:NA:21ur-3890, Y57G11C.381:piRNA	21ur-3890, Y57G11C.381	2	2	15	1	C1	1	0	Control
Gene:WBGene00049671:NA:21ur-3890, Y57G11C.381:piRNA	21ur-3890, Y57G11C.381	1	20	1	0	C1	1	0	Control
Gene:WBGene00049672:NA:21ur-3801, C47A4.59:piRNA	21ur-3801, C47A4.59	2	14	1	1	C1	0	1	Control
Gene:WBGene00049676:NA:21ur-3339, Y57G11C.382:piRNA	21ur-3339, Y57G11C.382	2	4	1	1	C1	1	0	Control
Gene:WBGene00049676:NA:21ur-3339, Y57G11C.382:piRNA	21ur-3339, Y57G11C.382	2	8	1	1	C1	1	0	Control
Gene:WBGene00049676:NA:21ur-3339, Y57G11C.382:piRNA	21ur-3339, Y57G11C.382	2	12	1	1	C1	1	0	Control
Gene:WBGene00049676:NA:21ur-3339, Y57G11C.382:piRNA	21ur-3339, Y57G11C.382	2	16	1	1	C1	1	0	Control
Gene:WBGene00049681:NA:21ur-3870, Y57G11C.383:piRNA	21ur-3870, Y57G11C.383	2	6	1	1	C1	0	1	Control
Gene:WBGene00049681:NA:21ur-3870, Y57G11C.383:piRNA	21ur-3870, Y57G11C.383	2	10	1	1	C1	0	1	Control
Gene:WBGene00049690:NA:21ur-5330, Y57G11C.385:piRNA	21ur-5330, Y57G11C.385	2	14	1	1	C1	0	1	Control
Gene:WBGene00049691:NA:21ur-2753, Y105C5A.420:piRNA	21ur-2753, Y105C5A.420	2	4	13	1	C1	1	0	Control
Gene:WBGene00049691:NA:21ur-2753, Y105C5A.420:piRNA	21ur-2753, Y105C5A.420	1	20	1	0	C1	1	0	Control
Gene:WBGene00049692:NA:21ur-2887, Y57G11B.79:piRNA	21ur-2887, Y57G11B.79	2	2	1	1	C1	0	1	Control
Gene:WBGene00049692:NA:21ur-2887, Y57G11B.79:piRNA	21ur-2887, Y57G11B.79	2	6	1	1	C1	0	1	Control
Gene:WBGene00049693:NA:21ur-4459, Y57G11C.386:piRNA	21ur-4459, Y57G11C.386	2	8	1	1	C1	0	1	Control
Gene:WBGene00049694:NA:21ur-1247, C55C3.24:piRNA	21ur-1247, C55C3.24	2	4	1	1	C1	1	0	Control
Gene:WBGene00049699:NA:21ur-3221, Y57G11B.80:piRNA	21ur-3221, Y57G11B.80	2	6	3	1	C1	0	1	Control
Gene:WBGene00049699:NA:21ur-3221, Y57G11B.80:piRNA	21ur-3221, Y57G11B.80	2	12	1	1	C1	0	1	Control
Gene:WBGene00049699:NA:21ur-3221, Y57G11B.80:piRNA	21ur-3221, Y57G11B.80	1	20	1	0	C1	0	1	Control
Gene:WBGene00049706:NA:21ur-2475, F13G11.46:piRNA	21ur-2475, F13G11.46	2	6	1	1	C1	0	1	Control
Gene:WBGene00049706:NA:21ur-2475, F13G11.46:piRNA	21ur-2475, F13G11.46	2	10	5	1	C1	0	1	Control
Gene:WBGene00049706:NA:21ur-2475, F13G11.46:piRNA	21ur-2475, F13G11.46	1	18	3	0	C1	0	1	Control
Gene:WBGene00049712:NA:21ur-3506, Y64G10A.129:piRNA	21ur-3506, Y64G10A.129	2	8	1	1	C1	1	0	Control
Gene:WBGene00049717:NA:21ur-5416, Y73F8A.393:piRNA	21ur-5416, Y73F8A.393	2	4	3	1	C1	1	0	Control
Gene:WBGene00049717:NA:21ur-5416, Y73F8A.393:piRNA	21ur-5416, Y73F8A.393	1	20	1	0	C1	1	0	Control
Gene:WBGene00049723:NA:21ur-3421, T23G4.42:piRNA	21ur-3421, T23G4.42	2	2	13	1	C1	0	1	Control
Gene:WBGene00049723:NA:21ur-3421, T23G4.42:piRNA	21ur-3421, T23G4.42	1	18	3	0	C1	0	1	Control
Gene:WBGene00049731:NA:21ur-3547, Y37A1A.54:piRNA	21ur-3547, Y37A1A.54	2	2	1	1	C1	0	1	Control
Gene:WBGene00049733:NA:21ur-970, Y65A5A.12:piRNA	21ur-970, Y65A5A.12	2	8	1	1	C1	1	0	Control
Gene:WBGene00049733:NA:21ur-970, Y65A5A.12:piRNA	21ur-970, Y65A5A.12	1	18	3	0	C1	1	0	Control
Gene:WBGene00049737:NA:21ur-2709, Y41E3.172:piRNA	21ur-2709, Y41E3.172	2	8	7	1	C1	0	1	Control
Gene:WBGene00049742:NA:21ur-2943, C02B10.27:piRNA	21ur-2943, C02B10.27	1	2	19	0	C1	1	0	Control
Gene:WBGene00049746:NA:21ur-4311, Y105C5A.426:piRNA	21ur-4311, Y105C5A.426	2	8	1	1	C1	0	1	Control
Gene:WBGene00049746:NA:21ur-4311, Y105C5A.426:piRNA	21ur-4311, Y105C5A.426	2	14	1	1	C1	0	1	Control
Gene:WBGene00049746:NA:21ur-4311, Y105C5A.426:piRNA	21ur-4311, Y105C5A.426	1	20	1	0	C1	0	1	Control
Gene:WBGene00049747:NA:21ur-1794, T27E7.33:piRNA	21ur-1794, T27E7.33	2	8	3	1	C1	0	1	Control
Gene:WBGene00049747:NA:21ur-1794, T27E7.33:piRNA	21ur-1794, T27E7.33	2	14	1	1	C1	0	1	Control
Gene:WBGene00049747:NA:21ur-1794, T27E7.33:piRNA	21ur-1794, T27E7.33	2	18	1	1	C1	0	1	Control
Gene:WBGene00049751:NA:21ur-3213, Y105C5B.485:piRNA	21ur-3213, Y105C5B.485	2	4	1	1	C1	1	0	Control
Gene:WBGene00049753:NA:21ur-535, F44E8.14:piRNA	21ur-535, F44E8.14	2	2	11	1	C1	1	0	Control
Gene:WBGene00049753:NA:21ur-535, F44E8.14:piRNA	21ur-535, F44E8.14	2	16	1	1	C1	1	0	Control
Gene:WBGene00049753:NA:21ur-535, F44E8.14:piRNA	21ur-535, F44E8.14	1	20	1	0	C1	1	0	Control
Gene:WBGene00049767:NA:21ur-2510, Y57G11C.395:piRNA	21ur-2510, Y57G11C.395	2	14	1	1	C1	0	1	Control
Gene:WBGene00049772:NA:21ur-2026, Y64G10A.130:piRNA	21ur-2026, Y64G10A.130	2	2	13	1	C1	0	1	Control
Gene:WBGene00049772:NA:21ur-2026, Y64G10A.130:piRNA	21ur-2026, Y64G10A.130	1	18	3	0	C1	0	1	Control
Gene:WBGene00049773:NA:21ur-691, Y43D4A.57:piRNA	21ur-691, Y43D4A.57	2	4	13	1	C1	0	1	Control
Gene:WBGene00049780:NA:21ur-3352, Y116A8C.157:piRNA	21ur-3352, Y116A8C.157	1	20	1	0	C1	0	1	Control
Gene:WBGene00049781:NA:21ur-1115, Y57G11A.72:piRNA	21ur-1115, Y57G11A.72	2	2	1	1	C1	0	1	Control
Gene:WBGene00049781:NA:21ur-1115, Y57G11A.72:piRNA	21ur-1115, Y57G11A.72	2	16	1	1	C1	0	1	Control
Gene:WBGene00049782:NA:21ur-2108, C35D6.50:piRNA	21ur-2108, C35D6.50	2	4	1	1	C1	1	0	Control
Gene:WBGene00049783:NA:21ur-4035, Y7A9D.23:piRNA	21ur-4035, Y7A9D.23	1	20	1	0	C1	1	0	Control
Gene:WBGene00049784:NA:21ur-2069, Y57G11C.397:piRNA	21ur-2069, Y57G11C.397	2	10	1	1	C1	0	1	Control
Gene:WBGene00049789:NA:21ur-2761, Y40H7A.121:piRNA	21ur-2761, Y40H7A.121	2	4	1	1	C1	1	0	Control
Gene:WBGene00049789:NA:21ur-2761, Y40H7A.121:piRNA	21ur-2761, Y40H7A.121	2	8	1	1	C1	1	0	Control
Gene:WBGene00049795:NA:21ur-4188, Y105C5B.489:piRNA	21ur-4188, Y105C5B.489	2	2	1	1	C1	0	1	Control
Gene:WBGene00049795:NA:21ur-4188, Y105C5B.489:piRNA	21ur-4188, Y105C5B.489	2	6	3	1	C1	0	1	Control
Gene:WBGene00049795:NA:21ur-4188, Y105C5B.489:piRNA	21ur-4188, Y105C5B.489	2	12	3	1	C1	0	1	Control
Gene:WBGene00049795:NA:21ur-4188, Y105C5B.489:piRNA	21ur-4188, Y105C5B.489	2	18	1	1	C1	0	1	Control
Gene:WBGene00049796:NA:21ur-323, Y73F8A.398:piRNA	21ur-323, Y73F8A.398	2	14	1	1	C1	0	1	Control
Gene:WBGene00049797:NA:21ur-3092, Y57G11C.398:piRNA	21ur-3092, Y57G11C.398	2	6	1	1	C1	0	1	Control
Gene:WBGene00049797:NA:21ur-3092, Y57G11C.398:piRNA	21ur-3092, Y57G11C.398	2	10	1	1	C1	0	1	Control
Gene:WBGene00049797:NA:21ur-3092, Y57G11C.398:piRNA	21ur-3092, Y57G11C.398	2	14	1	1	C1	0	1	Control
Gene:WBGene00049798:NA:21ur-3625, Y73F8A.399:piRNA	21ur-3625, Y73F8A.399	2	2	1	1	C1	0	1	Control
Gene:WBGene00049798:NA:21ur-3625, Y73F8A.399:piRNA	21ur-3625, Y73F8A.399	2	6	3	1	C1	0	1	Control
Gene:WBGene00049798:NA:21ur-3625, Y73F8A.399:piRNA	21ur-3625, Y73F8A.399	2	14	1	1	C1	0	1	Control
Gene:WBGene00049798:NA:21ur-3625, Y73F8A.399:piRNA	21ur-3625, Y73F8A.399	2	18	1	1	C1	0	1	Control
Gene:WBGene00049799:NA:21ur-4357, Y73F8A.400:piRNA	21ur-4357, Y73F8A.400	2	2	1	1	C1	0	1	Control
Gene:WBGene00049799:NA:21ur-4357, Y73F8A.400:piRNA	21ur-4357, Y73F8A.400	2	8	1	1	C1	0	1	Control
Gene:WBGene00049802:NA:21ur-211, Y105C5A.429:piRNA	21ur-211, Y105C5A.429	2	8	1	1	C1	0	1	Control
Gene:WBGene00049802:NA:21ur-211, Y105C5A.429:piRNA	21ur-211, Y105C5A.429	2	12	3	1	C1	0	1	Control
Gene:WBGene00049802:NA:21ur-211, Y105C5A.429:piRNA	21ur-211, Y105C5A.429	2	18	1	1	C1	0	1	Control
Gene:WBGene00049806:NA:21ur-1069, Y73F8A.401:piRNA	21ur-1069, Y73F8A.401	2	8	1	1	C1	0	1	Control
Gene:WBGene00049809:NA:21ur-4634, Y57G11C.399:piRNA	21ur-4634, Y57G11C.399	2	8	1	1	C1	0	1	Control
Gene:WBGene00049809:NA:21ur-4634, Y57G11C.399:piRNA	21ur-4634, Y57G11C.399	2	14	1	1	C1	0	1	Control
Gene:WBGene00049818:NA:21ur-466, Y67A10A.119:piRNA	21ur-466, Y67A10A.119	1	20	1	0	C1	1	0	Control
Gene:WBGene00049824:NA:21ur-1969, H12I19.46:piRNA	21ur-1969, H12I19.46	1	20	1	0	C1	0	1	Control
Gene:WBGene00049826:NA:21ur-3018, Y57G11B.84:piRNA	21ur-3018, Y57G11B.84	2	8	1	1	C1	0	1	Control
Gene:WBGene00049826:NA:21ur-3018, Y57G11B.84:piRNA	21ur-3018, Y57G11B.84	2	14	1	1	C1	0	1	Control
Gene:WBGene00049826:NA:21ur-3018, Y57G11B.84:piRNA	21ur-3018, Y57G11B.84	1	20	1	0	C1	0	1	Control
Gene:WBGene00049831:NA:21ur-3787, Y40H7A.123:piRNA	21ur-3787, Y40H7A.123	2	2	13	1	C1	0	1	Control
Gene:WBGene00049831:NA:21ur-3787, Y40H7A.123:piRNA	21ur-3787, Y40H7A.123	1	18	3	0	C1	0	1	Control
Gene:WBGene00049840:NA:21ur-3748, Y105C5B.491:piRNA	21ur-3748, Y105C5B.491	2	4	1	1	C1	0	1	Control
Gene:WBGene00049840:NA:21ur-3748, Y105C5B.491:piRNA	21ur-3748, Y105C5B.491	2	8	1	1	C1	0	1	Control
Gene:WBGene00049846:NA:21ur-640, H32C10.18:piRNA	21ur-640, H32C10.18	2	6	1	1	C1	0	1	Control
Gene:WBGene00049846:NA:21ur-640, H32C10.18:piRNA	21ur-640, H32C10.18	2	10	1	1	C1	0	1	Control
Gene:WBGene00049850:NA:21ur-2083, Y41E3.175:piRNA	21ur-2083, Y41E3.175	2	12	3	1	C1	0	1	Control
Gene:WBGene00049855:NA:21ur-251, Y64G10A.136:piRNA	21ur-251, Y64G10A.136	2	4	3	1	C1	0	1	Control
Gene:WBGene00049857:NA:21ur-3555, H25K10.50:piRNA	21ur-3555, H25K10.50	2	2	1	1	C1	0	1	Control
Gene:WBGene00049865:NA:21ur-46, Y51H4A.328:piRNA	21ur-46, Y51H4A.328	2	12	3	1	C1	0	1	Control
Gene:WBGene00049865:NA:21ur-46, Y51H4A.328:piRNA	21ur-46, Y51H4A.328	2	18	1	1	C1	0	1	Control
Gene:WBGene00049868:NA:21ur-1339, Y73F8A.405:piRNA	21ur-1339, Y73F8A.405	2	4	1	1	C1	0	1	Control
Gene:WBGene00049868:NA:21ur-1339, Y73F8A.405:piRNA	21ur-1339, Y73F8A.405	2	8	1	1	C1	0	1	Control
Gene:WBGene00049868:NA:21ur-1339, Y73F8A.405:piRNA	21ur-1339, Y73F8A.405	2	12	3	1	C1	0	1	Control
Gene:WBGene00049870:NA:21ur-3480, Y105C5B.494:piRNA	21ur-3480, Y105C5B.494	1	2	19	0	C1	1	0	Control
Gene:WBGene00049871:NA:21ur-3949, Y73F8A.406:piRNA	21ur-3949, Y73F8A.406	2	8	1	1	C1	0	1	Control
Gene:WBGene00049873:NA:21ur-4972, Y116A8C.161:piRNA	21ur-4972, Y116A8C.161	2	4	9	1	C1	0	1	Control
Gene:WBGene00049873:NA:21ur-4972, Y116A8C.161:piRNA	21ur-4972, Y116A8C.161	1	16	5	0	C1	0	1	Control
Gene:WBGene00049881:NA:21ur-1440, M03D4.23:piRNA	21ur-1440, M03D4.23	2	10	1	1	C1	0	1	Control
Gene:WBGene00049883:NA:21ur-4555, Y105C5A.433:piRNA	21ur-4555, Y105C5A.433	2	14	1	1	C1	0	1	Control
Gene:WBGene00049883:NA:21ur-4555, Y105C5A.433:piRNA	21ur-4555, Y105C5A.433	2	18	1	1	C1	0	1	Control
Gene:WBGene00049884:NA:21ur-5369, Y105C5B.498:piRNA	21ur-5369, Y105C5B.498	1	20	1	0	C1	0	1	Control
Gene:WBGene00049890:NA:21ur-4983, Y51H4A.329:piRNA	21ur-4983, Y51H4A.329	2	14	1	1	C1	0	1	Control
Gene:WBGene00049894:NA:21ur-4755, H08M01.44:piRNA	21ur-4755, H08M01.44	2	6	1	1	C1	0	1	Control
Gene:WBGene00049894:NA:21ur-4755, H08M01.44:piRNA	21ur-4755, H08M01.44	1	10	11	0	C1	0	1	Control
Gene:WBGene00049895:NA:21ur-5425, C11D2.36:piRNA	21ur-5425, C11D2.36	2	10	1	1	C1	0	1	Control
Gene:WBGene00049899:NA:21ur-4573, Y57G11A.75:piRNA	21ur-4573, Y57G11A.75	2	12	1	1	C1	1	0	Control
Gene:WBGene00049899:NA:21ur-4573, Y57G11A.75:piRNA	21ur-4573, Y57G11A.75	2	16	1	1	C1	1	0	Control
Gene:WBGene00049900:NA:21ur-3660, C55C3.26:piRNA	21ur-3660, C55C3.26	2	14	1	1	C1	0	1	Control
Gene:WBGene00049906:NA:21ur-1272, Y4C6B.21:piRNA	21ur-1272, Y4C6B.21	2	4	1	1	C1	1	0	Control
Gene:WBGene00049906:NA:21ur-1272, Y4C6B.21:piRNA	21ur-1272, Y4C6B.21	1	20	1	0	C1	1	0	Control
Gene:WBGene00049911:NA:21ur-4837, Y57G11B.86:piRNA	21ur-4837, Y57G11B.86	2	6	1	1	C1	1	0	Control
Gene:WBGene00049912:NA:21ur-3345, Y105C5A.435:piRNA	21ur-3345, Y105C5A.435	1	20	1	0	C1	1	0	Control
Gene:WBGene00049913:NA:21ur-3864, AC7.17:piRNA	21ur-3864, AC7.17	2	4	1	1	C1	1	0	Control
Gene:WBGene00049916:NA:21ur-1480, Y41E3.179:piRNA	21ur-1480, Y41E3.179	2	2	1	1	C1	1	0	Control
Gene:WBGene00049916:NA:21ur-1480, Y41E3.179:piRNA	21ur-1480, Y41E3.179	1	16	5	0	C1	1	0	Control
Gene:WBGene00049919:NA:21ur-494, Y73F8A.409:piRNA	21ur-494, Y73F8A.409	2	14	1	1	C1	0	1	Control
Gene:WBGene00049946:NA:21ur-4855, Y37A1A.61:piRNA	21ur-4855, Y37A1A.61	2	10	1	1	C1	0	1	Control
Gene:WBGene00049950:NA:21ur-5170, Y116A8C.163:piRNA	21ur-5170, Y116A8C.163	1	20	1	0	C1	1	0	Control
Gene:WBGene00049951:NA:21ur-2769, Y73F8A.414:piRNA	21ur-2769, Y73F8A.414	2	6	1	1	C1	1	0	Control
Gene:WBGene00049956:NA:21ur-1574, Y73F8A.415:piRNA	21ur-1574, Y73F8A.415	2	10	1	1	C1	0	1	Control
Gene:WBGene00049958:NA:21ur-4655, Y105C5A.437:piRNA	21ur-4655, Y105C5A.437	2	4	1	1	C1	0	1	Control
Gene:WBGene00049958:NA:21ur-4655, Y105C5A.437:piRNA	21ur-4655, Y105C5A.437	2	10	1	1	C1	0	1	Control
Gene:WBGene00049964:NA:21ur-2412, F13G11.49:piRNA	21ur-2412, F13G11.49	2	2	1	1	C1	1	0	Control
Gene:WBGene00049964:NA:21ur-2412, F13G11.49:piRNA	21ur-2412, F13G11.49	2	8	1	1	C1	1	0	Control
Gene:WBGene00049964:NA:21ur-2412, F13G11.49:piRNA	21ur-2412, F13G11.49	2	16	3	1	C1	1	0	Control
Gene:WBGene00049965:NA:21ur-1373, Y105C5A.438:piRNA	21ur-1373, Y105C5A.438	2	8	1	1	C1	0	1	Control
Gene:WBGene00049965:NA:21ur-1373, Y105C5A.438:piRNA	21ur-1373, Y105C5A.438	2	12	1	1	C1	0	1	Control
Gene:WBGene00049966:NA:21ur-5251, Y73F8A.416:piRNA	21ur-5251, Y73F8A.416	2	2	3	1	C1	1	0	Control
Gene:WBGene00049966:NA:21ur-5251, Y73F8A.416:piRNA	21ur-5251, Y73F8A.416	2	8	1	1	C1	1	0	Control
Gene:WBGene00049966:NA:21ur-5251, Y73F8A.416:piRNA	21ur-5251, Y73F8A.416	2	14	1	1	C1	1	0	Control
Gene:WBGene00049966:NA:21ur-5251, Y73F8A.416:piRNA	21ur-5251, Y73F8A.416	1	18	3	0	C1	1	0	Control
Gene:WBGene00049967:NA:21ur-5041, H08M01.45:piRNA	21ur-5041, H08M01.45	2	4	3	1	C1	1	0	Control
Gene:WBGene00049967:NA:21ur-5041, H08M01.45:piRNA	21ur-5041, H08M01.45	2	16	1	1	C1	1	0	Control
Gene:WBGene00049969:NA:21ur-430, VY10G11R.24:piRNA	21ur-430, VY10G11R.24	2	6	1	1	C1	0	1	Control
Gene:WBGene00049973:NA:21ur-5123, F36H12.31:piRNA	21ur-5123, F36H12.31	2	8	1	1	C1	0	1	Control
Gene:WBGene00049982:NA:21ur-1861, Y116A8C.164:piRNA	21ur-1861, Y116A8C.164	1	20	1	0	C1	0	1	Control
Gene:WBGene00049986:NA:21ur-1149, K01G12.7:piRNA	21ur-1149, K01G12.7	2	6	1	1	C1	1	0	Control
Gene:WBGene00049986:NA:21ur-1149, K01G12.7:piRNA	21ur-1149, K01G12.7	1	20	1	0	C1	1	0	Control
Gene:WBGene00049987:NA:21ur-4403, Y57G11C.416:piRNA	21ur-4403, Y57G11C.416	2	6	1	1	C1	0	1	Control
Gene:WBGene00049987:NA:21ur-4403, Y57G11C.416:piRNA	21ur-4403, Y57G11C.416	2	10	1	1	C1	0	1	Control
Gene:WBGene00049993:NA:21ur-4394, Y105C5A.440:piRNA	21ur-4394, Y105C5A.440	2	6	1	1	C1	0	1	Control
Gene:WBGene00049993:NA:21ur-4394, Y105C5A.440:piRNA	21ur-4394, Y105C5A.440	2	10	1	1	C1	0	1	Control
Gene:WBGene00049993:NA:21ur-4394, Y105C5A.440:piRNA	21ur-4394, Y105C5A.440	2	16	1	1	C1	0	1	Control
Gene:WBGene00049997:NA:21ur-2641, Y37A1A.62:piRNA	21ur-2641, Y37A1A.62	2	14	1	1	C1	0	1	Control
Gene:WBGene00050000:NA:21ur-548, Y43D4A.61:piRNA	21ur-548, Y43D4A.61	2	2	3	1	C1	1	0	Control
Gene:WBGene00050000:NA:21ur-548, Y43D4A.61:piRNA	21ur-548, Y43D4A.61	2	14	1	1	C1	1	0	Control
Gene:WBGene00050000:NA:21ur-548, Y43D4A.61:piRNA	21ur-548, Y43D4A.61	1	20	1	0	C1	1	0	Control
Gene:WBGene00050003:NA:21ur-2810, Y41E3.181:piRNA	21ur-2810, Y41E3.181	2	2	7	1	C1	0	1	Control
Gene:WBGene00050003:NA:21ur-2810, Y41E3.181:piRNA	21ur-2810, Y41E3.181	2	12	7	1	C1	0	1	Control
Gene:WBGene00050005:NA:21ur-1914, Y105C5A.441:piRNA	21ur-1914, Y105C5A.441	2	18	1	1	C1	1	0	Control
Gene:WBGene00050008:NA:21ur-5255, Y57G11C.417:piRNA	21ur-5255, Y57G11C.417	2	18	1	1	C1	0	1	Control
Gene:WBGene00050008:NA:21ur-5255, Y57G11C.417:piRNA	21ur-5255, Y57G11C.417	1	20	1	0	C1	1	0	Control
Gene:WBGene00050009:NA:21ur-5140, F52B11.35:piRNA	21ur-5140, F52B11.35	2	8	1	1	C1	0	1	Control
Gene:WBGene00050010:NA:21ur-1454, Y105C5A.443:piRNA	21ur-1454, Y105C5A.443	2	8	1	1	C1	0	1	Control
Gene:WBGene00050010:NA:21ur-1454, Y105C5A.443:piRNA	21ur-1454, Y105C5A.443	1	20	1	0	C1	0	1	Control
Gene:WBGene00050018:NA:21ur-2582, Y105C5A.444:piRNA	21ur-2582, Y105C5A.444	2	16	1	1	C1	0	1	Control
Gene:WBGene00050018:NA:21ur-2582, Y105C5A.444:piRNA	21ur-2582, Y105C5A.444	1	20	1	0	C1	1	0	Control
Gene:WBGene00050024:NA:21ur-1453, Y105C5B.505:piRNA	21ur-1453, Y105C5B.505	2	6	1	1	C1	0	1	Control
Gene:WBGene00050024:NA:21ur-1453, Y105C5B.505:piRNA	21ur-1453, Y105C5B.505	2	10	9	1	C1	0	1	Control
Gene:WBGene00050028:NA:21ur-3180, Y105C5B.507:piRNA	21ur-3180, Y105C5B.507	2	6	9	1	C1	0	1	Control
Gene:WBGene00050035:NA:21ur-3802, Y105C5B.508:piRNA	21ur-3802, Y105C5B.508	2	4	1	1	C1	1	0	Control
Gene:WBGene00050039:NA:21ur-685, Y105C5B.509:piRNA	21ur-685, Y105C5B.509	2	14	1	1	C1	0	1	Control
Gene:WBGene00050041:NA:21ur-5077, LLC1.42:piRNA	21ur-5077, LLC1.42	2	2	3	1	C1	1	0	Control
Gene:WBGene00050041:NA:21ur-5077, LLC1.42:piRNA	21ur-5077, LLC1.42	2	8	1	1	C1	1	0	Control
Gene:WBGene00050041:NA:21ur-5077, LLC1.42:piRNA	21ur-5077, LLC1.42	2	14	5	1	C1	1	0	Control
Gene:WBGene00050042:NA:21ur-929, Y105C5B.510:piRNA	21ur-929, Y105C5B.510	2	4	1	1	C1	1	0	Control
Gene:WBGene00050042:NA:21ur-929, Y105C5B.510:piRNA	21ur-929, Y105C5B.510	2	8	3	1	C1	1	0	Control
Gene:WBGene00050042:NA:21ur-929, Y105C5B.510:piRNA	21ur-929, Y105C5B.510	2	16	3	1	C1	1	0	Control
Gene:WBGene00050043:NA:21ur-2400, Y57G11C.420:piRNA	21ur-2400, Y57G11C.420	2	2	13	1	C1	0	1	Control
Gene:WBGene00050043:NA:21ur-2400, Y57G11C.420:piRNA	21ur-2400, Y57G11C.420	1	18	3	0	C1	0	1	Control
Gene:WBGene00050048:NA:21ur-1933, F55B11.51:piRNA	21ur-1933, F55B11.51	2	8	1	1	C1	0	1	Control
Gene:WBGene00050049:NA:21ur-626, Y64G10A.140:piRNA	21ur-626, Y64G10A.140	2	4	1	1	C1	0	1	Control
Gene:WBGene00050053:NA:21ur-4219, Y57G11C.421:piRNA	21ur-4219, Y57G11C.421	2	10	3	1	C1	0	1	Control
Gene:WBGene00050060:NA:21ur-1022, Y4C6B.24:piRNA	21ur-1022, Y4C6B.24	2	6	1	1	C1	0	1	Control
Gene:WBGene00050060:NA:21ur-1022, Y4C6B.24:piRNA	21ur-1022, Y4C6B.24	2	12	3	1	C1	0	1	Control
Gene:WBGene00050061:NA:21ur-5015, Y57G11C.422:piRNA	21ur-5015, Y57G11C.422	1	20	1	0	C1	0	1	Control
Gene:WBGene00050063:NA:21ur-3623, R05A10.55:piRNA	21ur-3623, R05A10.55	1	20	1	0	C1	0	1	Control
Gene:WBGene00050069:NA:21ur-3451, T27E7.34:piRNA	21ur-3451, T27E7.34	2	6	1	1	C1	0	1	Control
Gene:WBGene00050069:NA:21ur-3451, T27E7.34:piRNA	21ur-3451, T27E7.34	2	14	1	1	C1	0	1	Control
Gene:WBGene00050069:NA:21ur-3451, T27E7.34:piRNA	21ur-3451, T27E7.34	1	18	3	0	C1	0	1	Control
Gene:WBGene00050070:NA:21ur-2191, C06E7.40:piRNA	21ur-2191, C06E7.40	2	2	1	1	C1	0	1	Control
Gene:WBGene00050070:NA:21ur-2191, C06E7.40:piRNA	21ur-2191, C06E7.40	2	6	5	1	C1	0	1	Control
Gene:WBGene00050072:NA:21ur-1493, Y73F8A.425:piRNA	21ur-1493, Y73F8A.425	2	4	1	1	C1	1	0	Control
Gene:WBGene00050076:NA:21ur-756, T08B6.21:piRNA	21ur-756, T08B6.21	2	4	3	1	C1	1	0	Control
Gene:WBGene00050076:NA:21ur-756, T08B6.21:piRNA	21ur-756, T08B6.21	2	12	1	1	C1	1	0	Control
Gene:WBGene00050076:NA:21ur-756, T08B6.21:piRNA	21ur-756, T08B6.21	1	16	5	0	C1	1	0	Control
Gene:WBGene00050081:NA:21ur-2324, Y51H4A.344:piRNA	21ur-2324, Y51H4A.344	2	4	11	1	C1	1	0	Control
Gene:WBGene00050081:NA:21ur-2324, Y51H4A.344:piRNA	21ur-2324, Y51H4A.344	1	18	3	0	C1	1	0	Control
Gene:WBGene00050085:NA:21ur-2383, Y105C5B.512:piRNA	21ur-2383, Y105C5B.512	1	20	1	0	C1	1	0	Control
Gene:WBGene00050089:NA:21ur-798, Y73F8A.428:piRNA	21ur-798, Y73F8A.428	2	4	1	1	C1	0	1	Control
Gene:WBGene00050091:NA:21ur-2952, Y105C5B.513:piRNA	21ur-2952, Y105C5B.513	2	10	1	1	C1	0	1	Control
Gene:WBGene00050094:NA:21ur-1847, Y37A1A.63:piRNA	21ur-1847, Y37A1A.63	2	2	1	1	C1	0	1	Control
Gene:WBGene00050094:NA:21ur-1847, Y37A1A.63:piRNA	21ur-1847, Y37A1A.63	2	12	1	1	C1	0	1	Control
Gene:WBGene00050095:NA:21ur-5409, Y64G10A.141:piRNA	21ur-5409, Y64G10A.141	2	4	1	1	C1	0	1	Control
Gene:WBGene00050098:NA:21ur-2209, Y57G11C.423:piRNA	21ur-2209, Y57G11C.423	2	8	1	1	C1	0	1	Control
Gene:WBGene00050100:NA:21ur-4532, Y105C5B.515:piRNA	21ur-4532, Y105C5B.515	2	4	1	1	C1	1	0	Control
Gene:WBGene00050106:NA:21ur-1909, Y51H4A.347:piRNA	21ur-1909, Y51H4A.347	2	6	1	1	C1	0	1	Control
Gene:WBGene00050110:NA:21ur-4517, Y37A1B.133:piRNA	21ur-4517, Y37A1B.133	2	6	1	1	C1	0	1	Control
Gene:WBGene00050118:NA:21ur-1623, Y57G11C.424:piRNA	21ur-1623, Y57G11C.424	2	6	1	1	C1	1	0	Control
Gene:WBGene00050118:NA:21ur-1623, Y57G11C.424:piRNA	21ur-1623, Y57G11C.424	1	20	1	0	C1	1	0	Control
Gene:WBGene00050122:NA:21ur-2155, Y73F8A.433:piRNA	21ur-2155, Y73F8A.433	2	4	1	1	C1	1	0	Control
Gene:WBGene00050122:NA:21ur-2155, Y73F8A.433:piRNA	21ur-2155, Y73F8A.433	1	20	1	0	C1	1	0	Control
Gene:WBGene00050127:NA:21ur-3920, Y41E3.188:piRNA	21ur-3920, Y41E3.188	2	2	1	1	C1	0	1	Control
Gene:WBGene00050127:NA:21ur-3920, Y41E3.188:piRNA	21ur-3920, Y41E3.188	2	10	1	1	C1	0	1	Control
Gene:WBGene00050127:NA:21ur-3920, Y41E3.188:piRNA	21ur-3920, Y41E3.188	2	16	1	1	C1	0	1	Control
Gene:WBGene00050129:NA:21ur-3149, Y51H4A.350:piRNA	21ur-3149, Y51H4A.350	2	2	1	1	C1	1	0	Control
Gene:WBGene00050129:NA:21ur-3149, Y51H4A.350:piRNA	21ur-3149, Y51H4A.350	2	10	5	1	C1	1	0	Control
Gene:WBGene00050133:NA:21ur-2544, Y51H4A.351:piRNA	21ur-2544, Y51H4A.351	2	12	1	1	C1	0	1	Control
Gene:WBGene00050135:NA:21ur-1179, Y64G10A.143:piRNA	21ur-1179, Y64G10A.143	2	2	1	1	C1	0	1	Control
Gene:WBGene00050135:NA:21ur-1179, Y64G10A.143:piRNA	21ur-1179, Y64G10A.143	2	12	1	1	C1	0	1	Control
Gene:WBGene00050136:NA:21ur-3117, Y7A9D.24:piRNA	21ur-3117, Y7A9D.24	2	6	1	1	C1	0	1	Control
Gene:WBGene00050136:NA:21ur-3117, Y7A9D.24:piRNA	21ur-3117, Y7A9D.24	2	10	7	1	C1	0	1	Control
Gene:WBGene00050136:NA:21ur-3117, Y7A9D.24:piRNA	21ur-3117, Y7A9D.24	1	20	1	0	C1	0	1	Control
Gene:WBGene00050138:NA:21ur-4570, Y116A8C.169:piRNA	21ur-4570, Y116A8C.169	2	4	1	1	C1	1	0	Control
Gene:WBGene00050142:NA:21ur-2760, Y45F10D.51:piRNA	21ur-2760, Y45F10D.51	2	4	1	1	C1	1	0	Control
Gene:WBGene00050142:NA:21ur-2760, Y45F10D.51:piRNA	21ur-2760, Y45F10D.51	1	18	3	0	C1	1	0	Control
Gene:WBGene00050145:NA:21ur-4600, Y57G11C.426:piRNA	21ur-4600, Y57G11C.426	2	16	1	1	C1	0	1	Control
Gene:WBGene00050147:NA:21ur-4237, Y9C9A.35:piRNA	21ur-4237, Y9C9A.35	1	20	1	0	C1	0	1	Control
Gene:WBGene00050148:NA:21ur-5321, Y64G10A.144:piRNA	21ur-5321, Y64G10A.144	2	4	5	1	C1	1	0	Control
Gene:WBGene00050148:NA:21ur-5321, Y64G10A.144:piRNA	21ur-5321, Y64G10A.144	2	12	5	1	C1	1	0	Control
Gene:WBGene00050148:NA:21ur-5321, Y64G10A.144:piRNA	21ur-5321, Y64G10A.144	1	20	1	0	C1	1	0	Control
Gene:WBGene00050150:NA:21ur-1519, Y37A1B.134:piRNA	21ur-1519, Y37A1B.134	2	10	3	1	C1	0	1	Control
Gene:WBGene00050150:NA:21ur-1519, Y37A1B.134:piRNA	21ur-1519, Y37A1B.134	2	18	1	1	C1	0	1	Control
Gene:WBGene00050162:NA:21ur-776, C10G6.18:piRNA	21ur-776, C10G6.18	2	6	1	1	C1	0	1	Control
Gene:WBGene00050166:NA:21ur-3078, H32C10.22:piRNA	21ur-3078, H32C10.22	2	10	1	1	C1	0	1	Control
Gene:WBGene00050171:NA:21ur-5157, F38C2.43:piRNA	21ur-5157, F38C2.43	2	16	1	1	C1	0	1	Control
Gene:WBGene00050178:NA:21ur-5437, Y105C5A.451:piRNA	21ur-5437, Y105C5A.451	2	4	1	1	C1	1	0	Control
Gene:WBGene00050178:NA:21ur-5437, Y105C5A.451:piRNA	21ur-5437, Y105C5A.451	2	16	1	1	C1	1	0	Control
Gene:WBGene00050186:NA:21ur-5083, B0350.26:piRNA	21ur-5083, B0350.26	2	4	1	1	C1	1	0	Control
Gene:WBGene00050186:NA:21ur-5083, B0350.26:piRNA	21ur-5083, B0350.26	1	8	13	0	C1	1	0	Control
Gene:WBGene00050192:NA:21ur-4196, Y73F8A.439:piRNA	21ur-4196, Y73F8A.439	2	4	1	1	C1	1	0	Control
Gene:WBGene00050198:NA:21ur-2486, H12I19.48:piRNA	21ur-2486, H12I19.48	2	4	3	1	C1	0	1	Control
Gene:WBGene00050198:NA:21ur-2486, H12I19.48:piRNA	21ur-2486, H12I19.48	2	14	1	1	C1	0	1	Control
Gene:WBGene00050199:NA:21ur-4782, Y40H7A.130:piRNA	21ur-4782, Y40H7A.130	2	6	1	1	C1	0	1	Control
Gene:WBGene00050199:NA:21ur-4782, Y40H7A.130:piRNA	21ur-4782, Y40H7A.130	2	10	3	1	C1	0	1	Control
Gene:WBGene00050209:NA:21ur-4171, Y10G11A.27:piRNA	21ur-4171, Y10G11A.27	2	14	1	1	C1	0	1	Control
Gene:WBGene00050210:NA:21ur-2232, Y43D4A.62:piRNA	21ur-2232, Y43D4A.62	2	6	1	1	C1	1	0	Control
Gene:WBGene00050210:NA:21ur-2232, Y43D4A.62:piRNA	21ur-2232, Y43D4A.62	1	20	1	0	C1	1	0	Control
Gene:WBGene00050211:NA:21ur-2845, Y105C5B.526:piRNA	21ur-2845, Y105C5B.526	2	6	1	1	C1	0	1	Control
Gene:WBGene00050211:NA:21ur-2845, Y105C5B.526:piRNA	21ur-2845, Y105C5B.526	2	12	1	1	C1	0	1	Control
Gene:WBGene00050211:NA:21ur-2845, Y105C5B.526:piRNA	21ur-2845, Y105C5B.526	1	20	1	0	C1	0	1	Control
Gene:WBGene00050213:NA:21ur-2015, Y57G11C.431:piRNA	21ur-2015, Y57G11C.431	2	2	1	1	C1	1	0	Control
Gene:WBGene00050213:NA:21ur-2015, Y57G11C.431:piRNA	21ur-2015, Y57G11C.431	2	6	1	1	C1	1	0	Control
Gene:WBGene00050213:NA:21ur-2015, Y57G11C.431:piRNA	21ur-2015, Y57G11C.431	2	16	1	1	C1	1	0	Control
Gene:WBGene00050222:NA:21ur-4489, Y57G11C.433:piRNA	21ur-4489, Y57G11C.433	2	14	1	1	C1	0	1	Control
Gene:WBGene00050223:NA:21ur-1533, F38C2.44:piRNA	21ur-1533, F38C2.44	2	10	1	1	C1	0	1	Control
Gene:WBGene00050225:NA:21ur-3717, C24D10.21:piRNA	21ur-3717, C24D10.21	2	14	1	1	C1	0	1	Control
Gene:WBGene00050226:NA:21ur-2314, Y64G10A.147:piRNA	21ur-2314, Y64G10A.147	2	2	1	1	C1	0	1	Control
Gene:WBGene00050226:NA:21ur-2314, Y64G10A.147:piRNA	21ur-2314, Y64G10A.147	2	6	11	1	C1	0	1	Control
Gene:WBGene00050226:NA:21ur-2314, Y64G10A.147:piRNA	21ur-2314, Y64G10A.147	1	20	1	0	C1	0	1	Control
Gene:WBGene00050227:NA:21ur-910, Y40H7A.131:piRNA	21ur-910, Y40H7A.131	2	14	1	1	C1	0	1	Control
Gene:WBGene00050231:NA:21ur-2550, Y105C5A.458:piRNA	21ur-2550, Y105C5A.458	2	4	1	1	C1	0	1	Control
Gene:WBGene00050231:NA:21ur-2550, Y105C5A.458:piRNA	21ur-2550, Y105C5A.458	2	18	1	1	C1	0	1	Control
Gene:WBGene00050233:NA:21ur-5305, Y105C5B.529:piRNA	21ur-5305, Y105C5B.529	2	2	1	1	C1	1	0	Control
Gene:WBGene00050233:NA:21ur-5305, Y105C5B.529:piRNA	21ur-5305, Y105C5B.529	1	6	15	0	C1	1	0	Control
Gene:WBGene00050244:NA:21ur-105, Y51H4A.364:piRNA	21ur-105, Y51H4A.364	2	10	1	1	C1	1	0	Control
Gene:WBGene00050244:NA:21ur-105, Y51H4A.364:piRNA	21ur-105, Y51H4A.364	1	20	1	0	C1	1	0	Control
Gene:WBGene00050246:NA:21ur-1491, Y105C5A.459:piRNA	21ur-1491, Y105C5A.459	2	18	1	1	C1	1	0	Control
Gene:WBGene00050249:NA:21ur-4899, Y67A10A.127:piRNA	21ur-4899, Y67A10A.127	2	2	5	1	C1	1	0	Control
Gene:WBGene00050249:NA:21ur-4899, Y67A10A.127:piRNA	21ur-4899, Y67A10A.127	2	12	1	1	C1	1	0	Control
Gene:WBGene00050249:NA:21ur-4899, Y67A10A.127:piRNA	21ur-4899, Y67A10A.127	1	18	3	0	C1	1	0	Control
Gene:WBGene00050258:NA:21ur-2675, Y73F8A.445:piRNA	21ur-2675, Y73F8A.445	2	4	3	1	C1	0	1	Control
Gene:WBGene00050258:NA:21ur-2675, Y73F8A.445:piRNA	21ur-2675, Y73F8A.445	2	10	1	1	C1	0	1	Control
Gene:WBGene00050258:NA:21ur-2675, Y73F8A.445:piRNA	21ur-2675, Y73F8A.445	2	14	1	1	C1	0	1	Control
Gene:WBGene00050266:NA:21ur-2443, Y105C5B.531:piRNA	21ur-2443, Y105C5B.531	2	8	1	1	C1	0	1	Control
Gene:WBGene00050284:NA:21ur-997, Y40H7A.132:piRNA	21ur-997, Y40H7A.132	2	2	3	1	C1	1	0	Control
Gene:WBGene00050284:NA:21ur-997, Y40H7A.132:piRNA	21ur-997, Y40H7A.132	2	8	1	1	C1	1	0	Control
Gene:WBGene00050284:NA:21ur-997, Y40H7A.132:piRNA	21ur-997, Y40H7A.132	2	16	1	1	C1	1	0	Control
Gene:WBGene00050291:NA:21ur-2532, Y51H4A.369:piRNA	21ur-2532, Y51H4A.369	2	16	1	1	C1	0	1	Control
Gene:WBGene00050294:NA:21ur-4279, Y37A1B.142:piRNA	21ur-4279, Y37A1B.142	2	2	7	1	C1	1	0	Control
Gene:WBGene00050294:NA:21ur-4279, Y37A1B.142:piRNA	21ur-4279, Y37A1B.142	1	12	9	0	C1	1	0	Control
Gene:WBGene00050296:NA:21ur-2351, Y37A1A.66:piRNA	21ur-2351, Y37A1A.66	2	2	3	1	C1	1	0	Control
Gene:WBGene00050296:NA:21ur-2351, Y37A1A.66:piRNA	21ur-2351, Y37A1A.66	2	8	1	1	C1	1	0	Control
Gene:WBGene00050296:NA:21ur-2351, Y37A1A.66:piRNA	21ur-2351, Y37A1A.66	2	16	1	1	C1	1	0	Control
Gene:WBGene00050305:NA:21ur-2307, H08M01.48:piRNA	21ur-2307, H08M01.48	2	6	9	1	C1	0	1	Control
Gene:WBGene00050305:NA:21ur-2307, H08M01.48:piRNA	21ur-2307, H08M01.48	2	18	1	1	C1	0	1	Control
Gene:WBGene00050311:NA:21ur-4136, H08M01.49:piRNA	21ur-4136, H08M01.49	2	2	1	1	C1	0	1	Control
Gene:WBGene00050311:NA:21ur-4136, H08M01.49:piRNA	21ur-4136, H08M01.49	1	6	15	0	C1	0	1	Control
Gene:WBGene00050321:NA:21ur-4636, Y45F10D.52:piRNA	21ur-4636, Y45F10D.52	2	6	1	1	C1	0	1	Control
Gene:WBGene00050327:NA:21ur-4231, Y73F8A.448:piRNA	21ur-4231, Y73F8A.448	1	2	19	0	C1	1	0	Control
Gene:WBGene00050336:NA:21ur-4312, F52B11.40:piRNA	21ur-4312, F52B11.40	2	2	1	1	C1	0	1	Control
Gene:WBGene00050336:NA:21ur-4312, F52B11.40:piRNA	21ur-4312, F52B11.40	2	12	1	1	C1	0	1	Control
Gene:WBGene00050342:NA:21ur-1511, Y73F8A.450:piRNA	21ur-1511, Y73F8A.450	2	12	1	1	C1	0	1	Control
Gene:WBGene00050347:NA:21ur-4204, Y57G11C.442:piRNA	21ur-4204, Y57G11C.442	2	16	1	1	C1	0	1	Control
Gene:WBGene00050349:NA:21ur-3024, Y51H4A.374:piRNA	21ur-3024, Y51H4A.374	2	6	1	1	C1	1	0	Control
Gene:WBGene00050349:NA:21ur-3024, Y51H4A.374:piRNA	21ur-3024, Y51H4A.374	1	20	1	0	C1	1	0	Control
Gene:WBGene00050350:NA:21ur-2461, Y105C5A.466:piRNA	21ur-2461, Y105C5A.466	2	16	1	1	C1	0	1	Control
Gene:WBGene00050351:NA:21ur-2071, Y73F8A.451:piRNA	21ur-2071, Y73F8A.451	2	8	1	1	C1	0	1	Control
Gene:WBGene00050351:NA:21ur-2071, Y73F8A.451:piRNA	21ur-2071, Y73F8A.451	2	16	1	1	C1	0	1	Control
Gene:WBGene00050362:NA:21ur-4761, Y116A8A.58:piRNA	21ur-4761, Y116A8A.58	2	6	1	1	C1	0	1	Control
Gene:WBGene00050364:NA:21ur-4730, Y105C5A.468:piRNA	21ur-4730, Y105C5A.468	2	4	1	1	C1	1	0	Control
Gene:WBGene00050364:NA:21ur-4730, Y105C5A.468:piRNA	21ur-4730, Y105C5A.468	2	8	1	1	C1	1	0	Control
Gene:WBGene00050364:NA:21ur-4730, Y105C5A.468:piRNA	21ur-4730, Y105C5A.468	2	16	1	1	C1	1	0	Control
Gene:WBGene00050365:NA:21ur-4013, Y57G11C.446:piRNA	21ur-4013, Y57G11C.446	2	2	1	1	C1	0	1	Control
Gene:WBGene00050365:NA:21ur-4013, Y57G11C.446:piRNA	21ur-4013, Y57G11C.446	2	6	1	1	C1	0	1	Control
Gene:WBGene00050365:NA:21ur-4013, Y57G11C.446:piRNA	21ur-4013, Y57G11C.446	2	10	5	1	C1	0	1	Control
Gene:WBGene00050366:NA:21ur-4166, F14E12.1:piRNA	21ur-4166, F14E12.1	1	2	19	0	C1	1	0	Control
Gene:WBGene00050370:NA:21ur-3522, Y73F8A.454:piRNA	21ur-3522, Y73F8A.454	2	6	1	1	C1	0	1	Control
Gene:WBGene00050370:NA:21ur-3522, Y73F8A.454:piRNA	21ur-3522, Y73F8A.454	2	12	3	1	C1	0	1	Control
Gene:WBGene00050371:NA:21ur-4625, F02H6.31:piRNA	21ur-4625, F02H6.31	1	20	1	0	C1	1	0	Control
Gene:WBGene00050385:NA:21ur-3684, Y37A1B.144:piRNA	21ur-3684, Y37A1B.144	2	6	1	1	C1	1	0	Control
Gene:WBGene00050386:NA:21ur-1193, Y57G11C.448:piRNA	21ur-1193, Y57G11C.448	2	10	1	1	C1	0	1	Control
Gene:WBGene00050392:NA:21ur-2834, Y57G11C.449:piRNA	21ur-2834, Y57G11C.449	2	2	1	1	C1	1	0	Control
Gene:WBGene00050392:NA:21ur-2834, Y57G11C.449:piRNA	21ur-2834, Y57G11C.449	1	20	1	0	C1	1	0	Control
Gene:WBGene00050395:NA:21ur-74, Y73F8A.456:piRNA	21ur-74, Y73F8A.456	2	4	1	1	C1	1	0	Control
Gene:WBGene00050395:NA:21ur-74, Y73F8A.456:piRNA	21ur-74, Y73F8A.456	2	16	1	1	C1	1	0	Control
Gene:WBGene00050398:NA:21ur-4778, Y41E3.196:piRNA	21ur-4778, Y41E3.196	2	8	1	1	C1	1	0	Control
Gene:WBGene00050398:NA:21ur-4778, Y41E3.196:piRNA	21ur-4778, Y41E3.196	2	12	1	1	C1	1	0	Control
Gene:WBGene00050398:NA:21ur-4778, Y41E3.196:piRNA	21ur-4778, Y41E3.196	2	16	3	1	C1	1	0	Control
Gene:WBGene00050399:NA:21ur-2364, Y57G11C.452:piRNA	21ur-2364, Y57G11C.452	2	2	5	1	C1	0	1	Control
Gene:WBGene00050399:NA:21ur-2364, Y57G11C.452:piRNA	21ur-2364, Y57G11C.452	2	10	5	1	C1	0	1	Control
Gene:WBGene00050399:NA:21ur-2364, Y57G11C.452:piRNA	21ur-2364, Y57G11C.452	1	18	3	0	C1	0	1	Control
Gene:WBGene00050400:NA:21ur-104, Y105C5B.549:piRNA	21ur-104, Y105C5B.549	1	20	1	0	C1	1	0	Control
Gene:WBGene00050407:NA:21ur-1669, Y105C5B.550:piRNA	21ur-1669, Y105C5B.550	2	14	1	1	C1	0	1	Control
Gene:WBGene00050422:NA:21ur-3541, Y73F8A.458:piRNA	21ur-3541, Y73F8A.458	2	12	5	1	C1	1	0	Control
Gene:WBGene00050424:NA:21ur-3901, Y105C5B.553:piRNA	21ur-3901, Y105C5B.553	2	4	1	1	C1	1	0	Control
Gene:WBGene00050428:NA:21ur-2497, Y40H7A.138:piRNA	21ur-2497, Y40H7A.138	2	8	1	1	C1	0	1	Control
Gene:WBGene00050428:NA:21ur-2497, Y40H7A.138:piRNA	21ur-2497, Y40H7A.138	2	14	1	1	C1	0	1	Control
Gene:WBGene00050429:NA:21ur-1793, Y57G11A.80:piRNA	21ur-1793, Y57G11A.80	2	4	1	1	C1	1	0	Control
Gene:WBGene00050429:NA:21ur-1793, Y57G11A.80:piRNA	21ur-1793, Y57G11A.80	2	8	1	1	C1	1	0	Control
Gene:WBGene00050429:NA:21ur-1793, Y57G11A.80:piRNA	21ur-1793, Y57G11A.80	2	16	1	1	C1	1	0	Control
Gene:WBGene00050434:NA:21ur-1389, Y116A8A.59:piRNA	21ur-1389, Y116A8A.59	2	4	1	1	C1	1	0	Control
Gene:WBGene00050436:NA:21ur-1156, B0273.36:piRNA	21ur-1156, B0273.36	1	20	1	0	C1	0	1	Control
Gene:WBGene00050437:NA:21ur-1880, F13G11.54:piRNA	21ur-1880, F13G11.54	2	12	1	1	C1	0	1	Control
Gene:WBGene00050452:NA:21ur-3299, C35D6.56:piRNA	21ur-3299, C35D6.56	1	6	15	0	C1	0	1	Control
Gene:WBGene00050453:NA:21ur-2660, M199.59:piRNA	21ur-2660, M199.59	2	16	1	1	C1	0	1	Control
Gene:WBGene00050466:NA:21ur-128, Y116A8A.60:piRNA	21ur-128, Y116A8A.60	2	8	1	1	C1	0	1	Control
Gene:WBGene00050468:NA:21ur-1294, Y116A8C.176:piRNA	21ur-1294, Y116A8C.176	2	8	1	1	C1	0	1	Control
Gene:WBGene00050476:NA:21ur-3214, Y57G11C.461:piRNA	21ur-3214, Y57G11C.461	2	2	1	1	C1	0	1	Control
Gene:WBGene00050476:NA:21ur-3214, Y57G11C.461:piRNA	21ur-3214, Y57G11C.461	2	8	1	1	C1	0	1	Control
Gene:WBGene00050481:NA:21ur-485, T27E7.37:piRNA	21ur-485, T27E7.37	1	2	19	0	C1	0	1	Control
Gene:WBGene00050483:NA:21ur-931, H08M01.51:piRNA	21ur-931, H08M01.51	2	14	1	1	C1	0	1	Control
Gene:WBGene00050483:NA:21ur-931, H08M01.51:piRNA	21ur-931, H08M01.51	1	20	1	0	C1	0	1	Control
Gene:WBGene00050484:NA:21ur-3435, Y105C5B.562:piRNA	21ur-3435, Y105C5B.562	1	20	1	0	C1	1	0	Control
Gene:WBGene00050487:NA:21ur-247, Y105C5A.477:piRNA	21ur-247, Y105C5A.477	2	14	1	1	C1	1	0	Control
Gene:WBGene00050494:NA:21ur-1649, H04M03.26:piRNA	21ur-1649, H04M03.26	2	12	1	1	C1	0	1	Control
Gene:WBGene00050499:NA:21ur-1961, Y41E3.198:piRNA	21ur-1961, Y41E3.198	2	8	1	1	C1	0	1	Control
Gene:WBGene00050504:NA:21ur-2739, Y57G11C.465:piRNA	21ur-2739, Y57G11C.465	2	4	1	1	C1	0	1	Control
Gene:WBGene00050504:NA:21ur-2739, Y57G11C.465:piRNA	21ur-2739, Y57G11C.465	2	12	1	1	C1	0	1	Control
Gene:WBGene00050505:NA:21ur-383, Y105C5B.564:piRNA	21ur-383, Y105C5B.564	2	10	1	1	C1	0	1	Control
Gene:WBGene00050507:NA:21ur-4640, Y116A8C.177:piRNA	21ur-4640, Y116A8C.177	2	14	1	1	C1	0	1	Control
Gene:WBGene00050509:NA:21ur-4656, Y41E3.199:piRNA	21ur-4656, Y41E3.199	2	2	1	1	C1	1	0	Control
Gene:WBGene00050509:NA:21ur-4656, Y41E3.199:piRNA	21ur-4656, Y41E3.199	2	16	3	1	C1	1	0	Control
Gene:WBGene00050512:NA:21ur-5344, Y57G11B.91:piRNA	21ur-5344, Y57G11B.91	2	2	1	1	C1	0	1	Control
Gene:WBGene00050512:NA:21ur-5344, Y57G11B.91:piRNA	21ur-5344, Y57G11B.91	2	10	1	1	C1	0	1	Control
Gene:WBGene00050515:NA:21ur-2127, Y105C5A.482:piRNA	21ur-2127, Y105C5A.482	2	2	1	1	C1	0	1	Control
Gene:WBGene00050515:NA:21ur-2127, Y105C5A.482:piRNA	21ur-2127, Y105C5A.482	2	6	1	1	C1	0	1	Control
Gene:WBGene00050515:NA:21ur-2127, Y105C5A.482:piRNA	21ur-2127, Y105C5A.482	2	18	1	1	C1	0	1	Control
Gene:WBGene00050519:NA:21ur-5297, Y116A8C.178:piRNA	21ur-5297, Y116A8C.178	2	10	1	1	C1	0	1	Control
Gene:WBGene00050524:NA:21ur-2942, M199.61:piRNA	21ur-2942, M199.61	2	16	1	1	C1	0	1	Control
Gene:WBGene00050530:NA:21ur-2243, Y67A10A.136:piRNA	21ur-2243, Y67A10A.136	2	8	7	1	C1	0	1	Control
Gene:WBGene00050530:NA:21ur-2243, Y67A10A.136:piRNA	21ur-2243, Y67A10A.136	1	20	1	0	C1	0	1	Control
Gene:WBGene00050531:NA:21ur-1842, LLC1.44:piRNA	21ur-1842, LLC1.44	2	2	1	1	C1	0	1	Control
Gene:WBGene00050534:NA:21ur-3675, Y105C5A.483:piRNA	21ur-3675, Y105C5A.483	2	16	1	1	C1	1	0	Control
Gene:WBGene00050552:NA:21ur-1791, Y41E3.202:piRNA	21ur-1791, Y41E3.202	2	4	1	1	C1	0	1	Control
Gene:WBGene00050562:NA:21ur-4920, Y116A8B.31:piRNA	21ur-4920, Y116A8B.31	1	20	1	0	C1	1	0	Control
Gene:WBGene00050566:NA:21ur-4259, Y105C5B.575:piRNA	21ur-4259, Y105C5B.575	2	6	1	1	C1	1	0	Control
Gene:WBGene00050566:NA:21ur-4259, Y105C5B.575:piRNA	21ur-4259, Y105C5B.575	1	20	1	0	C1	1	0	Control
Gene:WBGene00050573:NA:21ur-2784, Y41E3.204:piRNA	21ur-2784, Y41E3.204	2	10	3	1	C1	0	1	Control
Gene:WBGene00050588:NA:21ur-2511, C11D2.40:piRNA	21ur-2511, C11D2.40	1	20	1	0	C1	0	1	Control
Gene:WBGene00050594:NA:21ur-1629, Y64G10A.157:piRNA	21ur-1629, Y64G10A.157	2	2	9	1	C1	1	0	Control
Gene:WBGene00050594:NA:21ur-1629, Y64G10A.157:piRNA	21ur-1629, Y64G10A.157	2	14	3	1	C1	1	0	Control
Gene:WBGene00050594:NA:21ur-1629, Y64G10A.157:piRNA	21ur-1629, Y64G10A.157	1	20	1	0	C1	1	0	Control
Gene:WBGene00050595:NA:21ur-1727, Y57G11A.81:piRNA	21ur-1727, Y57G11A.81	2	14	1	1	C1	0	1	Control
Gene:WBGene00050596:NA:21ur-4365, Y40H7A.142:piRNA	21ur-4365, Y40H7A.142	2	2	1	1	C1	0	1	Control
Gene:WBGene00050596:NA:21ur-4365, Y40H7A.142:piRNA	21ur-4365, Y40H7A.142	2	8	1	1	C1	0	1	Control
Gene:WBGene00050596:NA:21ur-4365, Y40H7A.142:piRNA	21ur-4365, Y40H7A.142	2	12	7	1	C1	0	1	Control
Gene:WBGene00050599:NA:21ur-35, Y67A10A.139:piRNA	21ur-35, Y67A10A.139	1	16	5	0	C1	1	0	Control
Gene:WBGene00050603:NA:21ur-1222, Y73F8A.473:piRNA	21ur-1222, Y73F8A.473	2	12	1	1	C1	0	1	Control
Gene:WBGene00050603:NA:21ur-1222, Y73F8A.473:piRNA	21ur-1222, Y73F8A.473	1	18	3	0	C1	0	1	Control
Gene:WBGene00050611:NA:21ur-2091, Y116A8C.180:piRNA	21ur-2091, Y116A8C.180	2	18	1	1	C1	0	1	Control
Gene:WBGene00050618:NA:21ur-4783, Y67A10A.141:piRNA	21ur-4783, Y67A10A.141	1	20	1	0	C1	1	0	Control
Gene:WBGene00050624:NA:21ur-2433, Y41E3.206:piRNA	21ur-2433, Y41E3.206	1	2	19	0	C1	1	0	Control
Gene:WBGene00050628:NA:21ur-3926, Y64G10A.158:piRNA	21ur-3926, Y64G10A.158	2	4	1	1	C1	1	0	Control
Gene:WBGene00050628:NA:21ur-3926, Y64G10A.158:piRNA	21ur-3926, Y64G10A.158	2	8	1	1	C1	1	0	Control
Gene:WBGene00050637:NA:21ur-28, Y57G11C.476:piRNA	21ur-28, Y57G11C.476	2	6	1	1	C1	0	1	Control
Gene:WBGene00050637:NA:21ur-28, Y57G11C.476:piRNA	21ur-28, Y57G11C.476	2	10	3	1	C1	0	1	Control
Gene:WBGene00050637:NA:21ur-28, Y57G11C.476:piRNA	21ur-28, Y57G11C.476	2	18	1	1	C1	0	1	Control
Gene:WBGene00050640:NA:21ur-219, VY10G11R.29:piRNA	21ur-219, VY10G11R.29	2	4	1	1	C1	1	0	Control
Gene:WBGene00050640:NA:21ur-219, VY10G11R.29:piRNA	21ur-219, VY10G11R.29	2	14	3	1	C1	1	0	Control
Gene:WBGene00050646:NA:21ur-707, Y57G11C.478:piRNA	21ur-707, Y57G11C.478	2	4	1	1	C1	1	0	Control
Gene:WBGene00050646:NA:21ur-707, Y57G11C.478:piRNA	21ur-707, Y57G11C.478	2	8	1	1	C1	1	0	Control
Gene:WBGene00050646:NA:21ur-707, Y57G11C.478:piRNA	21ur-707, Y57G11C.478	2	16	1	1	C1	1	0	Control
Gene:WBGene00050646:NA:21ur-707, Y57G11C.478:piRNA	21ur-707, Y57G11C.478	1	20	1	0	C1	1	0	Control
Gene:WBGene00050653:NA:21ur-4572, Y41E3.207:piRNA	21ur-4572, Y41E3.207	2	2	3	1	C1	0	1	Control
Gene:WBGene00050653:NA:21ur-4572, Y41E3.207:piRNA	21ur-4572, Y41E3.207	2	8	3	1	C1	0	1	Control
Gene:WBGene00050653:NA:21ur-4572, Y41E3.207:piRNA	21ur-4572, Y41E3.207	2	14	5	1	C1	0	1	Control
Gene:WBGene00050654:NA:21ur-434, Y73F8A.478:piRNA	21ur-434, Y73F8A.478	2	12	1	1	C1	0	1	Control
Gene:WBGene00050655:NA:21ur-3637, C47A4.71:piRNA	21ur-3637, C47A4.71	2	2	1	1	C1	0	1	Control
Gene:WBGene00050655:NA:21ur-3637, C47A4.71:piRNA	21ur-3637, C47A4.71	2	6	1	1	C1	0	1	Control
Gene:WBGene00050655:NA:21ur-3637, C47A4.71:piRNA	21ur-3637, C47A4.71	2	10	5	1	C1	0	1	Control
Gene:WBGene00050655:NA:21ur-3637, C47A4.71:piRNA	21ur-3637, C47A4.71	1	18	3	0	C1	0	1	Control
Gene:WBGene00050658:NA:21ur-5098, Y4C6A.19:piRNA	21ur-5098, Y4C6A.19	2	6	1	1	C1	1	0	Control
Gene:WBGene00050658:NA:21ur-5098, Y4C6A.19:piRNA	21ur-5098, Y4C6A.19	1	20	1	0	C1	1	0	Control
Gene:WBGene00050659:NA:21ur-1142, Y105C5A.494:piRNA	21ur-1142, Y105C5A.494	2	16	3	1	C1	1	0	Control
Gene:WBGene00050663:NA:21ur-3701, Y43D4A.67:piRNA	21ur-3701, Y43D4A.67	2	8	1	1	C1	0	1	Control
Gene:WBGene00050670:NA:21ur-1061, Y105C5A.497:piRNA	21ur-1061, Y105C5A.497	2	4	1	1	C1	0	1	Control
Gene:WBGene00050670:NA:21ur-1061, Y105C5A.497:piRNA	21ur-1061, Y105C5A.497	1	20	1	0	C1	0	1	Control
Gene:WBGene00050673:NA:21ur-3910, Y105C5A.498:piRNA	21ur-3910, Y105C5A.498	2	10	1	1	C1	0	1	Control
Gene:WBGene00050689:NA:21ur-4564, Y73F8A.480:piRNA	21ur-4564, Y73F8A.480	2	14	1	1	C1	0	1	Control
Gene:WBGene00050690:NA:21ur-16, Y105C5B.587:piRNA	21ur-16, Y105C5B.587	2	4	1	1	C1	1	0	Control
Gene:WBGene00050691:NA:21ur-1685, Y105C5B.588:piRNA	21ur-1685, Y105C5B.588	2	8	1	1	C1	0	1	Control
Gene:WBGene00050691:NA:21ur-1685, Y105C5B.588:piRNA	21ur-1685, Y105C5B.588	2	16	1	1	C1	0	1	Control
Gene:WBGene00050692:NA:21ur-4005, H32C10.26:piRNA	21ur-4005, H32C10.26	2	2	1	1	C1	0	1	Control
Gene:WBGene00050694:NA:21ur-4703, Y10G11A.29:piRNA	21ur-4703, Y10G11A.29	2	8	1	1	C1	0	1	Control
Gene:WBGene00050694:NA:21ur-4703, Y10G11A.29:piRNA	21ur-4703, Y10G11A.29	2	14	5	1	C1	0	1	Control
Gene:WBGene00050697:NA:21ur-4557, Y105C5B.590:piRNA	21ur-4557, Y105C5B.590	2	2	3	1	C1	0	1	Control
Gene:WBGene00050697:NA:21ur-4557, Y105C5B.590:piRNA	21ur-4557, Y105C5B.590	2	8	3	1	C1	0	1	Control
Gene:WBGene00050697:NA:21ur-4557, Y105C5B.590:piRNA	21ur-4557, Y105C5B.590	2	14	5	1	C1	0	1	Control
Gene:WBGene00050699:NA:21ur-1121, Y105C5B.591:piRNA	21ur-1121, Y105C5B.591	2	2	1	1	C1	1	0	Control
Gene:WBGene00050699:NA:21ur-1121, Y105C5B.591:piRNA	21ur-1121, Y105C5B.591	1	6	15	0	C1	1	0	Control
Gene:WBGene00050700:NA:21ur-2574, Y105C5B.592:piRNA	21ur-2574, Y105C5B.592	2	4	1	1	C1	0	1	Control
Gene:WBGene00050702:NA:21ur-2432, Y37A1B.148:piRNA	21ur-2432, Y37A1B.148	2	14	1	1	C1	0	1	Control
Gene:WBGene00050712:NA:21ur-2781, C55C3.29:piRNA	21ur-2781, C55C3.29	2	10	1	1	C1	0	1	Control
Gene:WBGene00050713:NA:21ur-4883, Y116A8A.64:piRNA	21ur-4883, Y116A8A.64	2	2	7	1	C1	0	1	Control
Gene:WBGene00050713:NA:21ur-4883, Y116A8A.64:piRNA	21ur-4883, Y116A8A.64	2	16	1	1	C1	0	1	Control
Gene:WBGene00050713:NA:21ur-4883, Y116A8A.64:piRNA	21ur-4883, Y116A8A.64	1	20	1	0	C1	0	1	Control
Gene:WBGene00050725:NA:21ur-4866, Y57G11C.487:piRNA	21ur-4866, Y57G11C.487	2	2	1	1	C1	0	1	Control
Gene:WBGene00050725:NA:21ur-4866, Y57G11C.487:piRNA	21ur-4866, Y57G11C.487	2	8	5	1	C1	0	1	Control
Gene:WBGene00050725:NA:21ur-4866, Y57G11C.487:piRNA	21ur-4866, Y57G11C.487	1	20	1	0	C1	0	1	Control
Gene:WBGene00050727:NA:21ur-4894, Y105C5A.500:piRNA	21ur-4894, Y105C5A.500	2	2	1	1	C1	0	1	Control
Gene:WBGene00050731:NA:21ur-1573, Y73F8A.484:piRNA	21ur-1573, Y73F8A.484	2	10	1	1	C1	0	1	Control
Gene:WBGene00050737:NA:21ur-3757, Y64G10A.161:piRNA	21ur-3757, Y64G10A.161	2	8	1	1	C1	0	1	Control
Gene:WBGene00050747:NA:21ur-2523, Y105C5B.598:piRNA	21ur-2523, Y105C5B.598	2	18	1	1	C1	0	1	Control
Gene:WBGene00050757:NA:21ur-4294, Y10G11A.30:piRNA	21ur-4294, Y10G11A.30	2	4	1	1	C1	1	0	Control
Gene:WBGene00050757:NA:21ur-4294, Y10G11A.30:piRNA	21ur-4294, Y10G11A.30	2	18	1	1	C1	0	1	Control
Gene:WBGene00050762:NA:21ur-3760, C27H2.55:piRNA	21ur-3760, C27H2.55	2	4	1	1	C1	0	1	Control
Gene:WBGene00050765:NA:21ur-5311, Y116A8C.192:piRNA	21ur-5311, Y116A8C.192	2	6	1	1	C1	0	1	Control
Gene:WBGene00050766:NA:21ur-1365, Y116A8C.193:piRNA	21ur-1365, Y116A8C.193	2	6	1	1	C1	0	1	Control
Gene:WBGene00050766:NA:21ur-1365, Y116A8C.193:piRNA	21ur-1365, Y116A8C.193	2	10	1	1	C1	0	1	Control
Gene:WBGene00050769:NA:21ur-2689, R05A10.61:piRNA	21ur-2689, R05A10.61	2	8	1	1	C1	0	1	Control
Gene:WBGene00050769:NA:21ur-2689, R05A10.61:piRNA	21ur-2689, R05A10.61	2	12	1	1	C1	0	1	Control
Gene:WBGene00050770:NA:21ur-79, C31H1.35:piRNA	21ur-79, C31H1.35	2	10	3	1	C1	0	1	Control
Gene:WBGene00050770:NA:21ur-79, C31H1.35:piRNA	21ur-79, C31H1.35	2	18	1	1	C1	0	1	Control
Gene:WBGene00050774:NA:21ur-4838, Y105C5B.600:piRNA	21ur-4838, Y105C5B.600	2	6	1	1	C1	0	1	Control
Gene:WBGene00050774:NA:21ur-4838, Y105C5B.600:piRNA	21ur-4838, Y105C5B.600	2	10	1	1	C1	0	1	Control
Gene:WBGene00050774:NA:21ur-4838, Y105C5B.600:piRNA	21ur-4838, Y105C5B.600	2	14	1	1	C1	0	1	Control
Gene:WBGene00050774:NA:21ur-4838, Y105C5B.600:piRNA	21ur-4838, Y105C5B.600	2	18	1	1	C1	0	1	Control
Gene:WBGene00050780:NA:21ur-3442, Y73F8A.490:piRNA	21ur-3442, Y73F8A.490	2	4	1	1	C1	1	0	Control
Gene:WBGene00050780:NA:21ur-3442, Y73F8A.490:piRNA	21ur-3442, Y73F8A.490	1	20	1	0	C1	1	0	Control
Gene:WBGene00050822:NA:21ur-2682, B0273.38:piRNA	21ur-2682, B0273.38	2	6	3	1	C1	0	1	Control
Gene:WBGene00050822:NA:21ur-2682, B0273.38:piRNA	21ur-2682, B0273.38	2	14	1	1	C1	0	1	Control
Gene:WBGene00050822:NA:21ur-2682, B0273.38:piRNA	21ur-2682, B0273.38	2	18	1	1	C1	0	1	Control
Gene:WBGene00050828:NA:21ur-3487, Y105C5A.504:piRNA	21ur-3487, Y105C5A.504	2	8	1	1	C1	1	0	Control
Gene:WBGene00050828:NA:21ur-3487, Y105C5A.504:piRNA	21ur-3487, Y105C5A.504	2	18	1	1	C1	1	0	Control
Gene:WBGene00050832:NA:21ur-3006, H08M01.55:piRNA	21ur-3006, H08M01.55	2	4	1	1	C1	1	0	Control
Gene:WBGene00050832:NA:21ur-3006, H08M01.55:piRNA	21ur-3006, H08M01.55	2	14	3	1	C1	1	0	Control
Gene:WBGene00050832:NA:21ur-3006, H08M01.55:piRNA	21ur-3006, H08M01.55	1	20	1	0	C1	1	0	Control
Gene:WBGene00050835:NA:21ur-3461, Y64G10A.163:piRNA	21ur-3461, Y64G10A.163	2	14	1	1	C1	0	1	Control
Gene:WBGene00050838:NA:21ur-4252, T23G4.52:piRNA	21ur-4252, T23G4.52	2	2	1	1	C1	0	1	Control
Gene:WBGene00050838:NA:21ur-4252, T23G4.52:piRNA	21ur-4252, T23G4.52	2	10	1	1	C1	0	1	Control
Gene:WBGene00050838:NA:21ur-4252, T23G4.52:piRNA	21ur-4252, T23G4.52	2	14	1	1	C1	0	1	Control
Gene:WBGene00050838:NA:21ur-4252, T23G4.52:piRNA	21ur-4252, T23G4.52	2	18	1	1	C1	0	1	Control
Gene:WBGene00050856:NA:21ur-1215, Y105C5B.607:piRNA	21ur-1215, Y105C5B.607	1	20	1	0	C1	0	1	Control
Gene:WBGene00050858:NA:21ur-3063, Y105C5B.609:piRNA	21ur-3063, Y105C5B.609	2	2	1	1	C1	0	1	Control
Gene:WBGene00050858:NA:21ur-3063, Y105C5B.609:piRNA	21ur-3063, Y105C5B.609	1	6	15	0	C1	0	1	Control
Gene:WBGene00050861:NA:21ur-3412, Y73F8A.499:piRNA	21ur-3412, Y73F8A.499	2	14	1	1	C1	0	1	Control
Gene:WBGene00050868:NA:21ur-5023, Y116A8C.198:piRNA	21ur-5023, Y116A8C.198	2	12	1	1	C1	0	1	Control
Gene:WBGene00165021:NA:21ur-8417, F55B11.60:piRNA	21ur-8417, F55B11.60	2	2	1	1	C1	1	0	Control
Gene:WBGene00165021:NA:21ur-8417, F55B11.60:piRNA	21ur-8417, F55B11.60	2	6	1	1	C1	1	0	Control
Gene:WBGene00165021:NA:21ur-8417, F55B11.60:piRNA	21ur-8417, F55B11.60	2	12	1	1	C1	1	0	Control
Gene:WBGene00165021:NA:21ur-8417, F55B11.60:piRNA	21ur-8417, F55B11.60	1	18	3	0	C1	1	0	Control
Gene:WBGene00165028:NA:21ur-6431, Y67A10A.148:piRNA	21ur-6431, Y67A10A.148	2	2	5	1	C1	0	1	Control
Gene:WBGene00165028:NA:21ur-6431, Y67A10A.148:piRNA	21ur-6431, Y67A10A.148	2	10	7	1	C1	0	1	Control
Gene:WBGene00165061:NA:21ur-8284, F35D6.3:piRNA	21ur-8284, F35D6.3	2	18	1	1	C1	0	1	Control
Gene:WBGene00165071:NA:21ur-6770, F58F9.12:piRNA	21ur-6770, F58F9.12	2	6	1	1	C1	0	1	Control
Gene:WBGene00165085:NA:21ur-5762, Y10G11A.31:piRNA	21ur-5762, Y10G11A.31	1	20	1	0	C1	0	1	Control
Gene:WBGene00165086:NA:21ur-9405, H32C10.28:piRNA	21ur-9405, H32C10.28	1	2	19	0	C1	1	0	Control
Gene:WBGene00165103:NA:21ur-6785, Y116A8C.201:piRNA	21ur-6785, Y116A8C.201	1	2	19	0	C1	0	1	Control
Gene:WBGene00165114:NA:21ur-6548, C09B9.23:piRNA	21ur-6548, C09B9.23	2	2	1	1	C1	0	1	Control
Gene:WBGene00165114:NA:21ur-6548, C09B9.23:piRNA	21ur-6548, C09B9.23	2	6	5	1	C1	0	1	Control
Gene:WBGene00165114:NA:21ur-6548, C09B9.23:piRNA	21ur-6548, C09B9.23	2	14	1	1	C1	0	1	Control
Gene:WBGene00165114:NA:21ur-6548, C09B9.23:piRNA	21ur-6548, C09B9.23	1	18	3	0	C1	0	1	Control
[truncated: 15,041 more rows]

## Sheet: E
Transitions	Condition	Lineage	Up	Down	Total	Generation
transitions_at_10	Control	C1	4	15	19	10
transitions_at_12	Control	C1	5	29	34	12
transitions_at_14	Control	C1	1	28	29	14
transitions_at_16	Control	C1	13	14	27	16
transitions_at_18	Control	C1	2	34	36	18
transitions_at_2	Control	C1	26	38	64	2
transitions_at_20	Control	C1	7	19	26	20
transitions_at_4	Control	C1	9	23	32	4
transitions_at_6	Control	C1	9	38	47	6
transitions_at_8	Control	C1	8	20	28	8
transitions_at_10	Control	C2	8	0	8	10
transitions_at_12	Control	C2	4	32	36	12
transitions_at_14	Control	C2	21	7	28	14
transitions_at_16	Control	C2	18	28	46	16
transitions_at_18	Control	C2	16	12	28	18
transitions_at_2	Control	C2	15	47	62	2
transitions_at_20	Control	C2	10	21	31	20
transitions_at_4	Control	C2	11	21	32	4
transitions_at_6	Control	C2	NA	NA	NA	6
transitions_at_8	Control	C2	17	15	32	8
transitions_at_10	Low dose	L1	NA	NA	NA	10
transitions_at_12	Low dose	L1	6	14	20	12
transitions_at_14	Low dose	L1	4	21	25	14
transitions_at_16	Low dose	L1	8	15	23	16
transitions_at_18	Low dose	L1	4	24	28	18
transitions_at_2	Low dose	L1	18	16	34	2
transitions_at_20	Low dose	L1	25	6	31	20
transitions_at_4	Low dose	L1	6	38	44	4
transitions_at_6	Low dose	L1	17	26	43	6
transitions_at_8	Low dose	L1	30	7	37	8
transitions_at_10	Low dose	L2	14	14	28	10
transitions_at_12	Low dose	L2	11	8	19	12
transitions_at_14	Low dose	L2	4	27	31	14
transitions_at_16	Low dose	L2	12	12	24	16
transitions_at_18	Low dose	L2	4	17	21	18
transitions_at_2	Low dose	L2	16	11	27	2
transitions_at_20	Low dose	L2	2	16	18	20
transitions_at_4	Low dose	L2	14	25	39	4
transitions_at_6	Low dose	L2	NA	NA	NA	6
transitions_at_8	Low dose	L2	25	18	43	8
transitions_at_10	High dose	H1	51	2	53	10
transitions_at_12	High dose	H1	5	36	41	12
transitions_at_14	High dose	H1	9	27	36	14
transitions_at_16	High dose	H1	8	24	32	16
transitions_at_18	High dose	H1	18	11	29	18
transitions_at_2	High dose	H1	12	27	39	2
transitions_at_20	High dose	H1	31	15	46	20
transitions_at_4	High dose	H1	2	41	43	4
transitions_at_6	High dose	H1	NA	NA	NA	6
transitions_at_8	High dose	H1	15	33	48	8
transitions_at_10	High dose	H2	6	13	19	10
transitions_at_12	High dose	H2	12	6	18	12
transitions_at_14	High dose	H2	51	8	59	14
transitions_at_16	High dose	H2	15	11	26	16
transitions_at_18	High dose	H2	115	3	118	18
transitions_at_2	High dose	H2	61	5	66	2
transitions_at_20	High dose	H2	36	7	43	20
transitions_at_4	High dose	H2	50	9	59	4
transitions_at_6	High dose	H2	48	5	53	6
transitions_at_8	High dose	H2	15	4	19	8

## Sheet: F
gene_name	gene	number_transitions	onset_gen	length	complete	Lineage	is_up	is_down	Condition
MIMAT0000001:NA:let-7-5p:miRNA	miRNA	1	20	1	0	C1	1	0	Control
MIMAT0000002:NA:lin-4-5p:miRNA	miRNA	2	6	1	1	C1	0	1	Control
MIMAT0000002:NA:lin-4-5p:miRNA	miRNA	2	14	1	1	C1	0	1	Control
MIMAT0000002:NA:lin-4-5p:miRNA	miRNA	2	18	1	1	C1	0	1	Control
MIMAT0000003:NA:miR-1-3p:miRNA	miRNA	2	10	5	1	C1	0	1	Control
MIMAT0000003:NA:miR-1-3p:miRNA	miRNA	2	18	1	1	C1	0	1	Control
MIMAT0000004:NA:miR-2-3p:miRNA	miRNA	2	6	3	1	C1	0	1	Control
MIMAT0000004:NA:miR-2-3p:miRNA	miRNA	2	12	3	1	C1	0	1	Control
MIMAT0000004:NA:miR-2-3p:miRNA	miRNA	2	18	1	1	C1	0	1	Control
MIMAT0000005:NA:miR-34-5p:miRNA	miRNA	1	2	19	0	C1	0	1	Control
MIMAT0000006:NA:miR-35-3p:miRNA	miRNA	2	2	1	1	C1	1	0	Control
MIMAT0000007:NA:miR-36-3p:miRNA	miRNA	2	6	3	1	C1	0	1	Control
MIMAT0000007:NA:miR-36-3p:miRNA	miRNA	2	12	3	1	C1	0	1	Control
MIMAT0000007:NA:miR-36-3p:miRNA	miRNA	2	18	1	1	C1	0	1	Control
MIMAT0000008:NA:miR-37-3p:miRNA	miRNA	2	2	1	1	C1	1	0	Control
MIMAT0000009:NA:miR-38-3p:miRNA	miRNA	2	2	1	1	C1	0	1	Control
MIMAT0000009:NA:miR-38-3p:miRNA	miRNA	2	6	9	1	C1	0	1	Control
MIMAT0000009:NA:miR-38-3p:miRNA	miRNA	1	18	3	0	C1	0	1	Control
MIMAT0000011:NA:miR-40-3p:miRNA	miRNA	2	2	3	1	C1	1	0	Control
MIMAT0000011:NA:miR-40-3p:miRNA	miRNA	2	8	1	1	C1	1	0	Control
MIMAT0000011:NA:miR-40-3p:miRNA	miRNA	2	16	1	1	C1	1	0	Control
MIMAT0000012:NA:miR-41-3p:miRNA	miRNA	1	2	19	0	C1	0	1	Control
MIMAT0000013:NA:miR-42-3p:miRNA	miRNA	2	2	3	1	C1	1	0	Control
MIMAT0000013:NA:miR-42-3p:miRNA	miRNA	2	8	1	1	C1	1	0	Control
MIMAT0000013:NA:miR-42-3p:miRNA	miRNA	2	16	1	1	C1	1	0	Control
MIMAT0000013:NA:miR-42-3p:miRNA	miRNA	1	20	1	0	C1	1	0	Control
MIMAT0000014:NA:miR-43-3p:miRNA	miRNA	1	2	19	0	C1	0	1	Control
MIMAT0000020:NA:miR-49-3p:miRNA	miRNA	2	2	1	1	C1	1	0	Control
MIMAT0000020:NA:miR-49-3p:miRNA	miRNA	2	8	1	1	C1	1	0	Control
MIMAT0000022:NA:miR-51-5p:miRNA	miRNA	1	2	19	0	C1	1	0	Control
MIMAT0000025:NA:miR-54-3p:miRNA	miRNA	2	4	5	1	C1	0	1	Control
MIMAT0000025:NA:miR-54-3p:miRNA	miRNA	2	12	7	1	C1	0	1	Control
MIMAT0000026:NA:miR-55-3p:miRNA	miRNA	1	2	19	0	C1	1	0	Control
MIMAT0000027:NA:miR-56-5p:miRNA	miRNA	2	6	3	1	C1	0	1	Control
MIMAT0000027:NA:miR-56-5p:miRNA	miRNA	2	12	3	1	C1	0	1	Control
MIMAT0000027:NA:miR-56-5p:miRNA	miRNA	2	18	1	1	C1	0	1	Control
MIMAT0000028:NA:miR-56-3p:miRNA	miRNA	1	2	19	0	C1	1	0	Control
MIMAT0000030:NA:miR-58a-3p:miRNA	miRNA	2	6	1	1	C1	0	1	Control
MIMAT0000030:NA:miR-58a-3p:miRNA	miRNA	2	10	5	1	C1	0	1	Control
MIMAT0000031:NA:miR-59-3p:miRNA	miRNA	2	2	13	1	C1	0	1	Control
MIMAT0000031:NA:miR-59-3p:miRNA	miRNA	2	18	1	1	C1	0	1	Control
MIMAT0000032:NA:miR-60-3p:miRNA	miRNA	2	6	9	1	C1	0	1	Control
MIMAT0000032:NA:miR-60-3p:miRNA	miRNA	2	18	1	1	C1	0	1	Control
MIMAT0000034:NA:miR-62:miRNA	miRNA	1	2	19	0	C1	0	1	Control
MIMAT0000036:NA:miR-64-5p:miRNA	miRNA	2	2	3	1	C1	1	0	Control
MIMAT0000037:NA:miR-65-5p:miRNA	miRNA	2	2	1	1	C1	1	0	Control
MIMAT0000037:NA:miR-65-5p:miRNA	miRNA	2	6	3	1	C1	1	0	Control
MIMAT0000039:NA:miR-67-3p:miRNA	miRNA	2	14	1	1	C1	0	1	Control
MIMAT0000039:NA:miR-67-3p:miRNA	miRNA	2	18	1	1	C1	0	1	Control
MIMAT0000042:NA:miR-70-3p:miRNA	miRNA	2	8	1	1	C1	1	0	Control
MIMAT0000042:NA:miR-70-3p:miRNA	miRNA	1	20	1	0	C1	1	0	Control
MIMAT0000043:NA:miR-71-5p:miRNA	miRNA	2	6	3	1	C1	0	1	Control
MIMAT0000043:NA:miR-71-5p:miRNA	miRNA	2	12	3	1	C1	0	1	Control
MIMAT0000043:NA:miR-71-5p:miRNA	miRNA	1	20	1	0	C1	0	1	Control
MIMAT0000047:NA:miR-75-3p:miRNA	miRNA	2	4	1	1	C1	1	0	Control
MIMAT0000047:NA:miR-75-3p:miRNA	miRNA	2	16	1	1	C1	1	0	Control
MIMAT0000049:NA:miR-77-3p:miRNA	miRNA	2	4	1	1	C1	0	1	Control
MIMAT0000051:NA:miR-79-3p:miRNA	miRNA	1	2	19	0	C1	0	1	Control
MIMAT0000057:NA:miR-84-5p:miRNA	miRNA	2	2	1	1	C1	0	1	Control
MIMAT0000057:NA:miR-84-5p:miRNA	miRNA	2	6	3	1	C1	0	1	Control
MIMAT0000057:NA:miR-84-5p:miRNA	miRNA	2	14	5	1	C1	0	1	Control
MIMAT0000058:NA:miR-85-3p:miRNA	miRNA	2	14	1	1	C1	0	1	Control
MIMAT0000282:NA:miR-124-3p:miRNA	miRNA	2	6	13	1	C1	0	1	Control
MIMAT0000283:NA:miR-228-5p:miRNA	miRNA	2	2	1	1	C1	1	0	Control
MIMAT0000285:NA:miR-230-3p:miRNA	miRNA	2	8	1	1	C1	1	0	Control
MIMAT0000286:NA:miR-231-3p:miRNA	miRNA	2	2	1	1	C1	0	1	Control
MIMAT0000286:NA:miR-231-3p:miRNA	miRNA	2	6	9	1	C1	0	1	Control
MIMAT0000286:NA:miR-231-3p:miRNA	miRNA	2	18	1	1	C1	0	1	Control
MIMAT0000287:NA:miR-232-3p:miRNA	miRNA	1	2	19	0	C1	0	1	Control
MIMAT0000291:NA:miR-236-3p:miRNA	miRNA	2	6	1	1	C1	0	1	Control
MIMAT0000291:NA:miR-236-3p:miRNA	miRNA	2	14	1	1	C1	0	1	Control
MIMAT0000291:NA:miR-236-3p:miRNA	miRNA	2	18	1	1	C1	0	1	Control
MIMAT0000294:NA:miR-239a-5p:miRNA	miRNA	1	4	17	0	C1	0	1	Control
MIMAT0000295:NA:miR-239b-5p:miRNA	miRNA	1	2	19	0	C1	0	1	Control
MIMAT0000297:NA:miR-241-5p:miRNA	miRNA	2	2	7	1	C1	1	0	Control
MIMAT0000298:NA:miR-242:miRNA	miRNA	2	6	1	1	C1	0	1	Control
MIMAT0000298:NA:miR-242:miRNA	miRNA	2	12	3	1	C1	0	1	Control
MIMAT0000302:NA:miR-246-3p:miRNA	miRNA	2	10	1	1	C1	0	1	Control
MIMAT0000302:NA:miR-246-3p:miRNA	miRNA	2	14	1	1	C1	0	1	Control
MIMAT0000302:NA:miR-246-3p:miRNA	miRNA	2	16	1	1	C1	1	0	Control
MIMAT0000303:NA:miR-247-3p:miRNA	miRNA	2	14	3	1	C1	0	1	Control
MIMAT0000305:NA:miR-249-3p:miRNA	miRNA	2	4	1	1	C1	0	1	Control
MIMAT0000305:NA:miR-249-3p:miRNA	miRNA	2	8	1	1	C1	0	1	Control
MIMAT0000305:NA:miR-249-3p:miRNA	miRNA	2	12	7	1	C1	0	1	Control
MIMAT0000306:NA:miR-250-3p:miRNA	miRNA	2	2	1	1	C1	0	1	Control
MIMAT0000306:NA:miR-250-3p:miRNA	miRNA	2	6	3	1	C1	0	1	Control
MIMAT0000306:NA:miR-250-3p:miRNA	miRNA	2	12	3	1	C1	0	1	Control
MIMAT0000306:NA:miR-250-3p:miRNA	miRNA	2	18	1	1	C1	0	1	Control
MIMAT0000307:NA:miR-251:miRNA	miRNA	2	2	1	1	C1	0	1	Control
MIMAT0000307:NA:miR-251:miRNA	miRNA	2	6	1	1	C1	0	1	Control
MIMAT0000307:NA:miR-251:miRNA	miRNA	2	12	3	1	C1	0	1	Control
MIMAT0000308:NA:miR-252-5p:miRNA	miRNA	2	16	1	1	C1	0	1	Control
MIMAT0000314:NA:miR-259-5p:miRNA	miRNA	2	4	11	1	C1	0	1	Control
MIMAT0000314:NA:miR-259-5p:miRNA	miRNA	2	18	1	1	C1	0	1	Control
MIMAT0000697:NA:miR-355-5p:miRNA	miRNA	2	6	3	1	C1	0	1	Control
MIMAT0000697:NA:miR-355-5p:miRNA	miRNA	2	12	3	1	C1	0	1	Control
MIMAT0000699:NA:miR-357-3p:miRNA	miRNA	2	2	5	1	C1	1	0	Control
MIMAT0000699:NA:miR-357-3p:miRNA	miRNA	2	16	1	1	C1	1	0	Control
MIMAT0000700:NA:miR-358-3p:miRNA	miRNA	2	4	1	1	C1	0	1	Control
MIMAT0000701:NA:miR-359:miRNA	miRNA	2	4	1	1	C1	1	0	Control
MIMAT0000749:NA:lsy-6-3p:miRNA	miRNA	1	2	19	0	C1	0	1	Control
MIMAT0000768:NA:miR-392-3p:miRNA	miRNA	2	4	5	1	C1	0	1	Control
MIMAT0000768:NA:miR-392-3p:miRNA	miRNA	2	12	3	1	C1	0	1	Control
MIMAT0000768:NA:miR-392-3p:miRNA	miRNA	1	18	3	0	C1	0	1	Control
MIMAT0004215:NA:miR-253-3p:miRNA	miRNA	2	2	1	1	C1	1	0	Control
MIMAT0004216:NA:miR-255-3p:miRNA	miRNA	1	2	19	0	C1	0	1	Control
MIMAT0004220:NA:miR-785-3p:miRNA	miRNA	2	6	1	1	C1	0	1	Control
MIMAT0004220:NA:miR-785-3p:miRNA	miRNA	2	10	5	1	C1	0	1	Control
MIMAT0004221:NA:miR-786-3p:miRNA	miRNA	2	2	7	1	C1	1	0	Control
MIMAT0004221:NA:miR-786-3p:miRNA	miRNA	2	12	3	1	C1	1	0	Control
MIMAT0004221:NA:miR-786-3p:miRNA	miRNA	1	20	1	0	C1	1	0	Control
MIMAT0004222:NA:miR-787-3p:miRNA	miRNA	1	2	19	0	C1	0	1	Control
MIMAT0004225:NA:miR-790-5p:miRNA	miRNA	2	2	1	1	C1	1	0	Control
MIMAT0004227:NA:miR-792-3p:miRNA	miRNA	2	8	1	1	C1	0	1	Control
MIMAT0004227:NA:miR-792-3p:miRNA	miRNA	2	14	1	1	C1	0	1	Control
MIMAT0004228:NA:miR-793:miRNA	miRNA	2	16	1	1	C1	0	1	Control
MIMAT0004229:NA:miR-794-5p:miRNA	miRNA	1	2	19	0	C1	0	1	Control
MIMAT0004230:NA:miR-795-5p:miRNA	miRNA	2	16	1	1	C1	0	1	Control
MIMAT0004231:NA:miR-796:miRNA	miRNA	2	2	3	1	C1	1	0	Control
MIMAT0004232:NA:miR-797-5p:miRNA	miRNA	2	2	7	1	C1	1	0	Control
MIMAT0004232:NA:miR-797-5p:miRNA	miRNA	2	12	1	1	C1	1	0	Control
MIMAT0004232:NA:miR-797-5p:miRNA	miRNA	1	16	5	0	C1	1	0	Control
MIMAT0004234:NA:miR-799:miRNA	miRNA	2	10	1	1	C1	0	1	Control
MIMAT0004234:NA:miR-799:miRNA	miRNA	2	16	1	1	C1	0	1	Control
MIMAT0005033:NA:miR-1020-3p:miRNA	miRNA	2	6	1	1	C1	0	1	Control
MIMAT0005033:NA:miR-1020-3p:miRNA	miRNA	2	10	5	1	C1	0	1	Control
MIMAT0005033:NA:miR-1020-3p:miRNA	miRNA	2	18	1	1	C1	0	1	Control
MIMAT0005523:NA:miR-1022-5p:miRNA	miRNA	2	14	1	1	C1	0	1	Control
MIMAT0005822:NA:miR-1019-5p:miRNA	miRNA	2	4	1	1	C1	0	1	Control
MIMAT0005822:NA:miR-1019-5p:miRNA	miRNA	2	14	1	1	C1	0	1	Control
MIMAT0005822:NA:miR-1019-5p:miRNA	miRNA	1	20	1	0	C1	0	1	Control
MIMAT0006584:NA:miR-1817:miRNA	miRNA	2	16	1	1	C1	0	1	Control
MIMAT0006587:NA:miR-1820-5p:miRNA	miRNA	1	2	19	0	C1	0	1	Control
MIMAT0006588:NA:miR-1821-3p:miRNA	miRNA	2	4	11	1	C1	0	1	Control
MIMAT0006590:NA:miR-1823-3p:miRNA	miRNA	2	12	1	1	C1	0	1	Control
MIMAT0006591:NA:miR-1824-5p:miRNA	miRNA	1	20	1	0	C1	0	1	Control
MIMAT0006768:NA:miR-1828:miRNA	miRNA	2	16	1	1	C1	0	1	Control
MIMAT0006770:NA:miR-1829b-5p:miRNA	miRNA	1	2	19	0	C1	0	1	Control
MIMAT0006774:NA:miR-1832a-3p:miRNA	miRNA	2	14	1	1	C1	1	0	Control
MIMAT0006776:NA:miR-58b-3p:miRNA	miRNA	2	8	1	1	C1	0	1	Control
MIMAT0011429:NA:miR-2208b-5p:miRNA	miRNA	2	2	1	1	C1	1	0	Control
MIMAT0011429:NA:miR-2208b-5p:miRNA	miRNA	2	6	1	1	C1	1	0	Control
MIMAT0011434:NA:miR-2209c-3p:miRNA	miRNA	2	4	1	1	C1	0	1	Control
MIMAT0011434:NA:miR-2209c-3p:miRNA	miRNA	2	12	3	1	C1	0	1	Control
MIMAT0011434:NA:miR-2209c-3p:miRNA	miRNA	1	20	1	0	C1	0	1	Control
MIMAT0011439:NA:miR-2212-5p:miRNA	miRNA	2	18	1	1	C1	0	1	Control
MIMAT0011446:NA:miR-2215-3p:miRNA	miRNA	2	14	1	1	C1	0	1	Control
MIMAT0011447:NA:miR-2216-5p:miRNA	miRNA	2	4	1	1	C1	1	0	Control
MIMAT0011448:NA:miR-2216-3p:miRNA	miRNA	2	16	1	1	C1	1	0	Control
MIMAT0011449:NA:miR-1832b-5p:miRNA	miRNA	2	6	3	1	C1	1	0	Control
MIMAT0011449:NA:miR-1832b-5p:miRNA	miRNA	2	12	1	1	C1	1	0	Control
MIMAT0011449:NA:miR-1832b-5p:miRNA	miRNA	2	18	1	1	C1	1	0	Control
MIMAT0011452:NA:miR-2217a-3p:miRNA	miRNA	2	2	1	1	C1	1	0	Control
MIMAT0011452:NA:miR-2217a-3p:miRNA	miRNA	2	6	1	1	C1	1	0	Control
MIMAT0011452:NA:miR-2217a-3p:miRNA	miRNA	2	10	3	1	C1	1	0	Control
MIMAT0011454:NA:miR-2209b-3p:miRNA	miRNA	2	2	1	1	C1	1	0	Control
MIMAT0011454:NA:miR-2209b-3p:miRNA	miRNA	2	10	1	1	C1	1	0	Control
MIMAT0011460:NA:miR-2219-3p:miRNA	miRNA	2	8	1	1	C1	0	1	Control
MIMAT0011460:NA:miR-2219-3p:miRNA	miRNA	2	16	1	1	C1	0	1	Control
MIMAT0011462:NA:miR-2220-3p:miRNA	miRNA	2	2	17	1	C1	0	1	Control
MIMAT0015097:NA:miR-47-5p:miRNA	miRNA	2	14	1	1	C1	0	1	Control
MIMAT0015098:NA:miR-48-3p:miRNA	miRNA	2	2	1	1	C1	1	0	Control
MIMAT0015098:NA:miR-48-3p:miRNA	miRNA	2	10	1	1	C1	1	0	Control
MIMAT0015099:NA:miR-51-3p:miRNA	miRNA	2	4	1	1	C1	1	0	Control
MIMAT0015100:NA:miR-58a-5p:miRNA	miRNA	2	2	1	1	C1	1	0	Control
MIMAT0015100:NA:miR-58a-5p:miRNA	miRNA	2	12	1	1	C1	1	0	Control
MIMAT0015102:NA:miR-60-5p:miRNA	miRNA	2	8	1	1	C1	0	1	Control
MIMAT0015102:NA:miR-60-5p:miRNA	miRNA	2	14	1	1	C1	0	1	Control
MIMAT0015102:NA:miR-60-5p:miRNA	miRNA	2	18	1	1	C1	0	1	Control
MIMAT0015104:NA:miR-63-5p:miRNA	miRNA	2	2	1	1	C1	0	1	Control
MIMAT0015104:NA:miR-63-5p:miRNA	miRNA	2	6	3	1	C1	0	1	Control
MIMAT0015104:NA:miR-63-5p:miRNA	miRNA	2	12	3	1	C1	0	1	Control
MIMAT0015105:NA:miR-64-3p:miRNA	miRNA	2	6	1	1	C1	1	0	Control
MIMAT0015106:NA:miR-65-3p:miRNA	miRNA	2	2	11	1	C1	1	0	Control
MIMAT0015106:NA:miR-65-3p:miRNA	miRNA	2	16	3	1	C1	1	0	Control
MIMAT0015107:NA:miR-71-3p:miRNA	miRNA	2	2	1	1	C1	0	1	Control
MIMAT0015107:NA:miR-71-3p:miRNA	miRNA	2	6	3	1	C1	0	1	Control
MIMAT0015107:NA:miR-71-3p:miRNA	miRNA	1	12	9	0	C1	0	1	Control
MIMAT0015108:NA:miR-75-5p:miRNA	miRNA	2	6	9	1	C1	0	1	Control
MIMAT0015108:NA:miR-75-5p:miRNA	miRNA	1	20	1	0	C1	0	1	Control
MIMAT0015110:NA:miR-84-3p:miRNA	miRNA	2	6	3	1	C1	0	1	Control
MIMAT0015110:NA:miR-84-3p:miRNA	miRNA	2	14	1	1	C1	0	1	Control
MIMAT0015114:NA:miR-238-5p:miRNA	miRNA	2	2	15	1	C1	0	1	Control
MIMAT0015114:NA:miR-238-5p:miRNA	miRNA	1	20	1	0	C1	0	1	Control
MIMAT0015121:NA:miR-360-5p:miRNA	miRNA	2	18	1	1	C1	0	1	Control
MIMAT0015240:NA:miR-788-3p:miRNA	miRNA	2	10	1	1	C1	0	1	Control
MIMAT0015266:NA:miR-1822-5p:miRNA	miRNA	2	16	1	1	C1	1	0	Control
MIMAT0019988:NA:miR-4806-5p:miRNA	miRNA	1	20	1	0	C1	0	1	Control
MIMAT0019989:NA:miR-4806-3p:miRNA	miRNA	2	14	1	1	C1	0	1	Control
MIMAT0019989:NA:miR-4806-3p:miRNA	miRNA	2	18	1	1	C1	0	1	Control
MIMAT0019990:NA:miR-4807:miRNA	miRNA	2	8	7	1	C1	0	1	Control
MIMAT0019992:NA:miR-4808-3p:miRNA	miRNA	2	8	1	1	C1	0	1	Control
MIMAT0019992:NA:miR-4808-3p:miRNA	miRNA	2	14	1	1	C1	0	1	Control
MIMAT0019992:NA:miR-4808-3p:miRNA	miRNA	1	20	1	0	C1	0	1	Control
MIMAT0019994:NA:miR-4809-3p:miRNA	miRNA	2	8	1	1	C1	1	0	Control
MIMAT0019994:NA:miR-4809-3p:miRNA	miRNA	1	20	1	0	C1	1	0	Control
MIMAT0019999:NA:miR-4812-3p:miRNA	miRNA	2	6	1	1	C1	1	0	Control
MIMAT0020000:NA:miR-4813-5p:miRNA	miRNA	2	6	1	1	C1	0	1	Control
MIMAT0020001:NA:miR-4813-3p:miRNA	miRNA	2	12	1	1	C1	0	1	Control
MIMAT0020002:NA:miR-4814-5p:miRNA	miRNA	2	6	1	1	C1	0	1	Control
MIMAT0020002:NA:miR-4814-5p:miRNA	miRNA	2	10	1	1	C1	0	1	Control
MIMAT0020002:NA:miR-4814-5p:miRNA	miRNA	2	14	1	1	C1	0	1	Control
MIMAT0020005:NA:miR-4816-5p:miRNA	miRNA	2	2	1	1	C1	0	1	Control
MIMAT0020005:NA:miR-4816-5p:miRNA	miRNA	1	6	15	0	C1	0	1	Control
MIMAT0020006:NA:miR-4816-3p:miRNA	miRNA	2	4	5	1	C1	0	1	Control
MIMAT0020006:NA:miR-4816-3p:miRNA	miRNA	2	12	3	1	C1	0	1	Control
MIMAT0020126:NA:miR-4920:miRNA	miRNA	2	2	1	1	C1	0	1	Control
MIMAT0020126:NA:miR-4920:miRNA	miRNA	2	6	11	1	C1	0	1	Control
MIMAT0020130:NA:miR-4924:miRNA	miRNA	2	12	1	1	C1	0	1	Control
MIMAT0020132:NA:miR-4925:miRNA	miRNA	2	14	1	1	C1	0	1	Control
MIMAT0020133:NA:miR-4926:miRNA	miRNA	2	6	1	1	C1	0	1	Control
MIMAT0020135:NA:miR-4929:miRNA	miRNA	2	4	1	1	C1	0	1	Control
MIMAT0020135:NA:miR-4929:miRNA	miRNA	2	14	1	1	C1	0	1	Control
MIMAT0020135:NA:miR-4929:miRNA	miRNA	1	20	1	0	C1	0	1	Control
MIMAT0020143:NA:miR-4937:miRNA	miRNA	2	10	1	1	C1	0	1	Control
MIMAT0020301:NA:miR-1-5p:miRNA	miRNA	1	20	1	0	C1	0	1	Control
MIMAT0020302:NA:miR-2-5p:miRNA	miRNA	1	2	19	0	C1	0	1	Control
MIMAT0020303:NA:miR-35-5p:miRNA	miRNA	2	4	3	1	C1	0	1	Control
MIMAT0020303:NA:miR-35-5p:miRNA	miRNA	2	10	5	1	C1	0	1	Control
MIMAT0020303:NA:miR-35-5p:miRNA	miRNA	2	18	1	1	C1	0	1	Control
MIMAT0020305:NA:miR-38-5p:miRNA	miRNA	2	18	1	1	C1	1	0	Control
MIMAT0020307:NA:miR-40-5p:miRNA	miRNA	2	6	3	1	C1	0	1	Control
MIMAT0020307:NA:miR-40-5p:miRNA	miRNA	2	12	3	1	C1	0	1	Control
MIMAT0020307:NA:miR-40-5p:miRNA	miRNA	2	18	1	1	C1	0	1	Control
MIMAT0020308:NA:miR-43-5p:miRNA	miRNA	2	2	13	1	C1	0	1	Control
MIMAT0020308:NA:miR-43-5p:miRNA	miRNA	2	18	1	1	C1	0	1	Control
MIMAT0020310:NA:miR-50-3p:miRNA	miRNA	2	8	1	1	C1	0	1	Control
MIMAT0020310:NA:miR-50-3p:miRNA	miRNA	2	14	1	1	C1	0	1	Control
MIMAT0020310:NA:miR-50-3p:miRNA	miRNA	1	20	1	0	C1	0	1	Control
MIMAT0020311:NA:miR-52-3p:miRNA	miRNA	2	14	1	1	C1	0	1	Control
MIMAT0020313:NA:miR-55-5p:miRNA	miRNA	2	6	1	1	C1	0	1	Control
MIMAT0020313:NA:miR-55-5p:miRNA	miRNA	2	12	3	1	C1	0	1	Control
MIMAT0020313:NA:miR-55-5p:miRNA	miRNA	2	18	1	1	C1	0	1	Control
MIMAT0020315:NA:miR-66-3p:miRNA	miRNA	2	12	1	1	C1	0	1	Control
MIMAT0020315:NA:miR-66-3p:miRNA	miRNA	2	18	1	1	C1	0	1	Control
MIMAT0020316:NA:miR-67-5p:miRNA	miRNA	2	8	1	1	C1	0	1	Control
MIMAT0020316:NA:miR-67-5p:miRNA	miRNA	2	12	3	1	C1	0	1	Control
MIMAT0020327:NA:miR-228-3p:miRNA	miRNA	1	20	1	0	C1	0	1	Control
MIMAT0020328:NA:miR-231-5p:miRNA	miRNA	2	2	1	1	C1	0	1	Control
MIMAT0020328:NA:miR-231-5p:miRNA	miRNA	2	6	9	1	C1	0	1	Control
MIMAT0020331:NA:miR-235-5p:miRNA	miRNA	2	8	1	1	C1	0	1	Control
MIMAT0020331:NA:miR-235-5p:miRNA	miRNA	2	12	3	1	C1	0	1	Control
MIMAT0020331:NA:miR-235-5p:miRNA	miRNA	2	18	1	1	C1	0	1	Control
MIMAT0020333:NA:miR-237-3p:miRNA	miRNA	2	14	1	1	C1	0	1	Control
MIMAT0020334:NA:miR-239a-3p:miRNA	miRNA	2	8	1	1	C1	0	1	Control
MIMAT0020334:NA:miR-239a-3p:miRNA	miRNA	2	12	7	1	C1	0	1	Control
MIMAT0020335:NA:miR-241-3p:miRNA	miRNA	2	2	1	1	C1	1	0	Control
MIMAT0020337:NA:miR-246-5p:miRNA	miRNA	2	6	1	1	C1	1	0	Control
MIMAT0020337:NA:miR-246-5p:miRNA	miRNA	1	20	1	0	C1	1	0	Control
MIMAT0020341:NA:miR-255-5p:miRNA	miRNA	2	2	1	1	C1	0	1	Control
MIMAT0020341:NA:miR-255-5p:miRNA	miRNA	2	6	9	1	C1	0	1	Control
MIMAT0020342:NA:miR-259-3p:miRNA	miRNA	2	4	1	1	C1	1	0	Control
MIMAT0020342:NA:miR-259-3p:miRNA	miRNA	2	6	3	1	C1	0	1	Control
MIMAT0020342:NA:miR-259-3p:miRNA	miRNA	2	14	3	1	C1	0	1	Control
MIMAT0020343:NA:miR-357-5p:miRNA	miRNA	2	6	1	1	C1	1	0	Control
MIMAT0020343:NA:miR-357-5p:miRNA	miRNA	1	20	1	0	C1	1	0	Control
MIMAT0020347:NA:miR-784-3p:miRNA	miRNA	2	8	1	1	C1	0	1	Control
MIMAT0020347:NA:miR-784-3p:miRNA	miRNA	1	16	5	0	C1	0	1	Control
MIMAT0020350:NA:miR-791-5p:miRNA	miRNA	1	20	1	0	C1	0	1	Control
MIMAT0020351:NA:miR-792-5p:miRNA	miRNA	2	14	1	1	C1	0	1	Control
MIMAT0020353:NA:miR-795-3p:miRNA	miRNA	2	10	1	1	C1	0	1	Control
MIMAT0020353:NA:miR-795-3p:miRNA	miRNA	2	16	1	1	C1	0	1	Control
MIMAT0020354:NA:miR-800-5p:miRNA	miRNA	2	6	3	1	C1	1	0	Control
MIMAT0020356:NA:miR-1020-5p:miRNA	miRNA	2	10	3	1	C1	0	1	Control
MIMAT0020357:NA:miR-1022-3p:miRNA	miRNA	2	16	3	1	C1	0	1	Control
MIMAT0020358:NA:miR-1819-5p:miRNA	miRNA	2	6	3	1	C1	0	1	Control
MIMAT0020358:NA:miR-1819-5p:miRNA	miRNA	2	12	1	1	C1	0	1	Control
MIMAT0020358:NA:miR-1819-5p:miRNA	miRNA	2	16	1	1	C1	0	1	Control
MIMAT0020359:NA:miR-1820-3p:miRNA	miRNA	2	14	1	1	C1	0	1	Control
MIMAT0020359:NA:miR-1820-3p:miRNA	miRNA	2	18	1	1	C1	0	1	Control
MIMAT0020360:NA:miR-1824-3p:miRNA	miRNA	2	4	1	1	C1	0	1	Control
MIMAT0020360:NA:miR-1824-3p:miRNA	miRNA	2	8	1	1	C1	0	1	Control
MIMAT0020360:NA:miR-1824-3p:miRNA	miRNA	1	20	1	0	C1	0	1	Control
MIMAT0020361:NA:miR-58b-5p:miRNA	miRNA	2	4	1	1	C1	1	0	Control
MIMAT0020361:NA:miR-58b-5p:miRNA	miRNA	2	8	1	1	C1	1	0	Control
MIMAT0020770:NA:miR-41-5p:miRNA	miRNA	2	4	3	1	C1	0	1	Control
MIMAT0020770:NA:miR-41-5p:miRNA	miRNA	2	12	3	1	C1	0	1	Control
MIMAT0020770:NA:miR-41-5p:miRNA	miRNA	1	20	1	0	C1	0	1	Control
MIMAT0020774:NA:miR-77-5p:miRNA	miRNA	2	16	1	1	C1	0	1	Control
MIMAT0020775:NA:miR-83-5p:miRNA	miRNA	2	2	1	1	C1	0	1	Control
MIMAT0020775:NA:miR-83-5p:miRNA	miRNA	2	12	3	1	C1	0	1	Control
MIMAT0020775:NA:miR-83-5p:miRNA	miRNA	2	18	1	1	C1	0	1	Control
MIMAT0020777:NA:miR-232-5p:miRNA	miRNA	2	2	17	1	C1	0	1	Control
MIMAT0022193:NA:miR-5551-5p:miRNA	miRNA	2	16	1	1	C1	1	0	Control
MIMAT0022305:NA:miR-5592-5p:miRNA	miRNA	2	2	3	1	C1	0	1	Control
MIMAT0022305:NA:miR-5592-5p:miRNA	miRNA	2	10	5	1	C1	0	1	Control
MIMAT0022305:NA:miR-5592-5p:miRNA	miRNA	1	18	3	0	C1	0	1	Control
MIMAT0022305_1:NA:miR-5592-5p:miRNA	miRNA	2	2	3	1	C1	0	1	Control
MIMAT0022305_1:NA:miR-5592-5p:miRNA	miRNA	2	10	5	1	C1	0	1	Control
MIMAT0022305_1:NA:miR-5592-5p:miRNA	miRNA	1	18	3	0	C1	0	1	Control
MIMAT0022310:NA:miR-5594-3p:miRNA	miRNA	2	6	3	1	C1	0	1	Control
MIMAT0022311:NA:miR-356b-5p:miRNA	miRNA	2	4	1	1	C1	0	1	Control
MIMAT0022311:NA:miR-356b-5p:miRNA	miRNA	2	8	5	1	C1	0	1	Control
MIMAT0022311:NA:miR-356b-5p:miRNA	miRNA	2	16	3	1	C1	0	1	Control
MIMAT0022313:NA:miR-5595-5p:miRNA	miRNA	2	4	1	1	C1	0	1	Control
MIMAT0032016:NA:miR-789-5p:miRNA	miRNA	2	4	1	1	C1	0	1	Control
MIMAT0032034:NA:miR-1821-5p:miRNA	miRNA	2	6	1	1	C1	0	1	Control
MIMAT0032034:NA:miR-1821-5p:miRNA	miRNA	2	18	1	1	C1	0	1	Control
MIMAT0032794:NA:miR-8190-3p:miRNA	miRNA	2	4	1	1	C1	1	0	Control
MIMAT0032794:NA:miR-8190-3p:miRNA	miRNA	2	16	1	1	C1	1	0	Control
MIMAT0032795:NA:miR-8191-5p:miRNA	miRNA	2	2	3	1	C1	1	0	Control
MIMAT0032795:NA:miR-8191-5p:miRNA	miRNA	2	12	1	1	C1	1	0	Control
MIMAT0032795:NA:miR-8191-5p:miRNA	miRNA	2	16	1	1	C1	1	0	Control
MIMAT0032797:NA:miR-8192-5p:miRNA	miRNA	1	2	19	0	C1	0	1	Control
MIMAT0032798:NA:miR-8192-3p:miRNA	miRNA	2	6	3	1	C1	0	1	Control
MIMAT0032803:NA:miR-8195-5p:miRNA	miRNA	2	10	1	1	C1	0	1	Control
MIMAT0032804:NA:miR-8195-3p:miRNA	miRNA	1	20	1	0	C1	0	1	Control
MIMAT0032806:NA:miR-8196a-3p:miRNA	miRNA	2	2	9	1	C1	0	1	Control
MIMAT0032806:NA:miR-8196a-3p:miRNA	miRNA	1	14	7	0	C1	0	1	Control
MIMAT0032812:NA:miR-8199-3p:miRNA	miRNA	2	6	5	1	C1	0	1	Control
MIMAT0032812:NA:miR-8199-3p:miRNA	miRNA	2	16	1	1	C1	0	1	Control
MIMAT0032812:NA:miR-8199-3p:miRNA	miRNA	1	20	1	0	C1	0	1	Control
MIMAT0032815:NA:miR-8201-5p:miRNA	miRNA	2	2	13	1	C1	0	1	Control
MIMAT0032815:NA:miR-8201-5p:miRNA	miRNA	1	20	1	0	C1	0	1	Control
MIMAT0032816:NA:miR-8201-3p:miRNA	miRNA	2	4	1	1	C1	1	0	Control
MIMAT0032816:NA:miR-8201-3p:miRNA	miRNA	2	8	5	1	C1	1	0	Control
MIMAT0032816:NA:miR-8201-3p:miRNA	miRNA	2	16	3	1	C1	1	0	Control
MIMAT0032822:NA:miR-4810b-3p:miRNA	miRNA	2	6	1	1	C1	0	1	Control
MIMAT0032822:NA:miR-4810b-3p:miRNA	miRNA	2	14	5	1	C1	0	1	Control
MIMAT0032826:NA:miR-8196b-3p:miRNA	miRNA	2	2	1	1	C1	0	1	Control
MIMAT0032827:NA:miR-8205-5p:miRNA	miRNA	2	12	1	1	C1	0	1	Control
MIMAT0032832:NA:miR-8207-3p:miRNA	miRNA	2	8	1	1	C1	0	1	Control
MIMAT0032832:NA:miR-8207-3p:miRNA	miRNA	2	12	1	1	C1	0	1	Control
MIMAT0032837:NA:miR-8210-5p:miRNA	miRNA	2	10	1	1	C1	1	0	Control
MIMAT0032840:NA:miR-2217b-3p:miRNA	miRNA	2	4	1	1	C1	0	1	Control
MIMAT0032840:NA:miR-2217b-3p:miRNA	miRNA	2	8	7	1	C1	0	1	Control
MIMAT0032840:NA:miR-2217b-3p:miRNA	miRNA	1	18	3	0	C1	0	1	Control
MIMAT0032840_1:NA:miR-2217b-3p:miRNA	miRNA	2	4	1	1	C1	0	1	Control
MIMAT0032840_1:NA:miR-2217b-3p:miRNA	miRNA	2	8	7	1	C1	0	1	Control
MIMAT0032840_1:NA:miR-2217b-3p:miRNA	miRNA	1	18	3	0	C1	0	1	Control
MIMAT0032840_2:NA:miR-2217b-3p:miRNA	miRNA	2	4	1	1	C1	0	1	Control
MIMAT0032840_2:NA:miR-2217b-3p:miRNA	miRNA	2	8	7	1	C1	0	1	Control
MIMAT0032840_2:NA:miR-2217b-3p:miRNA	miRNA	1	18	3	0	C1	0	1	Control
MIMAT0032840_3:NA:miR-2217b-3p:miRNA	miRNA	2	4	1	1	C1	0	1	Control
MIMAT0032840_3:NA:miR-2217b-3p:miRNA	miRNA	2	8	7	1	C1	0	1	Control
MIMAT0032840_3:NA:miR-2217b-3p:miRNA	miRNA	1	18	3	0	C1	0	1	Control
MIMAT0032842:NA:miR-8211-5p:miRNA	miRNA	2	4	1	1	C1	0	1	Control
MIMAT0032842:NA:miR-8211-5p:miRNA	miRNA	2	14	1	1	C1	0	1	Control
MIMAT0032843:NA:miR-8211-3p:miRNA	miRNA	2	4	1	1	C1	1	0	Control
MIMAT0032845:NA:miR-8212-3p:miRNA	miRNA	2	2	3	1	C1	0	1	Control
MIMAT0032845:NA:miR-8212-3p:miRNA	miRNA	2	8	3	1	C1	0	1	Control
MIMAT0032845:NA:miR-8212-3p:miRNA	miRNA	1	20	1	0	C1	0	1	Control
MIMAT0000001:NA:let-7-5p:miRNA	miRNA	2	10	1	1	C2	0	1	Control
MIMAT0000001:NA:let-7-5p:miRNA	miRNA	2	14	3	1	C2	0	1	Control
MIMAT0000003:NA:miR-1-3p:miRNA	miRNA	2	18	1	1	C2	1	0	Control
MIMAT0000004:NA:miR-2-3p:miRNA	miRNA	2	2	1	1	C2	0	1	Control
MIMAT0000004:NA:miR-2-3p:miRNA	miRNA	2	16	1	1	C2	0	1	Control
MIMAT0000005:NA:miR-34-5p:miRNA	miRNA	2	14	3	1	C2	0	1	Control
MIMAT0000006:NA:miR-35-3p:miRNA	miRNA	2	8	1	1	C2	1	0	Control
MIMAT0000006:NA:miR-35-3p:miRNA	miRNA	2	12	1	1	C2	1	0	Control
MIMAT0000011:NA:miR-40-3p:miRNA	miRNA	2	16	1	1	C2	1	0	Control
MIMAT0000013:NA:miR-42-3p:miRNA	miRNA	2	8	1	1	C2	1	0	Control
MIMAT0000013:NA:miR-42-3p:miRNA	miRNA	2	16	3	1	C2	1	0	Control
MIMAT0000021:NA:miR-50-5p:miRNA	miRNA	2	16	1	1	C2	1	0	Control
MIMAT0000022:NA:miR-51-5p:miRNA	miRNA	2	2	1	1	C2	1	0	Control
MIMAT0000025:NA:miR-54-3p:miRNA	miRNA	2	2	1	1	C2	0	1	Control
MIMAT0000025:NA:miR-54-3p:miRNA	miRNA	2	14	1	1	C2	1	0	Control
MIMAT0000026:NA:miR-55-3p:miRNA	miRNA	2	2	1	1	C2	1	0	Control
MIMAT0000026:NA:miR-55-3p:miRNA	miRNA	2	10	1	1	C2	1	0	Control
MIMAT0000026:NA:miR-55-3p:miRNA	miRNA	1	16	5	0	C2	1	0	Control
MIMAT0000027:NA:miR-56-5p:miRNA	miRNA	2	2	1	1	C2	0	1	Control
MIMAT0000028:NA:miR-56-3p:miRNA	miRNA	2	2	1	1	C2	1	0	Control
MIMAT0000028:NA:miR-56-3p:miRNA	miRNA	1	16	5	0	C2	1	0	Control
MIMAT0000031:NA:miR-59-3p:miRNA	miRNA	2	2	1	1	C2	0	1	Control
MIMAT0000031:NA:miR-59-3p:miRNA	miRNA	2	10	3	1	C2	0	1	Control
MIMAT0000031:NA:miR-59-3p:miRNA	miRNA	2	16	1	1	C2	0	1	Control
MIMAT0000036:NA:miR-64-5p:miRNA	miRNA	1	18	3	0	C2	1	0	Control
MIMAT0000037:NA:miR-65-5p:miRNA	miRNA	1	20	1	0	C2	1	0	Control
MIMAT0000042:NA:miR-70-3p:miRNA	miRNA	2	10	1	1	C2	1	0	Control
MIMAT0000042:NA:miR-70-3p:miRNA	miRNA	2	14	1	1	C2	1	0	Control
MIMAT0000042:NA:miR-70-3p:miRNA	miRNA	2	18	1	1	C2	1	0	Control
MIMAT0000043:NA:miR-71-5p:miRNA	miRNA	2	12	1	1	C2	0	1	Control
MIMAT0000047:NA:miR-75-3p:miRNA	miRNA	2	4	3	1	C2	0	1	Control
MIMAT0000047:NA:miR-75-3p:miRNA	miRNA	2	10	3	1	C2	0	1	Control
MIMAT0000047:NA:miR-75-3p:miRNA	miRNA	2	16	1	1	C2	0	1	Control
MIMAT0000047:NA:miR-75-3p:miRNA	miRNA	1	20	1	0	C2	0	1	Control
MIMAT0000049:NA:miR-77-3p:miRNA	miRNA	2	4	3	1	C2	0	1	Control
MIMAT0000052:NA:miR-80-5p:miRNA	miRNA	2	2	1	1	C2	0	1	Control
MIMAT0000052:NA:miR-80-5p:miRNA	miRNA	2	12	1	1	C2	0	1	Control
MIMAT0000052:NA:miR-80-5p:miRNA	miRNA	2	16	1	1	C2	0	1	Control
MIMAT0000056:NA:miR-83-3p:miRNA	miRNA	2	18	1	1	C2	1	0	Control
MIMAT0000058:NA:miR-85-3p:miRNA	miRNA	2	10	1	1	C2	0	1	Control
MIMAT0000061:NA:miR-90-3p:miRNA	miRNA	2	16	1	1	C2	1	0	Control
MIMAT0000282:NA:miR-124-3p:miRNA	miRNA	2	8	3	1	C2	0	1	Control
MIMAT0000282:NA:miR-124-3p:miRNA	miRNA	2	16	1	1	C2	0	1	Control
MIMAT0000282:NA:miR-124-3p:miRNA	miRNA	1	20	1	0	C2	0	1	Control
MIMAT0000284:NA:miR-229-5p:miRNA	miRNA	2	8	1	1	C2	1	0	Control
MIMAT0000284:NA:miR-229-5p:miRNA	miRNA	2	14	1	1	C2	1	0	Control
MIMAT0000285:NA:miR-230-3p:miRNA	miRNA	2	2	1	1	C2	1	0	Control
MIMAT0000285:NA:miR-230-3p:miRNA	miRNA	2	16	1	1	C2	1	0	Control
MIMAT0000286:NA:miR-231-3p:miRNA	miRNA	2	16	1	1	C2	0	1	Control
MIMAT0000287:NA:miR-232-3p:miRNA	miRNA	2	2	1	1	C2	0	1	Control
MIMAT0000287:NA:miR-232-3p:miRNA	miRNA	2	10	1	1	C2	0	1	Control
MIMAT0000289:NA:miR-234-3p:miRNA	miRNA	2	12	1	1	C2	0	1	Control
MIMAT0000291:NA:miR-236-3p:miRNA	miRNA	2	8	1	1	C2	1	0	Control
MIMAT0000291:NA:miR-236-3p:miRNA	miRNA	1	18	3	0	C2	1	0	Control
MIMAT0000294:NA:miR-239a-5p:miRNA	miRNA	2	4	13	1	C2	0	1	Control
MIMAT0000294:NA:miR-239a-5p:miRNA	miRNA	1	20	1	0	C2	0	1	Control
MIMAT0000295:NA:miR-239b-5p:miRNA	miRNA	2	2	5	1	C2	0	1	Control
MIMAT0000295:NA:miR-239b-5p:miRNA	miRNA	2	10	7	1	C2	0	1	Control
MIMAT0000295:NA:miR-239b-5p:miRNA	miRNA	1	20	1	0	C2	0	1	Control
MIMAT0000296:NA:miR-240-3p:miRNA	miRNA	2	8	1	1	C2	0	1	Control
MIMAT0000296:NA:miR-240-3p:miRNA	miRNA	2	10	1	1	C2	1	0	Control
MIMAT0000297:NA:miR-241-5p:miRNA	miRNA	2	2	1	1	C2	1	0	Control
MIMAT0000298:NA:miR-242:miRNA	miRNA	2	16	1	1	C2	0	1	Control
MIMAT0000300:NA:miR-244-5p:miRNA	miRNA	2	8	1	1	C2	1	0	Control
MIMAT0000300:NA:miR-244-5p:miRNA	miRNA	1	16	5	0	C2	1	0	Control
MIMAT0000301:NA:miR-245-3p:miRNA	miRNA	2	8	1	1	C2	0	1	Control
MIMAT0000301:NA:miR-245-3p:miRNA	miRNA	2	12	1	1	C2	0	1	Control
MIMAT0000302:NA:miR-246-3p:miRNA	miRNA	2	8	1	1	C2	1	0	Control
MIMAT0000302:NA:miR-246-3p:miRNA	miRNA	2	14	1	1	C2	1	0	Control
MIMAT0000303:NA:miR-247-3p:miRNA	miRNA	2	2	1	1	C2	0	1	Control
MIMAT0000303:NA:miR-247-3p:miRNA	miRNA	2	16	3	1	C2	0	1	Control
MIMAT0000305:NA:miR-249-3p:miRNA	miRNA	2	12	1	1	C2	0	1	Control
MIMAT0000305:NA:miR-249-3p:miRNA	miRNA	2	16	1	1	C2	0	1	Control
MIMAT0000305:NA:miR-249-3p:miRNA	miRNA	1	20	1	0	C2	0	1	Control
MIMAT0000306:NA:miR-250-3p:miRNA	miRNA	2	2	1	1	C2	0	1	Control
MIMAT0000306:NA:miR-250-3p:miRNA	miRNA	2	16	1	1	C2	0	1	Control
MIMAT0000306:NA:miR-250-3p:miRNA	miRNA	1	20	1	0	C2	0	1	Control
MIMAT0000307:NA:miR-251:miRNA	miRNA	2	2	1	1	C2	0	1	Control
MIMAT0000307:NA:miR-251:miRNA	miRNA	2	10	3	1	C2	0	1	Control
MIMAT0000307:NA:miR-251:miRNA	miRNA	2	16	1	1	C2	0	1	Control
MIMAT0000697:NA:miR-355-5p:miRNA	miRNA	2	14	1	1	C2	1	0	Control
MIMAT0000699:NA:miR-357-3p:miRNA	miRNA	2	16	1	1	C2	0	1	Control
MIMAT0000768:NA:miR-392-3p:miRNA	miRNA	2	12	1	1	C2	0	1	Control
MIMAT0004216:NA:miR-255-3p:miRNA	miRNA	2	2	1	1	C2	0	1	Control
MIMAT0004219:NA:miR-784-5p:miRNA	miRNA	2	16	1	1	C2	0	1	Control
MIMAT0004220:NA:miR-785-3p:miRNA	miRNA	2	8	1	1	C2	1	0	Control
MIMAT0004220:NA:miR-785-3p:miRNA	miRNA	2	16	3	1	C2	1	0	Control
MIMAT0004222:NA:miR-787-3p:miRNA	miRNA	2	2	1	1	C2	0	1	Control
MIMAT0004222:NA:miR-787-3p:miRNA	miRNA	2	12	1	1	C2	0	1	Control
MIMAT0004226:NA:miR-791-3p:miRNA	miRNA	2	8	1	1	C2	0	1	Control
MIMAT0004227:NA:miR-792-3p:miRNA	miRNA	2	2	1	1	C2	0	1	Control
MIMAT0004227:NA:miR-792-3p:miRNA	miRNA	2	10	1	1	C2	0	1	Control
MIMAT0004229:NA:miR-794-5p:miRNA	miRNA	2	4	3	1	C2	0	1	Control
MIMAT0004229:NA:miR-794-5p:miRNA	miRNA	2	10	3	1	C2	0	1	Control
MIMAT0004229:NA:miR-794-5p:miRNA	miRNA	1	20	1	0	C2	0	1	Control
MIMAT0004230:NA:miR-795-5p:miRNA	miRNA	2	10	3	1	C2	0	1	Control
MIMAT0004234:NA:miR-799:miRNA	miRNA	2	4	3	1	C2	1	0	Control
MIMAT0004234:NA:miR-799:miRNA	miRNA	2	10	3	1	C2	1	0	Control
MIMAT0004234:NA:miR-799:miRNA	miRNA	2	16	1	1	C2	1	0	Control
MIMAT0004234:NA:miR-799:miRNA	miRNA	1	20	1	0	C2	1	0	Control
MIMAT0004235:NA:miR-800-3p:miRNA	miRNA	2	4	5	1	C2	1	0	Control
MIMAT0004235:NA:miR-800-3p:miRNA	miRNA	2	12	1	1	C2	1	0	Control
MIMAT0004235:NA:miR-800-3p:miRNA	miRNA	2	16	1	1	C2	1	0	Control
MIMAT0004235:NA:miR-800-3p:miRNA	miRNA	1	20	1	0	C2	1	0	Control
MIMAT0005033:NA:miR-1020-3p:miRNA	miRNA	2	10	3	1	C2	0	1	Control
MIMAT0006584:NA:miR-1817:miRNA	miRNA	2	4	3	1	C2	0	1	Control
MIMAT0006584:NA:miR-1817:miRNA	miRNA	2	12	1	1	C2	0	1	Control
MIMAT0006586:NA:miR-1819-3p:miRNA	miRNA	2	2	1	1	C2	1	0	Control
MIMAT0006587:NA:miR-1820-5p:miRNA	miRNA	2	2	1	1	C2	0	1	Control
MIMAT0006587:NA:miR-1820-5p:miRNA	miRNA	2	14	1	1	C2	1	0	Control
MIMAT0006589:NA:miR-1822-3p:miRNA	miRNA	2	14	1	1	C2	1	0	Control
MIMAT0006590:NA:miR-1823-3p:miRNA	miRNA	2	2	1	1	C2	0	1	Control
MIMAT0006590:NA:miR-1823-3p:miRNA	miRNA	2	12	1	1	C2	0	1	Control
MIMAT0006768:NA:miR-1828:miRNA	miRNA	2	2	1	1	C2	0	1	Control
MIMAT0006768:NA:miR-1828:miRNA	miRNA	2	10	5	1	C2	0	1	Control
MIMAT0006768:NA:miR-1828:miRNA	miRNA	2	18	1	1	C2	0	1	Control
MIMAT0006769:NA:miR-1829a-3p:miRNA	miRNA	1	20	1	0	C2	1	0	Control
MIMAT0006770:NA:miR-1829b-5p:miRNA	miRNA	2	2	1	1	C2	0	1	Control
MIMAT0011425:NA:miR-2207-5p:miRNA	miRNA	2	18	1	1	C2	1	0	Control
MIMAT0011429:NA:miR-2208b-5p:miRNA	miRNA	2	10	1	1	C2	1	0	Control
MIMAT0011429:NA:miR-2208b-5p:miRNA	miRNA	1	18	3	0	C2	1	0	Control
MIMAT0011430:NA:miR-2208b-3p:miRNA	miRNA	2	4	3	1	C2	0	1	Control
MIMAT0011438:NA:miR-2211-3p:miRNA	miRNA	2	14	1	1	C2	0	1	Control
MIMAT0011439:NA:miR-2212-5p:miRNA	miRNA	2	4	3	1	C2	0	1	Control
MIMAT0011446:NA:miR-2215-3p:miRNA	miRNA	2	2	1	1	C2	0	1	Control
MIMAT0011447:NA:miR-2216-5p:miRNA	miRNA	2	14	1	1	C2	1	0	Control
MIMAT0011448:NA:miR-2216-3p:miRNA	miRNA	2	2	5	1	C2	0	1	Control
MIMAT0011448:NA:miR-2216-3p:miRNA	miRNA	2	14	1	1	C2	0	1	Control
MIMAT0011448:NA:miR-2216-3p:miRNA	miRNA	1	18	3	0	C2	0	1	Control
MIMAT0011449:NA:miR-1832b-5p:miRNA	miRNA	1	2	19	0	C2	1	0	Control
MIMAT0011450:NA:miR-1832b-3p:miRNA	miRNA	2	4	3	1	C2	0	1	Control
MIMAT0011452:NA:miR-2217a-3p:miRNA	miRNA	2	10	1	1	C2	0	1	Control
MIMAT0011454:NA:miR-2209b-3p:miRNA	miRNA	2	2	5	1	C2	1	0	Control
MIMAT0011454:NA:miR-2209b-3p:miRNA	miRNA	2	10	1	1	C2	1	0	Control
MIMAT0011454:NA:miR-2209b-3p:miRNA	miRNA	2	14	5	1	C2	1	0	Control
MIMAT0011456:NA:miR-2218a-3p:miRNA	miRNA	1	18	3	0	C2	0	1	Control
MIMAT0011458:NA:miR-2218b-3p:miRNA	miRNA	2	2	5	1	C2	1	0	Control
MIMAT0011461:NA:miR-2220-5p:miRNA	miRNA	2	18	1	1	C2	0	1	Control
MIMAT0011462:NA:miR-2220-3p:miRNA	miRNA	2	10	3	1	C2	0	1	Control
MIMAT0015093:NA:miR-34-3p:miRNA	miRNA	2	18	1	1	C2	1	0	Control
MIMAT0015094:NA:miR-37-5p:miRNA	miRNA	2	2	1	1	C2	0	1	Control
MIMAT0015095:NA:miR-42-5p:miRNA	miRNA	2	18	1	1	C2	0	1	Control
MIMAT0015098:NA:miR-48-3p:miRNA	miRNA	2	2	1	1	C2	0	1	Control
MIMAT0015098:NA:miR-48-3p:miRNA	miRNA	2	8	1	1	C2	0	1	Control
MIMAT0015098:NA:miR-48-3p:miRNA	miRNA	2	12	1	1	C2	0	1	Control
MIMAT0015098:NA:miR-48-3p:miRNA	miRNA	2	16	3	1	C2	0	1	Control
MIMAT0015104:NA:miR-63-5p:miRNA	miRNA	2	12	1	1	C2	0	1	Control
MIMAT0015104:NA:miR-63-5p:miRNA	miRNA	2	16	1	1	C2	0	1	Control
MIMAT0015104:NA:miR-63-5p:miRNA	miRNA	1	20	1	0	C2	0	1	Control
MIMAT0015105:NA:miR-64-3p:miRNA	miRNA	2	10	3	1	C2	0	1	Control
MIMAT0015105:NA:miR-64-3p:miRNA	miRNA	2	16	1	1	C2	0	1	Control
MIMAT0015105:NA:miR-64-3p:miRNA	miRNA	1	20	1	0	C2	0	1	Control
MIMAT0015107:NA:miR-71-3p:miRNA	miRNA	2	4	3	1	C2	1	0	Control
MIMAT0015107:NA:miR-71-3p:miRNA	miRNA	2	14	1	1	C2	1	0	Control
MIMAT0015108:NA:miR-75-5p:miRNA	miRNA	2	4	3	1	C2	0	1	Control
MIMAT0015108:NA:miR-75-5p:miRNA	miRNA	2	18	1	1	C2	0	1	Control
MIMAT0015109:NA:miR-81-5p:miRNA	miRNA	2	14	1	1	C2	1	0	Control
MIMAT0015110:NA:miR-84-3p:miRNA	miRNA	2	4	3	1	C2	0	1	Control
MIMAT0015110:NA:miR-84-3p:miRNA	miRNA	2	10	3	1	C2	0	1	Control
MIMAT0015110:NA:miR-84-3p:miRNA	miRNA	2	16	1	1	C2	0	1	Control
MIMAT0015110:NA:miR-84-3p:miRNA	miRNA	1	20	1	0	C2	0	1	Control
MIMAT0015114:NA:miR-238-5p:miRNA	miRNA	2	2	1	1	C2	0	1	Control
MIMAT0015114:NA:miR-238-5p:miRNA	miRNA	1	20	1	0	C2	0	1	Control
MIMAT0015118:NA:miR-244-3p:miRNA	miRNA	2	16	1	1	C2	0	1	Control
MIMAT0015120:NA:miR-358-5p:miRNA	miRNA	2	12	1	1	C2	0	1	Control
MIMAT0015120:NA:miR-358-5p:miRNA	miRNA	2	18	1	1	C2	0	1	Control
MIMAT0015121:NA:miR-360-5p:miRNA	miRNA	2	16	1	1	C2	0	1	Control
MIMAT0015240:NA:miR-788-3p:miRNA	miRNA	2	2	5	1	C2	0	1	Control
MIMAT0015240:NA:miR-788-3p:miRNA	miRNA	2	10	3	1	C2	0	1	Control
MIMAT0015240:NA:miR-788-3p:miRNA	miRNA	1	16	5	0	C2	0	1	Control
MIMAT0015266:NA:miR-1822-5p:miRNA	miRNA	2	2	5	1	C2	1	0	Control
MIMAT0015266:NA:miR-1822-5p:miRNA	miRNA	1	20	1	0	C2	1	0	Control
MIMAT0019987:NA:miR-4805-3p:miRNA	miRNA	2	8	1	1	C2	1	0	Control
MIMAT0019987:NA:miR-4805-3p:miRNA	miRNA	2	14	1	1	C2	1	0	Control
MIMAT0019988:NA:miR-4806-5p:miRNA	miRNA	1	2	19	0	C2	0	1	Control
MIMAT0019989:NA:miR-4806-3p:miRNA	miRNA	2	2	5	1	C2	0	1	Control
MIMAT0019989:NA:miR-4806-3p:miRNA	miRNA	1	12	9	0	C2	0	1	Control
MIMAT0019990:NA:miR-4807:miRNA	miRNA	2	2	1	1	C2	0	1	Control
MIMAT0019990:NA:miR-4807:miRNA	miRNA	2	12	1	1	C2	0	1	Control
MIMAT0019990:NA:miR-4807:miRNA	miRNA	2	16	1	1	C2	0	1	Control
MIMAT0019990:NA:miR-4807:miRNA	miRNA	1	20	1	0	C2	0	1	Control
MIMAT0019993:NA:miR-4809-5p:miRNA	miRNA	1	20	1	0	C2	0	1	Control
MIMAT0019994:NA:miR-4809-3p:miRNA	miRNA	2	8	3	1	C2	1	0	Control
MIMAT0019995:NA:miR-4810a:miRNA	miRNA	2	2	1	1	C2	0	1	Control
MIMAT0019997:NA:miR-4811-3p:miRNA	miRNA	2	14	1	1	C2	1	0	Control
MIMAT0019997:NA:miR-4811-3p:miRNA	miRNA	2	18	1	1	C2	1	0	Control
MIMAT0019999:NA:miR-4812-3p:miRNA	miRNA	2	8	3	1	C2	1	0	Control
MIMAT0019999:NA:miR-4812-3p:miRNA	miRNA	1	20	1	0	C2	1	0	Control
MIMAT0020002:NA:miR-4814-5p:miRNA	miRNA	2	14	1	1	C2	1	0	Control
MIMAT0020002:NA:miR-4814-5p:miRNA	miRNA	2	18	1	1	C2	1	0	Control
MIMAT0020003:NA:miR-4814-3p:miRNA	miRNA	2	4	3	1	C2	1	0	Control
MIMAT0020005:NA:miR-4816-5p:miRNA	miRNA	2	16	1	1	C2	1	0	Control
MIMAT0020006:NA:miR-4816-3p:miRNA	miRNA	2	14	1	1	C2	1	0	Control
MIMAT0020127:NA:miR-4921:miRNA	miRNA	2	4	3	1	C2	0	1	Control
MIMAT0020131:NA:miR-4923b:miRNA	miRNA	2	4	3	1	C2	0	1	Control
MIMAT0020132:NA:miR-4925:miRNA	miRNA	2	2	1	1	C2	0	1	Control
MIMAT0020133:NA:miR-4926:miRNA	miRNA	2	10	1	1	C2	0	1	Control
MIMAT0020135:NA:miR-4929:miRNA	miRNA	2	12	1	1	C2	0	1	Control
MIMAT0020135:NA:miR-4929:miRNA	miRNA	1	20	1	0	C2	0	1	Control
MIMAT0020143:NA:miR-4937:miRNA	miRNA	2	16	1	1	C2	0	1	Control
MIMAT0020301:NA:miR-1-5p:miRNA	miRNA	2	2	1	1	C2	0	1	Control
MIMAT0020301:NA:miR-1-5p:miRNA	miRNA	2	8	1	1	C2	0	1	Control
MIMAT0020301:NA:miR-1-5p:miRNA	miRNA	2	12	1	1	C2	0	1	Control
MIMAT0020303:NA:miR-35-5p:miRNA	miRNA	2	18	1	1	C2	1	0	Control
MIMAT0020304:NA:miR-36-5p:miRNA	miRNA	2	4	3	1	C2	1	0	Control
MIMAT0020304:NA:miR-36-5p:miRNA	miRNA	2	14	1	1	C2	1	0	Control
MIMAT0020305:NA:miR-38-5p:miRNA	miRNA	2	2	1	1	C2	0	1	Control
MIMAT0020305:NA:miR-38-5p:miRNA	miRNA	2	12	1	1	C2	0	1	Control
MIMAT0020307:NA:miR-40-5p:miRNA	miRNA	2	8	3	1	C2	1	0	Control
MIMAT0020308:NA:miR-43-5p:miRNA	miRNA	2	14	1	1	C2	1	0	Control
MIMAT0020310:NA:miR-50-3p:miRNA	miRNA	2	2	1	1	C2	0	1	Control
MIMAT0020310:NA:miR-50-3p:miRNA	miRNA	2	10	3	1	C2	0	1	Control
MIMAT0020312:NA:miR-53-3p:miRNA	miRNA	2	4	3	1	C2	0	1	Control
MIMAT0020312:NA:miR-53-3p:miRNA	miRNA	2	14	1	1	C2	1	0	Control
MIMAT0020320:NA:miR-74-5p:miRNA	miRNA	2	2	1	1	C2	0	1	Control
MIMAT0020321:NA:miR-76-5p:miRNA	miRNA	2	10	1	1	C2	0	1	Control
MIMAT0020322:NA:miR-79-5p:miRNA	miRNA	2	2	1	1	C2	0	1	Control
MIMAT0020327:NA:miR-228-3p:miRNA	miRNA	2	2	11	1	C2	0	1	Control
MIMAT0020327:NA:miR-228-3p:miRNA	miRNA	1	16	5	0	C2	0	1	Control
MIMAT0020328:NA:miR-231-5p:miRNA	miRNA	2	4	3	1	C2	0	1	Control
MIMAT0020329:NA:miR-233-5p:miRNA	miRNA	2	8	1	1	C2	0	1	Control
MIMAT0020329:NA:miR-233-5p:miRNA	miRNA	2	12	1	1	C2	0	1	Control
MIMAT0020330:NA:miR-234-5p:miRNA	miRNA	2	10	1	1	C2	0	1	Control
MIMAT0020330:NA:miR-234-5p:miRNA	miRNA	1	20	1	0	C2	0	1	Control
MIMAT0020331:NA:miR-235-5p:miRNA	miRNA	2	2	1	1	C2	0	1	Control
MIMAT0020331:NA:miR-235-5p:miRNA	miRNA	1	8	13	0	C2	0	1	Control
MIMAT0020333:NA:miR-237-3p:miRNA	miRNA	2	2	1	1	C2	0	1	Control
MIMAT0020333:NA:miR-237-3p:miRNA	miRNA	2	10	1	1	C2	0	1	Control
MIMAT0020334:NA:miR-239a-3p:miRNA	miRNA	2	10	3	1	C2	0	1	Control
MIMAT0020334:NA:miR-239a-3p:miRNA	miRNA	2	16	1	1	C2	0	1	Control
MIMAT0020334:NA:miR-239a-3p:miRNA	miRNA	1	20	1	0	C2	0	1	Control
MIMAT0020335:NA:miR-241-3p:miRNA	miRNA	2	2	5	1	C2	1	0	Control
MIMAT0020335:NA:miR-241-3p:miRNA	miRNA	2	12	1	1	C2	0	1	Control
MIMAT0020341:NA:miR-255-5p:miRNA	miRNA	2	2	5	1	C2	0	1	Control
MIMAT0020341:NA:miR-255-5p:miRNA	miRNA	2	10	3	1	C2	0	1	Control
MIMAT0020342:NA:miR-259-3p:miRNA	miRNA	2	8	1	1	C2	1	0	Control
MIMAT0020347:NA:miR-784-3p:miRNA	miRNA	2	4	3	1	C2	0	1	Control
MIMAT0020347:NA:miR-784-3p:miRNA	miRNA	2	14	1	1	C2	0	1	Control
MIMAT0020350:NA:miR-791-5p:miRNA	miRNA	2	4	3	1	C2	1	0	Control
MIMAT0020350:NA:miR-791-5p:miRNA	miRNA	2	14	1	1	C2	1	0	Control
MIMAT0020351:NA:miR-792-5p:miRNA	miRNA	2	4	9	1	C2	1	0	Control
MIMAT0020351:NA:miR-792-5p:miRNA	miRNA	1	16	5	0	C2	1	0	Control
MIMAT0020353:NA:miR-795-3p:miRNA	miRNA	2	4	5	1	C2	1	0	Control
MIMAT0020353:NA:miR-795-3p:miRNA	miRNA	1	18	3	0	C2	1	0	Control
MIMAT0020354:NA:miR-800-5p:miRNA	miRNA	2	4	5	1	C2	1	0	Control
MIMAT0020354:NA:miR-800-5p:miRNA	miRNA	1	20	1	0	C2	1	0	Control
MIMAT0020356:NA:miR-1020-5p:miRNA	miRNA	2	18	1	1	C2	0	1	Control
MIMAT0020357:NA:miR-1022-3p:miRNA	miRNA	2	2	9	1	C2	0	1	Control
MIMAT0020357:NA:miR-1022-3p:miRNA	miRNA	2	14	3	1	C2	0	1	Control
MIMAT0020358:NA:miR-1819-5p:miRNA	miRNA	2	10	3	1	C2	0	1	Control
MIMAT0020358:NA:miR-1819-5p:miRNA	miRNA	1	20	1	0	C2	0	1	Control
MIMAT0020359:NA:miR-1820-3p:miRNA	miRNA	2	2	9	1	C2	0	1	Control
MIMAT0020360:NA:miR-1824-3p:miRNA	miRNA	2	2	5	1	C2	0	1	Control
MIMAT0020360:NA:miR-1824-3p:miRNA	miRNA	2	12	1	1	C2	0	1	Control
MIMAT0020360:NA:miR-1824-3p:miRNA	miRNA	2	16	1	1	C2	0	1	Control
MIMAT0020361:NA:miR-58b-5p:miRNA	miRNA	2	8	1	1	C2	1	0	Control
MIMAT0020361:NA:miR-58b-5p:miRNA	miRNA	2	16	3	1	C2	1	0	Control
MIMAT0020770:NA:miR-41-5p:miRNA	miRNA	2	2	1	1	C2	0	1	Control
MIMAT0020770:NA:miR-41-5p:miRNA	miRNA	2	18	1	1	C2	0	1	Control
MIMAT0020772:NA:miR-45-5p:miRNA	miRNA	2	2	5	1	C2	0	1	Control
MIMAT0020772:NA:miR-45-5p:miRNA	miRNA	2	10	3	1	C2	0	1	Control
MIMAT0020772:NA:miR-45-5p:miRNA	miRNA	1	20	1	0	C2	0	1	Control
MIMAT0020773:NA:miR-54-5p:miRNA	miRNA	2	12	1	1	C2	0	1	Control
MIMAT0020774:NA:miR-77-5p:miRNA	miRNA	2	8	1	1	C2	0	1	Control
MIMAT0020774:NA:miR-77-5p:miRNA	miRNA	2	12	1	1	C2	0	1	Control
MIMAT0020775:NA:miR-83-5p:miRNA	miRNA	2	2	1	1	C2	0	1	Control
MIMAT0020775:NA:miR-83-5p:miRNA	miRNA	2	12	1	1	C2	0	1	Control
MIMAT0020775:NA:miR-83-5p:miRNA	miRNA	2	18	1	1	C2	1	0	Control
MIMAT0020777:NA:miR-232-5p:miRNA	miRNA	2	2	1	1	C2	0	1	Control
MIMAT0020777:NA:miR-232-5p:miRNA	miRNA	2	10	1	1	C2	0	1	Control
MIMAT0020777:NA:miR-232-5p:miRNA	miRNA	2	18	1	1	C2	0	1	Control
MIMAT0020778:NA:miR-1830-3p:miRNA	miRNA	2	14	1	1	C2	1	0	Control
MIMAT0022181:NA:miR-5545-5p:miRNA	miRNA	2	2	1	1	C2	0	1	Control
MIMAT0022193:NA:miR-5551-5p:miRNA	miRNA	2	14	3	1	C2	1	0	Control
MIMAT0022305:NA:miR-5592-5p:miRNA	miRNA	2	8	1	1	C2	1	0	Control
MIMAT0022305_1:NA:miR-5592-5p:miRNA	miRNA	2	8	1	1	C2	1	0	Control
MIMAT0022306:NA:miR-5592-3p:miRNA	miRNA	2	8	1	1	C2	0	1	Control
MIMAT0022306_1:NA:miR-5592-3p:miRNA	miRNA	2	8	1	1	C2	0	1	Control
MIMAT0022308:NA:miR-5593-3p:miRNA	miRNA	2	8	1	1	C2	0	1	Control
MIMAT0022308_1:NA:miR-5593-3p:miRNA	miRNA	2	8	1	1	C2	0	1	Control
MIMAT0022313:NA:miR-5595-5p:miRNA	miRNA	2	12	1	1	C2	0	1	Control
MIMAT0031891:NA:miR-254-5p:miRNA	miRNA	2	2	1	1	C2	0	1	Control
MIMAT0032016:NA:miR-789-5p:miRNA	miRNA	2	4	3	1	C2	0	1	Control
MIMAT0032016:NA:miR-789-5p:miRNA	miRNA	2	12	1	1	C2	0	1	Control
MIMAT0032016:NA:miR-789-5p:miRNA	miRNA	2	16	1	1	C2	0	1	Control
MIMAT0032016:NA:miR-789-5p:miRNA	miRNA	1	18	3	0	C2	1	0	Control
MIMAT0032017:NA:miR-789-2-5p:miRNA	miRNA	2	2	1	1	C2	1	0	Control
MIMAT0032034:NA:miR-1821-5p:miRNA	miRNA	2	2	7	1	C2	1	0	Control
MIMAT0032034:NA:miR-1821-5p:miRNA	miRNA	2	12	1	1	C2	1	0	Control
MIMAT0032034:NA:miR-1821-5p:miRNA	miRNA	1	16	5	0	C2	1	0	Control
MIMAT0032035:NA:miR-1823-5p:miRNA	miRNA	2	8	1	1	C2	0	1	Control
MIMAT0032039:NA:miR-1832a-5p:miRNA	miRNA	1	20	1	0	C2	1	0	Control
MIMAT0032794:NA:miR-8190-3p:miRNA	miRNA	2	18	1	1	C2	0	1	Control
MIMAT0032797:NA:miR-8192-5p:miRNA	miRNA	2	8	3	1	C2	0	1	Control
MIMAT0032797:NA:miR-8192-5p:miRNA	miRNA	2	16	1	1	C2	0	1	Control
MIMAT0032799:NA:miR-8193-5p:miRNA	miRNA	2	4	3	1	C2	0	1	Control
MIMAT0032804:NA:miR-8195-3p:miRNA	miRNA	2	4	5	1	C2	0	1	Control
MIMAT0032806:NA:miR-8196a-3p:miRNA	miRNA	2	2	1	1	C2	0	1	Control
MIMAT0032808:NA:miR-8197-3p:miRNA	miRNA	2	4	3	1	C2	0	1	Control
MIMAT0032811:NA:miR-8199-5p:miRNA	miRNA	2	18	1	1	C2	1	0	Control
MIMAT0032816:NA:miR-8201-3p:miRNA	miRNA	2	4	3	1	C2	1	0	Control
MIMAT0032820:NA:miR-8203-3p:miRNA	miRNA	2	2	11	1	C2	1	0	Control
MIMAT0032820:NA:miR-8203-3p:miRNA	miRNA	1	16	5	0	C2	1	0	Control
MIMAT0032822:NA:miR-4810b-3p:miRNA	miRNA	2	4	3	1	C2	1	0	Control
MIMAT0032822:NA:miR-4810b-3p:miRNA	miRNA	2	10	1	1	C2	1	0	Control
MIMAT0032822:NA:miR-4810b-3p:miRNA	miRNA	2	16	1	1	C2	1	0	Control
MIMAT0032822:NA:miR-4810b-3p:miRNA	miRNA	1	20	1	0	C2	1	0	Control
MIMAT0032823:NA:miR-8204-5p:miRNA	miRNA	1	20	1	0	C2	0	1	Control
MIMAT0032824:NA:miR-8204-3p:miRNA	miRNA	2	12	1	1	C2	0	1	Control
MIMAT0032826:NA:miR-8196b-3p:miRNA	miRNA	2	8	1	1	C2	1	0	Control
MIMAT0032826:NA:miR-8196b-3p:miRNA	miRNA	2	16	1	1	C2	1	0	Control
MIMAT0032826:NA:miR-8196b-3p:miRNA	miRNA	1	20	1	0	C2	1	0	Control
MIMAT0032827:NA:miR-8205-5p:miRNA	miRNA	2	4	5	1	C2	0	1	Control
MIMAT0032827:NA:miR-8205-5p:miRNA	miRNA	2	12	1	1	C2	0	1	Control
MIMAT0032827:NA:miR-8205-5p:miRNA	miRNA	2	16	1	1	C2	0	1	Control
MIMAT0032827:NA:miR-8205-5p:miRNA	miRNA	1	20	1	0	C2	0	1	Control
MIMAT0032828:NA:miR-8205-3p:miRNA	miRNA	1	20	1	0	C2	0	1	Control
MIMAT0032833:NA:miR-8208-5p:miRNA	miRNA	2	14	1	1	C2	0	1	Control
MIMAT0032837:NA:miR-8210-5p:miRNA	miRNA	2	10	1	1	C2	1	0	Control
MIMAT0032837:NA:miR-8210-5p:miRNA	miRNA	2	18	1	1	C2	0	1	Control
MIMAT0032838:NA:miR-8210-3p:miRNA	miRNA	2	4	3	1	C2	0	1	Control
MIMAT0032840:NA:miR-2217b-3p:miRNA	miRNA	2	12	1	1	C2	0	1	Control
MIMAT0032840_1:NA:miR-2217b-3p:miRNA	miRNA	2	12	1	1	C2	0	1	Control
MIMAT0032840_2:NA:miR-2217b-3p:miRNA	miRNA	2	12	1	1	C2	0	1	Control
MIMAT0032840_3:NA:miR-2217b-3p:miRNA	miRNA	2	12	1	1	C2	0	1	Control
MIMAT0032843:NA:miR-8211-3p:miRNA	miRNA	2	12	1	1	C2	0	1	Control
MIMAT0032845:NA:miR-8212-3p:miRNA	miRNA	2	2	1	1	C2	1	0	Control
MIMAT0032845:NA:miR-8212-3p:miRNA	miRNA	2	8	1	1	C2	1	0	Control
MIMAT0032845:NA:miR-8212-3p:miRNA	miRNA	2	12	3	1	C2	1	0	Control
MIMAT0032845:NA:miR-8212-3p:miRNA	miRNA	2	18	1	1	C2	1	0	Control
MIMAT0000001:NA:let-7-5p:miRNA	miRNA	1	20	1	0	L1	1	0	Low dose
MIMAT0000002:NA:lin-4-5p:miRNA	miRNA	2	8	3	1	L1	0	1	Low dose
MIMAT0000003:NA:miR-1-3p:miRNA	miRNA	2	8	3	1	L1	1	0	Low dose
MIMAT0000003:NA:miR-1-3p:miRNA	miRNA	1	20	1	0	L1	1	0	Low dose
MIMAT0000004:NA:miR-2-3p:miRNA	miRNA	2	6	1	1	L1	1	0	Low dose
[truncated: 1,377 more rows]

## Sheet: G
Transitions	Condition	Lineage	Up	Down	Total	Generation
[truncated: 60 more rows]

[truncated: 1 more sheets: H]
