# Supplementary material for: Cisplatin exposure alters tRNA-derived small RNAs but does not affect epimutations in C. elegans
Source: BMC Biol. 2023 Nov 29;21:276. doi: 10.1186/s12915-023-01767-z (PMC10688063; doi:10.1186/s12915-023-01767-z)
Supplement: Supplementary file 32 — Additional file 32. Data supporting Fig. S7. [file 12915_2023_1767_MOESM32_ESM.xlsx]

## Sheet: Sheet 1
Data supporting Figure S7
CONTROL
Percentages	Epigenetic_feature_of_gene	Species
37.5	Has time matched small RNA epimutations - inherited	Genes with inherited RNA expression changes targeted by 22G epimutations
35.4167	Has time matched small RNA epimutations - not inherited	Genes with inherited RNA expression changes targeted by 22G epimutations
27.0833	Has small RNA epimutations - not time matched	Genes with inherited RNA expression changes targeted by 22G epimutations
26.7857	Has time matched small RNA epimutations - inherited	Genes with non inherited RNA expression changes targeted by 22G epimutations
8.92857	Has time matched small RNA epimutations - not inherited	Genes with non inherited RNA expression changes targeted by 22G epimutations
64.2857	Has small RNA epimutations - not time matched	Genes with non inherited RNA expression changes targeted by 22G epimutations
LOW DOSE
Percentages	Epigenetic_feature_of_gene	Species
33.3333	Has time matched small RNA epimutations - inherited	Genes with inherited RNA expression changes targeted by 22G RNA epimutations
35.5556	Has time matched small RNA epimutations - not inherited	Genes with inherited RNA expression changes targeted by 22G RNA epimutations
31.1111	Has small RNA epimutations - not time matched	Genes with inherited RNA expression changes targeted by 22G RNA epimutations
20.2703	Has time matched small RNA epimutations - inherited	Genes with non inherited RNA expression changes targeted by 22G RNA epimutations
8.10811	Has time matched small RNA epimutations - not inherited	Genes with non inherited RNA expression changes targeted by 22G RNA epimutations
71.6216	Has small RNA epimutations - not time matched	Genes with non inherited RNA expression changes targeted by 22G RNA epimutations
HIGH DOSE
Percentages	Epigenetic_feature_of_gene	Species
20	Has time matched small RNA epimutations - inherited	Genes with inherited RNA expression changes targeted by 22G RNA epimutations
37.7778	Has time matched small RNA epimutations - not inherited	Genes with inherited RNA expression changes targeted by 22G RNA epimutations
42.2222	Has small RNA epimutations - not time matched	Genes with inherited RNA expression changes targeted by 22G RNA epimutations
25.5556	Has time matched small RNA epimutations - inherited	Genes with non inherited RNA expression changes targeted by 22G RNA epimutations
17.7778	Has time matched small RNA epimutations - not inherited	Genes with non inherited RNA expression changes targeted by 22G RNA epimutations
56.6667	Has small RNA epimutations - not time matched	Genes with non inherited RNA expression changes targeted by 22G RNA epimutations
