# Supplementary material for: Cisplatin exposure alters tRNA-derived small RNAs but does not affect epimutations in C. elegans
Source: BMC Biol. 2023 Nov 29;21:276. doi: 10.1186/s12915-023-01767-z (PMC10688063; doi:10.1186/s12915-023-01767-z)
Supplement: Supplementary file 34 — Additional file 34. Data supporting Fig. S9. [file 12915_2023_1767_MOESM34_ESM.xlsx]

## Sheet: A
Data supporting Figure S9
c.rep..ergo1...3...rep..N2...3...rep..rde1...3...rep..wago10...	tRNAMutsums.allreads
N2	0.00580306
N2	0.00346117
N2	0.00479383
ergo1	0.00312525
ergo1	0.00305739
ergo1	0.00621267
rde1	0.00585986
rde1	0.0033803
rde1	0.0053514
wago10	0.00245812
wago10	0.00254257
wago10	0.00230254

## Sheet: B
tRNA	VolData	V1	V2
Ala:AGC	0.0195565982215006	7.35322595573777e-06	4.89171862496938e-06
Ala:CGC	0.389106515869701	3.03882821281581e-06	2.62735513814254e-06
Ala:TGC	0.559134255465863	1.08347376303192e-05	9.93888633305883e-06
Arg:ACG	0.34070449520622	1.56901472421404e-06	1.88480751395806e-06
Arg:CCT	0.27710595044125	2.90246017931696e-07	3.41223817062521e-07
Arg:TCG	0.93529192535254	1.07115171232089e-05	1.06012364289385e-05
Arg:TCT	0.0517519958480077	9.75442196167982e-06	1.83587010412841e-05
Asn:GTT	0.00635957926699598	2.65199776271245e-06	6.63993810068036e-06
Asp:GTC	0.903721722542812	0.000413631956128081	0.000431606995688997
Cys:GCA	0.625952046198777	4.2477496947019e-06	3.77534733089082e-06
Gln:CTG	0.828109979317598	7.89549650206279e-05	8.40347386556952e-05
Gln:TTG	0.521177906877986	1.90546752273339e-05	1.56425180919391e-05
Glu:CTC	0.170351101025546	0.00188476879174285	0.000571970368747525
Glu:TTC	0.0535310123545745	0.00159491246336547	0.000500413421874645
Gly:GCC	0.723958900577858	0.000351749921039181	0.000404883197829113
Gly:TCC	0.60306962443439	5.42798604618153e-06	6.43732514472244e-06
His:GTG	0.970153488129193	2.55675351251376e-05	2.59523672093955e-05
Ile:AAT	0.0685993779753974	5.81111644531276e-06	1.00252499669737e-05
Ile:TAT	0.513204484489711	3.6199467164496e-06	4.22177330543052e-06
iMet:CAT	0.545045155167265	3.64609171611454e-06	2.85358248778629e-06
Leu:AAG	0.307345585223099	2.45725292942089e-06	1.90545636378876e-06
Leu:CAA	0.0604415576754061	1.44183723527542e-05	2.1477041819256e-05
Leu:CAG	0.115014377161992	1.33269990159429e-07	3.82146468563466e-08
Leu:TAA	0.050776586534542	6.40586704337258e-07	1.03729275019623e-06
Leu:TAG	0.184702687117934	1.83763801966064e-07	2.78415822358491e-07
Lys:CTT	0.778105888318139	9.38138993002044e-06	9.98110423240712e-06
Lys:TTT	0.479211190197631	1.50918173608423e-05	2.11978873594322e-05
Met:CAT	0.651609245815242	1.40243783977454e-06	1.70199832387075e-06
Phe:GAA	0.031124505758714	8.84140094271217e-07	1.68017173514262e-06
Pro:AGG	0.165831501123571	6.13490756485365e-06	6.85148392136793e-06
Pro:CGG	0.654448232348579	1.47289474624394e-05	1.34491816013893e-05
Pro:TGG	0.697837036180066	5.1796720082504e-05	4.78998700181325e-05
SeC:TCA	0.464498439768833	3.85560896501826e-06	2.9428666229349e-06
Ser:AGA	0.372307766449389	6.57781775243054e-07	9.49891407644513e-07
Ser:CGA	0.692864253376889	1.16514905583927e-06	8.94169718237471e-07
Ser:GCT	0.439603214361502	1.4653091643234e-06	1.83303032256801e-06
Ser:TGA	0.445390743664857	2.34872165798744e-06	2.77071318800111e-06
Thr:AGT	0.722878190896284	1.55176908688986e-06	1.80720048134794e-06
Thr:CGT	0.134320839339916	9.04713828884712e-07	1.60774569392187e-06
Thr:TGT	0.563681739539945	6.75645726958406e-07	1.03476100897649e-06
Trp:CCA	0.00765414764103461	2.35401167402162e-05	3.64779735246977e-05
Tyr:GTA	0.00125289477670918	5.38900036309373e-05	0.000100774612393464
Val:AAC	0.552649523771867	2.90079418567197e-05	2.58790112977684e-05
Val:CAC	0.722194802655833	5.304757385692e-06	5.4115721162024e-06
Val:TAC	0.710210616347687	6.80085945568729e-06	7.4281392038679e-06
